# Supplementary material for: Exploratory development of biomarkers for neurobehavioral performance impairment during sleep loss: comparison across multiple types of sleep deprivation
Source: BMC Genomics. 2025 Nov 14;26:1043. doi: 10.1186/s12864-025-12193-6 (PMC12619276; doi:10.1186/s12864-025-12193-6)
Supplement: Supplementary file 1 — Additional file 1: Table S1A. Schedule for CT participants, indicating TIB sleep opportunities, 45-minute periods for neurobehavioral performance test batteries, meals, and whole blood collection into PAXgene® RNA blood tubes. Practice assays and ad lib meals on acclimation days 1-2 are not shown. Times are Relative Clock Hours. Table S1B. Schedule for DR participants, indicating TIB sleep opportunities, 45-minute periods for neurobehavioral performance test batteries, meals, and whole blood collection into PAXgene® RNA blood tubes. Practice assays and ad lib meals on acclimation days 1-2 are not shown. Times are Relative Clock Hours. Table S1C. Schedule for NR participants, indicating TIB sleep opportunities, 45-minute periods for neurobehavioral performance test batteries, meals, and whole blood collection into PAXgene® RNA blood tubes. Practice assays and ad lib meals on acclimation days 1-2 are not shown. Times are Relative Clock Hours. Table S1D. Schedule for TD participants, indicating TIB sleep opportunities, 45-minute periods for neurobehavioral performance test batteries, meals, and whole blood collection into PAXgene® RNA blood tubes. Practice assays and ad lib meals on acclimation days 1-2 are not shown. Times are Relative Clock Hours [file 12864_2025_12193_MOESM1_ESM.xlsx]

## Sheet: TableS1D_TotalSleepDepr_TD
Table S1D. Schedule for TD participants, indicating TIB sleep opportunities, 45-minute periods for neurobehavioral performance test batteries, meals, and whole blood collection into PAXgene® RNA blood tubes. Practice assays and ad lib meals on acclimation days 1-2 are not shown. Times are Relative Clock Hours.
Inpatient Study Day	Study segment	00:00-00:15	00:15-00:30	00:30-03:15	03:15-04:00	04:00-04:15	04:15-04:30	04:30-06:45	06:45-07:15	07:15-08:00	08:00-08:15	08:15-08:30	08:30-09:45	09:45-11:15	11:15-12:00	12:00-12:15	12:15-12:30	12:30-14:45	14:45-15:15	15:15-16:00	16:00-16:15	16:15-16:30	16:30-19:15	19:15-20:00	20:00-20:15	20:15-20:30	20:30-20:45	20:45-23:15	22:45-23:15	23:15-00:00
1	acclimation day 1													Arrive*	Arrive	Arrive	Arrive	Arrive	Arrive	Arrive	Arrive	Arrive	Arrive					sleep	sleep	sleep
2	acclimation day 2	sleep	sleep	sleep	sleep	sleep	sleep	sleep	sleep	sleep until 7:45																		sleep	sleep	sleep
3	baseline	sleep	sleep	sleep	sleep	sleep	sleep	sleep		neuro. tests	blood	meal			neuro. tests	blood	meal			neuro. tests	blood	meal		neuro. tests	blood	meal				neuro. tests
4	experimental day 1	blood	meal		neuro. tests	blood	meal			neuro. tests	blood	meal			neuro. tests	blood	meal			neuro. tests	blood	meal		neuro. tests	blood	meal				neuro. tests
5	experimental day 2	blood	meal		neuro. tests	blood	meal			neuro. tests	blood	meal			neuro. tests	blood	meal			neuro. tests	blood	meal		neuro. tests	blood			sleep	sleep	sleep
6	recovery day 1	sleep	sleep	sleep	sleep	sleep	sleep	sleep		neuro. tests	blood	meal			neuro. tests	blood	meal			neuro. tests	blood	meal		neuro. tests	blood			sleep	sleep	sleep
7	recovery day 2	sleep	sleep	sleep	sleep	sleep	sleep	sleep		neuro. tests	blood	meal			neuro. tests	blood	meal			neuro. tests	blood	meal		neuro. tests	blood	meal			sleep	sleep
8	post-recovery day 1	sleep	sleep	sleep	sleep	sleep	sleep	sleep		neuro. tests	blood	meal			neuro. tests		meal			neuro. tests		meal		neuro. tests		meal			sleep	sleep
9	post-recovery day 2	sleep	sleep	sleep	sleep	sleep	sleep	sleep		neuro. tests	blood	meal			neuro. tests		meal			neuro. tests		meal		neuro. tests		meal			sleep	sleep
10	post-recovery day 3	sleep	sleep	sleep	sleep	sleep	sleep	sleep		neuro. tests	blood	meal			neuro. tests		meal			neuro. tests		meal	Depart
Arrive* between 10:00 and 19:15 on day 1

## Sheet: TableS1C_NightSleep_NR
Table S1C. Schedule for NR participants, indicating TIB sleep opportunities, 45-minute periods for neurobehavioral performance test batteries, meals, and whole blood collection into PAXgene® RNA blood tubes. Practice assays and ad lib meals on acclimation days 1-2 are not shown. Times are Relative Clock Hours.
Inpatient Study Day	Study segment	00:00-02:45	02:45-03:15	03:15-04:00	04:00-04:15	04:15-04:30	04:30-06:45	06:45-07:15	07:15-08:00	08:00-08:15	08:15-08:30	08:30-09:45	09:45-11:15	11:15-12:00	12:00-12:15	12:15-12:30	12:30-14:45	14:45-15:15	15:15-16:00	16:00-16:15	16:15-16:30	16:30-19:15	19:15-20:00	20:00-20:15	20:15-20:30	20:30-20:45	20:45-21:45	21:45-00:00
1	acclimation day 1												Arrive*	Arrive	Arrive	Arrive	Arrive	Arrive	Arrive	Arrive	Arrive	Arrive					sleep	sleep
2	acclimation day 2	sleep	sleep	sleep	sleep	sleep	sleep	sleep	sleep until 7:45																		sleep	sleep
3	baseline	sleep	sleep	sleep	sleep	sleep	sleep		neuro. tests	blood	meal			neuro. tests	blood	meal			neuro. tests	blood	meal		neuro. tests	blood	meal			sleep
4	experimental day 1	sleep		neuro. tests	blood	meal			neuro. tests	blood	meal			neuro. tests	blood	meal			neuro. tests	blood	meal		neuro. tests	blood	meal			sleep
5	experimental day 2	sleep		neuro. tests		meal			neuro. tests		meal			neuro. tests		meal			neuro. tests		meal		neuro. tests		meal			sleep
6	experimental day 3	sleep		neuro. tests	blood	meal			neuro. tests	blood	meal			neuro. tests	blood	meal			neuro. tests	blood	meal		neuro. tests	blood	meal			sleep
7	experimental day 4	sleep		neuro. tests		meal			neuro. tests		meal			neuro. tests		meal			neuro. tests		meal		neuro. tests		meal			sleep
8	experimental day 5	sleep		neuro. tests	blood	meal			neuro. tests	blood	meal			neuro. tests	blood	meal			neuro. tests	blood	meal		neuro. tests	blood			sleep	sleep
9	recovery day 1	sleep	sleep	sleep	sleep	sleep	sleep		neuro. tests	blood	meal			neuro. tests	blood	meal			neuro. tests	blood	meal		neuro. tests	blood			sleep	sleep
10	recovery day 2	sleep	sleep	sleep	sleep	sleep	sleep		neuro. tests	blood	meal			neuro. tests	blood	meal			neuro. tests	blood	meal	Depart
Arrive* between 10:00 and 19:15 on day 1

## Sheet: TableS1B_DaySleep_DR
Table S1B. Schedule for DR participants, indicating TIB sleep opportunities, 45-minute periods for neurobehavioral performance test batteries, meals, and whole blood collection into PAXgene® RNA blood tubes. Practice assays and ad lib meals on acclimation days 1-2 are not shown. Times are Relative Clock Hours.
Inpatient Study Day	Study segment	00:00-00:15	00:15-00:30	00:30-03:15	03:15-04:00	04:00-04:15	04:15-04:30	04:30-06:45	06:45-07:15	07:15-08:00	08:00-08:15	08:15-08:30	08:30-09:45	09:45-11:15	11:15-12:00	12:00-12:15	12:15-12:30	12:30-14:45	14:45-15:15	15:15-16:00	16:00-16:15	16:15-16:30	16:30-19:15	19:15-20:00	20:00-20:15	20:15-20:30	20:30-20:45	20:45-23:15	23:15-00:00
1	acclimation day 1													Arrive*	Arrive	Arrive	Arrive	Arrive	Arrive	Arrive	Arrive	Arrive	Arrive					sleep	sleep
2	acclimation day 2	sleep	sleep	sleep	sleep	sleep	sleep	sleep	sleep	sleep until 7:45																		sleep	sleep
3	baseline	sleep	sleep	sleep	sleep	sleep	sleep	sleep		neuro. tests	blood	meal			neuro. tests	blood	meal			neuro. tests	blood	meal		neuro. tests	blood	meal			neuro. tests
4	experimental day 1	blood	meal		neuro. tests	blood	meal			neuro. tests	blood	meal		sleep	sleep	sleep	sleep	sleep		neuro. tests		meal		neuro. tests		meal			neuro. tests
5	experimental day 2		meal		neuro. tests		meal			neuro. tests		meal		sleep	sleep	sleep	sleep	sleep		neuro. tests	blood	meal		neuro. tests	blood	meal			neuro. tests
6	experimental day 3	blood	meal		neuro. tests	blood	meal			neuro. tests	blood	meal		sleep	sleep	sleep	sleep	sleep		neuro. tests		meal		neuro. tests		meal			neuro. tests
7	experimental day 4		meal		neuro. tests		meal			neuro. tests		meal		sleep	sleep	sleep	sleep	sleep		neuro. tests	blood	meal		neuro. tests	blood	meal			neuro. tests
8	experimental day 5	blood	meal		neuro. tests	blood	meal			neuro. tests	blood	meal		sleep	sleep	sleep	sleep	sleep		neuro. tests	blood	meal		neuro. tests	blood			sleep	sleep
9	recovery day 1	sleep	sleep	sleep	sleep	sleep	sleep	sleep		neuro. tests	blood	meal			neuro. tests	blood	meal			neuro. tests	blood	meal		neuro. tests	blood			sleep	sleep
10	recovery day 2	sleep	sleep	sleep	sleep	sleep	sleep	sleep		neuro. tests	blood	meal			neuro. tests	blood	meal			neuro. tests	blood	meal	Depart
Arrive* between 10:00 and 19:15 on day 1

## Sheet: TableS1A_Control_CT
Table S1A. Schedule for CT participants, indicating TIB sleep opportunities, 45-minute periods for neurobehavioral performance test batteries, meals, and whole blood collection into PAXgene® RNA blood tubes. Practice assays and ad lib meals on acclimation days 1-2 are not shown. Times are Relative Clock Hours.
Inpatient Study Day	Study segment	00:00-00:15	00:15-00:30	00:30-03:15	03:15-04:00	04:00-04:15	04:15-04:30	04:30-06:45	06:45-07:15	07:15-08:00	08:00-08:15	08:15-08:30	08:30-09:45	09:45-11:15	11:15-12:00	12:00-12:15	12:15-12:30	12:30-14:45	14:45-15:15	15:15-16:00	16:00-16:15	16:15-16:30	16:30-19:15	19:15-20:00	20:00-20:15	20:15-20:30	20:30-20:45	20:45-22:45	22:45-00:00
1	acclimation day 1													Arrive*	Arrive	Arrive	Arrive	Arrive	Arrive	Arrive	Arrive	Arrive	Arrive					sleep	sleep
2	acclimation day 2	sleep	sleep	sleep	sleep	sleep	sleep	sleep	sleep	sleep until 7:45																		sleep	sleep
3	baseline	sleep	sleep	sleep	sleep	sleep	sleep	sleep		neuro. tests	blood	meal			neuro. tests	blood	meal			neuro. tests	blood	meal		neuro. tests	blood	meal			sleep
4	experimental day 1	sleep	sleep	sleep	sleep	sleep	sleep	sleep		neuro. tests	blood	meal			neuro. tests	blood	meal			neuro. tests	blood	meal		neuro. tests	blood	meal			sleep
5	experimental day 2	sleep	sleep	sleep	sleep	sleep	sleep	sleep		neuro. tests	blood	meal			neuro. tests	blood	meal			neuro. tests	blood	meal		neuro. tests	blood	meal			sleep
6	experimental day 3	sleep	sleep	sleep	sleep	sleep	sleep	sleep		neuro. tests	blood	meal			neuro. tests	blood	meal			neuro. tests	blood	meal		neuro. tests	blood	meal			sleep
7	experimental day 4	sleep	sleep	sleep	sleep	sleep	sleep	sleep		neuro. tests	blood	meal			neuro. tests	blood	meal			neuro. tests	blood	meal		neuro. tests	blood	meal			sleep
8	experimental day 5	sleep	sleep	sleep	sleep	sleep	sleep	sleep		neuro. tests	blood	meal			neuro. tests	blood	meal			neuro. tests	blood	meal		neuro. tests	blood	meal			sleep
9	recovery day 1	sleep	sleep	sleep	sleep	sleep	sleep	sleep		neuro. tests	blood	meal			neuro. tests	blood	meal			neuro. tests	blood	meal		neuro. tests	blood	meal			sleep
10	recovery day 2	sleep	sleep	sleep	sleep	sleep	sleep	sleep		neuro. tests	blood	meal			neuro. tests	blood	meal			neuro. tests	blood	meal	Depart
Arrive* between 10:00 and 19:15 on day 1
