# Supplementary material for: Exploratory development of biomarkers for neurobehavioral performance impairment during sleep loss: comparison across multiple types of sleep deprivation
Source: BMC Genomics. 2025 Nov 14;26:1043. doi: 10.1186/s12864-025-12193-6 (PMC12619276; doi:10.1186/s12864-025-12193-6)
Supplement: Supplementary file 3 — Additional file 3: Table S2. Demographics and information for participants who completed the 10-day inpatient study. Values for the Apnea Hypopnea Index (AHI) and Periodic Leg Movement (PLM) index were generated from scoring home sleep test results [file 12864_2025_12193_MOESM3_ESM.xlsx]

## Sheet: TableS2
Table S2. Demographics and information for participants who completed the 10-day inpatient study. Values for the Apnea Hypopnea Index (AHI) and Periodic Leg Movement (PLM) index were generated from scoring home sleep test results.
Subject Identity Code	Alternate Subject Code	Study condition group	Age on admission day	Sex	Race	Ethnicity	Height (inches)	Weight (pounds)	Body Mass Index	Horne-Östberg Morningness-Eveningness score	AHI	PLM	Inpatient room light (lux)	If female, use of hormonal contraception
SL_01_NR	2056GA0T6	NR	40	Male	White	Non-Hispanic	75	156.8	19.5965	68	2.7	3.8	90.4	N/A
SL_04_TD	4028GA	TD	35	Female	White	Non-Hispanic	69.5	136.1	19.8081	52	4.1	13.7	85.2	Yes
SL_05_CT	4029GA	CT	36	Female	Other	Hispanic	66.5	139.2	22.1285	44	0.8	7.6	74.1	No
SL_03_TD	4027GA	TD	34	Male	White	Non-Hispanic	67.2	153.9	23.9583	42	0.7	0	58.3	N/A
SL_06_NR	4046GA	NR	21	Female	White	Non-Hispanic	66	147.6	23.8207	63	1.4	2.4	72.3	No
SL_09_CT	4058GA	CT	25	Female	Asian	Non-Hispanic	66.1	133.3	21.4478	45	1.8	2.2	52.2	No
SL_10_NR	4060GA	NR	37	Male	Asian	Non-Hispanic	70	203.4	29.1817	54	7.9	1.4	69.4	N/A
SL_12_CT	4101GA	CT	24	Male	Black	Hispanic	65.2	151.5	25.0538	59	3.2	2.6	56.3	N/A
SL_13_DR	4103GA	DR	37	Male	White	Non-Hispanic	71.5	215	29.5653	48	2	0.5	59.1	N/A
SL_14_TD	4105GA	TD	33	Male	White	Non-Hispanic	67.2	160.4	24.9701	52	3.6	1.4	52.1	N/A
SL_17_DR	4114GA	DR	29	Female	Black	Non-Hispanic	63.75	155	26.8118	54	1.1	2.6	56.2	No
SL_19_CT	4118GA	CT	23	Male	White	Non-Hispanic	72	155.9	21.1415	44	1.5	4.3	57.4	N/A
SL_20_DR	4130GA	DR	35	Female	White	Non-Hispanic	64	140.6	24.1313	56	9.5	3.4	61.3	No
SL_21_TD	4131GA	TD	24	Female	Unknown	Hispanic	63.5	115.5	20.1368	55	2	4	67.5	Yes
SL_22_NR	4132GA	NR	25	Female	White	Hispanic	66.7	127.9	20.2104	49	0.9	2.4	56.6	Yes
SL_23_DR	4133GA	DR	24	Female	White	Non-Hispanic	63	127.6	22.6009	59	2	9.6	61.3	No
SL_24_CT	4135GA	CT	27	Female	Asian	Non-Hispanic	62.5	108.4	19.5085	51	2.1	0	49.9	Yes
SL_25_DR	4138GA	DR	33	Female	Asian	Non-Hispanic	66	170.1	27.4519	56	2.6	10.1	60.1	No
SL_26_DR	4142GA	DR	27	Female	White	Hispanic	62.75	141.8	25.3165	47	2.4	0.5	57.4	Yes
SL_27_DR	3812GA1T7	DR	37	Male	White	Non-Hispanic	69.5	146	21.249	62	2	1.6	45.6	N/A
SL_28_TD	4147GA	TD	28	Male	White	Non-Hispanic	71.5	163.8	22.5246	41	3.4	4.6	62.8	N/A
SL_29_TD	4148GA	TD	41	Female	White	Non-Hispanic	67	140.7	22.0343	59	1.7	1.3	59.7	No
SL_30_DR	4159GA	DR	33	Male	White / Native Indian or Alaskan Native	Non-Hispanic	72.5	223.4	29.8788	58	1.4	14.7	83.6	N/A
SL_31_NR	4002GA1T2	NR	27	Female	White	Non-Hispanic	66.25	184.9	29.6156	51	1.8	0.6	70.9	No
SL_32_DR	4140GA1T2	DR	31	Male	American Indian or Native Alaskan	Hispanic	67	140.5	22.003	65	3.2	1.1	71.3	N/A
SL_35_CT	4170GA	CT	24	Female	Asian	Non-Hispanic	66.5	161.5	25.6735	43	2.2	1.4	62.6	Yes
SL_34_CT	4155GA	CT	24	Male	White	Hispanic	69.7	155.8	22.5454	67	0.5	0	70.1	N/A
SL_36_DR	4192GA	DR	41	Female	Asian	Non-Hispanic	61.5	152.3	28.3077	66	0.4	3.2	86.9	No
SL_37_NR	4199GA	NR	34	Male	White	Non-Hispanic	76	220.4	26.825	60	2.1	4.9	79.1	N/A
SL_38_TD	3796GA1T3	TD	31	Male	White	Non-Hispanic	77.5	214.1	25.0593	56	2.3	0	74.7	N/A
SL_40_DR	4203GA	DR	28	Male	Asian	Hispanic	65	168.6	28.0534	44	5.6	1	58.4	N/A
SL_39_CT	4202GA	CT	32	Male	White	Non-Hispanic	71	209.5	29.2161	69	1.8	0	56.7	N/A
SL_41_NR	41D4GA	NR	41	Female	White	Non-Hispanic	66.5	162.7	25.8642	61	0.5	13.3	55	No
SL_42_NR	4217GA	NR	28	Female	White	Non-Hispanic	65.5	150.8	24.7101	47	0.8	0	67.5	No
SL_44_TD	4216GA	TD	25	Female	White	Hispanic	60	108.2	21.1291	46	1	5.9	55	Yes
SL_43_NR	4211GA	NR	22	Male	Black	Non-Hispanic	73	188.6	24.8801	66	0.8	5.8	58.8	N/A
SL_45_TD	4228GA	TD	45	Male	White	Non-Hispanic	70	176.9	25.3797	52	4.4	12.7	77.1	N/A
SL_46_CT	4250GA	CT	44	Female	White	Non-Hispanic	63.5	124.2	21.6536	47	0.8	16.7	75.8	No
SL_47_TD	4260GA	TD	41	Female	Unknown	Hispanic	64	159.8	27.4266	49	1.6	1.6	79.2	No
SL_48_CT	4261GA	CT	40	Male	White	Non-Hispanic	64	158.6	27.2207	56	1.7	7.7	67.9	N/A
SL_49_TD	42A1GA	TD	20	Male	Black, White	Non-Hispanic	69	134.9	19.9191	60	2.5	6	96.5	N/A
SL_50_DR	42B7GA	DR	38	Male	Asian	Non-Hispanic	69	154.2	22.7689	55	1.4	6.8	98	N/A
SL_51_DR	42B6GA	DR	27	Female	White	Non-Hispanic	67.03	131.2	20.5282	50	0.4	6.3	42.7	No
SL_52_TD	42D4GA	TD	21	Male	White	Non-Hispanic	74	156.7	20.1169	48	2.3	7.4	51.3	N/A
SL_53_DR	4164GA2T2	DR	31	Female	White	Non-Hispanic	69	150.8	22.2668	65	0.3	9.1	44.9	Yes
SL_54_CT	42D6GA	CT	38	Male	White	Hispanic	71.7	165	22.5632	62	0.1	3.8	37.5	N/A
SL_55_CT	42G3GA	CT	35	Female	Black	Non-Hispanic	65.75	129.6	21.0751	68	1.8	5.8	57.2	No
SL_58_NR	42H5GA	NR	34	Female	Black	Non-Hispanic	67	141.1	22.097	63	0.6	3.1	43.6	Yes
SL_61_CT	4339GA	CT	24	Male	Asian	Non-Hispanic	64.75	128.8	21.5969	54	1.5	18.4	66.7	N/A
SL_62_TD	4315GA	TD	32	Male	Black	Non-Hispanic	69	164.8	24.334	51	4.7	8.1	50.3	N/A
SL_63_NR	4348GA	NR	24	Female	White	Non-Hispanic	65	121.1	20.1499	51	2	16.2	73.9	No
SL_64_TD	4381GA	TD	29	Female	Black, White	Non-Hispanic	62.5	142.5	25.6454	51	0.9	0	71.7	No
SL_65_DR	42K2GA3T2	DR	28	Male	Black	Non-Hispanic	74	228.1	29.2831	44	1.4	13.2	49.9	N/A
SL_66_NR	43B8GA	NR	22	Male	White	Hispanic	66	143.8	23.2074	50	0.5	0	53	N/A
SL_67_TD	43A7GA	TD	22	Female	White	Non-Hispanic	65	125.5	20.882	52	0.6	0	55.3	No
SL_68_NR	4372GA	NR	41	Male	White	Non-Hispanic	73	177.6	23.4289	58	2	0	57.4	N/A
SL_69_CT	43E7GA	CT	32	Male	White	Hispanic	69.5	177.5	25.8335	58	0.1	2.5	35.3	N/A
SL_70_NR	4390GA	NR	35	Male	White	Non-Hispanic	73.25	206.7	27.082	59	1.4	3.8	35.9	N/A
SL_71_DR	4340GA	DR	25	Male	Asian	Non-Hispanic	68.5	142	21.2747	39	0.8	1.1	47.81	N/A
