# Supplementary material for: Exploratory development of biomarkers for neurobehavioral performance impairment during sleep loss: comparison across multiple types of sleep deprivation
Source: BMC Genomics. 2025 Nov 14;26:1043. doi: 10.1186/s12864-025-12193-6 (PMC12619276; doi:10.1186/s12864-025-12193-6)
Supplement: Supplementary file 4 — Additional file 4: Table S3. Scored polysomnography results per sleep episode, based on 30-second epochs. See the worksheet tab Description of Variables for a description of column headers [file 12864_2025_12193_MOESM4_ESM.xlsx]

## Sheet: TableS3_Sleep_Stage_Stats
Table S3. Scored polysomnography, based on 30-second epochs. See the worksheet tab Description of Variables for a description of column headers.
Subject Identity Code	Study Condition Group	Group and Study Phase	Study_Phase	Sleep_Period_Number	LightsOut_Epoch	LightsOn_Epoch	SPD	Sleep_Efficiency	Sleep_Latency	SPT	TST	Last_Epoch_Sleep	Stage1	Stage1_Percent	Stage2	Stage2_Percent	Stage3	Stage3_Percent	MVT	MVT_Percent	Undefined	Undefined_Percent	Wake	Wake_Percent	WASO	WASF	REM	REM_Percent
SL_1_NR	NR	NR_Baseline	Baseline	2	56	1256	600.5	64.7	114.5	484.5	388	1253	28.5	4.75	179	29.81	91	15.15	0	0	0.5	0.08	211.5	35.22	97.5	1.5	90	14.99
SL_1_NR	NR	NR_Recovery1	Recovery1	8	68	1268	600.5	88.76	38.5	548.5	533	1241	35.5	5.91	224.5	37.39	115	19.15	0	0	0	0	67.5	11.24	29	13.5	158	26.31
SL_1_NR	NR	NR_Recovery2	Recovery2	9	62	1262	600.5	71.86	160.5	440	430	1262	23	3.83	205.5	34.22	94	15.65	0	0	0	0	169	28.14	10	0	109	18.15
SL_4_TD	TD	TD_Baseline	Baseline	2	164	1364	600.5	82.68	66.5	533	496.5	1362	60	9.99	267.5	44.55	63	10.49	0	0	0	0	104	17.32	37.5	1	106	17.65
SL_4_TD	TD	TD_Recovery1	Recovery1	3	96	1296	600.5	98.17	11.5	588.5	587.5	1295	13.5	2.25	286	47.63	150	24.98	0	0	0	0	11	1.83	1.5	0.5	140	23.31
SL_4_TD	TD	TD_Recovery2	Recovery2	4	67	1267	600.5	83.76	46.5	553.5	502	1266	69	11.49	254.5	42.38	83.5	13.91	0	0	0	0	97.5	16.24	52	0.5	96	15.99
SL_5_CT	CT	CT_Baseline	Baseline	2	80	1280	600.5	73.61	69.5	452.5	440	1123	31	5.16	214	35.64	96.5	16.07	0	0	0	0	158.5	26.39	91	78.5	100.5	16.74
SL_5_CT	CT	CT_Recovery1	Recovery1	8	61	1021	480.5	89.28	8	472	429	1020	25	5.2	183.5	38.19	113.5	23.62	0	0	0	0	51.5	10.72	43.5	0.5	107	22.27
SL_5_CT	CT	CT_Recovery2	Recovery2	9	79	1039	480.5	87.62	39	441.5	421	1039	30	6.24	183.5	38.19	103.5	21.54	0	0	0	0	59.5	12.38	20.5	0	104	21.64
SL_3_TD	TD	TD_Baseline	Baseline	2	98	1298	600.5	52.04	72	528.5	312.5	1298	67.5	11.24	140	23.31	54	8.99	0	0	0	0	288	47.96	216	0	51	8.49
SL_3_TD	TD	TD_Recovery1	Recovery1	3	95	1295	600.5	98.08	5	595.5	589	1295	20	3.33	242	40.3	170.5	28.39	0	0	0	0	11.5	1.92	6.5	0	156.5	26.06
SL_3_TD	TD	TD_Recovery2	Recovery2	4	37	1237	600.5	93.59	7	593.5	562	1237	71.5	11.91	228.5	38.05	92.5	15.4	0	0	0	0	38.5	6.41	31.5	0	169.5	28.23
SL_6_NR	NR	NR_Baseline	Baseline	2	67	1267	600.5	84.6	68	532.5	508	1267	28.5	4.75	215	35.8	160.5	26.73	0	0	0	0	92.5	15.4	24.5	0	104	17.32
SL_6_NR	NR	NR_Recovery1	Recovery1	8	75	1275	600.5	96.75	15	585.5	579	1275	25	4.16	223	37.14	178.5	29.73	0	0	0	0	19.5	3.25	6.5	0	154.5	25.73
SL_6_NR	NR	NR_Recovery2	Recovery2	9	66	1266	600.5	89.09	54.5	545.5	535	1265	24	4	170	28.31	189.5	31.56	0	0	0	0	65.5	10.91	11	0.5	151.5	25.23
SL_9_CT	CT	CT_Baseline	Baseline	2	56	1256	600.5	82.68	56	511	495.5	1189	32.5	5.41	226.5	37.72	109.5	18.23	0	0	0	0	104	17.32	49	33.5	128	21.32
SL_9_CT	CT	CT_Recovery1	Recovery1	8	84	1044	480.5	74.09	111.5	365.5	356	1037	19.5	4.06	148	30.8	92.5	19.25	0	0	0	0	124.5	25.91	13	3.5	96	19.98
SL_9_CT	CT	CT_Recovery2	Recovery2	9	67	1027	480.5	95.63	15	465.5	459	1027	24.5	5.1	163.5	34.03	116	24.14	0	0	0	0	21	4.37	6.5	0	155.5	32.36
SL_10_NR	NR	NR_Baseline	Baseline	2	97	1297	600.5	89.43	30	570.5	536	1297	45	7.49	237	39.47	109	18.15	0	0	0	0	63.5	10.57	34.5	0	146	24.31
SL_10_NR	NR	NR_Recovery1	Recovery1	8	84	1284	600.5	93.92	5	595	564	1283	32.5	5.41	227	37.8	142	23.65	0	0	0	0	36.5	6.08	31.5	0.5	162.5	27.06
SL_10_NR	NR	NR_Recovery2	Recovery2	9	76	1276	600.5	92.01	2.5	598	552.5	1276	71.5	11.91	203	33.81	124	20.65	0	0	0	0	48	7.99	45.5	0	154	25.65
SL_12_CT	CT	CT_Baseline	Baseline	2	67	1267	600.5	64.45	51.5	548	385	1265	20	3.33	152.5	25.4	122.5	20.4	0	0	0	0	213.5	35.55	164	1	92	15.32
SL_12_CT	CT	CT_Recovery1	Recovery1	8	65	1025	480.5	93.13	22.5	458	447	1025	16.5	3.43	173.5	36.11	136	28.3	0	0	0	0	33	6.87	11	0	121.5	25.29
SL_12_CT	CT	CT_Recovery2	Recovery2	9	77	1037	480.5	88.97	46.5	434	425.5	1037	35	7.28	169	35.17	139.5	29.03	0	0	0	0	53	11.03	8.5	0	84	17.48
SL_13_DR	DR	DR_Baseline	Baseline	2	66	1266	600.5	71.02	73.5	526	423	1264	123.5	20.57	167	27.81	53.5	8.91	0	0	0	0	174	28.98	104	1	82.5	13.74
SL_13_DR	DR	DR_Recovery1	Recovery1	8	46	1246	600.5	76.94	8	590	462	1241	106	17.65	183	30.47	79	13.16	0	0	0	0	138.5	23.06	130.5	2.5	94	15.65
SL_13_DR	DR	DR_Recovery2	Recovery2	9	58	1258	600.5	66.44	12.5	588	396.5	1258	95.5	15.9	176	29.31	48	7.99	0	0	6.5	1.08	195	32.47	186.5	0	79.5	13.24
SL_14_TD	TD	TD_Baseline	Baseline	2	70	1270	600.5	80.68	53.5	547	482.5	1270	56.5	9.41	226	37.64	62	10.32	0	0	0	0	116	19.32	64.5	0	140	23.31
SL_14_TD	TD	TD_Recovery1	Recovery1	3	65	1265	600.5	99.33	0	598.5	596.5	1261	6.5	1.08	281	46.79	140	23.31	0	0	0	0	4	0.67	4	2	169	28.14
SL_14_TD	TD	TD_Recovery2	Recovery2	4	108	1308	600.5	96.92	4.5	594	582	1304	21.5	3.58	277.5	46.21	85	14.15	0	0	0	0	18.5	3.08	14	2	198	32.97
SL_17_DR	DR	DR_Baseline	Baseline	2	64	1264	600.5	72.19	32.5	567.5	433.5	1263	39	6.49	311.5	51.87	9.5	1.58	0	0	0	0	167	27.81	134.5	0.5	73.5	12.24
SL_17_DR	DR	DR_Recovery1	Recovery1	8	91	1291	600.5	90.59	16	579	542	1280	26	4.33	298.5	49.71	100.5	16.74	0	0	0	0	56.5	9.41	42.5	5.5	119	19.82
SL_17_DR	DR	DR_Recovery2	Recovery2	9	64	1264	600.5	72.19	32.5	567.5	433.5	1263	39	6.49	311.5	51.87	9.5	1.58	0	0	0	0	167	27.81	134.5	0.5	73.5	12.24
SL_19_CT	CT	CT_Baseline	Baseline	2	72	1272	600.5	90.09	81	507.5	495	1248	73	12.16	249.5	41.55	75.5	12.57	0	0	0	0	59.5	9.91	24.5	12	143	23.81
SL_19_CT	CT	CT_Recovery1	Recovery1	8	96	1056	480.5	95.01	9.5	470.5	456.5	1055	51	10.61	209.5	43.6	87	18.11	0	0	0	0	24	4.99	14.5	0.5	109	22.68
SL_19_CT	CT	CT_Recovery2	Recovery2	9	67	1027	480.5	88.66	37.5	436	426	1013	36	7.49	178.5	37.15	103.5	21.54	0	0	0	0	54.5	11.34	17	7	108	22.48
SL_20_DR	DR	DR_Baseline	Baseline	2	60	1260	600.5	69.03	117	479.5	411.5	1252	50.5	8.41	154.5	25.73	101	16.82	0	0	0	0	186	30.97	72	4	108.5	18.07
SL_20_DR	DR	DR_Recovery1	Recovery1	8	66	1266	600.5	63.28	14	577.5	379.5	1248	38	6.33	175	29.14	77	12.82	0	0	0	0	220.5	36.72	207	9	90	14.99
SL_20_DR	DR	DR_Recovery2	Recovery2	9	54	1254	600.5	82.35	23	577	494	1253	46.5	7.74	208	34.64	99	16.49	0	0	0	0	106	17.65	83.5	0.5	141	23.48
SL_21_TD	TD	TD_Baseline	Baseline	2	81	1281	600.5	84.76	70	529	505.5	1278	55	9.16	215.5	35.89	128.5	21.4	0	0	0	0	91.5	15.24	25	1.5	110	18.32
SL_21_TD	TD	TD_Recovery1	Recovery1	3	69	1269	600.5	98.75	6	594	593	1268	12.5	2.08	211	35.14	238.5	39.72	0	0	0	0	7.5	1.25	1.5	0.5	131	21.82
SL_21_TD	TD	TD_Recovery2	Recovery2	4	69	1269	600.5	88.76	49	551	530.5	1268	35.5	5.91	229	38.13	144	23.98	0	0	0	0	67.5	11.24	21	0.5	124.5	20.73
SL_22_NR	NR	NR_Baseline	Baseline	2	62	1262	600.5	91.92	40.5	560	551.5	1262	30.5	5.08	253	42.13	143.5	23.9	0	0	0	0	48.5	8.08	8.5	0	125	20.82
SL_22_NR	NR	NR_Recovery1	Recovery1	8	64	1264	600.5	93.59	27	573	559.5	1263	50	8.33	202.5	33.72	191.5	31.89	0	0	0.5	0.08	38	6.33	13.5	0	118	19.65
SL_22_NR	NR	NR_Recovery2	Recovery2	9	71	1271	600.5	98.25	9.5	591	590	1271	20	3.33	202	33.64	200.5	33.39	0	0	0	0	10.5	1.75	1	0	167.5	27.89
SL_23_DR	DR	DR_Baseline	Baseline	2	68	1268	600.5	78.1	32	568.5	467.5	1268	59.5	9.91	161	26.81	134.5	22.4	0	0	12	2	119.5	19.9	89	0	114	18.98
SL_23_DR	DR	DR_Recovery1	Recovery1	8	76	1276	600.5	95.75	3	587	575	1255	54.5	9.08	239	39.8	111	18.48	0	0	0.5	0.08	25	4.16	22	0	170.5	28.39
SL_23_DR	DR	DR_Recovery2	Recovery2	9	66	1266	600.5	80.77	25.5	574.5	485	1265	41.5	6.91	192	31.97	131	21.82	0	0	93	15.49	22.5	3.75	13	0.5	120.5	20.07
SL_24_CT	CT	CT_Baseline	Baseline	2	61	1261	600.5	86.09	58.5	542	517	1261	58	9.66	201	33.47	139.5	23.23	0	0	0	0	83.5	13.91	25	0	118.5	19.73
SL_24_CT	CT	CT_Recovery1	Recovery1	8	59	1019	480.5	91.68	28	452.5	435.5	1019	46.5	9.68	174.5	36.32	136.5	28.41	0	0	0	0	40	8.32	17	0	83	17.27
SL_24_CT	CT	CT_Recovery2	Recovery2	9	74	1034	480.5	87.93	28.5	451.5	422	1033	49.5	10.3	135	28.1	146	30.39	0	0	0	0	58	12.07	30	0.5	92	19.15
SL_25_DR	DR	DR_Baseline	Baseline	2	65	1265	600.5	85.6	12.5	587	514	1263	111.5	18.57	249.5	41.55	66.5	11.07	0	0	0	0	86.5	14.4	74	1	86.5	14.4
SL_25_DR	DR	DR_Recovery1	Recovery1	8	60	1260	600.5	86.34	3.5	597	518.5	1260	115.5	19.23	259.5	43.21	55	9.16	0	0	0	0	82	13.66	78.5	0	88.5	14.74
SL_25_DR	DR	DR_Recovery2	Recovery2	9	65	1265	600.5	85.85	0.5	599	515.5	1263	100.5	16.74	239	39.8	80.5	13.41	0	0	0	0	85	14.15	84.5	1	95.5	15.9
SL_26_DR	DR	DR_Baseline	Baseline	2	95	1295	600.5	92.42	31	569.5	554	1295	32.5	5.41	230.5	38.38	154	25.65	0	0	0	0	45.5	7.58	15.5	0	138	22.98
SL_26_DR	DR	DR_Recovery1	Recovery1	8	71	1271	600.5	67.86	28.5	571.5	403	1270	45.5	7.58	180	29.98	109	18.15	0	0	0	0	193	32.14	169	0.5	73	12.16
SL_26_DR	DR	DR_Recovery2	Recovery2	9	71	1271	600.5	64.61	4.5	595.5	388	1270	37.5	6.24	144	23.98	133	22.15	0	0	0	0	212.5	35.39	208	0.5	73.5	12.24
SL_27_DR	DR	DR_Baseline	Baseline	2	61	1261	600.5	85.6	35	564	513	1258	49.5	8.24	203	33.81	110.5	18.4	0	0	0	0	86.5	14.4	52.5	1.5	151	25.15
SL_27_DR	DR	DR_Recovery1	Recovery1	8	60	1260	600.5	76.35	20	578	458.5	1255	47	7.83	216	35.97	91	15.15	0	0	0	0	142	23.65	122	2.5	104.5	17.4
SL_27_DR	DR	DR_Recovery2	Recovery2	9	65	1265	600.5	82.76	35	565	495	1264	46	7.66	175	29.14	135	22.48	0	0	0.5	0.08	103	17.15	70	0.5	141	23.48
SL_28_TD	TD	TD_Baseline	Baseline	2	91	1291	600.5	91.76	15	585.5	548.5	1291	89	14.82	239.5	39.88	116	19.32	0	0	0	0	49.5	8.24	37	0	106.5	17.74
SL_28_TD	TD	TD_Recovery1	Recovery1	3	123	1323	600.5	99.33	2	598.5	596	1323	16.5	2.75	228.5	38.05	220	36.64	0	0	0	0	4	0.67	2.5	0	131.5	21.9
SL_28_TD	TD	TD_Recovery2	Recovery2	4	91	1291	600.5	96.09	10.5	585.5	577	1282	40	6.66	243	40.47	147.5	24.56	0	0	0	0	23.5	3.91	13	4.5	146.5	24.4
SL_29_TD	TD	TD_Baseline	Baseline	2	60	1260	600.5	81.27	51.5	548	485	1258	71	11.82	192	31.97	83.5	13.91	0	0	0	0	112.5	18.73	64	1	141.5	23.56
SL_29_TD	TD	TD_Recovery1	Recovery1	3	65	1265	600.5	95.42	3.5	596.5	572.5	1264	53	8.83	215.5	35.89	158	26.31	0	0	0	0	27.5	4.58	24.5	0.5	146.5	24.4
SL_29_TD	TD	TD_Recovery2	Recovery2	4	69	1269	600.5	83.76	22	569.5	502.5	1251	70.5	11.74	221	36.8	74	12.32	0	0	0	0	97.5	16.24	76	9	137.5	22.9
SL_30_DR	DR	DR_Baseline	Baseline	2	100	1300	600.5	68.94	55	498	414	1205	63	10.49	166	27.64	90	14.99	0	0	0	0	186.5	31.06	131.5	47.5	95	15.82
SL_30_DR	DR	DR_Recovery1	Recovery1	8	59	1259	600.5	81.18	17	583	487.5	1258	61.5	10.24	184	30.64	126	20.98	0	0	0	0	113	18.82	96	0.5	116	19.32
SL_30_DR	DR	DR_Recovery2	Recovery2	9	54	1254	600.5	75.35	52.5	548	452	1254	45.5	7.58	114	18.98	132	21.98	0	0	0	0	148	24.65	96	0	161	26.81
SL_31_NR	NR	NR_Baseline	Baseline	2	66	1266	600.5	92.26	19.5	581	553.5	1266	81.5	13.57	278	46.29	92.5	15.4	0	0	0	0	46.5	7.74	27.5	0	102	16.99
SL_31_NR	NR	NR_Recovery1	Recovery1	8	52	1252	600.5	98.83	7	593.5	592.5	1252	29.5	4.91	229.5	38.22	160.5	26.73	0	0	0	0	7	1.17	1	0	174	28.98
SL_31_NR	NR	NR_Recovery2	Recovery2	9	68	1268	600.5	95.5	26.5	573.5	572.5	1267	38.5	6.41	244	40.63	136.5	22.73	0	0	0	0	27	4.5	1.5	0.5	154.5	25.73
SL_32_DR	DR	DR_Baseline	Baseline	2	96	1296	600.5	80.35	23.5	577	482	1296	69.5	11.57	262	43.63	50.5	8.41	0	0	0	0	118	19.65	95	0	100.5	16.74
SL_32_DR	DR	DR_Recovery1	Recovery1	8	71	1271	600.5	83.85	11	589.5	503.5	1271	31.5	5.25	298	49.63	44.5	7.41	0	0	0	0	97	16.15	86	0	129.5	21.57
SL_32_DR	DR	DR_Recovery2	Recovery2	9	83	1283	600.5	68.44	42.5	533	404.5	1233	43	7.16	237.5	39.55	29.5	4.91	0	0	0	0	189.5	31.56	153.5	25	101	16.82
SL_35_CT	CT	CT_Baseline	Baseline	2	68	1268	600.5	82.51	27	573.5	493.5	1268	38.5	6.41	281.5	46.88	101.5	16.9	0	0	0	0	105	17.49	80	0	74	12.32
SL_35_CT	CT	CT_Recovery1	Recovery1	8	54	1014	480.5	96.15	9	471	462	1013	34.5	7.18	213.5	44.43	109	22.68	0	0	0	0	18.5	3.85	9.5	0.5	105	21.85
SL_35_CT	CT	CT_Recovery2	Recovery2	9	69	1029	480.5	91.88	13.5	467	441.5	1029	53.5	11.13	200.5	41.73	102.5	21.33	0	0	0	0	39	8.12	25.5	0	85	17.69
SL_34_CT	CT	CT_Baseline	Baseline	2	78	1278	600.5	69.11	70.5	530	410.5	1278	37.5	6.24	165.5	27.56	87.5	14.57	0	0	0	0	185.5	30.89	119.5	0	124.5	20.73
SL_34_CT	CT	CT_Recovery1	Recovery1	8	97	1057	480.5	87.83	31	449	421.5	1056	29.5	6.14	188.5	39.23	112.5	23.41	0	0	0	0	58.5	12.17	28	0.5	91.5	19.04
SL_34_CT	CT	CT_Recovery2	Recovery2	9	63	1023	480.5	92.2	7.5	472	442.5	1021	36	7.49	188.5	39.23	100	20.81	0	0	0	0	37.5	7.8	30.5	1	118.5	24.66
SL_36_DR	DR	DR_Baseline	Baseline	2	62	1262	600.5	72.27	47.5	483.5	433.5	1123	30.5	5.08	181	30.14	129	21.48	0	0	0	0	166.5	27.73	119.5	69.5	93.5	15.57
SL_36_DR	DR	DR_Recovery1	Recovery1	8	58	1258	600.5	90.67	41	547.5	541.5	1234	20.5	3.41	233.5	38.88	138.5	23.06	0	0	0	0	56	9.33	18	12	152	25.31
SL_36_DR	DR	DR_Recovery2	Recovery2	9	20	1220	600.5	76.85	47.5	468	461.5	1050	27	4.5	239.5	39.88	106.5	17.74	0	0	1.5	0.25	137.5	22.9	91.5	85	88.5	14.74
SL_37_NR	NR	NR_Baseline	Baseline	2	7	1195	594.5	74.43	52.5	542	441.5	1195	50.5	8.49	216.5	36.42	82.5	13.88	0	0	0.5	0.08	151.5	25.48	100	0	93	15.64
SL_37_NR	NR	NR_Recovery1	Recovery1	8	66	1266	600.5	91.17	4.5	553	547.5	1180	23.5	3.91	326.5	54.37	92.5	15.4	0	0	0	0	53	8.83	48.5	43	105	17.49
SL_37_NR	NR	NR_Recovery2	Recovery2	9	54	1254	600.5	77.69	22.5	577.5	466.5	1253	45	7.49	225.5	37.55	83	13.82	0	0	0	0	134	22.31	111.5	0.5	113	18.82
SL_38_TD	TD	TD_Baseline	Baseline	2	84	1284	600.5	75.52	79.5	456.5	452	1155	24	4	133	22.15	180	29.98	0	0	0	0	147	24.48	69	64.5	116.5	19.4
SL_38_TD	TD	TD_Recovery1	Recovery1	3	102	1302	600.5	98.92	5	595	592.5	1301	15.5	2.58	190	31.64	231.5	38.55	0	0	0	0	6.5	1.08	3	0.5	157	26.14
SL_38_TD	TD	TD_Recovery2	Recovery2	4	47	1247	600.5	94.01	27	573.5	562.5	1247	34.5	5.75	190	31.64	194.5	32.39	0	0	0	0	36	6	11	0	145.5	24.23
SL_40_DR	DR	DR_Baseline	Baseline	2	73	1272	600	77.42	7.5	591	464	1269	60.5	10.08	218.5	36.42	101	16.83	0	0	0	0	135.5	22.58	128.5	1.5	84.5	14.08
SL_40_DR	DR	DR_Recovery1	Recovery1	8	53	1253	600.5	54.29	13	587.5	324.5	1253	47	7.83	125	20.82	90.5	15.07	0	0	0	0	274.5	45.71	263	0	63.5	10.57
SL_40_DR	DR	DR_Recovery2	Recovery2	9	56	1256	600.5	69.86	14.5	586	417.5	1256	58.5	9.74	161.5	26.89	120.5	20.07	0	0	0	0	181	30.14	168.5	0	79	13.16
SL_39_CT	CT	CT_Baseline	Baseline	2	78	1278	600.5	53.96	40	560	321.5	1277	54.5	9.08	109	18.15	131.5	21.9	0	0	0	0	276.5	46.04	239	0.5	29	4.83
SL_39_CT	CT	CT_Recovery1	Recovery1	8	69	1029	480.5	55.88	56	418	267.5	1016	21	4.37	81.5	16.96	113.5	23.62	0	0	0	0	212	44.12	157	6.5	52.5	10.93
SL_39_CT	CT	CT_Recovery2	Recovery2	9	67	1027	480.5	62.12	26.5	419	298.5	957	35	7.28	75.5	15.71	130	27.06	0	0	0	0	182	37.88	155.5	35	58	12.07
SL_41_NR	NR	NR_Baseline	Baseline	2	75	1275	600.5	61.7	41	540.5	365.5	1237	52	8.66	124.5	20.73	100.5	16.74	0	0	0	0	230	38.3	194	19	93.5	15.57
SL_41_NR	NR	NR_Recovery1	Recovery1	8	32	1232	600.5	82.93	8.5	591.5	498	1231	29	4.83	173.5	28.89	142	23.65	0	0	0	0	102.5	17.07	94	0.5	153.5	25.56
SL_41_NR	NR	NR_Recovery2	Recovery2	9	48	1248	600.5	78.02	10.5	590	466	1248	41	6.83	175	29.14	110.5	18.4	0	0	0	0	132	21.98	124	0	142	23.65
SL_42_NR	NR	NR_Baseline	Baseline	2	75	1275	600.5	71.02	65	535.5	420	1275	33.5	5.58	170	28.31	121.5	20.23	0	0	0	0	174	28.98	115.5	0	101.5	16.9
SL_42_NR	NR	NR_Recovery1	Recovery1	8	60	1260	600.5	90.09	8.5	590.5	541	1257	43	7.16	182.5	30.39	171.5	28.56	0	0	0	0	59.5	9.91	51	1.5	144	23.98
SL_42_NR	NR	NR_Recovery2	Recovery2	9	56	1256	600.5	86.26	18.5	581.5	518	1255	64	10.66	129	21.48	163	27.14	0	0	0	0	82.5	13.74	64	0.5	162	26.98
SL_44_TD	TD	TD_Baseline	Baseline	2	61	1261	600.5	78.43	75	525	469.5	1260	24.5	4.08	215.5	35.89	97.5	16.24	0	0	0	0	129.5	21.57	56	0.5	133.5	22.23
SL_44_TD	TD	TD_Recovery1	Recovery1	3	92	1292	600.5	98.25	6.5	594	590	1292	14.5	2.41	242	40.3	152.5	25.4	0	0	0	0	10.5	1.75	4	0	181	30.14
SL_44_TD	TD	TD_Recovery2	Recovery2	4	118	1318	600.5	90.34	25	575.5	542.5	1318	30.5	5.08	194.5	32.39	154	25.65	0	0	0	0	58	9.66	33	0	163.5	27.23
SL_43_NR	NR	NR_Baseline	Baseline	2	68	1268	600.5	86.76	2.5	595	521	1262	60.5	10.07	246.5	41.05	97	16.15	0	0	1.5	0.25	78	12.99	75.5	3	117	19.48
SL_43_NR	NR	NR_Recovery1	Recovery1	8	62	1262	600.5	93.76	8.5	589	563	1256	66	10.99	252	41.97	98	16.32	0	0	0	0	37.5	6.24	29	3	147	24.48
SL_43_NR	NR	NR_Recovery2	Recovery2	9	66	1266	600.5	87.18	15.5	582.5	523	1261	45	7.49	234.5	39.05	106	17.65	0	0	2	0.33	75	12.49	60	2.5	138	22.98
SL_45_TD	TD	TD_Baseline	Baseline	2	102	1302	600.5	86.34	9.5	590.5	518.5	1301	105.5	17.57	237	39.47	77.5	12.91	0	0	0	0	82	13.66	72.5	0.5	98.5	16.4
SL_45_TD	TD	TD_Recovery1	Recovery1	3	93	1293	600.5	98.17	1	599.5	589.5	1293	47	7.83	235	39.13	149.5	24.9	0	0	0	0	11	1.83	10	0	158	26.31
SL_45_TD	TD	TD_Recovery2	Recovery2	4	101	1301	600.5	86.43	14.5	586	518.5	1301	80	13.32	228.5	38.05	78	12.99	0	0	0	0	81.5	13.57	67.5	0	132.5	22.06
SL_46_CT	CT	CT_Baseline	Baseline	2	71	1271	600.5	81.52	35	565.5	489.5	1271	51	8.49	212	35.3	158.5	26.39	0	0	0	0	111	18.48	76	0	68	11.32
SL_46_CT	CT	CT_Recovery1	Recovery1	8	65	1025	480.5	95.32	15	463.5	457.5	1021	41.5	8.64	216	44.95	123.5	25.7	0	0	0	0	22.5	4.68	8	2	77	16.02
SL_46_CT	CT	CT_Recovery2	Recovery2	9	76	1036	480.5	91.99	6	474	442	1035	37.5	7.8	179	37.25	135.5	28.2	0	0	0	0	38.5	8.01	32.5	0.5	90	18.73
SL_47_TD	TD	TD_Baseline	Baseline	2	60	1260	600.5	83.68	20.5	580	502.5	1260	39	6.49	221	36.8	133.5	22.23	0	0	0	0	98	16.32	77.5	0	109	18.15
SL_47_TD	TD	TD_Recovery1	Recovery1	3	61	1261	600.5	99.17	0.5	599	595.5	1259	8.5	1.42	205	34.14	270	44.96	0	0	0	0	5	0.83	4.5	1	112	18.65
SL_47_TD	TD	TD_Recovery2	Recovery2	4	67	1268	601	89.68	1	560	539	1188	27.5	4.58	236	39.27	148.5	24.71	0	0	40	6.66	22	3.66	21	0	127	21.13
SL_48_CT	CT	CT_Baseline	Baseline	2	65	1265	600.5	92.42	27	573.5	552	1265	87.5	14.57	280	46.63	26.5	4.41	0	0	0	0	45.5	7.58	21.5	0	161	26.81
SL_48_CT	CT	CT_Recovery1	Recovery1	8	75	1035	480.5	95.53	9	470.5	459	1033	51.5	10.72	228	47.45	40	8.32	0	0	0	0	21.5	4.47	12.5	1	139.5	29.03
SL_48_CT	CT	CT_Recovery2	Recovery2	9	70	1030	480.5	75.13	7.5	445	361	974	30.5	6.35	161	33.51	64.5	13.42	0	0	0	0	119.5	24.87	112	28	105	21.85
SL_49_TD	TD	TD_Baseline	Baseline	2	44	1244	600.5	89.76	45.5	554.5	539	1243	78	12.99	240	39.97	82	13.66	0	0	0	0	61.5	10.24	16	0.5	139	23.15
SL_49_TD	TD	TD_Recovery1	Recovery1	3	65	1265	600.5	97.67	6.5	594	586.5	1265	10.5	1.75	275	45.8	154.5	25.73	0	0	0	0	14	2.33	7.5	0	146.5	24.4
SL_49_TD	TD	TD_Recovery2	Recovery2	4	74	1274	600.5	92.34	22.5	578	554.5	1274	63	10.49	225.5	37.55	92	15.32	0	0	0	0	46	7.66	23.5	0	174	28.98
SL_50_DR	DR	DR_Baseline	Baseline	2	68	1268	600.5	69.36	47	553	415.5	1267	28	4.66	190.5	31.72	58	9.66	0	0	0	0	184	30.64	138	0.5	140	23.31
SL_50_DR	DR	DR_Recovery1	Recovery1	8	82	1282	600.5	89.26	15.5	581	536	1274	20	3.33	299	49.79	70	11.66	0	0	0.5	0.08	64	10.66	48.5	4	147	24.48
SL_50_DR	DR	DR_Recovery2	Recovery2	9	40	1240	600.5	88.18	18.5	582	529	1240	30	5	257	42.8	84.5	14.07	0	0	0	0	71	11.82	53	0	158	26.31
SL_51_DR	DR	DR_Baseline	Baseline	2	71	1271	600.5	97.42	4	596.5	585	1271	68.5	11.41	293	48.79	99	16.49	0	0	0	0	15.5	2.58	11.5	0	124.5	20.73
SL_51_DR	DR	DR_Recovery1	Recovery1	8	58	1258	600.5	91.67	1.5	598.5	550.5	1257	140.5	23.4	270	44.96	69.5	11.57	0	0	0	0	50	8.33	48.5	0.5	70.5	11.74
SL_51_DR	DR	DR_Recovery2	Recovery2	9	65	1265	600.5	98.17	1	599	589.5	1264	35.5	5.91	277	46.13	104.5	17.4	0	0	0.5	0.08	10.5	1.75	9.5	0.5	172.5	28.73
SL_52_TD	TD	TD_Baseline	Baseline	2	57	1257	600.5	58.45	182	411.5	351	1243	10.5	1.75	189	31.47	107.5	17.9	0	0	0	0	249.5	41.55	67.5	7	44	7.33
SL_52_TD	TD	TD_Recovery1	Recovery1	3	59	1259	600.5	96.75	17	583.5	580	1259	7.5	1.25	249	41.47	190	31.64	0	0	0	0	19.5	3.25	3.5	0	134.5	22.4
SL_52_TD	TD	TD_Recovery2	Recovery2	4	61	1261	600.5	88.18	31	569	529.5	1260	30	5	255	42.46	113.5	18.9	0	0	0	0	71	11.82	40	0.5	131	21.82
SL_53_DR	DR	DR_Baseline	Baseline	2	48	1248	600.5	67.69	27	573	406	1247	27.5	4.58	247	41.13	60.5	10.07	0	0	0	0	194	32.31	167.5	0.5	71.5	11.91
SL_53_DR	DR	DR_Recovery1	Recovery1	8	57	1257	600.5	83.76	9.5	591	503	1257	22.5	3.75	304	50.62	35	5.83	0	0	0	0	97.5	16.24	88	0	141.5	23.56
SL_53_DR	DR	DR_Recovery2	Recovery2	9	64	1264	600.5	69.28	15.5	585	415	1264	20	3.33	239	39.8	66.5	11.07	0	0	0	0	184.5	30.72	170	0	90.5	15.07
SL_54_CT	CT	CT_Baseline	Baseline	2	53	1253	600.5	89.59	22.5	578	538	1253	40.5	6.74	284.5	47.38	92.5	15.4	0	0	0	0	62.5	10.41	40	0	120.5	20.07
SL_54_CT	CT	CT_Recovery1	Recovery1	8	59	1019	480.5	90.63	14	447.5	433.5	981	17	3.54	195	40.58	101	21.02	0	0	0	0	45	9.37	33	19	122.5	25.49
SL_54_CT	CT	CT_Recovery2	Recovery2	9	43	1003	480.5	85.74	17	463	411	1002	24.5	5.1	216.5	45.06	94.5	19.67	0	0	0	0	68.5	14.26	52.5	0.5	76.5	15.92
SL_55_CT	CT	CT_Baseline	Baseline	2	1	1200	600	77.58	41.5	558	463.5	1199	49.5	8.25	244.5	40.75	66.5	11.08	0	0	0	0	134.5	22.42	95	0.5	105	17.5
SL_55_CT	CT	CT_Recovery1	Recovery1	8	71	1031	480.5	84.39	12	467	405.5	1028	25.5	5.31	220.5	45.89	64	13.32	0	0	0	0	75	15.61	63	1.5	95.5	19.88
SL_55_CT	CT	CT_Recovery2	Recovery2	9	72	1032	480.5	91.26	7	473	438.5	1031	19.5	4.06	211.5	44.02	75	15.61	0	0	0	0	42	8.74	35	0.5	132.5	27.58
SL_58_NR	NR	NR_Baseline	Baseline	2	68	1268	600.5	76.02	15	585.5	456.5	1268	61.5	10.24	254	42.3	47.5	7.91	0	0	0	0	144	23.98	129	0	93.5	15.57
SL_58_NR	NR	NR_Recovery1	Recovery1	8	60	1260	600.5	89.59	2.5	597	538	1258	77	12.82	299.5	49.88	49.5	8.24	0	0	0	0	62.5	10.41	60	1	112	18.65
SL_58_NR	NR	NR_Recovery2	Recovery2	9	48	1248	600.5	84.18	5.5	575.5	505.5	1209	31.5	5.25	366.5	61.03	58	9.66	0	0	0	0	95	15.82	89.5	19.5	49.5	8.24
SL_61_CT	CT	CT_Baseline	Baseline	2	21	1221	600.5	84.68	14	586	508.5	1220	73	12.16	239	39.8	101.5	16.9	0	0	0	0	92	15.32	78	0.5	95	15.82
SL_61_CT	CT	CT_Recovery2	Recovery2	9	67	1027	480.5	89.39	0.5	479.5	429.5	1026	82.5	17.17	181	37.67	78	16.23	0	0	0	0	51	10.61	50.5	0.5	88	18.31
SL_62_TD	TD	TD_Baseline	Baseline	2	12	1212	600.5	82.51	22	578.5	494	1212	64	10.66	360	59.95	8	1.33	0	0	0	0	105	17.49	84.5	0	63.5	10.57
SL_62_TD	TD	TD_Recovery1	Recovery1	3	55	1255	600.5	82.6	11	588.5	494.5	1253	38.5	6.41	307	51.12	84.5	14.07	0	0	0	0	104.5	17.4	95	1	66	10.99
SL_62_TD	TD	TD_Recovery2	Recovery2	4	60	1260	600.5	81.18	10	590.5	487.5	1260	54	8.99	250	41.63	42	6.99	0	0	0	0	113	18.82	103	0	141.5	23.56
SL_63_NR	NR	NR_Baseline	Baseline	2	63	1263	600.5	90.34	51	549	542.5	1262	32.5	5.41	251.5	41.88	97.5	16.24	0	0	3	0.5	55	9.16	4	0.5	161	26.81
SL_63_NR	NR	NR_Recovery1	Recovery1	8	70	1270	600.5	98.58	7	593	592	1269	18	3	259	43.13	94	15.65	0	0	0	0	8.5	1.42	1.5	0.5	221	36.8
SL_63_NR	NR	NR_Recovery2	Recovery2	9	49	1249	600.5	91.17	42.5	558	547.5	1249	22.5	3.75	265	44.13	103	17.15	0	0	0	0	53	8.83	10.5	0	157	26.14
SL_64_TD	TD	TD_Baseline	Baseline	2	30	1230	600.5	87.09	30.5	569.5	522.5	1229	41	6.83	292.5	48.71	75	12.49	0	0	0	0	77.5	12.91	47.5	0.5	114.5	19.07
SL_64_TD	TD	TD_Recovery1	Recovery1	3	57	1257	600.5	98.75	3	597	593	1256	8	1.33	255.5	42.55	198.5	33.06	0	0	0	0	7.5	1.25	4.5	0.5	131	21.82
SL_64_TD	TD	TD_Recovery2	Recovery2	4	46	1246	600.5	89.34	14	586.5	536.5	1246	37	6.16	253.5	42.21	119.5	19.9	0	0	0	0	64	10.66	50	0	126.5	21.07
SL_65_DR	DR	DR_Baseline	Baseline	2	16	1216	600.5	91.01	14	586.5	546.5	1216	34	5.66	220.5	36.72	92.5	15.4	0	0	0	0	54	8.99	40	0	199.5	33.22
SL_65_DR	DR	DR_Recovery1	Recovery1	8	55	1255	600.5	82.93	5.5	595	498	1255	48.5	8.08	219.5	36.55	109.5	18.23	0	0	0	0	102.5	17.07	97	0	120.5	20.07
SL_65_DR	DR	DR_Recovery2	Recovery2	9	50	1250	600.5	70.19	14	566	419.5	1209	17.5	2.91	191	31.81	108.5	18.07	0	0	0	0	179	29.81	167	20.5	104.5	17.4
SL_66_NR	NR	NR_Baseline	Baseline	2	3	1203	600.5	94.09	20	580.5	565	1203	13	2.16	274.5	45.71	105.5	17.57	0	0	0	0	35.5	5.91	15.5	0	172	28.64
SL_66_NR	NR	NR_Recovery1	Recovery1	8	67	1267	600.5	95.34	5.5	594.5	572.5	1266	12	2	289	48.13	125	20.82	0	0	0	0	28	4.66	22.5	0.5	146.5	24.4
SL_66_NR	NR	NR_Recovery2	Recovery2	9	59	1259	600.5	96.17	11.5	588.5	576.5	1258	14.5	2.41	292	48.63	107	17.82	0	0	0	0	23	3.83	12.5	0.5	164	27.31
SL_67_TD	TD	TD_Baseline	Baseline	2	14	1214	600.5	80.43	41	559.5	483	1214	26.5	4.41	212.5	35.39	114	18.98	0	0	0	0	117.5	19.57	76.5	0	130	21.65
SL_67_TD	TD	TD_Recovery1	Recovery1	3	26	1226	600.5	99	4.5	595.5	594.5	1225	9.5	1.58	201.5	33.56	211.5	35.22	0	0	0	0	6	1	1.5	0.5	172	28.64
SL_67_TD	TD	TD_Recovery2	Recovery2	4	23	1223	600.5	83.6	22.5	555	502	1177	16	2.66	183	30.47	116.5	19.4	0	0	0	0	98.5	16.4	76	23	186.5	31.06
SL_68_NR	NR	NR_Baseline	Baseline	2	26	1226	600.5	85.85	30.5	569	513.5	1224	18	3	168.5	28.06	182.5	30.39	0	0	0	0	85	14.15	56.5	1	146.5	24.4
SL_68_NR	NR	NR_Recovery1	Recovery1	8	9	1209	600.5	88.76	49.5	542	532	1191	9.5	1.58	166	27.64	185	30.81	0	0	0	0	67.5	11.24	19	9	172.5	28.73
SL_68_NR	NR	NR_Recovery2	Recovery2	9	30	1230	600.5	85.35	68.5	532	511.5	1230	27	4.5	180.5	30.06	178	29.64	0	0	0	0	88	14.65	20.5	0	127	21.15
SL_69_CT	CT	CT_Baseline	Baseline	2	48	1248	600.5	62.61	156	444.5	375	1248	13	2.16	164.5	27.39	104.5	17.4	0	0	0	0	224.5	37.39	69.5	0	94	15.65
SL_69_CT	CT	CT_Recovery1	Recovery1	8	34	994	480.5	90.53	35.5	445	434.5	994	14.5	3.02	219.5	45.68	92.5	19.25	0	0	0	0	45.5	9.47	10.5	0	108.5	22.58
SL_69_CT	CT	CT_Recovery2	Recovery2	9	29	989	480.5	86.58	57	423.5	415.5	989	8	1.66	174.5	36.32	147	30.59	0	0	0	0	64.5	13.42	8	0	86.5	18
SL_70_NR	NR	NR_Baseline	Baseline	2	1	1200	600	74.33	NA	549.5	446	1199	22.5	3.75	243	40.5	30	5	0	0	26	4.33	128	21.33	104	0.5	150.5	25.08
SL_70_NR	NR	NR_Recovery1	Recovery1	8	5	1205	600.5	86.18	21.5	537	517.5	1121	8.5	1.42	311	51.79	62.5	10.41	0	0	0	0	83	13.82	61.5	42	135.5	22.56
SL_70_NR	NR	NR_Recovery2	Recovery2	9	14	1214	600.5	52.96	33	567	318	1213	31.5	5.25	162.5	27.06	45	7.49	0	0	26	4.33	256.5	42.71	223.5	0.5	79	13.16
SL_71_DR	DR	DR_Baseline	Baseline	2	42	1242	600.5	77.27	51	548	462.5	1239	53	8.83	260	43.3	58.5	9.74	0	0	0	0	136.5	22.73	87	1.5	92.5	15.4
SL_71_DR	DR	DR_Recovery1	Recovery1	8	57	1257	600.5	96	7.5	593	576.5	1257	20.5	3.41	340	56.62	74	12.32	0	0	0	0	24	4	16.5	0	142	23.65
SL_71_DR	DR	DR_Recovery2	Recovery2	9	56	1256	600.5	87.34	63	537.5	524.5	1256	21.5	3.58	308	51.29	52.5	8.74	0	0	3	0.5	73	12.16	10	0	142.5	23.73

## Sheet: Description of Variables
Key describing column headers for sleep stage stats (i.e., polysomnography data dictionary).
Column Header	Description
Subject Identity Code	Unique identifier for subject
Study Condition Group	Study condition group (CT, control; DR, daytime sleep restriction; NR, nighttime sleep restriction; TD, total sleep deprivation)
Group and Study Phase	Combination of study condition group and study phase
Study_Phase	Study phase
Sleep_Period_Number	Sleep period number as it occurs in protocol, where 2 is the second time in bed for sleep opportunity, 3 is the third, and so on.
LightsOut_Epoch	Lights Out Epoch Number
LightsOn_Epoch	Lights On Epoch Number
SPD	Sleep Period Duration, minutes, (LightsOn_Epoch-LightsOutEpoch+1)/2
Sleep_Efficiency	%=[(TST-(Wake+MVT+Undefined))/TST]
Sleep_Latency	Sleep onset defined as first three consecutive epochs of sleep, time since LightsOut in minutes
SPT	Sleep Period Time, minutes, =SPD - Sleep_Latency -WASF
TST	Total Sleep Time within sleep onset to sleep offset, minutes
Last_Epoch_Sleep	Epoch number of last epoch scored as sleep
NREM Sleep Stage1	NREM Sleep stage 1 scored, minutes
NREM Sleep Stage1_Percent	NREM Sleep stage 1 scored, percent of SPD
NREM Sleep Stage2	NREM Sleep stage 2 scored, minutes
NREM Sleep Stage2_Percent	NREM Sleep stage 2 scored, percent of SPD
NREM Sleep Stage3	NREM Sleep stage 3 scored (Slow Wave Sleep), minutes
NREM Sleep Stage3_Percent	NREM Sleep stage 3 scored (Slow Wave Sleep), percent of SPD
MVT	Movement Time, minutes
MVT_Percent	Movement Time, percent of SPD
Undefined	Undefined, minutes
Undefined_Percent	Undefines, percent of SPD
Wake	Wake, minutes
Wake_Percent	Wake, percent of SPD
WASO	Wake After Sleep Onset, minutes
WASF	Wake after Sleep Offset, minutes, =(LightsOut_Epoch - Last_Epoch_Sleep)/2
REM	REM, minutes
REM_Percent	REM, percent of SPD
