# Supplementary material for: Exploratory development of biomarkers for neurobehavioral performance impairment during sleep loss: comparison across multiple types of sleep deprivation
Source: BMC Genomics. 2025 Nov 14;26:1043. doi: 10.1186/s12864-025-12193-6 (PMC12619276; doi:10.1186/s12864-025-12193-6)
Supplement: Supplementary file 5 — Additional file 5: Table S4. List of neurobehavioral performance test battery variables and P-values for model terms of the intercept; treatment study condition groups of DR, NR, and TD; and cumulative hours since midnight (RCH) between study days 2-3 (start of baseline) into the 10-day inpatient study. For a description explaining the meaning of variable terms, see worksheet tab Description of Variables. Worksheet tab Model Syntax provides the model family and syntax used to generate results [file 12864_2025_12193_MOESM5_ESM.xlsx]

## Sheet: Model results for NTB variables
Table S4. List of neurobehavioral performance test battery variables and P-values for model terms of the intercept; treatment study condition groups of DR, NR, and TD; and cumulative hours since midnight (RCH) between study days 2-3 (start of baseline) into the 10-day inpatient study. For a description explaining the meaning of variable terms, see worksheet tab Description of Variables. Worksheet…
Neurobehavioral Test Battery Variable	Intercept P-value	DR P-value	NR P-value	TD P-value	Hours Into Study P-value	P<0.05 for DR	P<0.05 for NR	P<0.05 for TD	P<0.05 for Hours Into Study
VPVTALL_LAPSE_TRAN	5.06e-07	0.00249	0.39149	0.00262	0.00181	Yes		Yes	Yes
VPVTALL_LAPSES	0.82601	0.000304	0.334648	0.00082	8.83e-10	Yes		Yes	Yes
VPVTALL_IALL_MEAN	< 2e-16	0.0123	0.4343	0.0567	2.85e-05	Yes			Yes
VAS_UNMOTIVATE	6.59e-11	0.7465	0.9893	0.1643	0.0729
VAS_SAD	<2e-16	0.214	0.889	0.202	0.605
VAS_CLEARHEADE	< 2e-16	0.05642	0.19591	0.00141	0.73635			Yes
VAS_CALM	<2e-16	0.352	0.384	0.303	0.669
VAS_ALERT	< 2e-16	0.06977	0.11622	0.00133	0.68607			Yes
TRKALL_TOTAL_LOSS	3.04e-08	0.3735	0.5967	0.0507	< 2e-16				Yes
SCWORD_RESCUE_OV_CORRECT	<2e-16	0.0329	0.7172	0.0645	0.2883	Yes
SCWORD_RESCUE_NEU_PERCCR	<2e-16	0.109	0.561	0.17	0.344
SCWORD_RESCUE_NEU_M_RT	< 2e-16	0.22274	0.53441	0.00902	0.31305			Yes
SCWORD_RESCUE_INH_PERCCR	<2e-16	0.16	0.905	0.15	0.198
SCWORD_RESCUE_INH_M_RT	< 2e-16	0.25976	0.56902	0.00497	0.87078			Yes
SCWORD_RESCUE_FAC_PERCCR	<2e-16	0.16	0.776	0.174	0.347
SCWORD_RESCUE_FAC_M_RT	<2e-16	0.2359	0.6516	0.0235	0.6857			Yes
SCWORD_BLUEYELLOW_OV_CORRECT	<2e-16	0.0104	0.6923	0.0401	0.0923	Yes		Yes
SCWORD_BLUEYELLOW_NEU_PERCCR	<2e-16	0.0574	0.6699	0.1341	0.0437				Yes
SCWORD_BLUEYELLOW_NEU_M_RT	< 2e-16	0.10983	0.5415	0.00953	0.14684			Yes
SCWORD_BLUEYELLOW_INH_PERCCR	<2e-16	0.0832	0.9266	0.0712	0.0135				Yes
SCWORD_BLUEYELLOW_INH_M_RT	< 2e-16	0.16829	0.61609	0.00476	0.2883			Yes
SCWORD_BLUEYELLOW_FAC_PERCCR	<2e-16	0.0577	0.679	0.14	0.0765
SCWORD_BLUEYELLOW_FAC_M_RT	<2e-16	0.1435	0.7109	0.0261	0.088			Yes
P_PEERSCL_PERFORM	< 2e-16	0.17411	0.25353	0.00721	0.3456			Yes
P_PEERSCL_EFFORT	<2e-16	0.0503	0.7198	0.932	0.031				Yes
PEERSCL_PERFORM	< 2e-16	0.12028	0.27512	0.00327	0.35895			Yes
PEERSCL_EFFORT	<2e-16	0.219	0.912	0.431	0.441
PEERSCL_BETTER	6.96e-11	0.3833	0.2129	0.242	0.0359				Yes
MRT_Sum_INT_COR	< 2e-16	0.551	0.871	0.451	1.56e-07				Yes
MRT_Sum_EXP_COR	1.42e-13	0.0852	0.5212	0.4859	2.07e-07				Yes
MRT_Sum_CORRECT	< 2e-16	0.26	0.755	0.368	7.98e-10				Yes
MRT_Sum_BEGIN_COR	< 2e-16	0.389	0.911	0.512	8.86e-11				Yes
MRT_Sum_ADV_COR	<2e-16	0.3519	0.8454	0.2558	0.0041				Yes
KSS_Before_SCALE	< 2e-16	0.00191	0.00354	8.33e-08	0.86787	Yes	Yes	Yes
KSS_After_SCALE	< 2e-16	0.000144	0.000408	2.04e-09	0.299003	Yes	Yes	Yes
Face_RECALL_PERCENTCOR	<2e-16	0.7622	0.4638	0.0204	0.7841			Yes
Face_RECALL_FACES_CORR	< 2e-16	0.63196	0.29343	0.00339	0.91116			Yes
DSST_PERCENT	<2e-16	0.584	0.977	0.194	0.308
DSST_CORRECT	< 2e-16	0.21344	0.64176	0.00248	1.13e-08			Yes	Yes
CVS_RT1divbyCorr1	< 2e-16	0.647	0.96048	0.00733	0.49406			Yes
CVS_RT0divbyCorr0	<2e-16	0.3699	0.7142	0.0605	0.5922
BART_Risk_score	< 2e-16	0.244845	0.604017	0.219087	0.000322				Yes
BART_Adj_Mean_Pmps	< 2e-16	0.223	0.635	0.22	1.04e-06				Yes

## Sheet: Model Syntax
Neurobehavioral Test Battery Variable	Family	Model syntax
VPVTALL_LAPSE_TRAN	Gamma	PVTL1 <- glmer(VPVTALL_LAPSE_TRAN ~ Condition + HrsIntoStudySC + (1 | Subject), family = Gamma(link = "log"), data = dfexp)
VPVTALL_LAPSES	Poisson	PVTL1 <- glmer(VPVTALL_LAPSES ~ Condition + HrsIntoStudySC + (1 | Subject), family = poisson(link = "log"), data = dfexp)
VPVTALL_IALL_MEAN	Gaussian (LMER)	PVTRT1 <- lmer(VPVTALL_IALL_MEAN ~ Condition + HrsIntoStudySC + (1 | Subject), data = dfexp)
VAS_UNMOTIVATE	Gaussian (LMER)	UNMO1 <- lmer(VAS_UNMOTIVATE ~ Condition + HrsIntoStudySC + (1 | Subject), data = dfexp)
VAS_SAD	Gamma	SAD1 <- glmer(VAS_SAD01 ~ Condition + HrsIntoStudySC + (1 | Subject), family = Gamma(link = "log"), data = dfexp)
VAS_CLEARHEADE	Gaussian (LMER)	CLEAR1 <- lmer(VAS_CLEARHEADE ~ Condition + HrsIntoStudySC + (1 | Subject), data = dfexp)
VAS_CALM	Gamma	CALM1 <- glmer(VAS_CALM ~ Condition + HrsIntoStudySC + (1 | Subject), family = Gamma(link = "log"), data = dfexp)
VAS_ALERT	Gaussian (LMER)	ALERT1 <- lmer(VAS_ALERT ~ Condition + HrsIntoStudySC + (1 | Subject), data = dfexp)
TRKALL_TOTAL_LOSS	Poisson	TRKLOSS1 <- glmer(TRKALL_TOTAL_LOSS ~ Condition + HrsIntoStudySC + (1 | Subject), family = poisson(link = "log"), data = dfexp)
SCWORD_RESCUE_OV_CORRECT	Poisson	SWORDRC1 <- glmer(SCWORD_RESCUE_OV_CORRECT ~ Condition + HrsIntoStudySC + (1 | Subject), family = poisson(link = "log"), data = dfexp)
SCWORD_RESCUE_NEU_PERCCR	Gamma	SWORDNPC1 <- glmer(SCWORD_RESCUE_NEU_PERCCR ~ Condition + HrsIntoStudySC + (1 | Subject), family = Gamma(link = "log"), data = dfexp)
SCWORD_RESCUE_NEU_M_RT	Gamma	SWORDNRT1 <- glmer(SCWORD_RESCUE_NEU_M_RT ~ Condition + HrsIntoStudySC + (1 | Subject), family = Gamma(link = "log"), data = dfexp)
SCWORD_RESCUE_INH_PERCCR	Gamma	SWORDRPC1 <- glmer(SCWORD_RESCUE_INH_PERCCR ~ Condition + HrsIntoStudySC + (1 | Subject), family = Gamma(link = "log"), data = dfexp)
SCWORD_RESCUE_INH_M_RT	Gamma	SWORDRRT1 <- glmer(SCWORD_RESCUE_INH_M_RT ~ Condition + HrsIntoStudySC + (1 | Subject), family = Gamma(link = "log"), data = dfexp)
SCWORD_RESCUE_FAC_PERCCR	Gamma	SCWORDFPC1 <- glmer(SCWORD_RESCUE_FAC_PERCCR ~ Condition + HrsIntoStudySC + (1 | Subject), family = Gamma(link = "log"), data = dfexp)
SCWORD_RESCUE_FAC_M_RT	Gamma	SWORDFRT1 <- glmer(SCWORD_RESCUE_FAC_M_RT ~ Condition + HrsIntoStudySC + (1 | Subject), family = Gamma(link = "log"), data = dfexp)
SCWORD_BLUEYELLOW_OV_CORRECT	Poisson	SWORDBOC1 <- glmer(SCWORD_BLUEYELLOW_OV_CORRECT ~ Condition + HrsIntoStudySC + (1 | Subject), family = poisson(link = "log"), data = dfexp)
SCWORD_BLUEYELLOW_NEU_PERCCR	Gamma	SWORDNBYPC1 <- glmer(SCWORD_BLUEYELLOW_NEU_PERCCR ~ Condition + HrsIntoStudySC + (1 | Subject), family = Gamma(link = "log"), data = dfexp)
SCWORD_BLUEYELLOW_NEU_M_RT	Gamma	SWORDBYRT1 <- glmer(SCWORD_BLUEYELLOW_NEU_M_RT ~ Condition + HrsIntoStudySC + (1 | Subject), family = Gamma(link = "log"), data = dfexp)
SCWORD_BLUEYELLOW_INH_PERCCR	Gamma	SWORDBPC1 <- glmer(SCWORD_BLUEYELLOW_INH_PERCCR ~ Condition + HrsIntoStudySC + (1 | Subject), family = Gamma(link = "log"), data = dfexp)
SCWORD_BLUEYELLOW_INH_M_RT	Gamma	SWORDBRT1 <- glmer(SCWORD_BLUEYELLOW_INH_M_RT ~ Condition + HrsIntoStudySC + (1 | Subject), family = Gamma(link = "log"), data = dfexp)
SCWORD_BLUEYELLOW_FAC_PERCCR	Gamma	SCWORDBYPC1 <- glmer(SCWORD_BLUEYELLOW_FAC_PERCCR ~ Condition + HrsIntoStudySC + (1 | Subject), family = Gamma(link = "log"), data = dfexp)
SCWORD_BLUEYELLOW_FAC_M_RT	Gamma	SWORDBRT1 <- glmer(SCWORD_BLUEYELLOW_FAC_M_RT ~ Condition + HrsIntoStudySC + (1 | Subject), family = Gamma(link = "log"), data = dfexp)
P_PEERSCL_PERFORM	Gaussian (LMER)	PREPEERS1 <- lmer(P_PEERSCL_PERFORM ~ Condition + HrsIntoStudySC + (1 | Subject), data = dfexp)
P_PEERSCL_EFFORT	Gaussian (LMER)	PREEFFORT1 <- lmer(P_PEERSCL_EFFORT ~ Condition + HrsIntoStudySC + (1 | Subject), data = dfexp)
PEERSCL_PERFORM	Gaussian (LMER)	PEERS1 <- lmer(PEERSCL_PERFORM ~ Condition + HrsIntoStudySC + (1 | Subject), data = dfexp)
PEERSCL_EFFORT	Gaussian (LMER)	PEERSE1 <- lmer(PEERSCL_EFFORT ~ Condition + HrsIntoStudySC + (1 | Subject), data = dfexp)
PEERSCL_BETTER	Gaussian (LMER)	PEERSB1 <- lmer(PEERSCL_BETTER ~ Condition + HrsIntoStudySC + (1 | Subject), data = dfexp)
MRT_Sum_INT_COR	Gaussian (LMER)	MRTINT1 <- lmer(MRT_Sum_INT_COR ~ Condition + HrsIntoStudySC + (1 | Subject), data = dfexp)
MRT_Sum_EXP_COR	Gaussian (LMER)	MRTEXP1 <- lmer(MRT_Sum_EXP_COR ~ Condition + HrsIntoStudySC + (1 | Subject), data = dfexp)
MRT_Sum_CORRECT	Gaussian (LMER)	MRTSC1 <- lmer(MRT_Sum_CORRECT ~ Condition + HrsIntoStudySC + (1 | Subject), data = dfexp)
MRT_Sum_BEGIN_COR	Gaussian (LMER)	MRTBEG1 <- lmer(MRT_Sum_BEGIN_COR ~ Condition + HrsIntoStudySC + (1 | Subject), data = dfexp)
MRT_Sum_ADV_COR	Gaussian (LMER)	MRTADV1 <- lmer(MRT_Sum_ADV_COR ~ Condition + HrsIntoStudySC + (1 | Subject), data = dfexp)
KSS_Before_SCALE	Gaussian (LMER)	KSSB1 <- lmer(KSS_Before_SCALE ~ Condition + HrsIntoStudySC + (1 | Subject), data = dfexp)
KSS_After_SCALE	Gaussian (LMER)	KSSA1 <- lmer(KSS_After_SCALE ~ Condition + HrsIntoStudySC + (1 | Subject), data = dfexp)
Face_RECALL_PERCENTCOR	Gamma	FACESP1 <- glmer(Face_RECALL_PERCENTCOR ~ Condition + HrsIntoStudySC + (1 | Subject), family = Gamma(link = "log"), data = dfexp)
Face_RECALL_FACES_CORR	Poisson	FACESC1 <- glmer(Face_RECALL_FACES_CORR ~ Condition + HrsIntoStudySC + (1 | Subject), family = poisson(link = "log"), data = dfexp)
DSST_PERCENT	Gamma	DSSTP1 <- glmer(DSST_PERCENT ~ Condition + HrsIntoStudySC + (1 | Subject), family = Gamma(link="log"), data = dfexp)
DSST_CORRECT	Gaussian (LMER)	DSSTC1 <- lmer(DSST_CORRECT ~ Condition + HrsIntoStudySC + (1 | Subject), data = dfexp)
CVS_RT1divbyCorr1	Gamma	CVSR11 <- glmer(CVS_RT1divbyCorr1 ~ Condition + HrsIntoStudySC + (1 | Subject), family = Gamma(link = "log"), data = dfexp)
CVS_RT0divbyCorr0	Gamma	CVSR01 <- glmer(CVS_RT0divbyCorr0 ~ Condition + HrsIntoStudySC + (1 | Subject), family = Gamma(link = "log"), data = dfexp)
BART_Risk_score	Gaussian (LMER)	BARTR1 <- lmer(BART_Risk_score ~ Condition + HrsIntoStudySC + (1 | Subject), data = dfexp)
BART_Adj_Mean_Pmps	Gaussian (LMER)	BARTP1 <- lmer(BART_Adj_Mean_Pmps ~ Condition + HrsIntoStudySC + (1 | Subject), data = dfexp)

## Sheet: Description of variables
Variable Name	Variable Description
VPVTALL_LAPSE_TRAN	Transformation of psychomotor vigilance lapses calculated as LAPSE_TRAN = SQRT(LAPSES) + SQRT(LAPSES + 1)
VPVTALL_LAPSES	Count of the number of times a response was greater than 500 milliseconds during the session
VPVTALL_IALL_MEAN	Mean average of 1000/RT, where RT is the reaction time on the psychomotor vigilance test.
VAS_UNMOTIVATE	Visual analog scale response from 0 to 100, 100 being more Unmotivated. The scale is presented as a 100-mm bar that the participant marks with a cursor. The score is determined as the distance from the anchor word to the cursor.
VAS_SAD	Visual analog scale response from 0 to 100, 100 being more Sad. The scale is presented as a 100-mm bar that the participant marks with a cursor. The score is determined as the distance from the anchor word to the cursor.
VAS_CLEARHEADE	Visual analog scale response from 0 to 100, 100 being more Clear Headed. The scale is presented as a 100-mm bar that the participant marks with a cursor. The score is determined as the distance from the anchor word to the cursor.
VAS_CALM	Visual analog scale response from 0 to 100, 100 being more CALM. The scale is presented as a 100-mm bar that the participant marks with a cursor. The score is determined as the distance from the anchor word to the cursor.
VAS_ALERT	Visual analog scale response from 0 to 100, 100 being more Alert. The scale is presented as a 100-mm bar that the participant marks with a cursor. The score is determined as the distance from the anchor word to the cursor.
TRKALL_TOTAL_LOSS	Count of the sum total of right and left losses in the unstable TRACK assay
SCWORD_RESCUE_OV_CORRECT	Integer count of the overall number of correct responses for the STROOP assay with all four colors
SCWORD_RESCUE_NEU_PERCCR	Percent correct on neutral trials for the STROOP assay with all four colors
SCWORD_RESCUE_NEU_M_RT	Mean reaction time for neutral trials for the STROOP assay with all four colors
SCWORD_RESCUE_INH_PERCCR	Percent correct on inhibited trials for the STROOP assay with all four colors
SCWORD_RESCUE_INH_M_RT	Mean reaction time for inhibited trials for the STROOP assay with all four colors
SCWORD_RESCUE_FAC_PERCCR	Percent correct on facilitated trials for the STROOP assay with all four colors
SCWORD_RESCUE_FAC_M_RT	Mean reaction time for facilitated trials for the STROOP assay with all four colors
SCWORD_BLUEYELLOW_OV_CORRECT	This is the integer count of the overall number of correct responses on trials with only blue and yellow colors.
SCWORD_BLUEYELLOW_NEU_PERCCR	This is the percent correct on neutral trials on trials with only blue and yellow colors.
SCWORD_BLUEYELLOW_NEU_M_RT	This is the mean reaction time for neutral trials on trials with only blue and yellow colors.
SCWORD_BLUEYELLOW_INH_PERCCR	This is the percent correct on inhibited trials on trials with only blue and yellow colors.
SCWORD_BLUEYELLOW_INH_M_RT	This is the mean reaction time for inhibited trials on trials with only blue and yellow colors.
SCWORD_BLUEYELLOW_FAC_PERCCR	This is the percent correct on facilitated trials on trials with only blue and yellow colors.
SCWORD_BLUEYELLOW_FAC_M_RT	This is the mean reaction time for facilitated trials on trials with only blue and yellow colors.
P_PEERSCL_PERFORM	This is a self-rating of performance on the first or Pre PEERS session, on a scale from 0-100. A score of 100 on PEERS scales means: Extremely Good (for PERFORM), An Extreme Effort (for EFFORT), and Yes I Could Have Done Much Better (for BETTER).
P_PEERSCL_EFFORT	This is a self-rating of performance effort on the first or Pre PEERS session, on a scale from 0-100. A score of 100 on PEERS scales means: Extremely Good (for PERFORM), An Extreme Effort (for EFFORT), and Yes I Could Have Done Much Better (for BETTER).
PEERSCL_PERFORM	This is a self-rating of performance on the second PEERS session, on a scale from 0-100. A score of 100 on PEERS scales means: Extremely Good (for PERFORM), An Extreme Effort (for EFFORT), and Yes I Could Have Done Much Better (for BETTER).
PEERSCL_BETTER	This is a self-rating of performing better on the second PEERS session, on a scale from 0-100. A score of 100 on PEERS scales means: Extremely Good (for PERFORM), An Extreme Effort (for EFFORT), and Yes I Could Have Done Much Better (for BETTER).
PEERSCL_EFFORT	This is a self-rating of performance effort on the second PEERS session, on a scale from 0-100. A score of 100 on PEERS scales means: Extremely Good (for PERFORM), An Extreme Effort (for EFFORT), and Yes I Could Have Done Much Better (for BETTER).
MRT_Sum_INT_COR	This is the overall number of correct intermediate trials in the matrix reasoning task
MRT_Sum_EXP_COR	This is the overall number of correct expert trials in the matrix reasoning task
MRT_Sum_CORRECT	This is the overall number of correct answers in the matrix reasoning task
MRT_Sum_BEGIN_COR	This is the overall number of correct beginner trials in the matrix reasoning task
MRT_Sum_ADV_COR	This is the overall number of correct advanced trials in the matrix reasoning task
KSS_Before_SCALE	This is the initial self rating of the Karolinska Sleepiness Scale. Scale values range from 1-9, with anchor words for 1 (extremely alert), 3 (alert), 5 (neithere alert nor sleepy), 7 (sleepy - but no difficulty remaining awake), and 9 (extremely sleepy - fighting sleep).
KSS_After_SCALE	This is the final self rating of the Karolinska Sleepiness Scale. Scale values range from 1-9, with anchor words for 1 (extremely alert), 3 (alert), 5 (neithere alert nor sleepy), 7 (sleepy - but no difficulty remaining awake), and 9 (extremely sleepy - fighting sleep).
Face_RECALL_PERCENTCOR	This is the percentage of correct faces on the FACE assay
Face_RECALL_FACES_CORR	This is the number of correct faces on the FACE assay
DSST_PERCENT	Percentage of correct responses on the Digit Symbol Substitution Test (DSST), i.e., the number of correct responses divided by the total number of responses, expressed as a percentage
DSST_CORRECT	Total number of correct responses on the Digit Symbol Substitution Test (DSST).
CVS_RT1divbyCorr1	An adjusted response time, calculated as RT_1 / CORRTR_1, i.e. the average reaction time of mirror trials divided by the number of correct mirror trials on the Comparative Visual Search (CVS) assay.
CVS_RT0divbyCorr0	An adjusted response time, calculated as RT_0 / CORRTR_0, i.e. the average reaction time of copy trials divided by the number of correct copy trials on the Comparative Visual Search (CVS) assay.
BART_Risk_score	BART Risk Score calculated as (sum of TRIAL_PUMP) / (sum of (BURST_AT - 1)), where Trial_Pump are the pumps attempted and BURST_AT is when the balloon will burst in the Balloon Analog Risk Test (BART)
BART_Adj_Mean_Pmps	Bart adjusted mean pumps for successful trials that ended with collect rather than popping the balloon in the Balloon Analog Risk Test (BART)
