# Supplementary material for: Exploratory development of biomarkers for neurobehavioral performance impairment during sleep loss: comparison across multiple types of sleep deprivation
Source: BMC Genomics. 2025 Nov 14;26:1043. doi: 10.1186/s12864-025-12193-6 (PMC12619276; doi:10.1186/s12864-025-12193-6)
Supplement: Supplementary file 6 — Additional file 6: Table S5. Number of genes differentially expressed (FDR<0.05) for the neurobehavioral performance test battery noted in the column header. For a description of neurobehavioral performance test battery tests and endpoints, see worksheet tab Description of Variables [file 12864_2025_12193_MOESM6_ESM.xlsx]

## Sheet: Description of variables
Variable Name	Variable Description
CUMULATIVE_WAKE_HOURS	Cumulative hours the subject has been awake at the time of sample collection, i.e., cumulative hours of wakefulness since the last time in bed sleep episdoe.
VPVTALL_LAPSE_TRAN	Transformation of psychomotor vigilance lapses calculated as LAPSE_TRAN = SQRT(LAPSES) + SQRT(LAPSES + 1)
VPVTALL_LAPSES	Count of the number of times a response was greater than 500 milliseconds during the session
VPVTALL_IALL_MEAN	Mean average of 1000/RT, where RT is the reaction time on the psychomotor vigilance test.
VAS_UNMOTIVATE	Visual analog scale response from 0 to 100, 100 being more Unmotivated. The scale is presented as a 100-mm bar that the participant marks with a cursor. The score is determined as the distance from the anchor word to the cursor.
VAS_SAD	Visual analog scale response from 0 to 100, 100 being more Sad. The scale is presented as a 100-mm bar that the participant marks with a cursor. The score is determined as the distance from the anchor word to the cursor.
VAS_CLEARHEADE	Visual analog scale response from 0 to 100, 100 being more Clear Headed. The scale is presented as a 100-mm bar that the participant marks with a cursor. The score is determined as the distance from the anchor word to the cursor.
VAS_CALM	Visual analog scale response from 0 to 100, 100 being more CALM. The scale is presented as a 100-mm bar that the participant marks with a cursor. The score is determined as the distance from the anchor word to the cursor.
VAS_ALERT	Visual analog scale response from 0 to 100, 100 being more Alert. The scale is presented as a 100-mm bar that the participant marks with a cursor. The score is determined as the distance from the anchor word to the cursor.
TRKALL_TOTAL_LOSS	Count of the sum total of right and left losses in the unstable TRACK assay
SCWORD_RESCUE_OV_CORRECT	Integer count of the overall number of correct responses for the STROOP assay with all four colors
SCWORD_RESCUE_NEU_PERCCR	Percent correct on neutral trials for the STROOP assay with all four colors
SCWORD_RESCUE_NEU_M_RT	Mean reaction time for neutral trials for the STROOP assay with all four colors
SCWORD_RESCUE_INH_PERCCR	Percent correct on inhibited trials for the STROOP assay with all four colors
SCWORD_RESCUE_INH_M_RT	Mean reaction time for inhibited trials for the STROOP assay with all four colors
SCWORD_RESCUE_FAC_PERCCR	Percent correct on facilitated trials for the STROOP assay with all four colors
SCWORD_RESCUE_FAC_M_RT	Mean reaction time for facilitated trials for the STROOP assay with all four colors
SCWORD_BLUEYELLOW_OV_CORRECT	This is the integer count of the overall number of correct responses on trials with only blue and yellow colors.
SCWORD_BLUEYELLOW_NEU_PERCCR	This is the percent correct on neutral trials on trials with only blue and yellow colors.
SCWORD_BLUEYELLOW_NEU_M_RT	This is the mean reaction time for neutral trials on trials with only blue and yellow colors.
SCWORD_BLUEYELLOW_INH_PERCCR	This is the percent correct on inhibited trials on trials with only blue and yellow colors.
SCWORD_BLUEYELLOW_INH_M_RT	This is the mean reaction time for inhibited trials on trials with only blue and yellow colors.
SCWORD_BLUEYELLOW_FAC_PERCCR	This is the percent correct on facilitated trials on trials with only blue and yellow colors.
SCWORD_BLUEYELLOW_FAC_M_RT	This is the mean reaction time for facilitated trials on trials with only blue and yellow colors.
P_PEERSCL_PERFORM	This is a self-rating of performance on the first or Pre PEERS session, on a scale from 0-100. A score of 100 on PEERS scales means: Extremely Good (for PERFORM), An Extreme Effort (for EFFORT), and Yes I Could Have Done Much Better (for BETTER).
P_PEERSCL_EFFORT	This is a self-rating of performance effort on the first or Pre PEERS session, on a scale from 0-100. A score of 100 on PEERS scales means: Extremely Good (for PERFORM), An Extreme Effort (for EFFORT), and Yes I Could Have Done Much Better (for BETTER).
PEERSCL_PERFORM	This is a self-rating of performance on the second PEERS session, on a scale from 0-100. A score of 100 on PEERS scales means: Extremely Good (for PERFORM), An Extreme Effort (for EFFORT), and Yes I Could Have Done Much Better (for BETTER).
PEERSCL_BETTER	This is a self-rating of performing better on the second PEERS session, on a scale from 0-100. A score of 100 on PEERS scales means: Extremely Good (for PERFORM), An Extreme Effort (for EFFORT), and Yes I Could Have Done Much Better (for BETTER).
PEERSCL_EFFORT	This is a self-rating of performance effort on the second PEERS session, on a scale from 0-100. A score of 100 on PEERS scales means: Extremely Good (for PERFORM), An Extreme Effort (for EFFORT), and Yes I Could Have Done Much Better (for BETTER).
MRT_Sum_INT_COR	This is the overall number of correct intermediate trials in the matrix reasoning task
MRT_Sum_EXP_COR	This is the overall number of correct expert trials in the matrix reasoning task
MRT_Sum_CORRECT	This is the overall number of correct answers in the matrix reasoning task
MRT_Sum_BEGIN_COR	This is the overall number of correct beginner trials in the matrix reasoning task
MRT_Sum_ADV_COR	This is the overall number of correct advanced trials in the matrix reasoning task
KSS_Before_SCALE	This is the initial self rating of the Karolinska Sleepiness Scale. Scale values range from 1-9, with anchor words for 1 (extremely alert), 3 (alert), 5 (neithere alert nor sleepy), 7 (sleepy - but no difficulty remaining awake), and 9 (extremely sleepy - fighting sleep).
KSS_After_SCALE	This is the final self rating of the Karolinska Sleepiness Scale. Scale values range from 1-9, with anchor words for 1 (extremely alert), 3 (alert), 5 (neithere alert nor sleepy), 7 (sleepy - but no difficulty remaining awake), and 9 (extremely sleepy - fighting sleep).
Face_RECALL_PERCENTCOR	This is the percentage of correct faces on the FACE assay
Face_RECALL_FACES_CORR	This is the number of correct faces on the FACE assay
DSST_PERCENT	Percentage of correct responses on the Digit Symbol Substitution Test (DSST), i.e., the number of correct responses divided by the total number of responses, expressed as a percentage
DSST_CORRECT	Total number of correct responses on the Digit Symbol Substitution Test (DSST).
CVS_RT1divbyCorr1	An adjusted response time, calculated as RT_1 / CORRTR_1, i.e. the average reaction time of mirror trials divided by the number of correct mirror trials on the Comparative Visual Search (CVS) assay.
CVS_RT0divbyCorr0	An adjusted response time, calculated as RT_0 / CORRTR_0, i.e. the average reaction time of copy trials divided by the number of correct copy trials on the Comparative Visual Search (CVS) assay.
BART_Risk_score	BART Risk Score calculated as (sum of TRIAL_PUMP) / (sum of (BURST_AT - 1)), where Trial_Pump are the pumps attempted and BURST_AT is when the balloon will burst in the Balloon Analog Risk Test (BART)
BART_Adj_Mean_Pmps	Bart adjusted mean pumps for successful trials that ended with collect rather than popping the balloon in the Balloon Analog Risk Test (BART)

## Sheet: TableS5
Table S5. Number of genes differentially expressed (FDR<0.05) for the neurobehavioral performance test battery noted in the column header. For a description of neurobehavioral performance test battery tests and endpoints, see worksheet tab Description of Variables.
Number of Differentially Expressed Genes	BART_Adj_Mean_Pmps	BART_Risk_score	CumWakeHr	CVS_RT0divbyCorr0	CVS_RT1divbyCorr1	DSST_CORRECT	DSST_PERCENT	Face_RECALL_FACES_CORR	Face_RECALL_PERCENTCOR	KSS_After_SCALE	KSS_Before_SCALE	MRT_Sum_ADV_COR	MRT_Sum_BEGIN_COR	MRT_Sum_CORRECT	MRT_Sum_EXP_COR	MRT_Sum_INT_COR	P_PEERSCL_EFFORT	P_PEERSCL_PERFORM	PEERSCL_BETTER	PEERSCL_EFFORT	PEERSCL_PERFORM	SCWORD_BLUEYELLOW_FAC_M_RT	SCWORD_BLUEYELLOW_FAC_PERCCR	SCWORD_BLUEYELLOW_INH_M_RT	SCWORD_BLUEYELLOW_INH_PERCCR	SCWORD_BLUEYELLOW_NEU_M_RT	SCWORD_BLUEYELLOW_NEU_PERCCR	SCWORD_BLUEYELLOW_OV_CORRECT	SCWORD_RESCUE_FAC_M_RT	SCWORD_RESCUE_FAC_PERCCR	SCWORD_RESCUE_INH_M_RT	SCWORD_RESCUE_INH_PERCCR	SCWORD_RESCUE_NEU_M_RT	SCWORD_RESCUE_NEU_PERCCR	SCWORD_RESCUE_OV_CORRECT	TRKALL_TOTAL_LOSS	VAS_ALERT	VAS_CALM	VAS_CLEARHEADE	VAS_SAD	VAS_UNMOTIVATE	VPVTALL_IALL_MEAN	VPVTALL_LAPSE_TRAN	VPVTALL_LAPSES
ALL	0	0	2664	1	0	0	0	3	3	2669	2890	0	0	6	14	0	376	503	2	202	25	6	0	2	36	9	4	68	19	0	4	0	7	6	1	6	3646	3	3435	3	487	150	42	22
CT	0	0	4847	5	0	2	0	0	0	1896	1247	0	0	0	0	0	0	0	0	4	0	1	3	0	0	0	0	0	1	0	12	1	2	0	0	31	692	324	153	14	0	13	1	0
DR	0	0	3137	0	0	142	0	0	0	1180	948	4	0	0	0	0	14	41	101	74	53	4	0	3	89	20	31	67	20	0	7	1	8	0	1	5	302	0	570	0	95	219	41	73
NR	0	0	1411	0	1	1	0	0	0	1018	2711	9	0	2	0	0	4022	2423	0	424	0	0	0	0	0	1	0	0	0	0	0	0	1	0	0	2085	2839	0	3582	6	270	68	14	0
TD	0	0	459	47	0	311	0	0	0	218	20	0	0	0	0	0	300	5	9	305	70	0	0	228	0	0	0	0	0	0	7	0	0	2	0	6	38	1	517	0	426	1620	1501	952
