# Supplementary material for: Exploratory development of biomarkers for neurobehavioral performance impairment during sleep loss: comparison across multiple types of sleep deprivation
Source: BMC Genomics. 2025 Nov 14;26:1043. doi: 10.1186/s12864-025-12193-6 (PMC12619276; doi:10.1186/s12864-025-12193-6)
Supplement: Supplementary file 7 — Additional file 7: Table S6A. List of FDR values for each gene tested, with respect to the noted neurobehavioral test battery endpoint and participant condition group ALL. If an FDR is not available (e.g., genes with too few counts in a given participant category, an NA is listed. See the Description of Variables for the meaning of column headers (neurobehavioral test battery endpoints). Each row represents a gene (NCBI Gene Symbol). Genes with FDR<0.05 are considered significantly differentially expressed for the neurobehavioral test battery in the column header and participant group [file 12864_2025_12193_MOESM7_ESM.xlsx]

## Sheet: Description of variables
Variable Name	Variable Description
CUMULATIVE_WAKE_HOURS	Cumulative hours the subject has been awake at the time of sample collection, i.e., cumulative hours of wakefulness since the last time in bed sleep episdoe.
VPVTALL_LAPSE_TRAN	Transformation of psychomotor vigilance lapses calculated as LAPSE_TRAN = SQRT(LAPSES) + SQRT(LAPSES + 1)
VPVTALL_LAPSES	Count of the number of times a response was greater than 500 milliseconds during the session
VPVTALL_IALL_MEAN	Mean average of 1000/RT, where RT is the reaction time on the psychomotor vigilance test.
VAS_UNMOTIVATE	Visual analog scale response from 0 to 100, 100 being more Unmotivated. The scale is presented as a 100-mm bar that the participant marks with a cursor. The score is determined as the distance from the anchor word to the cursor.
VAS_SAD	Visual analog scale response from 0 to 100, 100 being more Sad. The scale is presented as a 100-mm bar that the participant marks with a cursor. The score is determined as the distance from the anchor word to the cursor.
VAS_CLEARHEADE	Visual analog scale response from 0 to 100, 100 being more Clear Headed. The scale is presented as a 100-mm bar that the participant marks with a cursor. The score is determined as the distance from the anchor word to the cursor.
VAS_CALM	Visual analog scale response from 0 to 100, 100 being more CALM. The scale is presented as a 100-mm bar that the participant marks with a cursor. The score is determined as the distance from the anchor word to the cursor.
VAS_ALERT	Visual analog scale response from 0 to 100, 100 being more Alert. The scale is presented as a 100-mm bar that the participant marks with a cursor. The score is determined as the distance from the anchor word to the cursor.
TRKALL_TOTAL_LOSS	Count of the sum total of right and left losses in the unstable TRACK assay
SCWORD_RESCUE_OV_CORRECT	Integer count of the overall number of correct responses for the STROOP assay with all four colors
SCWORD_RESCUE_NEU_PERCCR	Percent correct on neutral trials for the STROOP assay with all four colors
SCWORD_RESCUE_NEU_M_RT	Mean reaction time for neutral trials for the STROOP assay with all four colors
SCWORD_RESCUE_INH_PERCCR	Percent correct on inhibited trials for the STROOP assay with all four colors
SCWORD_RESCUE_INH_M_RT	Mean reaction time for inhibited trials for the STROOP assay with all four colors
SCWORD_RESCUE_FAC_PERCCR	Percent correct on facilitated trials for the STROOP assay with all four colors
SCWORD_RESCUE_FAC_M_RT	Mean reaction time for facilitated trials for the STROOP assay with all four colors
SCWORD_BLUEYELLOW_OV_CORRECT	This is the integer count of the overall number of correct responses on trials with only blue and yellow colors.
SCWORD_BLUEYELLOW_NEU_PERCCR	This is the percent correct on neutral trials on trials with only blue and yellow colors.
SCWORD_BLUEYELLOW_NEU_M_RT	This is the mean reaction time for neutral trials on trials with only blue and yellow colors.
SCWORD_BLUEYELLOW_INH_PERCCR	This is the percent correct on inhibited trials on trials with only blue and yellow colors.
SCWORD_BLUEYELLOW_INH_M_RT	This is the mean reaction time for inhibited trials on trials with only blue and yellow colors.
SCWORD_BLUEYELLOW_FAC_PERCCR	This is the percent correct on facilitated trials on trials with only blue and yellow colors.
SCWORD_BLUEYELLOW_FAC_M_RT	This is the mean reaction time for facilitated trials on trials with only blue and yellow colors.
P_PEERSCL_PERFORM	This is a self-rating of performance on the first or Pre PEERS session, on a scale from 0-100. A score of 100 on PEERS scales means: Extremely Good (for PERFORM), An Extreme Effort (for EFFORT), and Yes I Could Have Done Much Better (for BETTER).
P_PEERSCL_EFFORT	This is a self-rating of performance effort on the first or Pre PEERS session, on a scale from 0-100. A score of 100 on PEERS scales means: Extremely Good (for PERFORM), An Extreme Effort (for EFFORT), and Yes I Could Have Done Much Better (for BETTER).
PEERSCL_PERFORM	This is a self-rating of performance on the second PEERS session, on a scale from 0-100. A score of 100 on PEERS scales means: Extremely Good (for PERFORM), An Extreme Effort (for EFFORT), and Yes I Could Have Done Much Better (for BETTER).
PEERSCL_BETTER	This is a self-rating of performing better on the second PEERS session, on a scale from 0-100. A score of 100 on PEERS scales means: Extremely Good (for PERFORM), An Extreme Effort (for EFFORT), and Yes I Could Have Done Much Better (for BETTER).
PEERSCL_EFFORT	This is a self-rating of performance effort on the second PEERS session, on a scale from 0-100. A score of 100 on PEERS scales means: Extremely Good (for PERFORM), An Extreme Effort (for EFFORT), and Yes I Could Have Done Much Better (for BETTER).
MRT_Sum_INT_COR	This is the overall number of correct intermediate trials in the matrix reasoning task
MRT_Sum_EXP_COR	This is the overall number of correct expert trials in the matrix reasoning task
MRT_Sum_CORRECT	This is the overall number of correct answers in the matrix reasoning task
MRT_Sum_BEGIN_COR	This is the overall number of correct beginner trials in the matrix reasoning task
MRT_Sum_ADV_COR	This is the overall number of correct advanced trials in the matrix reasoning task
KSS_Before_SCALE	This is the initial self rating of the Karolinska Sleepiness Scale. Scale values range from 1-9, with anchor words for 1 (extremely alert), 3 (alert), 5 (neithere alert nor sleepy), 7 (sleepy - but no difficulty remaining awake), and 9 (extremely sleepy - fighting sleep).
KSS_After_SCALE	This is the final self rating of the Karolinska Sleepiness Scale. Scale values range from 1-9, with anchor words for 1 (extremely alert), 3 (alert), 5 (neithere alert nor sleepy), 7 (sleepy - but no difficulty remaining awake), and 9 (extremely sleepy - fighting sleep).
Face_RECALL_PERCENTCOR	This is the percentage of correct faces on the FACE assay
Face_RECALL_FACES_CORR	This is the number of correct faces on the FACE assay
DSST_PERCENT	Percentage of correct responses on the Digit Symbol Substitution Test (DSST), i.e., the number of correct responses divided by the total number of responses, expressed as a percentage
DSST_CORRECT	Total number of correct responses on the Digit Symbol Substitution Test (DSST).
CVS_RT1divbyCorr1	An adjusted response time, calculated as RT_1 / CORRTR_1, i.e. the average reaction time of mirror trials divided by the number of correct mirror trials on the Comparative Visual Search (CVS) assay.
CVS_RT0divbyCorr0	An adjusted response time, calculated as RT_0 / CORRTR_0, i.e. the average reaction time of copy trials divided by the number of correct copy trials on the Comparative Visual Search (CVS) assay.
BART_Risk_score	BART Risk Score calculated as (sum of TRIAL_PUMP) / (sum of (BURST_AT - 1)), where Trial_Pump are the pumps attempted and BURST_AT is when the balloon will burst in the Balloon Analog Risk Test (BART)
BART_Adj_Mean_Pmps	Bart adjusted mean pumps for successful trials that ended with collect rather than popping the balloon in the Balloon Analog Risk Test (BART)

## Sheet: TableS6A
Table S6A. List of FDR values for each gene tested, with respect to the noted neurobehavioral test battery endpoint and participant condition group ALL. If an FDR is not available (e.g., genes with too few counts in a given participant category, an NA is listed. See the Description of Variables for the meaning of column headers (neurobehavioral test battery endpoints). Each row represents a gene …
Gene Symbol	BART_Adj_Mean_Pmps_ALL	BART_Risk_score_ALL	CVS_RT0divbyCorr0_ALL	CVS_RT1divbyCorr1_ALL	CumWakeHr_ALL	DSST_CORRECT_ALL	DSST_PERCENT_ALL	Face_RECALL_FACES_CORR_ALL	Face_RECALL_PERCENTCOR_ALL	KSS_After_SCALE_ALL	KSS_Before_SCALE_ALL	MRT_Sum_ADV_COR_ALL	MRT_Sum_BEGIN_COR_ALL	MRT_Sum_CORRECT_ALL	MRT_Sum_EXP_COR_ALL	MRT_Sum_INT_COR_ALL	PEERSCL_BETTER_ALL	PEERSCL_EFFORT_ALL	PEERSCL_PERFORM_ALL	P_PEERSCL_EFFORT_ALL	P_PEERSCL_PERFORM_ALL	SCWORD_BLUEYELLOW_FAC_M_RT_ALL	SCWORD_BLUEYELLOW_FAC_PERCCR_ALL	SCWORD_BLUEYELLOW_INH_M_RT_ALL	SCWORD_BLUEYELLOW_INH_PERCCR_ALL	SCWORD_BLUEYELLOW_NEU_M_RT_ALL	SCWORD_BLUEYELLOW_NEU_PERCCR_ALL	SCWORD_BLUEYELLOW_OV_CORRECT_ALL	SCWORD_RESCUE_FAC_M_RT_ALL	SCWORD_RESCUE_FAC_PERCCR_ALL	SCWORD_RESCUE_INH_M_RT_ALL	SCWORD_RESCUE_INH_PERCCR_ALL	SCWORD_RESCUE_NEU_M_RT_ALL	SCWORD_RESCUE_NEU_PERCCR_ALL	SCWORD_RESCUE_OV_CORRECT_ALL	TRKALL_TOTAL_LOSS_ALL	VAS_ALERT_ALL	VAS_CALM_ALL	VAS_CLEARHEADE_ALL	VAS_SAD_ALL	VAS_UNMOTIVATE_ALL	VPVTALL_IALL_MEAN_ALL	VPVTALL_LAPSES_ALL	VPVTALL_LAPSE_TRAN_ALL
A1BG	0.435555	0.401829	0.996189	0.999413	0.417678	0.742279	0.929439	0.999841	0.999841	0.14989	0.0387118	0.777853	0.974169	0.92894	0.945871	0.999716	0.39508	0.157805	0.928022	0.0653577	0.237017	0.756854	0.836587	0.999491	0.296686	0.801457	0.336082	0.23306	0.697364	0.929285	0.998197	0.76076	0.892708	0.331523	0.60955	0.766848	0.00611415	0.435098	0.00056036	0.603221	0.170179	0.562098	0.858569	0.667032
A1BG-AS1	0.746515	0.984203	0.995671	0.999413	0.869644	0.809118	0.951754	0.999841	0.999841	0.769316	0.454853	0.569049	0.983219	0.63978	0.809391	0.999716	0.227987	0.99375	0.968868	0.50482	0.582765	0.965213	0.984979	0.999491	0.277449	0.978426	0.961701	0.804184	0.926799	0.972063	0.998197	0.711008	0.957993	0.944899	0.734413	0.949897	0.287196	0.84611	0.193069	0.976638	0.2212	0.970457	0.966625	0.937063
A2M-AS1	0.631319	0.687378	0.995671	0.999413	0.708281	0.911112	0.973956	0.999841	0.999841	0.678898	0.92309	0.688653	0.976115	0.905621	0.970615	0.999716	0.819227	0.901784	0.995983	0.883182	0.88528	0.839143	0.777675	0.999491	0.63431	0.868552	0.421383	0.246166	0.6508	0.91236	0.998197	0.703953	0.853221	0.416968	0.559341	0.902944	0.948378	0.827711	0.375543	0.958743	0.636185	0.989586	0.912302	0.844114
AAAS	0.79223	0.501106	0.996189	0.999413	0.939829	0.591594	0.899235	0.999841	0.999841	0.674886	0.815657	0.996232	0.996563	0.869361	0.916247	0.999716	0.804139	0.925199	0.934026	0.667023	0.971597	0.999014	0.992943	0.999491	0.402097	0.945937	0.715734	0.698245	0.962161	0.91236	0.998197	0.651789	0.919763	0.330487	0.483187	0.656687	0.68075	0.876884	0.723443	0.997481	0.716492	0.86192	0.937047	0.669137
AACS	0.472207	0.414787	0.995671	0.999413	0.827265	0.664308	0.921849	0.999841	0.999841	0.455987	0.644988	0.538025	0.991572	0.780108	0.931109	0.999716	0.906763	0.33312	0.968868	0.133354	0.8928	0.944887	0.897228	0.999491	0.310567	0.954955	0.990788	0.743545	0.935684	0.91236	0.998197	0.664356	0.976509	0.590511	0.515555	0.709878	0.699429	0.556638	0.822869	0.997026	0.813183	0.946039	0.996499	0.993395
AAGAB	0.547383	0.743628	0.996189	0.999413	0.00188901	0.901439	0.899235	0.999841	0.999841	0.871457	0.429159	0.873482	0.982926	0.909593	0.991546	0.999716	0.795769	0.73897	0.863532	0.854894	0.951474	0.99647	0.969478	0.999491	0.940561	0.982019	0.704712	0.924812	0.969385	0.99902	0.998197	0.798621	0.950662	0.448141	0.733693	0.85464	0.115261	0.368831	0.0259334	0.977793	0.523537	0.983968	0.960746	0.696386
AAK1	0.523791	0.571773	0.996189	0.999413	0.450125	0.82656	0.899235	0.999841	0.999841	0.543663	0.756353	0.992242	0.976115	0.912873	0.761374	0.999716	0.560794	0.573211	0.992398	0.596336	0.78032	0.922446	0.783675	0.999491	0.254512	0.849627	0.480957	0.227825	0.622932	0.91236	0.998197	0.59964	0.831957	0.394056	0.439646	0.917732	0.946178	0.586885	0.485629	0.997481	0.876145	0.849804	0.925033	0.786168
AAMDC	0.942672	0.994356	0.995671	0.999413	0.973178	0.870762	0.899235	0.999841	0.999841	0.62254	0.897513	0.776119	0.997034	0.906398	0.729532	0.999716	0.672275	0.87705	0.92866	0.103005	0.2981	0.929874	0.929862	0.999491	0.676226	0.940184	0.560075	0.610892	0.887854	0.995631	0.998197	0.907626	0.980042	0.794473	0.883832	0.677099	0.555732	0.892675	0.270922	0.967797	0.8938	0.991659	0.962981	0.991144
AAMP	0.607024	0.583678	0.996189	0.999413	0.121587	0.972013	0.899235	0.999841	0.999841	0.666047	0.796751	0.559368	0.986683	0.600163	0.742395	0.999716	0.93627	0.839059	0.997608	0.388039	0.91951	0.97592	0.970647	0.999491	0.714022	0.998837	0.851174	0.924302	0.96822	0.92754	0.998197	0.844693	0.996572	0.991948	0.833467	0.936839	0.798935	0.899828	0.439852	0.963353	0.93519	0.97905	0.989869	0.911808
AAR2	0.607683	0.49259	0.995671	0.999413	0.121665	0.780446	0.921849	0.999841	0.999841	0.582406	0.376629	0.692921	0.991466	0.742936	0.593034	0.999716	0.863303	0.920358	0.928022	0.86913	0.326034	0.678144	0.869454	0.999491	0.674585	0.91646	0.664516	0.56933	0.993026	0.964774	0.998197	0.964114	0.99369	0.899616	0.92607	0.848652	0.284012	0.883109	0.787126	0.997481	0.594513	0.917074	0.931905	0.983908
AARS1	0.962396	0.935701	0.996189	0.999413	0.941154	0.926742	0.952457	0.999841	0.999841	0.786916	0.648399	0.874934	0.979046	0.632735	0.795924	0.999716	0.822389	0.96483	0.969789	0.905665	0.626872	0.996564	0.988466	0.999491	0.678176	0.975263	0.945521	0.962905	0.97911	0.990323	0.998197	0.873823	0.948867	0.803493	0.869152	0.570786	0.980546	0.393673	0.911901	0.997481	0.837843	0.973696	0.988353	0.975774
AARS2	0.852562	0.820139	0.995671	0.999413	0.0808583	0.893581	0.899235	0.999841	0.999841	0.484952	0.623321	0.341185	0.982734	0.158663	0.236076	0.999716	0.702942	0.775862	0.969789	0.567373	0.721184	0.949384	0.934226	0.999491	0.829016	0.986204	0.682929	0.789723	0.921592	0.949066	0.998197	0.989918	0.998248	0.964934	0.95657	0.988545	0.443055	0.635556	0.508184	0.996394	0.428368	0.955791	0.96462	0.883002
AASDH	0.813296	0.617554	0.858262	0.999413	0.709879	0.96323	0.899235	0.999841	0.999841	0.794957	0.173458	0.965684	0.975005	0.396527	0.262404	0.999716	0.906763	0.632022	0.931117	0.377109	0.92776	0.986503	0.857093	0.999491	0.959996	0.91198	0.646814	0.605849	0.852089	0.919061	0.998197	0.778593	0.919763	0.714087	0.700179	0.961556	0.0586159	0.553553	0.0152381	0.992455	0.318727	0.994411	0.96206	0.911808
AASDHPPT	0.606139	0.637786	0.996189	0.999413	0.113924	0.828576	0.909586	0.999841	0.999841	0.917343	0.982718	0.914779	0.979046	0.421466	0.411598	0.999716	0.833146	0.99389	0.986968	0.540046	0.812665	0.976199	0.956038	0.999491	0.704041	0.953256	0.8518	0.930133	0.915851	0.930738	0.998197	0.995127	0.873368	0.837242	0.99617	0.675322	0.689364	0.86372	0.148403	0.976565	0.983098	0.881749	0.999838	0.987807
AASS	0.73763	0.674519	0.927435	0.999413	0.546243	0.862127	0.986	0.999841	0.999841	0.961773	0.497901	0.937643	0.976115	0.501319	0.26188	0.999716	0.746201	0.299184	0.95992	0.479936	0.609857	0.84312	0.943534	0.974173	0.390178	0.901637	0.972314	0.624427	0.734318	0.914264	0.998197	0.818059	0.847464	0.617255	0.710009	0.98733	0.188936	0.642249	0.117301	0.996191	0.372989	0.644589	0.673288	0.739649
AATBC	0.935932	0.953966	0.995671	0.999413	0.00292491	0.904608	0.997896	0.999841	0.999841	0.891408	0.503541	0.966375	0.998901	0.972094	0.812149	0.999716	0.577109	0.576431	0.986968	0.916751	0.626877	0.976199	0.974952	0.999491	0.943654	0.923847	0.966417	0.868303	0.90319	0.977958	0.998197	0.777902	0.891295	0.944899	0.80348	0.912827	0.260046	0.971536	0.24833	0.98594	0.715243	0.918153	0.996228	0.954326
AATF	0.601175	0.729982	0.996266	0.999413	0.320282	0.794343	0.899235	0.999841	0.999841	0.308229	0.260363	0.997323	0.974169	0.497223	0.441535	0.999716	0.639729	0.835693	0.96079	0.572151	0.443466	0.99647	0.956038	0.999491	0.688072	0.975263	0.975416	0.921835	0.956604	0.92067	0.998197	0.786522	0.869523	0.614267	0.695411	0.128374	0.325131	0.267071	0.276553	0.997481	0.624032	0.880194	0.995195	0.780473
AATK	0.900057	0.966761	0.983276	0.999413	0.910651	0.951713	0.931473	0.999841	0.999841	0.573214	0.829313	0.703425	0.974169	0.986536	0.488525	0.999716	0.997397	0.942409	0.95992	0.844574	0.706826	0.989678	0.880776	0.999491	0.749572	0.999466	0.795547	0.912106	0.902785	0.91236	0.998197	0.928355	0.987113	0.89754	0.868634	0.872872	0.842634	0.972225	0.331327	0.989387	0.489152	0.989586	0.902363	0.780949
ABALON	0.681223	0.650884	0.995671	0.999413	0.944502	0.728066	0.949045	0.999841	0.999841	0.295517	0.0308253	0.81813	0.991628	0.932333	0.552121	0.999716	0.43266	0.413658	0.972213	0.13002	0.433542	0.823033	0.777675	0.999491	0.155328	0.793103	0.445264	0.188918	0.617368	0.914264	0.998197	0.67276	0.865472	0.613241	0.57285	0.75302	0.0132158	0.498993	0.00349802	0.959028	0.222573	0.774966	0.891585	0.877443
ABAT	0.69845	0.699439	0.996266	0.999413	0.985681	0.843263	0.953233	0.999841	0.999841	0.00129278	0.000641811	0.521273	0.974169	0.856801	0.635389	0.999716	0.415393	0.0302937	0.629044	0.00101235	0.0254232	0.906574	0.988982	0.999491	0.226003	0.958995	0.577587	0.493878	0.6129	0.996553	0.998197	0.71695	0.919763	0.540743	0.68186	0.759705	9.06e-05	0.517028	0.00146829	0.556955	0.276852	0.554791	0.666175	0.572837
ABCA1	0.72619	0.496882	0.996189	0.999413	0.0706014	0.773927	0.899235	0.999841	0.999841	1.38e-05	2.05e-06	0.650984	0.974169	0.524738	0.0821047	0.999716	0.424584	0.135511	0.281105	0.0244242	0.00457125	0.82528	0.779875	0.999491	0.143732	0.40034	0.19718	0.0919376	0.735372	0.926806	0.998197	0.662459	0.700099	0.252728	0.502327	0.76486	5.8e-07	0.316509	0.000216386	0.611533	0.0774086	0.428044	0.790672	0.353662
ABCA10	0.866214	0.939969	0.996189	0.999413	0.0951316	0.990635	0.989364	0.999841	0.999841	0.614094	0.322585	0.664773	0.974169	0.651886	0.151599	0.999716	0.343331	0.887497	0.958281	0.647728	0.476245	0.828434	0.817708	0.999491	0.548921	0.954777	0.287587	0.261267	0.986622	0.948054	0.998197	0.965913	0.976746	0.497966	0.847336	0.880419	0.30084	0.59039	0.625187	0.982943	0.811775	0.966621	0.978069	0.999547
ABCA11P	0.498443	0.707903	0.996189	0.999413	0.79699	0.785664	0.899235	0.999841	0.999841	2.35e-06	4.74e-06	0.571021	0.983219	0.269511	0.118456	0.999716	0.251852	0.0288127	0.256743	0.050578	0.00784437	0.406922	0.796854	0.876881	0.134081	0.377966	0.264234	0.139222	0.398929	0.92754	0.797684	0.602846	0.705438	0.294294	0.45651	0.946567	8.2e-07	0.272267	0.000127265	0.898321	0.0307596	0.162484	0.693103	0.582073
ABCA13	0.430631	0.495324	0.995671	0.999413	0.869829	0.99134	0.953625	0.999841	0.999841	0.579115	0.826486	0.646797	0.986683	0.641482	0.356136	0.999716	0.875337	0.636773	0.992644	0.855967	0.931643	0.946703	0.943534	0.999491	0.699985	0.982803	0.967961	0.792994	0.942919	0.91236	0.998197	0.665287	0.983265	0.505274	0.515555	0.964809	0.738	0.800443	0.663456	0.967797	0.973605	0.890959	0.954463	0.893271
ABCA2	0.658065	0.657568	0.999859	0.999413	0.719441	0.736129	0.899235	0.999841	0.999841	0.278273	0.69485	0.68416	0.977456	0.937054	0.931457	0.999716	0.776496	0.868025	0.903338	0.503129	0.606046	0.980827	0.966896	0.999491	0.439207	0.951609	0.825931	0.770096	0.811263	0.995768	0.998197	0.804794	0.873368	0.554765	0.768124	0.735265	0.865916	0.967541	0.989577	0.99121	0.842702	0.659197	0.811868	0.55639
ABCA3	0.550249	0.69862	0.995671	0.999413	0.100463	0.696328	0.899235	0.999841	0.999841	0.623632	0.67253	0.731975	0.986683	0.885533	0.962627	0.999716	0.904344	0.562093	0.541642	0.58008	0.819627	0.747753	0.781179	0.876881	0.166412	0.886855	0.321377	0.192413	0.771038	0.91236	0.998197	0.664118	0.927145	0.459539	0.524901	0.766848	0.803372	0.699052	0.797811	0.984591	0.793436	0.684127	0.826909	0.665892
ABCA5	0.778887	0.86484	0.995671	0.999413	0.00517336	0.920486	0.979073	0.999841	0.999841	0.349834	0.469192	0.719429	0.974169	0.638561	0.3889	0.999716	0.577659	0.22909	0.934026	0.52886	0.841377	0.965774	0.777675	0.999491	0.557811	0.954955	0.441896	0.246698	0.974308	0.92067	0.998463	0.81079	0.990169	0.640502	0.717753	0.754992	0.136383	0.977607	0.241851	0.95766	0.259583	0.641913	0.762193	0.741451
ABCA6	0.961028	0.78274	0.996266	0.999413	0.0808583	0.951713	0.899235	0.999841	0.999841	0.748099	0.694541	0.867457	0.986683	0.907863	0.448834	0.999716	0.813218	0.719019	0.997608	0.93838	0.803347	0.965774	0.81998	0.999491	0.835179	0.999466	0.502244	0.450951	0.990463	0.978132	0.998197	0.862283	0.95511	0.899616	0.855095	0.861765	0.625476	0.496012	0.800938	0.982778	0.813272	0.841242	0.998188	0.914491
ABCA7	0.876065	0.855391	0.996189	0.999413	0.19576	0.696328	0.899235	0.999841	0.999841	0.209139	0.174811	0.373385	0.974169	0.415781	0.790579	0.999716	0.50151	0.915382	0.767769	0.560011	0.461439	0.890169	0.921664	0.999491	0.514318	0.763529	0.629471	0.516139	0.663358	0.926806	0.998197	0.646638	0.786285	0.379253	0.517308	0.731146	0.380648	0.764551	0.390309	0.963844	0.788897	0.744119	0.850951	0.560147
ABCB1	0.773182	0.96995	0.974041	0.999413	0.394191	0.818186	0.940994	0.999841	0.999841	0.00340037	0.00643906	0.996232	0.976115	0.961924	0.772138	0.999716	0.870758	0.203556	0.785161	0.0211284	0.125654	0.751333	0.801779	0.853043	0.291104	0.672273	0.398978	0.246166	0.582453	0.91236	0.97181	0.613154	0.820169	0.608662	0.502621	0.806539	0.000825614	0.272895	0.000355396	0.959028	0.0822373	0.696319	0.777679	0.852043
ABCB10	0.344352	0.401829	0.997623	0.999413	0.00985245	0.812165	0.945011	0.999841	0.999841	0.718601	0.613951	0.393242	0.976115	0.480221	0.853096	0.999716	0.50151	0.934643	0.968868	0.776552	0.853061	0.976199	0.929958	0.999491	0.687029	0.966728	0.970065	0.9618	0.697364	0.964774	0.998197	0.960733	0.917614	0.933621	0.93	0.87047	0.260639	0.524318	0.211889	0.997481	0.695443	0.996629	0.966625	0.985481
ABCB4	0.89155	0.795226	0.996189	0.999413	1.94e-06	0.949963	0.993932	0.999841	0.999841	0.0054401	0.510904	0.571021	0.979046	0.572592	0.320948	0.999716	0.719852	0.58617	0.898242	0.873187	0.382376	0.993705	0.98864	0.999491	0.958117	0.964741	0.79676	0.843409	0.974644	0.91236	0.998197	0.782916	0.957244	0.961275	0.750714	0.734762	0.950755	0.269213	0.705242	0.21255	0.224186	0.502869	0.842037	0.604025
ABCB5	0.71838	0.736375	0.996189	0.999413	0.306453	0.871872	0.923385	0.999841	0.999841	0.698641	0.890692	0.408466	0.974169	0.127484	0.562242	0.999716	0.740833	0.913066	0.977179	0.966428	0.853323	0.993705	0.971228	0.999491	0.914708	0.956825	0.871275	0.903068	0.726252	0.91236	0.998197	0.779932	0.872777	0.682645	0.686312	0.712108	0.576269	0.884606	0.366179	0.984591	0.98171	0.73957	0.92916	0.951357
ABCB6	0.577988	0.524923	0.996189	0.999413	0.00966959	0.942954	0.988305	0.999841	0.999841	0.417543	0.704262	0.557388	0.982734	0.504251	0.615859	0.999716	0.632502	0.763973	0.972351	0.916601	0.788039	0.983727	0.921664	0.999491	0.913026	0.925022	0.890844	0.897735	0.985231	0.9529	0.998197	0.965913	0.942946	0.952119	0.983304	0.971595	0.92811	0.639662	0.476463	0.998626	0.420021	0.93116	0.994331	0.980277
ABCB7	0.363696	0.5133	0.996189	0.999413	0.50792	0.873514	0.899235	0.999841	0.999841	0.680523	0.950698	0.967756	0.974169	0.948341	0.351751	0.999716	0.708565	0.886527	0.926568	0.846496	0.785399	0.97592	0.956636	0.999491	0.795235	0.921915	0.971888	0.899084	0.969785	0.936831	0.998197	0.926197	0.957244	0.903382	0.926679	0.864713	0.827866	0.731517	0.936878	0.984591	0.571721	0.989586	0.987632	0.938335
ABCB8	0.706	0.853882	0.986036	0.999413	0.742218	0.511867	0.899235	0.999841	0.999841	0.928732	0.770368	0.351611	0.991572	0.346114	0.378746	0.999716	0.993565	0.779065	0.952935	0.651749	0.918568	0.980901	0.943534	0.999491	0.751268	0.984092	0.844597	0.945804	0.771038	0.95966	0.998197	0.723256	0.858983	0.618465	0.670753	0.581769	0.651889	0.907563	0.922995	0.981493	0.700439	0.909719	0.961314	0.788176
ABCC1	0.778887	0.93464	0.997303	0.999413	0.828481	0.998824	0.948021	0.999841	0.999841	0.468045	0.209234	0.492391	0.986683	0.683155	0.656928	0.999716	0.96312	0.93416	0.997608	0.725948	0.827978	0.888052	0.950467	0.999491	0.831771	0.96776	0.888464	0.807536	0.984117	0.981727	0.998197	0.924484	0.99369	0.849727	0.895028	0.880419	0.0658341	0.550616	0.112771	0.959028	0.310093	0.963497	0.931905	0.947836
ABCC10	0.498683	0.514184	0.997295	0.999413	0.297827	0.878067	0.917538	0.999841	0.999841	0.824268	0.550204	0.470483	0.983219	0.4654	0.372629	0.999716	0.965734	0.855436	0.990036	0.875019	0.990946	0.97592	0.996921	0.999491	0.657044	0.937925	0.967183	0.936899	0.97911	0.916252	0.998197	0.76736	0.916859	0.505464	0.640553	0.535179	0.42428	0.887659	0.74061	0.997026	0.514594	0.928857	0.994944	0.89098
ABCC13	0.773621	0.641771	0.996189	0.999413	0.0312051	0.454919	0.968607	0.999841	0.999841	0.482055	0.36296	0.382352	0.982734	0.250271	0.506466	0.999716	0.504985	0.793531	0.804391	0.613327	0.697166	0.789935	0.934656	0.999491	0.222336	0.891207	0.787078	0.468542	0.39927	0.91236	0.998197	0.575336	0.786285	0.347612	0.384858	0.79342	0.24183	0.812093	0.169128	0.999156	0.563614	0.783588	0.92916	0.89098
ABCC2	0.92376	0.787544	0.996189	0.999413	0.891009	0.785664	0.971696	0.999841	0.999841	0.264323	0.111927	0.581912	0.974169	0.839735	0.689105	0.999716	0.25606	0.726935	0.951067	0.325161	0.750173	0.965774	0.799509	0.999491	0.237313	0.952697	0.947249	0.550323	0.95178	0.91236	0.998197	0.942875	0.976509	0.892359	0.989888	0.86571	0.175109	0.984259	0.225019	0.996191	0.980776	0.886277	0.947965	0.938761
ABCC3	0.964443	0.772062	0.997303	0.999413	0.975523	0.994337	0.959387	0.999841	0.999841	0.0104076	0.00477749	0.908959	0.979046	0.800697	0.214447	0.999716	0.382378	0.891121	0.814302	0.276375	0.0389987	0.996564	0.864771	0.999491	0.989629	0.947028	0.860213	0.832222	0.743996	0.916969	0.998197	0.851002	0.880694	0.85171	0.785274	0.76486	0.0433078	0.853493	0.0130168	0.900707	0.479339	0.842331	0.809109	0.617768
ABCC4	0.344352	0.401829	0.996189	0.999413	0.00756361	0.698698	0.931473	0.999841	0.999841	0.890385	0.900029	0.393698	0.976115	0.25178	0.568403	0.999716	0.575541	0.942318	0.997904	0.897361	0.939867	0.98134	0.92105	0.999491	0.67295	0.945586	0.9524	0.943564	0.721857	0.919447	0.998197	0.823475	0.847464	0.786257	0.752342	0.807546	0.757586	0.902692	0.774793	0.996191	0.967457	0.994411	0.957063	0.993055
ABCC5	0.972906	0.864954	0.996189	0.999413	0.775473	0.996495	0.948505	0.999841	0.999841	0.144152	0.103071	0.719429	0.974169	0.801536	0.356136	0.999716	0.21367	0.339009	0.899625	0.0900312	0.104431	0.848872	0.770897	0.999491	0.168542	0.684662	0.308887	0.150684	0.6129	0.91236	0.995398	0.655471	0.724956	0.305634	0.472695	0.804281	0.075045	0.430172	0.0580187	0.940566	0.716508	0.724381	0.905019	0.755033
ABCC6	0.888975	0.95018	0.995671	0.999413	0.480594	0.745461	0.899235	0.999841	0.999841	0.0610998	0.153302	0.690693	0.974169	0.293631	0.456665	0.999716	0.985183	0.208037	0.863599	0.112306	0.373591	0.93634	0.880706	0.999491	0.213292	0.963307	0.632569	0.37332	0.803999	0.91236	0.998197	0.707784	0.848056	0.384119	0.559352	0.883132	0.0544779	0.606357	0.183571	0.848533	0.458551	0.799041	0.904965	0.684978
ABCD1	0.803332	0.679649	0.996189	0.999413	0.755912	0.987381	0.899235	0.999841	0.999841	0.840715	0.852451	0.586242	0.991572	0.808239	0.954371	0.999716	0.771776	0.798677	0.975789	0.805572	0.979445	0.855823	0.849413	0.997494	0.548921	0.949918	0.787077	0.475579	0.918621	0.992995	0.998197	0.964114	0.998823	0.973161	0.985938	0.878329	0.566068	0.601478	0.0344175	0.974754	0.261928	0.921099	0.960746	0.982009
ABCD2	0.596363	0.878879	0.995671	0.999413	0.0379686	0.996257	0.949287	0.999841	0.999841	0.0135822	0.0615696	0.765603	0.974169	0.278486	0.0887426	0.999716	0.664037	0.681195	0.86446	0.495738	0.225139	0.996564	0.938997	0.999491	0.552471	0.954744	0.925205	0.96498	0.992163	0.981699	0.998197	0.855628	0.973061	0.991948	0.879376	0.572669	0.20862	0.829745	0.829177	0.997481	0.928015	0.849533	0.969826	0.925807
ABCD3	0.853704	0.631601	0.996189	0.999413	0.897616	0.951713	0.899235	0.999841	0.999841	0.539138	0.526318	0.734971	0.999657	0.996136	0.710217	0.999716	0.937427	0.743006	0.955733	0.453942	0.996116	0.974214	0.865123	0.999491	0.914708	0.958995	0.934166	0.741472	0.902666	0.92754	0.998197	0.954512	0.960035	0.845665	0.950894	0.946567	0.176441	0.783759	0.117101	0.999279	0.501134	0.800615	0.972441	0.991144
ABCD4	0.925027	0.792712	0.996189	0.999413	0.717448	0.940598	0.98131	0.999841	0.999841	0.535534	0.123825	0.373385	0.989018	0.391757	0.420884	0.999716	0.789801	0.551835	0.979492	0.80975	0.60518	0.94655	0.843958	0.999491	0.866183	0.996872	0.601935	0.42215	0.936818	0.936831	0.998197	0.850656	0.957993	0.84238	0.803971	0.946003	0.0558536	0.599232	0.121002	0.964485	0.359427	0.968749	0.993003	0.944734
ABCE1	0.568972	0.836825	0.999344	0.999413	0.561247	0.936674	0.899235	0.999841	0.999841	0.702187	0.739771	0.94975	0.982734	0.65802	0.230214	0.999716	0.905904	0.865393	0.806768	0.8267	0.556887	0.962934	0.957941	0.999491	0.944162	0.949918	0.951424	0.915513	0.97911	0.958655	0.998197	0.965022	0.957993	0.745624	0.956135	0.915838	0.90713	0.880905	0.334572	0.989387	0.979729	0.87578	0.92916	0.755033
ABCF1	0.344352	0.403739	0.996266	0.999413	0.257003	0.918255	0.972474	0.999841	0.999841	0.267519	0.253228	0.887752	0.986683	0.974928	0.914648	0.999716	0.795821	0.762563	0.99564	0.345116	0.544541	0.996564	0.952091	0.999491	0.689349	0.986204	0.93128	0.860442	0.833641	0.992995	0.998197	0.996662	0.989132	0.895329	0.982019	0.693134	0.24415	0.299481	0.10817	0.984591	0.712564	0.993835	0.964354	0.991024
ABCF2	0.824666	0.784922	0.996266	0.999413	0.720747	0.899682	0.949045	0.999841	0.999841	0.46875	0.523245	0.937095	0.974169	0.848904	0.8833	0.999716	0.729469	0.822457	0.931117	0.516098	0.857812	0.994935	0.984979	0.999491	0.39707	0.961593	0.936918	0.788831	0.996624	0.91236	0.998197	0.67276	0.986357	0.573417	0.552723	0.786162	0.834719	0.679747	0.653823	0.969757	0.643239	0.732188	0.826909	0.635285
ABCF3	0.448074	0.461333	0.997303	0.999413	0.457585	0.980523	0.938892	0.999841	0.999841	0.264412	0.421174	0.506732	0.982926	0.883196	0.982476	0.999716	0.901452	0.75871	0.942393	0.331182	0.476304	0.878515	0.951085	0.999491	0.76624	0.97258	0.89666	0.971088	0.924118	0.964774	0.998197	0.797171	0.991096	0.714693	0.758478	0.98146	0.387602	0.637676	0.210453	0.900707	0.596352	0.936326	0.912302	0.867414
ABCG1	0.774201	0.845208	0.996189	0.999413	0.47029	0.727642	0.899235	0.999841	0.999841	2.16e-07	2.86e-09	0.999749	0.974169	0.779195	0.119817	0.999716	0.415393	0.00376141	0.0762299	0.000560453	1.93e-05	0.714769	0.783675	0.999491	0.148661	0.388211	0.212608	0.141796	0.417421	0.914264	0.985306	0.572374	0.523217	0.263896	0.416122	0.447048	9.03e-11	0.238817	6.32e-08	0.256564	0.00451881	0.165106	0.680991	0.326176
ABCG2	0.357209	0.422917	0.996189	0.999413	0.0211021	0.727607	0.988675	0.999841	0.999841	0.828914	0.938243	0.393466	0.979046	0.289035	0.615519	0.999716	0.52761	0.99581	0.969789	0.753802	0.972593	0.980901	0.998663	0.999491	0.668266	0.940131	0.936588	0.726254	0.63076	0.915261	0.998197	0.770049	0.844239	0.720103	0.686976	0.76693	0.364491	0.79087	0.43508	0.996394	0.759538	0.956622	0.928794	0.978136
ABHD10	0.699571	0.527027	0.996266	0.999413	0.682662	0.832227	0.899235	0.999841	0.999841	0.0118391	0.0828495	0.801638	0.991628	0.412637	0.255123	0.999716	0.683102	0.2797	0.605797	0.421211	0.183123	0.866146	0.913613	0.999491	0.200089	0.904807	0.327757	0.322201	0.737092	0.91236	0.998197	0.674776	0.92002	0.248742	0.501736	0.97249	0.180546	0.600965	0.453776	0.996191	0.869942	0.688692	0.869046	0.643101
ABHD11	0.727247	0.907444	0.996189	0.999413	0.223456	0.845147	0.899235	0.999841	0.999841	0.136251	0.0691893	0.73703	0.979046	0.841687	0.534303	0.999716	0.57947	0.540922	0.981733	0.168503	0.377303	0.809537	0.809028	0.999491	0.180124	0.73686	0.364002	0.195128	0.703454	0.923625	0.998197	0.577229	0.849438	0.278084	0.444508	0.982298	0.184835	0.317405	0.00602761	0.976565	0.435415	0.838055	0.927048	0.961588
ABHD12	0.997531	0.897182	0.998157	0.999413	0.535028	0.775897	0.979644	0.999841	0.999841	0.959747	0.59378	0.616897	0.984277	0.809498	0.985206	0.999716	0.672275	0.897187	0.990183	0.812687	0.651477	0.986462	0.950467	0.999491	0.668131	0.995252	0.825931	0.938148	0.969748	0.989378	0.998197	0.965223	0.978302	0.864049	0.938272	0.856113	0.337807	0.527986	0.359314	0.996191	0.431407	0.910837	0.982327	0.919123
ABHD13	0.869035	0.758737	0.999262	0.999413	0.863686	0.944666	0.899235	0.999841	0.999841	0.672971	0.991703	0.65838	0.982734	0.943173	0.874525	0.999716	0.861379	0.868933	0.926994	0.711716	0.751955	0.99647	0.993985	0.999491	0.407771	0.937925	0.92069	0.887046	0.867743	0.919447	0.998197	0.730579	0.947094	0.467004	0.610818	0.999242	0.64139	0.901976	0.989387	0.997481	0.721623	0.994898	0.993003	0.925214
ABHD14A	0.914975	0.610051	0.996189	0.999413	0.00425206	0.849896	0.899235	0.999841	0.999841	0.0184236	0.0128452	0.477544	0.976115	0.955847	0.680674	0.999716	0.295303	0.433055	0.769846	0.0786738	0.0527827	0.747753	0.623644	0.999491	0.16635	0.900185	0.258864	0.0904562	0.779764	0.91236	0.998197	0.549657	0.957993	0.249009	0.360096	0.715252	0.00286936	0.514026	0.0366501	0.959028	0.302686	0.389667	0.38204	0.363889
ABHD14B	0.344352	0.401829	0.996189	0.999413	0.461874	0.962297	0.927452	0.999841	0.999841	0.465117	0.104364	0.349992	0.992975	0.203898	0.443814	0.999716	0.927603	0.684506	0.999442	0.876813	0.63409	0.946884	0.894647	0.999491	0.93184	0.945937	0.820116	0.716768	0.993026	0.982906	0.998197	0.98905	0.946618	0.903075	0.960931	0.932783	0.0310808	0.557321	0.712552	0.931087	0.589052	0.995559	0.980874	0.964904
ABHD15	0.777684	0.78274	0.995671	0.999413	0.829861	0.838943	0.971696	0.999841	0.999841	0.0955323	0.687008	0.700324	0.994074	0.651969	0.514527	0.999716	0.799723	0.351405	0.736739	0.207687	0.83369	0.996564	0.951951	0.999491	0.645086	0.923923	0.975875	0.7658	0.83379	0.91236	0.998197	0.770382	0.873368	0.874058	0.696415	0.808197	0.645255	0.970025	0.264025	0.967532	0.601126	0.763635	0.890671	0.734948
ABHD16A	0.842062	0.956484	0.995671	0.999413	0.268562	0.846594	0.899235	0.999841	0.999841	0.293824	0.19735	0.887752	0.974169	0.759022	0.735637	0.999716	0.681191	0.948824	0.839924	0.692696	0.586785	0.994935	0.957941	0.999491	0.612663	0.91198	0.755738	0.706432	0.905304	0.964774	0.998197	0.908763	0.873368	0.738009	0.854516	0.675732	0.144365	0.99651	0.180021	0.693454	0.739151	0.847355	0.966654	0.80467
ABHD17A	0.547383	0.433949	0.997303	0.999413	0.151609	0.775897	0.938998	0.999841	0.999841	0.846717	0.402796	0.724096	0.992211	0.97339	0.751157	0.999716	0.43266	0.568995	0.99679	0.363835	0.694241	0.714769	0.78494	0.956026	0.226003	0.795218	0.330407	0.216623	0.559233	0.91236	0.998197	0.582318	0.831424	0.278066	0.419836	0.870051	0.210169	0.855762	0.0152122	0.937785	0.70929	0.976704	0.954463	0.867115
ABHD17B	0.491128	0.479177	0.996266	0.999413	0.741948	0.905331	0.905856	0.999841	0.999841	0.705361	0.807961	0.890652	0.986683	0.936216	0.899905	0.999716	0.933072	0.989878	0.957409	0.525767	0.993864	0.937561	0.977076	0.999491	0.582572	0.96603	0.825315	0.829411	0.711758	0.983911	0.998197	0.67276	0.976509	0.461363	0.599448	0.760791	0.60023	0.77519	0.553559	0.91404	0.589889	0.955791	0.980123	0.991352
ABHD17C	0.78826	0.698801	0.995671	0.999413	0.765405	0.4626	0.959308	0.999841	0.999841	0.00473696	0.0197462	0.888092	0.982914	0.802198	0.985048	0.999716	0.767509	0.201053	0.849392	0.0482131	0.18519	0.866146	0.869379	0.957213	0.958153	0.787036	0.423505	0.640191	0.663358	0.964774	0.929484	0.829617	0.786285	0.644608	0.830335	0.769973	0.028435	0.898316	0.0107692	0.0823836	0.00319063	0.669957	0.993003	0.990224
ABHD18	0.344352	0.401829	0.995671	0.999413	0.00137546	0.759813	0.949287	0.999841	0.999841	0.738625	0.456243	0.89088	0.99114	0.950252	0.590126	0.999716	0.917076	0.677176	0.969247	0.829402	0.709662	0.90413	0.838699	0.999491	0.577638	0.999466	0.415244	0.501026	0.924923	0.992995	0.998197	0.989167	0.996572	0.956698	0.988937	0.717769	0.613527	0.84918	0.731167	0.942855	0.502121	0.996629	0.987539	0.982009
ABHD2	0.779613	0.765697	0.974041	0.999413	0.672938	0.996257	0.899235	0.999841	0.999841	0.138362	0.146126	0.965925	0.976115	0.86432	0.219606	0.999716	0.489183	0.962183	0.969789	0.625934	0.625073	0.993705	0.974952	0.999491	0.646597	0.924913	0.623115	0.66006	0.872569	0.977958	0.998197	0.856929	0.923007	0.618866	0.8374	0.956274	0.379153	0.606111	0.337732	0.98594	0.599771	0.955901	0.968942	0.947035
ABHD3	0.419916	0.428479	0.995671	0.999413	0.207054	0.791959	0.983003	0.999841	0.999841	0.959975	0.616657	0.906859	0.976115	0.897777	0.775227	0.999716	0.559978	0.713597	0.951067	0.776552	0.939687	0.78483	0.988109	0.999491	0.610703	0.793103	0.869349	0.975562	0.907299	0.92754	0.998197	0.779932	0.855239	0.84203	0.743231	0.461981	0.240961	0.779504	0.476861	0.937785	0.801545	0.755583	0.950395	0.792343
ABHD4	0.507963	0.571773	0.995671	0.999413	0.177361	0.981402	0.988198	0.999841	0.999841	0.119547	0.115528	0.903289	0.991572	0.616573	0.0881909	0.999716	0.558643	0.683038	0.863312	0.29988	0.234463	0.993386	0.898837	0.999491	0.989629	0.974486	0.884346	0.956661	0.804547	0.929285	0.998197	0.985767	0.927145	0.877072	0.976327	0.896598	0.139417	0.604322	0.0737687	0.976565	0.790289	0.999529	0.997489	0.889768
ABHD5	0.772966	0.732722	0.996266	0.999413	0.00391373	0.828295	0.987223	0.999841	0.999841	7.65e-05	9.87e-05	0.55138	0.974169	0.608871	0.0821047	0.999716	0.44078	0.103693	0.581367	0.0496662	0.029684	0.6674	0.770897	0.999491	0.396803	0.702707	0.196597	0.112492	0.654529	0.996272	0.998197	0.938124	0.820169	0.573326	0.873685	0.731146	1.77e-05	0.360153	0.0080365	0.748199	0.126402	0.402776	0.549952	0.463662
ABHD6	0.719796	0.584463	0.989224	0.999413	0.000739522	0.926742	0.917596	0.999841	0.999841	0.880969	0.911635	0.568062	0.990969	0.820829	0.688062	0.999716	0.988451	0.990425	0.913882	0.832549	0.661295	0.808685	0.972069	0.999491	0.801547	0.933622	0.373312	0.668774	0.788658	0.960425	0.998197	0.771668	0.913284	0.477938	0.745386	0.915014	0.958018	0.862239	0.229137	0.970996	0.993033	0.885559	0.837539	0.671328
ABHD8	0.800234	0.808404	0.996189	0.999413	0.582218	0.947004	0.960199	0.999841	0.999841	0.362795	0.171188	0.751886	0.983219	0.685742	0.992778	0.999716	0.869157	0.646269	0.979492	0.848269	0.526266	0.747753	0.770897	0.952147	0.371923	0.909588	0.271478	0.199166	0.770284	0.919061	0.998197	0.704241	0.881926	0.453971	0.584284	0.948241	0.265743	0.922358	0.229137	0.954898	0.32563	0.916875	0.869046	0.852442
ABI1	0.640366	0.991496	0.983276	0.999413	0.804976	0.728066	0.899235	0.999841	0.999841	0.493085	0.426295	0.446897	0.985574	0.450671	0.248452	0.999716	0.969728	0.757986	0.938616	0.943781	0.915158	0.99296	0.98246	0.999491	0.81575	0.986204	0.734012	0.805472	0.97911	0.91236	0.998197	0.67276	0.971888	0.556938	0.546225	0.322299	0.164562	0.349548	0.189134	0.996191	0.617366	0.748977	0.91761	0.66963
ABI2	0.978976	0.866591	0.974041	0.999413	0.39859	0.583876	0.955277	0.999841	0.999841	0.0557672	0.0070217	0.871997	0.974169	0.981875	0.808546	0.999716	0.350205	0.203703	0.848608	0.109281	0.202766	0.790609	0.771701	0.952147	0.338061	0.752442	0.696608	0.351367	0.499393	0.91236	0.991938	0.634453	0.693113	0.651839	0.536045	0.922878	0.00759041	0.452088	0.00513399	0.992455	0.185082	0.164928	0.764675	0.374005
ABI3	0.9529	0.912967	0.974041	0.999413	0.940678	0.999664	0.899235	0.999841	0.999841	0.376885	0.841539	0.647586	0.997034	0.992172	0.747657	0.999716	0.651849	0.704344	0.858551	0.837423	0.676893	0.98339	0.976487	0.999491	0.932715	0.971462	0.998173	0.945804	0.950886	0.952419	0.998197	0.888718	0.993823	0.844848	0.847665	0.955621	0.911327	0.723098	0.919131	0.913842	0.686644	0.956632	0.938493	0.836723
ABITRAM	0.46797	0.624597	0.996189	0.999413	0.00522003	0.884779	0.910735	0.999841	0.999841	0.161953	0.309409	0.967756	0.986683	0.982017	0.550893	0.999716	0.863303	0.447449	0.577257	0.459546	0.133986	0.991797	0.788188	0.999491	0.439862	0.998837	0.498746	0.403459	0.829016	0.91236	0.998197	0.549657	0.942824	0.115349	0.313936	0.622181	0.136697	0.981934	0.313845	0.915886	0.67593	0.732188	0.757	0.652873
ABL1	0.796435	0.613023	0.998157	0.999413	0.689386	0.86485	0.949045	0.999841	0.999841	0.961939	0.866227	0.503006	0.982734	0.72885	0.698387	0.999716	0.833008	0.90739	0.95992	0.869661	0.963386	0.916377	0.993142	0.999491	0.719563	0.986204	0.821055	0.945715	0.966955	0.923906	0.998197	0.899811	0.980292	0.877972	0.839349	0.798676	0.615356	0.970194	0.46479	0.997481	0.809383	0.878222	0.987539	0.907445
ABL2	0.425427	0.426251	0.996189	0.999413	0.201453	0.73603	0.971696	0.999841	0.999841	0.546018	0.453217	0.870704	0.974169	0.675201	0.627442	0.999716	0.495332	0.978613	0.996463	0.513124	0.925802	0.909108	0.79215	0.999491	0.220548	0.825534	0.720055	0.293915	0.686113	0.91236	0.998197	0.67416	0.85101	0.51023	0.537602	0.875034	0.351218	0.435422	0.172663	0.99412	0.997028	0.822579	0.908551	0.827356
ABLIM1	0.344352	0.42117	0.996189	0.999413	0.141208	0.931707	0.929439	0.999841	0.999841	0.875265	0.923571	0.540746	0.986683	0.500331	0.380958	0.999716	0.884167	0.868025	0.979345	0.396913	0.936701	0.990136	0.957941	0.999491	0.891384	0.914875	0.884464	0.794381	0.758604	0.91236	0.998197	0.648371	0.849438	0.614967	0.528596	0.945846	0.496473	0.557321	0.394866	0.984591	0.748852	0.939561	0.979487	0.984708
ABLIM2	0.373903	0.401829	0.996189	0.999413	0.320481	0.664308	0.899235	0.999841	0.999841	0.957046	0.886035	0.775589	0.979046	0.550614	0.59799	0.999716	0.440762	0.501156	0.952935	0.353784	0.958762	0.994935	0.984048	0.999491	0.803089	0.965225	0.83413	0.920243	0.951988	0.964774	0.998197	0.954913	0.995013	0.964611	0.932801	0.97249	0.664712	0.994121	0.990724	0.984591	0.825117	0.799822	0.912302	0.818493
ABLIM3	0.922881	0.8269	0.996189	0.999413	0.335747	0.998824	0.899235	0.999841	0.999841	0.255687	0.554587	0.521792	0.999657	0.158767	0.174346	0.999716	0.731518	0.830155	0.924344	0.813571	0.726277	0.993705	0.943534	0.999491	0.881708	0.986204	0.914154	0.983768	0.984762	0.996696	0.999165	0.93678	0.980047	0.960339	0.945328	0.971595	0.830107	0.986294	0.542936	0.997026	0.996344	0.910837	0.951082	0.780473
ABO	0.619862	0.401829	0.996189	0.999413	0.716931	0.975325	0.899235	0.999841	0.999841	0.475142	0.0582542	0.987644	0.991225	0.951271	0.867737	0.999716	0.447332	0.754952	0.97896	0.461558	0.833305	0.996564	0.976509	0.999491	0.254512	0.985246	0.64919	0.487669	0.935784	0.929285	0.998197	0.828131	0.968451	0.756233	0.766605	0.769973	0.0181893	0.425233	0.46301	0.989387	0.801545	0.542488	0.902363	0.828178
ABR	0.932239	0.806712	0.996189	0.999413	0.952778	0.790814	0.899235	0.999841	0.999841	0.154189	0.142711	0.753995	0.982926	0.985161	0.733753	0.999716	0.646709	0.646164	0.839198	0.469575	0.342008	0.937561	0.927704	0.999491	0.238368	0.933622	0.616998	0.499336	0.772423	0.931052	0.998197	0.667413	0.877457	0.471155	0.562411	0.766483	0.262269	0.986864	0.504751	0.922637	0.863717	0.708451	0.83629	0.574944
ABRACL	0.38834	0.420804	0.995671	0.999413	0.936319	0.903211	0.916964	0.999841	0.999841	0.263753	0.324626	0.944058	0.976115	0.989216	0.828016	0.999716	0.704408	0.538316	0.981694	0.168528	0.580304	0.976139	0.899922	0.999491	0.464104	0.958995	0.608456	0.436461	0.867743	0.919447	0.998197	0.725781	0.950113	0.446577	0.604794	0.983272	0.38464	0.492573	0.444463	0.982729	0.98171	0.976704	0.994277	0.860662
ABRAXAS1	0.492237	0.647671	0.996266	0.999413	0.798246	0.745803	0.917596	0.999841	0.999841	0.0316726	0.0448544	0.879895	0.976115	0.819277	0.40452	0.999716	0.328591	0.713607	0.757963	0.452548	0.140568	0.857572	0.868852	0.999491	0.214864	0.785534	0.556121	0.304189	0.682447	0.914264	0.998197	0.62892	0.786285	0.291054	0.465902	0.70912	0.0414765	0.65694	0.104712	0.635527	0.608755	0.676506	0.814678	0.601418
ABRAXAS2	0.43011	0.578829	0.999859	0.999413	0.389945	0.932548	0.899235	0.999841	0.999841	0.76276	0.633087	0.880512	0.999657	0.915959	0.985179	0.999716	0.933691	0.9995	0.988125	0.635938	0.991386	0.996564	0.995587	0.999491	0.988105	0.958995	0.852718	0.819658	0.696656	0.92067	0.998197	0.853286	0.870069	0.773454	0.773855	0.912881	0.530829	0.589671	0.563974	0.982943	0.853058	0.989586	0.987405	0.937788
ABT1	0.732681	0.768268	0.998236	0.999413	0.247947	0.889523	0.899235	0.999841	0.999841	0.0618677	0.0429273	0.503006	0.982734	0.344797	0.636536	0.999716	0.45292	0.552095	0.944891	0.155016	0.156199	0.821453	0.898837	0.999491	0.190102	0.8952	0.42348	0.228085	0.761095	0.929285	0.998197	0.706707	0.917614	0.413892	0.594987	0.967874	0.0697541	0.383927	0.100531	0.984591	0.423279	0.887053	0.87159	0.796704
ABTB1	0.624973	0.843119	0.995671	0.999413	0.103876	0.99031	0.925466	0.999841	0.999841	0.543173	0.979283	0.834357	0.974169	0.94245	0.444714	0.999716	0.656239	0.843841	0.875772	0.828801	0.895007	0.94655	0.993142	0.997494	0.700207	0.939172	0.707806	0.96498	0.77408	0.91236	0.998197	0.916288	0.897429	0.81254	0.909297	0.92991	0.426818	0.715201	0.30398	0.982396	0.714169	0.939517	0.988353	0.841629
ABTB2	0.829578	0.835699	0.969972	0.999413	0.412539	0.975101	0.90612	0.999841	0.999841	0.327485	0.0896398	0.751653	0.974169	0.868217	0.961347	0.999716	0.619257	0.755493	0.994648	0.304805	0.996116	0.778055	0.940271	0.94927	0.500857	0.824533	0.787124	0.940787	0.741967	0.964774	0.998197	0.95665	0.847464	0.788013	0.971542	0.959327	0.291619	0.634823	0.0392911	0.984591	0.614595	0.270404	0.602407	0.622592
ACAA1	0.965337	0.82871	0.995671	0.999413	0.320649	0.871143	0.899235	0.999841	0.999841	0.419069	0.155091	0.858844	0.974169	0.911863	0.288359	0.999716	0.877299	0.0302937	0.89108	0.0490644	0.221943	0.867666	0.809028	0.751655	0.238368	0.844925	0.644813	0.310977	0.750422	0.91236	0.837206	0.549657	0.812589	0.330487	0.353656	0.518133	0.028666	0.78835	0.0115604	0.965231	0.128843	0.799041	0.842037	0.805068
ACAA2	0.914098	0.527508	0.995671	0.999413	0.513403	0.762755	0.940994	0.999841	0.999841	0.929559	0.114709	0.983871	0.986683	0.754014	0.325371	0.999716	0.911598	0.897187	0.944643	0.952546	0.302883	0.728422	0.770897	0.825704	0.596991	0.789735	0.457092	0.359123	0.750422	0.91236	0.998197	0.711635	0.831957	0.440626	0.576038	0.425974	0.00374641	0.446698	0.15261	0.965231	0.580843	0.891235	0.861233	0.766986
ACACA	0.566371	0.557969	0.997159	0.999413	0.0611218	0.78939	0.964477	0.999841	0.999841	0.752678	0.829365	0.924504	0.981644	0.965795	0.750895	0.999716	0.812504	0.820545	0.89108	0.873517	0.844683	0.965449	0.976509	0.999491	0.493119	0.991055	0.820116	0.902394	0.958514	0.91236	0.998938	0.895696	0.973407	0.842026	0.7871	0.813988	0.858328	0.64334	0.460325	0.996827	0.872623	0.986188	0.966625	0.996594
ACACB	0.972096	0.781599	0.996266	0.999413	0.269585	0.937329	0.899235	0.999841	0.999841	0.5651	0.277586	0.399167	0.976115	0.605164	0.55206	0.999716	0.876175	0.692725	0.952935	0.738383	0.790477	0.866146	0.954412	0.999491	0.251752	0.958995	0.850517	0.64879	0.964135	0.91236	0.998197	0.67276	0.983334	0.438149	0.526141	0.914109	0.154096	0.625947	0.623599	0.999279	0.719211	0.877607	0.962981	0.998323
ACAD10	0.780149	0.622233	0.996266	0.999413	0.846954	0.785664	0.899235	0.999841	0.999841	0.811277	0.933286	0.460351	0.991572	0.575053	0.792156	0.999716	0.919011	0.554897	0.839924	0.437979	0.837725	0.965774	0.966745	0.999491	0.541529	0.940131	0.768585	0.902899	0.946546	0.92754	0.998197	0.67276	0.847464	0.457067	0.559352	0.731146	0.645405	0.858268	0.810312	0.967797	0.726181	0.881115	0.962981	0.725113
ACAD11	0.716953	0.760582	0.898008	0.999413	0.134144	0.459875	0.922793	0.999841	0.999841	0.640233	0.996808	0.741955	0.974169	0.466913	0.730385	0.999716	0.837289	0.629593	0.852097	0.958125	0.97447	0.940898	0.900109	0.999491	0.909992	0.954955	0.652502	0.749675	0.841746	0.983718	0.998197	0.945482	0.928827	0.749193	0.894989	0.323508	0.771866	0.985651	0.967936	0.967532	0.878807	0.343564	0.686186	0.341849
ACAD8	0.878054	0.788914	0.996189	0.999413	0.935174	0.825511	0.911489	0.999841	0.999841	0.701415	0.96195	0.948785	0.984277	0.779195	0.672765	0.999716	0.478256	0.933638	0.8924	0.854894	0.952473	0.875058	0.927652	0.999491	0.835179	0.992938	0.987518	0.982611	0.905838	0.941229	0.998197	0.74795	0.980042	0.568859	0.665385	0.579619	0.595187	0.824386	0.587439	0.726512	0.890084	0.887053	0.962981	0.926545
ACAD9	0.764751	0.738068	0.996189	0.999413	0.100834	0.94162	0.912319	0.999841	0.999841	0.557399	0.626185	0.428071	0.976115	0.436341	0.397882	0.999716	0.735088	0.988979	0.952063	0.999228	0.751955	0.783507	0.96403	0.999491	0.648021	0.98922	0.595324	0.843158	0.991607	0.91236	0.998197	0.859156	0.986357	0.979197	0.814749	0.944392	0.338892	0.670082	0.775677	0.99202	0.782432	0.848393	0.928216	0.825075
ACADM	0.426488	0.426449	0.996189	0.999413	0.87402	0.823955	0.899235	0.999841	0.999841	0.932315	0.931131	0.85541	0.974169	0.810581	0.850604	0.999716	0.498114	0.886527	0.920388	0.982999	0.893353	0.97592	0.984183	0.999491	0.77311	0.968754	0.880269	0.846753	0.998994	0.983911	0.999165	0.961283	0.935486	0.650383	0.891733	0.355624	0.727695	0.826456	0.562459	0.937785	0.475933	0.95801	0.962981	0.738452
ACADS	0.759656	0.807859	0.974041	0.999413	0.836331	0.988815	0.933797	0.999841	0.999841	0.523092	0.205557	0.896583	0.991572	0.883404	0.667303	0.999716	0.939875	0.646337	0.993787	0.777446	0.476311	0.710796	0.894647	0.98693	0.677115	0.876848	0.664516	0.544181	0.772423	0.942283	0.998197	0.941077	0.927529	0.92439	0.898943	0.969303	0.146946	0.756418	0.0378901	0.996191	0.36912	0.717013	0.782446	0.798535
ACADSB	0.770326	0.939727	0.974041	0.999413	0.0194286	0.97255	0.899235	0.999841	0.999841	0.925248	0.650918	0.99915	0.999657	0.595766	0.213364	0.999716	0.948989	0.387696	0.96079	0.818445	0.685041	0.993705	0.921664	0.999491	0.844479	0.970526	0.646969	0.557716	0.964094	0.995631	0.998197	0.957409	0.983725	0.991836	0.966402	0.935446	0.750529	0.847875	0.954757	0.993103	0.892289	0.903738	0.908551	0.95987
ACADVL	0.948954	0.94769	0.996189	0.999413	0.000358941	0.916184	0.917518	0.999841	0.999841	0.000576939	0.0120858	0.736843	0.991572	0.984025	0.493746	0.999716	0.370231	0.303931	0.46822	0.03835	0.108857	0.996564	0.988423	0.999491	0.379297	0.937925	0.878123	0.681257	0.884068	0.921654	0.998197	0.67276	0.912157	0.708141	0.607198	0.90824	0.188147	0.918962	0.134585	0.675512	0.429938	0.783588	0.878039	0.765786
ACAP1	0.820754	0.998852	0.996266	0.999413	0.491265	0.814212	0.946188	0.999841	0.999841	0.927189	0.86447	0.568062	0.979046	0.770445	0.746543	0.999716	0.69899	0.913839	0.883354	0.951364	0.769971	0.98339	0.984048	0.999491	0.870601	0.952952	0.879605	0.904761	0.973215	0.987734	0.998197	0.829177	0.936377	0.884153	0.858284	0.937994	0.673378	0.85769	0.29706	0.942855	0.787143	0.965878	0.994277	0.988785
ACAP2	0.991089	0.92514	0.996189	0.999413	0.733566	0.871985	0.940493	0.999841	0.999841	0.0136183	0.00372096	0.80522	0.974169	0.953288	0.470153	0.999716	0.362512	0.465031	0.861434	0.109914	0.222933	0.836508	0.735161	0.999491	0.38908	0.835291	0.212608	0.120418	0.817004	0.969376	0.998197	0.771091	0.882146	0.686047	0.72749	0.711521	0.000186094	0.495649	0.00412874	0.795187	0.324212	0.71672	0.791128	0.642445
ACAP3	0.951848	0.922384	0.996189	0.999413	0.75141	0.913168	0.939828	0.999841	0.999841	0.745369	0.828101	0.626741	0.994074	0.879812	0.746659	0.999716	0.783639	0.936261	0.928022	0.907943	0.968213	0.986175	0.963672	0.999491	0.411967	0.992685	0.985033	0.872232	0.960506	0.990248	0.998197	0.745085	0.957993	0.728513	0.729805	0.71063	0.668778	0.972225	0.466681	0.997481	0.390684	0.991988	0.998337	0.988981
ACAT1	0.954218	0.827639	0.996189	0.999413	0.351765	0.908866	0.899235	0.999841	0.999841	0.993525	0.982781	0.922495	0.974169	0.989216	0.792843	0.999716	0.790984	0.992927	0.584702	0.79088	0.280749	0.993658	0.943534	0.999491	0.881013	0.958995	0.54685	0.665761	0.967271	0.956054	0.998197	0.675389	0.973407	0.392638	0.577376	0.420059	0.824612	0.550616	0.799678	0.969217	0.890872	0.996629	0.910327	0.706527
ACAT2	0.621036	0.586187	0.99825	0.999413	0.0393575	0.959248	0.899235	0.999841	0.999841	0.0273023	0.0430118	0.720033	0.974169	0.918339	0.681008	0.999716	0.295303	0.280633	0.720133	0.118452	0.0527716	0.956267	0.888497	0.999491	0.617114	0.909989	0.271478	0.305438	0.917461	0.987574	0.998197	0.707784	0.934674	0.305634	0.599275	0.813152	0.0554954	0.755939	0.0689773	0.847623	0.356902	0.460216	0.533092	0.207897
ACBD3	0.506589	0.693484	0.996189	0.999413	0.00605237	0.972502	0.899235	0.999841	0.999841	0.522435	0.339258	0.901354	0.982734	0.980512	0.880141	0.999716	0.797627	0.849773	0.928022	0.226671	0.85853	0.999014	0.98246	0.999491	0.960717	0.999466	0.942474	0.830341	0.924923	0.960425	0.998197	0.884415	0.973061	0.627896	0.806257	0.647872	0.0782013	0.336639	0.0276495	0.990802	0.591902	0.981266	0.980123	0.826324
ACBD4	0.690278	0.641664	0.996189	0.999413	0.75401	0.956233	0.932739	0.999841	0.999841	0.0838221	0.0156762	0.450697	0.979046	0.707558	0.517367	0.999716	0.544999	0.656767	0.979613	0.247497	0.32953	0.80415	0.819853	0.999491	0.571376	0.884703	0.8518	0.540217	0.820116	0.948736	0.998197	0.980191	0.948047	0.952119	0.942129	0.965075	0.00139519	0.334996	0.0179797	0.936349	0.146636	0.95801	0.962981	0.980655
ACBD5	0.978431	0.889275	0.999485	0.999413	0.639123	0.915195	0.899235	0.999841	0.999841	0.14616	0.0733044	0.847296	0.986683	0.865404	0.803799	0.999716	0.479112	0.950719	0.979492	0.490035	0.590808	0.994935	0.996653	0.999491	0.990909	0.987994	0.963798	0.926925	0.985739	0.98314	0.998197	0.816931	0.980042	0.686578	0.780873	0.920582	0.00226642	0.878962	0.0190832	0.959028	0.139772	0.910837	0.934658	0.985704
ACBD6	0.463178	0.42117	0.995671	0.999413	0.470807	0.562063	0.899235	0.999841	0.999841	0.327094	0.220252	0.913924	0.986683	0.96356	0.520441	0.999716	0.659068	0.672636	0.7805	0.139366	0.497189	0.996154	0.958492	0.999491	0.923297	0.88917	0.839924	0.93133	0.83379	0.992437	0.998197	0.770569	0.820169	0.600824	0.727646	0.443321	0.170973	0.783759	0.128609	0.629158	0.711955	0.947952	0.96684	0.910855
ACCS	0.960641	0.908015	0.995671	0.999413	0.736574	0.621059	0.949287	0.999841	0.999841	0.564614	0.188927	0.486521	0.991572	0.594727	0.382135	0.999716	0.950574	0.969133	0.931685	0.970841	0.362731	0.913458	0.886367	0.999491	0.844335	0.986855	0.860213	0.637046	0.989338	0.956209	0.998197	0.907127	0.912157	0.980404	0.90653	0.777354	0.137658	0.334996	0.498327	0.946783	0.637724	0.992807	0.908551	0.702922
ACD	0.751126	0.908828	0.999344	0.999413	0.654906	0.797451	0.996573	0.999841	0.999841	0.833619	0.969338	0.872659	0.982734	0.879355	0.819795	0.999716	0.776602	0.986997	0.95992	0.625934	0.974484	0.97592	0.956636	0.999491	0.710044	0.842966	0.979715	0.996742	0.966586	0.948736	0.998197	0.908985	0.847464	0.871283	0.935865	0.760791	0.963601	0.665501	0.32889	0.957962	0.741721	0.996406	0.978069	0.963509
ACE	0.624287	0.8025	0.995671	0.999413	0.226967	0.893738	0.899235	0.999841	0.999841	0.476367	0.262863	0.915529	0.982734	0.828417	0.975609	0.999716	0.347698	0.983955	0.994028	0.996946	0.651477	0.906007	0.967078	0.999491	0.648769	0.921707	0.58536	0.908231	0.969785	0.978132	0.999165	0.743414	0.957993	0.563314	0.687804	0.952258	0.434566	0.78835	0.284237	0.816457	0.20789	0.956044	0.92916	0.87022
ACER2	0.79191	0.70242	0.996189	0.999413	0.564564	0.988077	0.899235	0.999841	0.999841	0.866554	0.841446	0.524245	0.991572	0.522155	0.691485	0.999716	0.766287	0.838256	0.928022	0.904235	0.905915	0.926861	0.978459	0.999491	0.834071	0.999466	0.853088	0.946085	0.962303	0.987574	0.999165	0.756186	0.998613	0.746892	0.742438	0.703167	0.493715	0.519987	0.799346	0.966737	0.850026	0.990145	0.994277	0.850689
ACER3	0.624111	0.70973	0.913663	0.999413	0.12305	0.867805	0.923385	0.999841	0.999841	0.772888	0.895729	0.984201	0.988045	0.981875	0.631787	0.999716	0.519773	0.568586	0.79514	0.735673	0.861803	0.882115	0.943534	0.948071	0.864477	0.954955	0.971888	0.696609	0.817004	0.969376	0.998197	0.958533	0.958144	0.799517	0.947415	0.971673	0.982797	0.889829	0.635521	0.996191	0.95152	0.805431	0.844176	0.718958
ACHE	0.913787	0.675073	0.996266	0.999413	0.30571	0.812165	0.899235	0.999841	0.999841	0.578642	0.759194	0.830614	0.999775	0.733603	0.781465	0.999716	0.991229	0.783509	0.969789	0.685763	0.719103	0.890651	0.983194	0.999491	0.464679	0.855873	0.848309	0.797387	0.546694	0.919447	0.998197	0.671329	0.831957	0.360109	0.535257	0.962286	0.915524	0.534933	0.399942	0.969114	0.764742	0.938759	0.908551	0.898375
ACIN1	0.422901	0.42117	0.996189	0.999413	0.272869	0.797377	0.925865	0.999841	0.999841	0.2339	0.214396	0.568062	0.997034	0.973351	0.664647	0.999716	0.930807	0.870732	0.977744	0.496669	0.447133	0.976199	0.966087	0.999491	0.713982	0.958995	0.936481	0.851123	0.737092	0.990323	0.998197	0.954913	0.963946	0.92399	0.956628	0.70912	0.448423	0.340061	0.212442	0.996191	0.859092	0.999938	0.979162	0.98851
ACKR1	0.373567	0.557969	0.996189	0.999413	0.380974	0.814212	0.969298	0.999841	0.999841	0.221079	0.433837	0.657576	0.986683	0.776529	0.956778	0.999716	0.863762	0.994232	0.852759	0.675952	0.862391	0.936013	0.856753	0.999491	0.379297	0.975263	0.77496	0.539328	0.889899	0.91236	0.998197	0.983446	0.973061	0.916652	0.877201	0.864713	0.0802105	0.884606	0.106116	0.466845	0.993239	0.788094	0.969909	0.903823
ACKR3	0.996854	0.959348	0.989224	0.999413	0.0159453	0.998552	0.936613	0.999841	0.999841	0.62167	0.574041	0.910809	0.974169	0.702149	0.914699	0.999716	0.308581	0.893848	0.999442	0.941825	0.680682	0.781116	0.799509	0.999491	0.37808	0.964686	0.233877	0.207487	0.95709	0.932706	0.998197	0.67276	0.957993	0.409942	0.560825	0.966124	0.948612	0.914591	0.559054	0.996394	0.790883	0.909934	0.923489	0.862563
ACLY	0.373567	0.441043	0.995671	0.999413	0.0538517	0.87891	0.973136	0.999841	0.999841	0.333592	0.342436	0.765627	0.987441	0.89906	0.923414	0.999716	0.747048	0.919635	0.983623	0.288038	0.721906	0.949125	0.966138	0.999491	0.73499	0.985518	0.965348	0.972411	0.891095	0.983911	0.998197	0.83384	0.973061	0.826485	0.823762	0.970826	0.307365	0.506127	0.09626	0.967797	0.979627	0.999285	0.99074	0.988313
ACO1	0.737696	0.857912	0.996266	0.999413	0.613745	0.736632	0.966883	0.999841	0.999841	0.185567	0.361479	0.953912	0.982926	0.965806	0.766131	0.999716	0.674673	0.352897	0.979345	0.170501	0.611459	0.993658	0.98403	0.999491	0.396915	0.899537	0.768585	0.601091	0.769315	0.92067	0.998197	0.765173	0.849675	0.592541	0.662384	0.818012	0.365637	0.538575	0.145717	0.984591	0.718767	0.437966	0.579298	0.541453
ACO2	0.464355	0.471785	0.996189	0.999413	0.422798	0.898545	0.950017	0.999841	0.999841	0.812279	0.440379	0.416854	0.986683	0.705818	0.864651	0.999716	0.901445	0.940514	0.963358	0.877314	0.782129	0.808685	0.777675	0.904546	0.730651	0.92772	0.600815	0.400285	0.980327	0.922725	0.998197	0.906287	0.987531	0.934244	0.858018	0.969176	0.154792	0.478364	0.339921	0.99412	0.499482	0.939517	0.96058	0.947836
ACOT11	0.891803	0.729351	0.995671	0.999413	0.00964514	0.923199	0.899235	0.999841	0.999841	0.597416	0.357071	0.952862	0.974169	0.961369	0.426317	0.999716	0.456557	0.683594	0.970459	0.881615	0.840342	0.996564	0.955855	0.999491	0.168542	0.993365	0.954187	0.619976	0.810402	0.953897	0.998197	0.67276	0.99053	0.554326	0.593066	0.976266	0.0616713	0.307345	0.276242	0.997481	0.931705	0.846138	0.954463	0.850549
ACOT13	0.588281	0.547692	0.996189	0.999413	0.873444	0.994047	0.908809	0.999841	0.999841	0.84338	0.888009	0.766786	0.976115	0.916612	0.992375	0.999716	0.452429	0.625928	0.942571	0.288333	0.546418	0.919801	0.990417	0.999491	0.975657	0.96727	0.963668	0.986693	0.940989	0.964774	0.998437	0.738362	0.989112	0.446577	0.649906	0.691282	0.780977	0.975925	0.472409	0.900707	0.92054	0.903354	0.983877	0.929686
ACOT2	0.560055	0.726454	0.995671	0.999413	0.0504719	0.948648	0.899235	0.999841	0.999841	0.0923857	0.00491656	0.805613	0.976115	0.769728	0.225798	0.999716	0.336302	0.313383	0.901165	0.572875	0.00966932	0.530128	0.784621	0.878777	0.189204	0.587237	0.149941	0.12212	0.406363	0.973992	0.998197	0.671765	0.755658	0.329901	0.557905	0.961556	0.00381889	0.355443	0.0201101	0.984591	0.0420881	0.467361	0.41966	0.447992
ACOT4	0.957453	0.934666	0.997303	0.999413	0.224482	0.976115	0.917596	0.999841	0.999841	0.0616666	0.0392008	0.723851	0.999657	0.819029	0.304803	0.999716	0.475792	0.0744144	0.9782	0.105141	0.128822	0.652634	0.687221	0.999491	0.220343	0.801457	0.217252	0.116633	0.548793	0.91236	0.998197	0.637983	0.919763	0.278066	0.448607	0.76486	0.145908	0.718156	0.0641627	0.964485	0.441007	0.824153	0.766636	0.702506
ACOT7	NA	NA	NA	NA	NA	NA	NA	NA	NA	NA	NA	NA	NA	NA	NA	NA	NA	NA	NA	NA	NA	NA	NA	NA	NA	NA	NA	NA	NA	NA	NA	NA	NA	NA	NA	NA	NA	NA	NA	NA	NA	NA	NA	NA
ACOT8	0.424692	0.569566	0.996189	0.999413	0.324373	0.946067	0.917596	0.999841	0.999841	0.249506	0.302684	0.701677	0.982734	0.623748	0.961751	0.999716	0.980723	0.304875	0.990183	0.378955	0.589067	0.751333	0.840098	0.999491	0.151869	0.887206	0.351987	0.196179	0.830182	0.946992	0.998197	0.697587	0.980485	0.691495	0.655578	0.823435	0.289472	0.559389	0.212731	0.984591	0.337611	0.848523	0.835054	0.941987
ACOT9	0.94131	0.674519	0.997713	0.999413	0.104613	0.825124	0.899235	0.999841	0.999841	0.0572229	0.00209954	0.96629	0.991572	0.99795	0.567535	0.999716	0.780301	0.538348	0.986968	0.876738	0.370381	0.994935	0.924744	0.999491	0.758994	0.954955	0.963087	0.853826	0.939297	0.964774	0.998197	0.912975	0.998807	0.807389	0.865961	0.749197	0.000248232	0.669353	0.00289598	0.794083	0.137892	0.989586	0.993242	0.964904
ACOX1	0.984924	0.958098	0.996266	0.999413	0.920407	0.664308	0.989659	0.999841	0.999841	0.000452119	8.7e-05	0.847296	0.974169	0.979379	0.157454	0.999716	0.389505	0.216913	0.647169	0.0362507	0.0262291	0.692787	0.894647	0.999491	0.30259	0.572131	0.338972	0.251105	0.469417	0.988852	0.998197	0.80373	0.587811	0.699785	0.803881	0.49461	1.57e-05	0.501085	0.000239681	0.576524	0.236579	0.56691	0.764675	0.540576
ACOX3	0.961908	0.895539	0.967151	0.999413	0.681535	0.780013	0.917125	0.999841	0.999841	0.536926	0.945638	0.96783	0.991572	0.67181	0.468101	0.999716	0.999205	0.886527	0.953786	0.875019	0.78504	0.948576	0.922703	0.999491	0.44518	0.958995	0.875075	0.774012	0.96975	0.91236	0.998437	0.736308	0.983412	0.558297	0.586688	0.786162	0.798079	0.911792	0.643657	0.966737	0.837334	0.881749	0.955877	0.833117
ACOXL	0.779936	0.905407	0.996189	0.999413	0.990898	0.687322	0.94315	0.999841	0.999841	0.272999	0.167721	0.909571	0.983219	0.623854	0.448189	0.999716	0.465596	0.540045	0.714792	0.543208	0.146145	0.758126	0.79215	0.999491	0.194478	0.939172	0.250659	0.143855	0.662799	0.91236	0.998197	0.888015	0.892708	0.565137	0.728495	0.509779	0.00768794	0.797516	0.133615	0.866292	0.235227	0.412125	0.845356	0.604025
ACP1	0.569569	0.517225	0.996266	0.999413	0.401774	0.608121	0.899235	0.999841	0.999841	0.14576	0.174382	0.472152	0.974169	0.441175	0.896588	0.999716	0.985658	0.353879	0.804018	0.310455	0.515389	0.936013	0.955855	0.999491	0.530206	0.920136	0.660205	0.539729	0.727847	0.929285	0.998197	0.684189	0.869523	0.335416	0.558372	0.576706	0.107675	0.543855	0.0514465	0.976565	0.94443	0.946039	0.957063	0.853823
ACP2	0.89025	0.954079	0.996189	0.999413	0.532978	0.817651	0.923385	0.999841	0.999841	0.797854	0.790535	0.568896	0.976115	0.979498	0.948294	0.999716	0.715812	0.756684	0.880504	0.851631	0.896318	0.562889	0.711863	0.960534	0.838341	0.684662	0.452794	0.295187	0.625708	0.924545	0.998197	0.888015	0.870069	0.958147	0.847959	0.866981	0.601601	0.64354	0.88839	0.626085	0.830724	0.822085	0.983877	0.823758
ACP3	0.746794	0.70105	0.673973	0.999413	0.251296	0.816148	0.901184	0.999841	0.999841	0.692935	0.472562	0.938192	0.982734	0.671832	0.296181	0.999716	0.558643	0.988613	0.989569	0.912024	0.701854	0.999997	0.886858	0.999491	0.975516	0.998837	0.688466	0.715514	0.996898	0.99902	0.998197	0.990924	0.973061	0.972041	0.99812	0.937341	0.57861	0.921907	0.44538	0.99202	0.941325	0.830093	0.969909	0.946878
ACP5	0.951784	0.843912	0.996189	0.999413	0.224487	0.757035	0.899235	0.999841	0.999841	0.0831716	0.159251	0.591701	0.990166	0.888914	0.893958	0.999716	0.589166	0.424688	0.920388	0.192922	0.487587	0.73787	0.687221	0.882677	0.0635433	0.801213	0.24321	0.0684512	0.626604	0.91236	0.998197	0.549657	0.844239	0.262563	0.34766	0.747909	0.110307	0.619552	0.327269	0.965231	0.970066	0.374949	0.448602	0.416746
ACP6	0.90384	0.929336	0.995671	0.999413	0.696692	0.904608	0.899235	0.999841	0.999841	0.978859	0.984733	0.906731	0.979046	0.827865	0.909663	0.999716	0.604005	0.51263	0.929571	0.377778	0.970431	0.808685	0.955855	0.999491	0.463362	0.98697	0.589897	0.885565	0.90744	0.940949	0.998197	0.770569	0.867294	0.938566	0.764696	0.731146	0.861172	0.911802	0.311543	0.992455	0.206213	0.862235	0.962981	0.688333
ACRBP	0.640366	0.544395	0.996189	0.999413	0.942898	0.92025	0.98131	0.999841	0.999841	0.766093	0.827492	0.700974	0.974169	0.58951	0.186413	0.999716	0.61635	0.817671	0.945107	0.71945	0.897629	0.969379	0.977499	0.999491	0.211162	0.982099	0.907987	0.454503	0.975075	0.919447	0.998437	0.84462	0.974725	0.730163	0.75851	0.64333	0.35849	0.599232	0.84473	0.998977	0.771618	0.974709	0.998058	0.848093
ACSBG1	0.917831	0.993366	0.995671	0.999413	0.244425	0.965663	0.990041	0.999841	0.999841	0.568722	0.693616	0.388703	0.976115	0.189365	0.38958	0.999716	0.568239	0.850513	0.889646	0.993628	0.41532	0.993658	0.796854	0.999491	0.885844	0.99568	0.745575	0.737344	0.996916	0.95966	0.998197	0.907419	0.97341	0.937582	0.918203	0.938419	0.794811	0.886102	0.499884	0.999279	0.687446	0.871676	0.938493	0.859809
ACSF2	0.878365	0.960439	0.996189	0.999413	0.26015	0.903348	0.899235	0.999841	0.999841	0.591355	0.807076	0.401203	0.974169	0.465861	0.507766	0.999716	0.859103	0.804994	0.907764	0.455687	0.695584	0.874669	0.993142	0.999491	0.949231	0.958995	0.737541	0.815107	0.867183	0.95966	0.998197	0.869695	0.996572	0.842541	0.83362	0.800901	0.775418	0.435098	0.430408	0.767179	0.910052	0.948385	0.981579	0.985389
ACSF3	0.758891	0.794945	0.996189	0.999413	0.803814	0.980546	0.960199	0.999841	0.999841	0.587068	0.101394	0.690998	0.986683	0.748033	0.515651	0.999716	0.736589	0.900212	0.98529	0.783771	0.373683	0.874149	0.8708	0.999491	0.970588	0.939808	0.79329	0.684308	0.890457	0.992995	0.998197	0.980191	0.973407	0.878452	0.955456	0.943533	0.0147524	0.691487	0.0172002	0.984591	0.155777	0.947862	0.962981	0.979772
ACSL1	0.620995	0.527027	0.916162	0.999413	0.0158067	0.956233	0.940994	0.999841	0.999841	0.969111	0.819523	0.989498	0.974169	0.830757	0.452739	0.999716	0.288231	0.338504	0.963358	0.526451	0.78032	0.943021	0.963817	0.999491	0.667426	0.952697	0.544285	0.52543	0.902961	0.929285	0.998197	0.984359	0.976509	0.970952	0.95657	0.915526	0.827558	0.979321	0.597123	0.997481	0.218971	0.871676	0.949228	0.935308
ACSL3	0.54747	0.867113	0.996189	0.999413	0.888818	0.981914	0.935554	0.999841	0.999841	0.0223069	0.00390845	0.757497	0.999657	0.579152	0.257741	0.999716	0.494573	0.432874	0.993122	0.259028	0.268032	0.993386	0.888497	0.999491	0.52494	0.964686	0.708161	0.412244	0.887854	0.967942	0.998197	0.888718	0.992731	0.855258	0.909297	0.467156	0.000289161	0.276019	0.0016011	0.997481	0.187651	0.903738	0.990141	0.933036
ACSL4	0.636149	0.592519	0.913663	0.999413	0.710424	0.995804	0.964177	0.999841	0.999841	0.191377	0.16695	0.441024	0.976115	0.462603	0.241279	0.999716	0.558643	0.947687	0.955775	0.917	0.832461	0.993658	0.921664	0.956026	0.699177	0.977603	0.655718	0.473366	0.998114	0.929261	0.998197	0.800614	0.967447	0.799207	0.755646	0.829021	0.0167658	0.477238	0.226988	0.998284	0.8499	0.916751	0.962981	0.840214
ACSL5	0.425337	0.452027	0.996189	0.999413	0.0262005	0.988543	0.939828	0.999841	0.999841	0.8188	0.484739	0.669719	0.999657	0.665431	0.777646	0.999716	0.928656	0.942055	0.989426	0.365501	0.586082	0.99647	0.976487	0.999491	0.917181	0.958995	0.864521	0.985665	0.844395	0.923906	0.998197	0.886665	0.968451	0.952789	0.870326	0.94763	0.261482	0.590878	0.0168199	0.909701	0.469134	0.909719	0.987648	0.907445
ACSL6	0.994483	0.837528	0.989224	0.999413	0.59049	0.78939	0.929439	0.999841	0.999841	0.197895	0.135293	0.870704	0.983353	0.712025	0.884001	0.999716	0.933924	0.98298	0.99674	0.944021	0.55563	0.980626	0.921664	0.999491	0.566424	0.959583	0.83226	0.987006	0.996449	0.948736	0.998197	0.867116	0.983725	0.931456	0.883155	0.829021	0.0272725	0.513516	0.303199	0.984591	0.60277	0.838055	0.957063	0.970976
ACSM1	0.777099	0.948703	0.927435	0.999413	0.27315	0.83725	0.899235	0.999841	0.999841	0.868245	0.336573	0.92598	0.991572	0.986243	0.757922	0.999716	0.418143	0.97959	0.859742	0.900684	0.327099	0.976139	0.918005	0.948071	0.74366	0.937925	0.633355	0.609195	0.835965	0.990065	0.998197	0.814752	0.865681	0.891096	0.824973	0.932144	0.254667	0.641453	0.419919	0.963038	0.674527	0.907897	0.928794	0.805184
ACSM3	0.905671	0.936413	0.996266	0.999413	0.0047259	0.816318	0.964477	0.999841	0.999841	0.120767	0.0430118	0.98361	0.974169	0.96139	0.569787	0.999716	0.336302	0.684506	0.839924	0.507422	0.166582	0.931897	0.996162	0.999491	0.994337	0.927555	0.956179	0.955076	0.733426	0.999352	0.998197	0.906287	0.847925	0.433526	0.814749	0.652748	0.00235895	0.299481	0.0340676	0.869357	0.500199	0.460216	0.619095	0.521126
ACSS1	0.489373	0.543129	0.995671	0.999413	0.106489	0.859047	0.974178	0.999841	0.999841	0.693679	0.924752	0.481769	0.986683	0.774825	0.754309	0.999716	0.952654	0.97394	0.977179	0.829534	0.982377	0.986462	0.901664	0.999491	0.926829	0.986204	0.790676	0.78267	0.799748	0.989083	0.998197	0.812379	0.945342	0.934922	0.838344	0.945186	0.700131	0.689269	0.664414	0.997481	0.89612	0.974484	0.986862	0.980108
ACSS2	0.498683	0.629651	0.995671	0.999413	0.458103	0.925036	0.909586	0.999841	0.999841	0.827875	0.973725	0.61799	0.979046	0.770039	0.747658	0.999716	0.311307	0.720841	0.95992	0.924572	0.863689	0.956275	0.996026	0.952147	0.596747	0.971819	0.873489	0.982013	0.850301	0.942011	0.998463	0.770569	0.97014	0.814396	0.731345	0.737594	0.964537	0.942252	0.637922	0.997481	0.437851	0.975183	0.993003	0.976052
ACSS3	0.79191	0.913882	0.996189	0.999413	0.750838	0.98922	0.902918	0.999841	0.999841	0.433076	0.209539	0.871826	0.974169	0.950732	0.896123	0.999716	0.96894	0.516823	0.988575	0.933772	0.784233	0.996916	0.992807	0.999491	0.962686	0.971837	0.756014	0.913215	0.993026	0.926806	0.998197	0.807157	0.99527	0.958691	0.814815	0.930858	0.131083	0.72407	0.804151	0.965231	0.902305	0.946077	0.903512	0.942525
ACTA2	0.97423	0.679785	0.995671	0.999413	0.94334	0.658386	0.954137	0.999841	0.999841	0.63635	0.253613	0.603733	0.983219	0.84421	0.597774	0.999716	0.482065	0.989617	0.948007	0.952675	0.384766	0.969519	0.922703	0.999491	0.646597	0.930184	0.824523	0.717657	0.918021	0.92754	0.998197	0.83657	0.896194	0.484262	0.709127	0.969176	0.115045	0.992674	0.516455	0.901623	0.306076	0.983968	0.990474	0.964975
ACTA2-AS1	0.494036	0.513853	0.996189	0.999413	0.205271	0.968626	0.965359	0.999841	0.999841	0.600357	0.443614	0.976108	0.986683	0.93138	0.954897	0.999716	0.484574	0.909204	0.988784	0.940577	0.841238	0.974214	0.794035	0.997494	0.388388	0.940131	0.507645	0.29337	0.730725	0.91236	0.998197	0.719711	0.92261	0.381268	0.536045	0.971962	0.53641	0.393663	0.978438	0.989387	0.95154	0.949653	0.99187	0.937063
ACTB	0.89025	0.708205	0.983276	0.999413	0.511023	0.992116	0.911224	0.999841	0.999841	0.2911	0.467413	0.767984	0.974169	0.940502	0.218292	0.999716	0.610285	0.99375	0.972933	0.840295	0.545892	0.977879	0.939697	0.999491	0.983571	0.986204	0.966417	0.890178	0.944831	0.91236	0.998197	0.881949	0.980034	0.893203	0.786008	0.969053	0.884695	0.853832	0.817406	0.993103	0.97847	0.999799	0.920515	0.954688
ACTG1	0.991784	0.957929	0.996189	0.999413	0.647833	0.920191	0.899235	0.999841	0.999841	0.54696	0.128617	0.59014	0.989247	0.838185	0.63902	0.999716	0.94092	0.590753	0.874174	0.51452	0.641268	0.781116	0.704715	0.929394	0.112133	0.799385	0.340939	0.136279	0.91869	0.91236	0.998197	0.587069	0.920735	0.368946	0.41992	0.848384	0.0344527	0.444446	0.114136	0.997481	0.617141	0.898498	0.933972	0.919123
ACTG1P17	0.728794	0.781981	0.996266	0.999413	0.175115	0.931733	0.899235	0.999841	0.999841	0.194659	0.123272	0.992553	0.998657	0.72835	0.316993	0.999716	0.978969	0.920584	0.968868	0.924244	0.759906	0.87922	0.972596	0.999491	0.709544	0.999466	0.980974	0.981754	0.985739	0.91236	0.998197	0.778754	0.920735	0.557053	0.648246	0.996609	0.234158	0.958939	0.400727	0.999156	0.686187	0.879911	0.994277	0.985389
ACTG1P20	0.641123	0.668108	0.996189	0.999413	0.804788	0.978206	0.92737	0.999841	0.999841	0.604722	0.57562	0.503006	0.986683	0.716433	0.946187	0.999716	0.828816	0.932447	0.960614	0.818061	0.966112	0.994935	0.840098	0.999491	0.553352	0.980191	0.788554	0.676637	0.842995	0.921997	0.998197	0.755852	0.99862	0.808951	0.700179	0.832969	0.962281	0.937789	0.736545	0.873403	0.491378	0.989586	0.961314	0.93287
ACTG1P4	0.629989	0.813325	0.996189	0.999413	0.612187	0.893738	0.926395	0.999841	0.999841	0.293803	0.408663	0.702048	0.979046	0.740076	0.824084	0.999716	0.957223	0.861391	0.958801	0.910864	0.99571	0.993705	0.886119	0.999491	0.541794	0.981581	0.624084	0.523276	0.898261	0.919447	0.998197	0.656117	0.980042	0.519972	0.552139	0.909423	0.96879	0.950668	0.534788	0.984591	0.928248	0.991659	0.990662	0.908895
ACTL10	0.989218	0.862778	0.996189	0.999413	0.843285	0.785664	0.990674	0.999841	0.999841	0.112209	0.100513	0.933289	0.991628	0.961302	0.911464	0.999716	0.350637	0.0841816	0.907996	0.165614	0.108783	0.530128	0.687221	0.94927	0.113425	0.619771	0.149941	0.0761436	0.566763	0.91236	0.998197	0.549657	0.820169	0.10409	0.333888	0.979403	0.0504861	0.448749	0.0021012	0.984591	0.116885	0.748977	0.754508	0.633952
ACTL6A	0.958244	0.82099	0.996189	0.999413	0.040194	0.992218	0.899235	0.999841	0.999841	0.807276	0.856779	0.505744	0.994074	0.50037	0.664312	0.999716	0.7923	0.938478	0.839924	0.875019	0.736592	0.98339	0.992951	0.999491	0.917838	0.961951	0.637466	0.876723	0.940989	0.936831	0.998197	0.936716	0.960815	0.609571	0.922659	0.97022	0.616439	0.401986	0.142176	0.998626	0.600386	0.992425	0.934658	0.734532
ACTN1	0.498683	0.432058	0.995671	0.999413	0.509843	0.790814	0.899235	0.999841	0.999841	0.219841	0.388299	0.810137	0.974169	0.987564	0.494306	0.999716	0.483384	0.814601	0.911798	0.683725	0.472168	0.996564	0.996026	0.999491	0.605605	0.958995	0.645895	0.750481	0.939777	0.964774	0.998197	0.865484	0.928827	0.686598	0.861997	0.937994	0.500374	0.869979	0.942813	0.984591	0.720967	0.884092	0.966625	0.810712
ACTN1-DT	0.827225	0.919492	0.995671	0.999413	0.635487	0.579243	0.899235	0.999841	0.999841	0.0593475	0.0625172	0.750585	0.976115	0.912873	0.996869	0.999716	0.859943	0.509889	0.709765	0.363725	0.763715	0.6674	0.857093	0.999491	0.281862	0.785534	0.648257	0.421901	0.422348	0.91236	0.944926	0.630226	0.81496	0.608549	0.504924	0.716149	0.00516787	0.643638	0.0107692	0.969217	0.300103	0.319604	0.723182	0.642931
ACTN4	0.51908	0.585966	0.995671	0.999413	0.406901	0.806775	0.926395	0.999841	0.999841	0.0178238	0.0596591	0.811854	0.997034	0.867063	0.420884	0.999716	0.733757	0.476076	0.911323	0.175456	0.255159	0.99647	0.967087	0.999491	0.471771	0.945937	0.823165	0.77661	0.806208	0.980545	0.998197	0.830023	0.918887	0.713807	0.833432	0.95792	0.124125	0.473631	0.114749	0.976565	0.850982	0.931812	0.967289	0.897736
ACTR10	0.772966	0.977605	0.995671	0.999413	0.261085	0.83725	0.899235	0.999841	0.999841	0.875582	0.909419	0.59231	0.974169	0.987564	0.714979	0.999716	0.516619	0.92389	0.810725	0.97522	0.543081	0.989678	0.921292	0.999491	0.347276	0.989764	0.974131	0.934747	0.893867	0.919447	0.998197	0.707173	0.976509	0.576354	0.614673	0.961556	0.75642	0.696231	0.524052	0.99412	0.857968	0.928857	0.878039	0.818493
ACTR1A	0.519708	0.577912	0.995671	0.999413	0.0695596	0.898523	0.968003	0.999841	0.999841	0.280449	0.382432	0.824059	0.976115	0.919244	0.636199	0.999716	0.504585	0.96954	0.942617	0.515194	0.623483	0.990674	0.90492	0.999491	0.794627	0.954955	0.971865	0.836469	0.872907	0.960425	0.998197	0.985114	0.921897	0.94586	0.998871	0.946701	0.419342	0.977621	0.245303	0.897293	0.926793	0.999529	0.967975	0.997711
ACTR1B	0.868541	0.783811	0.996189	0.999455	0.243914	0.967686	0.899235	0.999841	0.999841	0.104642	0.0065224	0.373385	0.995251	0.31681	0.582569	0.999716	0.516507	0.444179	0.990183	0.3774	0.0670312	0.692787	0.770897	0.999491	0.314537	0.842966	0.217252	0.131735	0.723173	0.92754	0.998197	0.778754	0.93732	0.461363	0.662384	0.996609	0.00319293	0.535215	0.00725031	0.992881	0.189526	0.704899	0.741461	0.812676
ACTR2	0.558103	0.674464	0.974041	0.999413	0.0684344	0.915797	0.996573	0.999841	0.999841	0.242564	0.157283	0.738389	0.986683	0.717423	0.329094	0.999716	0.643536	0.995352	0.953655	0.501689	0.690074	0.996564	0.996162	0.983365	0.827084	0.986204	0.828421	0.930717	0.962282	0.91236	0.998197	0.757518	0.98249	0.567241	0.628205	0.851035	0.0824579	0.663446	0.0515703	0.997481	0.64912	0.99794	0.983877	0.942525
ACTR3	0.624287	0.760582	0.995671	0.999413	0.277804	0.933011	0.908995	0.999841	0.999841	0.0904009	0.0278695	0.698729	0.976115	0.851616	0.4138	0.999716	0.684744	0.736172	0.999442	0.469173	0.445822	0.889364	0.865123	0.999491	0.914708	0.884634	0.580511	0.474654	0.865641	0.92067	0.998197	0.895696	0.95413	0.83063	0.823798	0.952466	0.00115075	0.479309	0.00123916	0.927957	0.186532	0.947862	0.961314	0.988981
ACTR3-AS1	0.559027	0.605991	0.995671	0.999413	0.748346	0.987982	0.940994	0.999841	0.999841	0.0208773	0.0240544	0.787689	0.992975	0.700624	0.494687	0.999716	0.395087	0.376029	0.988784	0.103023	0.29955	0.919801	0.917504	0.999491	0.432797	0.937925	0.914154	0.575392	0.75813	0.929285	0.998197	0.912626	0.912157	0.477481	0.774812	0.897361	0.0437037	0.493414	0.0546153	0.969217	0.699012	0.926065	0.982395	0.95987
ACTR3B	0.344352	0.401829	0.983276	0.999413	0.0660363	0.96267	0.899235	0.999841	0.999841	0.536626	0.747745	0.480947	0.995261	0.520586	0.802915	0.999716	0.548508	0.882996	0.961951	0.780382	0.498002	0.996564	0.976809	0.999491	0.806733	0.964686	0.986939	0.93023	0.921732	0.926806	0.998197	0.999515	0.976509	0.991948	0.958989	0.731146	0.827092	0.81908	0.773068	0.996191	0.872755	0.584264	0.774222	0.569475
ACTR3C	0.956499	0.768055	0.995671	0.999413	0.711327	0.690704	0.899235	0.999841	0.999841	0.862589	0.503805	0.873879	0.974169	0.937782	0.900179	0.999716	0.55421	0.734788	0.918779	0.63485	0.792872	0.717901	0.770897	0.853043	0.376103	0.775361	0.548754	0.276307	0.726252	0.91236	0.998197	0.715986	0.841758	0.433389	0.558372	0.925691	0.299134	0.831324	0.287487	0.963353	0.855362	0.849672	0.845594	0.763504
ACTR5	0.74712	0.89605	0.995671	0.999413	0.531512	0.809438	0.899235	0.999841	0.999841	0.302439	0.337382	0.616448	0.983612	0.335904	0.277159	0.999716	0.867171	0.689804	0.972213	0.68978	0.595552	0.810179	0.888497	0.999491	0.60996	0.988779	0.455216	0.558522	0.986622	0.919447	0.998197	0.97075	0.987531	0.855012	0.956752	0.952169	0.35576	0.723713	0.837867	0.986319	0.716508	0.987464	0.99074	0.970219
ACTR6	0.757494	0.576588	0.996189	0.999413	0.74457	0.884808	0.899235	0.999841	0.999841	0.184822	0.193371	0.964072	0.990969	0.719145	0.400731	0.999716	0.457857	0.896236	0.804391	0.526302	0.19366	0.993705	0.90492	0.999491	0.70434	0.986204	0.924236	0.987511	0.885535	0.997742	0.998197	0.850816	0.921657	0.540743	0.796231	0.989683	0.568319	0.762585	0.581949	0.937091	0.988808	0.868437	0.917149	0.689815
ACTR8	0.624111	0.847478	0.996189	0.999413	0.784786	0.919258	0.911489	0.999841	0.999841	0.729878	0.678363	0.805613	0.974169	0.870937	0.704037	0.999716	0.884167	0.984657	0.999254	0.495206	0.918708	0.958093	0.966462	0.999491	0.855649	0.975263	0.994382	0.848397	0.898261	0.918028	0.998197	0.792884	0.936377	0.926587	0.75971	0.990983	0.526138	0.379237	0.0977669	0.993103	0.780353	0.952369	0.962981	0.781365
ACVR1	0.801364	0.860382	0.995671	0.999413	0.371362	0.750351	0.899235	0.999841	0.999841	0.579852	0.214233	0.871082	0.974169	0.645442	0.497766	0.999716	0.719092	0.861356	0.888483	0.691929	0.785586	0.866146	0.796854	0.959587	0.530576	0.669939	0.40013	0.4648	0.470464	0.91236	0.97181	0.549657	0.562958	0.298777	0.353656	0.433699	0.29973	0.780307	0.0506821	0.993103	0.941257	0.381755	0.790261	0.431813
ACVR1B	0.372146	0.401829	0.889209	0.999413	0.577199	0.974393	0.924772	0.999841	0.999841	0.304336	0.865507	0.98939	0.974169	0.816032	0.806769	0.999716	0.861446	0.814898	0.98149	0.282397	0.865728	0.846344	0.985006	0.885404	0.596453	0.933622	0.947897	0.781212	0.935052	0.929285	0.998197	0.888562	0.943807	0.837242	0.827578	0.925576	0.871797	0.963883	0.956469	0.993981	0.874153	0.783588	0.955877	0.86764
ACVR1C	0.752535	0.720353	0.996189	0.999413	0.00188194	0.956233	0.899235	0.999841	0.999841	0.565463	0.269105	0.889853	0.982734	0.300457	0.0638628	0.999716	0.695018	0.754952	0.975934	0.958411	0.819971	0.879243	0.943466	0.999491	0.984308	0.920066	0.682728	0.649918	0.564495	0.929285	0.998197	0.881751	0.831957	0.735594	0.802871	0.969533	0.0557649	0.420332	0.209816	0.984591	0.946929	0.896197	0.981579	0.903238
ACVR2A	0.348522	0.401829	0.996266	0.999413	0.6272	0.528483	0.949287	0.999841	0.999841	0.640373	0.698821	0.599962	0.976115	0.798121	0.868448	0.999716	0.735384	0.97742	0.979383	0.724352	0.846802	0.97692	0.962778	0.999491	0.912186	0.989973	0.957673	0.928884	0.905838	0.919612	0.998197	0.920107	0.94808	0.654337	0.808173	0.866981	0.768785	0.688695	0.869877	0.942288	0.918947	0.984778	0.983639	0.973003
ACVR2B	0.344381	0.437341	0.995671	0.999413	0.700579	0.610848	0.933894	0.999841	0.999841	0.858695	0.698549	0.879013	0.982734	0.663394	0.182032	0.999716	0.920885	0.912126	0.95992	0.537093	0.793732	0.963129	0.892202	0.999491	0.332818	0.900185	0.812939	0.38536	0.577854	0.91236	0.984598	0.620279	0.814501	0.392638	0.439647	0.821586	0.832785	0.663446	0.697695	0.984591	0.723115	0.881749	0.914711	0.862519
ACVRL1	0.848525	0.935701	0.995671	0.999413	0.628993	0.454919	0.963343	0.999841	0.999841	0.532905	0.211713	0.674441	0.986683	0.842627	0.956062	0.999716	0.986867	0.647173	0.983623	0.526302	0.421501	0.634409	0.87339	0.948071	0.307361	0.550148	0.861148	0.453001	0.614902	0.949066	0.818663	0.750517	0.641184	0.799639	0.720692	0.692665	0.14807	0.889432	0.0928692	0.969217	0.862494	0.889745	0.866125	0.836804
ACYP1	0.673136	0.78792	0.995671	0.999413	0.0287207	0.988543	0.924028	0.999841	0.999841	0.00843498	0.0217883	0.485873	0.976115	0.591267	0.577448	0.999716	0.930919	0.396854	0.640193	0.324846	0.0482782	0.867666	0.971228	0.999491	0.643877	0.958995	0.66479	0.583627	0.818507	0.948736	0.998197	0.929124	0.97915	0.911742	0.935865	0.929045	0.0842008	0.987229	0.102074	0.937091	0.0828956	0.884215	0.99187	0.939413
ACYP2	0.344352	0.401829	0.995671	0.999413	0.271184	0.951713	0.923385	0.999841	0.999841	0.226546	0.261252	0.949942	0.989018	0.8866	0.990401	0.999716	0.869975	0.73666	0.981998	0.291069	0.781635	0.965449	0.945325	0.999491	0.415684	0.925704	0.959861	0.650383	0.728519	0.997572	0.998197	0.931904	0.903566	0.895235	0.923305	0.862705	0.24588	0.796984	0.138691	0.954658	0.768639	0.939517	0.960542	0.97712
ADA	0.97769	0.970725	0.996189	0.999413	0.118296	0.837295	0.899235	0.999841	0.999841	0.863754	0.722091	0.976024	0.994074	0.87561	0.958805	0.999716	0.493632	0.634781	0.999442	0.762245	0.630343	0.758126	0.862609	0.974173	0.324321	0.878593	0.264234	0.273477	0.699826	0.964774	0.998197	0.646054	0.873368	0.393347	0.545412	0.887799	0.908909	0.79087	0.920037	0.998614	0.873975	0.989171	0.937281	0.964975
ADA2	0.349881	0.414787	0.995671	0.999413	0.0188079	0.970834	0.985874	0.999841	0.999841	0.563877	0.378584	0.736843	0.999657	0.936807	0.92687	0.999716	0.755717	0.886527	0.960614	0.486132	0.695584	0.946703	0.993142	0.999491	0.828006	0.986204	0.988587	0.914241	0.896933	0.988459	0.998197	0.818616	0.968961	0.930225	0.838696	0.99657	0.410027	0.5188	0.0865565	0.997481	0.851929	0.864364	0.950982	0.89678
ADAL	0.344352	0.418918	0.999262	0.999413	0.452242	0.835178	0.9993	0.999841	0.999841	0.478709	0.553028	0.586242	0.984277	0.443509	0.507358	0.999716	0.747741	0.930293	0.928461	0.459085	0.87892	0.989678	0.969969	0.999491	0.763611	0.958995	0.960706	0.690541	0.789435	0.91236	0.998197	0.749606	0.892707	0.837242	0.658432	0.683996	0.328457	0.951049	0.162072	0.937091	0.659466	0.883723	0.934658	0.946878
ADAM10	0.427085	0.441573	0.995671	0.999413	0.687124	0.994047	0.989867	0.999841	0.999841	0.0121469	0.01076	0.645196	0.974169	0.676736	0.4138	0.999716	0.447916	0.304875	0.969789	0.171012	0.406023	0.975219	0.799509	0.999491	0.573622	0.964686	0.415248	0.277662	0.905838	0.998052	0.998197	0.967336	0.993039	0.958556	0.968154	0.864094	0.00143843	0.431632	0.00741915	0.952073	0.261923	0.872938	0.908551	0.87022
ADAM12	0.344352	0.658242	0.983276	0.999413	0.0998015	0.767981	0.914178	0.999841	0.999841	0.697766	0.149055	0.93403	0.986683	0.938996	0.767166	0.999716	0.860183	0.711034	0.969789	0.460396	0.794326	0.734418	0.687221	0.771894	0.129538	0.785534	0.239676	0.0761436	0.479414	0.91236	0.989315	0.67276	0.796813	0.325729	0.49651	0.934021	0.0195048	0.390803	0.0113823	0.959028	0.647328	0.913507	0.88708	0.9657
ADAM15	0.710334	0.671184	0.974041	0.999413	0.0439006	0.809438	0.940493	0.999841	0.999841	0.45399	0.192986	0.530635	0.995261	0.620294	0.941358	0.999716	0.711462	0.981614	0.986968	0.867474	0.468689	0.737202	0.891702	0.971112	0.988006	0.958995	0.528441	0.606541	0.804364	0.982659	0.998197	0.984838	0.984876	0.925004	0.986615	0.971595	0.355964	0.755939	0.532004	0.990245	0.394638	0.879271	0.935893	0.988981
ADAM17	0.742936	0.942464	0.974041	0.999413	0.0499782	0.901355	0.899235	0.999841	0.999841	0.972288	0.945819	0.805613	0.997034	0.602527	0.18991	0.999716	0.453393	0.715112	0.859742	0.899643	0.931643	0.965213	0.875918	0.999491	0.648021	0.989764	0.667508	0.517273	0.992163	0.945756	0.998197	0.770569	0.93732	0.614846	0.69738	0.49461	0.455018	0.359265	0.721006	0.98594	0.971846	0.734753	0.927969	0.702922
ADAM19	0.859451	0.619641	0.995671	0.999413	0.873472	0.933474	0.899235	0.999841	0.999841	0.380719	0.211744	0.693249	0.976115	0.936719	0.446114	0.999716	0.77612	0.692512	0.979492	0.410716	0.523502	0.997954	0.996653	0.999491	0.524153	0.96091	0.705515	0.738778	0.884711	0.992995	0.998197	0.784002	0.957993	0.78789	0.801259	0.976266	0.182108	0.615097	0.78183	0.997481	0.920497	0.760798	0.904659	0.889501
ADAM20	0.92025	0.819289	0.974041	0.999413	0.503652	0.818391	0.949045	0.999841	0.999841	0.218158	0.113807	0.99912	0.974169	0.525793	0.347129	0.999716	0.863303	0.43505	0.810725	0.381881	0.107353	0.530128	0.747531	0.623131	0.16635	0.518157	0.24622	0.118724	0.665288	0.91236	0.998197	0.59936	0.813143	0.207181	0.40982	0.718845	0.0162419	0.414291	0.0266112	0.492107	0.11369	0.222941	0.227865	0.19357
ADAM20P1	0.631215	0.773272	0.989224	0.999413	0.441724	0.972013	0.902918	0.999841	0.999841	0.958861	0.539017	0.534936	0.974169	0.83045	0.446829	0.999716	0.531068	0.868329	0.981694	0.955818	0.483464	0.940898	0.78213	0.999491	0.633036	0.882333	0.245876	0.251056	0.990011	0.914264	0.998463	0.702128	0.979843	0.505934	0.586309	0.993721	0.136455	0.493355	0.747327	0.969795	0.235286	0.921602	0.9198	0.977725
ADAM22	0.962396	0.959223	0.808731	0.999413	0.948438	0.342018	0.899235	0.999841	0.999841	0.00104374	1.06e-05	0.565385	0.986683	0.842907	0.857235	0.999716	0.859979	0.248173	0.440779	0.35682	0.0244912	0.401119	0.770897	0.196921	0.45222	0.325017	0.537973	0.2583	0.201637	0.91236	0.322389	0.840956	0.472747	0.561604	0.671828	0.523869	1.8e-07	0.188255	8.38e-09	0.651579	0.00025747	0.011904	0.227865	0.209288
ADAM23	0.373567	0.441846	0.997994	0.999413	0.566241	0.998997	0.990119	0.999841	0.999841	0.963544	0.913233	0.887277	0.98773	0.963553	0.683139	0.999716	0.901176	0.28869	0.997608	0.831492	0.646914	0.993658	0.918005	0.999491	0.608354	0.986204	0.6679	0.568393	0.918021	0.916969	0.998197	0.841779	0.9841	0.446482	0.690339	0.617676	0.466745	0.541003	0.719922	0.952073	0.647818	0.983864	0.99187	0.984708
ADAM28	0.519223	0.594535	0.996189	0.999413	0.0269868	0.700036	0.911489	0.999841	0.999841	0.00192418	0.0510821	0.690693	0.974169	0.53494	0.389876	0.999716	0.901967	0.709936	0.76701	0.469328	0.568079	0.958093	0.964083	0.999491	0.782123	0.984092	0.705526	0.878987	0.927469	0.964774	0.998197	0.832093	0.973061	0.941638	0.8374	0.985519	0.0782679	0.906967	0.746295	0.674832	0.596537	0.263556	0.84024	0.640011
ADAM32	0.403825	0.407225	0.997896	0.999413	0.0537907	0.893552	0.899235	0.999841	0.999841	0.738751	0.983845	0.393698	0.982734	0.282544	0.624139	0.999716	0.965646	0.891093	0.964195	0.952067	0.945134	0.996564	0.956636	0.999491	0.806027	0.946095	0.970219	0.924472	0.789933	0.958413	0.998197	0.905232	0.920335	0.738733	0.844612	0.997287	0.734601	0.858629	0.719218	0.95766	0.634687	0.843853	0.814703	0.709026
ADAM7-AS1	0.861516	0.962867	0.996189	0.999413	0.119605	0.859161	0.899235	0.999841	0.999841	0.00598146	0.240538	0.962163	0.979046	0.664077	0.334776	0.999716	0.842923	0.758957	0.754267	0.558523	0.513552	0.923255	0.991989	0.999491	0.951876	0.921915	0.852161	0.897138	0.889707	0.964774	0.998197	0.858163	0.929255	0.99836	0.872299	0.999242	0.420295	0.682486	0.518292	0.931087	0.7951	0.54021	0.895446	0.604025
ADAM8	0.727778	0.868414	0.996189	0.999413	0.931813	0.94914	0.921477	0.999841	0.999841	0.805379	0.689119	0.556945	0.974169	0.622104	0.994961	0.999716	0.906763	0.724229	0.89108	0.623442	0.944116	0.943021	0.974952	0.999491	0.870161	0.967749	0.959671	0.93085	0.898309	0.929285	0.998197	0.983021	0.975927	0.981971	0.950854	0.753961	0.502561	0.669353	0.0966382	0.99081	0.333801	0.999938	0.987333	0.868717
ADAM9	0.922176	0.89637	0.907983	0.999413	0.88551	0.742279	0.917125	0.999841	0.999841	0.492347	0.345664	0.496705	0.985574	0.491946	0.443103	0.999716	0.462768	0.871221	0.686921	0.87369	0.891855	0.853303	0.976509	0.825704	0.781791	0.834125	0.807019	0.96298	0.867743	0.94689	0.998197	0.756186	0.847464	0.501542	0.663641	0.640426	0.304061	0.821015	0.447232	0.972112	0.913712	0.879271	0.914711	0.715135
ADAMDEC1	NA	NA	NA	NA	NA	NA	NA	NA	NA	NA	NA	NA	NA	NA	NA	NA	NA	NA	NA	NA	NA	NA	NA	NA	NA	NA	NA	NA	NA	NA	NA	NA	NA	NA	NA	NA	NA	NA	NA	NA	NA	NA	NA	NA
ADAMTS1	0.997531	0.984539	0.996189	0.999413	2.27e-09	0.757873	0.929439	0.999841	0.999841	1.69e-05	0.00498832	0.458911	0.974169	0.423919	0.547591	0.999716	0.776496	0.0595463	0.277112	0.036634	0.0436945	0.97863	0.893038	0.999491	0.410181	0.976785	0.790676	0.528537	0.884661	0.948736	0.998197	0.988299	0.921897	0.825391	0.923876	0.58634	0.00339448	0.878306	0.0714473	0.647929	0.0072681	0.186068	0.436699	0.588588
ADAMTS10	0.891488	0.97233	0.995671	0.999413	0.755354	0.740055	0.899235	0.999841	0.999841	0.885245	0.342436	0.825171	0.986683	0.916782	0.855981	0.999716	0.552378	0.816899	0.906491	0.782376	0.910845	0.940898	0.969969	0.956026	0.621949	0.956825	0.694177	0.728871	0.908213	0.952633	0.998197	0.776597	0.943807	0.453971	0.671025	0.815503	0.0923158	0.719073	0.305055	0.997481	0.849488	0.843853	0.912907	0.74995
ADAMTS17	0.901305	0.809513	0.995671	0.999413	0.954935	0.926358	0.899235	0.999841	0.999841	0.0917753	0.135293	0.966375	0.991572	0.965978	0.721071	0.999716	0.336302	0.838419	0.988784	0.498922	0.435856	0.98339	0.913873	0.999491	0.528456	0.962813	0.791745	0.669614	0.988607	0.960425	0.998197	0.778754	0.968961	0.799639	0.75851	0.987556	0.0722405	0.433911	0.0654544	0.966737	0.438508	0.988849	0.99187	0.938761
ADAMTS3	0.720123	0.795189	0.996189	0.999413	0.0133101	0.775897	0.924173	0.999841	0.999841	0.941569	0.871797	0.373385	0.974169	0.0962998	0.385957	0.999716	0.875337	0.503323	0.926994	0.967383	0.685104	0.996564	0.988982	0.999491	0.73589	0.898316	0.950991	0.898896	0.665288	0.942011	0.998197	0.682321	0.84615	0.809522	0.658432	0.868094	0.83296	0.72213	0.671323	0.996191	0.897806	0.947862	0.987333	0.946878
ADAMTS4	0.723055	0.61112	0.995671	0.999413	0.867934	0.920486	0.950017	0.999841	0.999841	0.27087	0.206502	0.901354	0.974169	0.828024	0.53286	0.999716	0.164367	0.781379	0.960614	0.344913	0.81736	0.936847	0.966462	0.999491	0.653161	0.979139	0.917786	0.962844	0.97911	0.994003	0.998463	0.99793	0.967272	0.993975	0.989845	0.906585	0.345258	0.870346	0.260595	0.997481	0.998236	0.97905	0.965076	0.908851
ADAMTS5	0.818394	0.926349	0.996189	0.999413	6.45e-05	0.899027	0.923385	0.999841	0.999841	0.942444	0.599458	0.681718	0.979046	0.856801	0.899266	0.999716	0.993162	0.946906	0.634376	0.309933	0.927654	0.99647	0.886858	0.999491	0.547375	0.975263	0.660177	0.614426	0.745817	0.919447	0.998197	0.740031	0.941079	0.513607	0.628078	0.69505	0.0380116	0.400156	0.0878257	0.992988	0.921672	0.999938	0.99187	0.958909
ADAMTS6	0.766538	0.554084	0.275384	0.999413	0.526376	0.588172	0.899235	0.999841	0.999841	0.366028	0.825886	0.965136	0.974169	0.731841	0.511542	0.999716	0.869975	0.914329	0.997608	0.699731	0.992913	0.937561	0.99016	0.999491	0.46891	0.921915	0.963859	0.759797	0.80212	0.980545	0.998197	0.981933	0.820169	0.992519	0.997792	0.909289	0.885574	0.803967	0.460364	0.996191	0.996344	0.794831	0.99187	0.867414
ADAMTS7P1	0.767434	0.934758	0.989987	0.999413	0.516396	0.967307	0.899235	0.999841	0.999841	0.180346	0.0215589	0.95818	0.974169	0.855475	0.458287	0.999716	0.229198	0.814669	0.81243	0.363725	0.776067	0.769447	0.955855	0.952147	0.970075	0.801213	0.852718	0.931414	0.663358	0.980545	0.937827	0.989068	0.841758	0.947835	0.991223	0.604293	0.00254062	0.297476	0.0406759	0.965231	0.36355	0.366186	0.549952	0.604025
ADAMTSL4	0.539891	0.441573	0.995671	0.999413	0.81803	0.846315	0.899235	0.999841	0.999841	0.818272	0.979571	0.858778	0.994074	0.935498	0.991546	0.999716	0.903189	0.962441	0.990943	0.983586	0.980545	0.996564	0.962434	0.999491	0.376847	0.958995	0.988587	0.910825	0.791295	0.969376	0.998197	0.858163	0.967447	0.991284	0.919074	0.970266	0.951484	0.975925	0.411497	0.99202	0.454289	0.916875	0.962981	0.864475
ADAMTSL4-AS1	0.922579	0.919683	0.995671	0.999413	0.0524851	0.809387	0.966883	0.999841	0.999841	0.562501	0.460851	0.949017	0.974169	0.956197	0.32396	0.999716	0.764368	0.831203	0.957409	0.896959	0.931643	0.930167	0.895831	0.999491	0.596747	0.835291	0.638794	0.534607	0.755073	0.983911	0.998197	0.857519	0.844239	0.627047	0.802871	0.910704	0.448179	0.67365	0.775741	0.989387	0.735018	0.991088	0.981036	0.916974
ADAMTSL4-AS2	0.902088	0.804142	0.996189	0.999413	0.0481902	0.919547	0.899235	0.999841	0.999841	0.990021	0.87849	0.583773	0.974169	0.890651	0.503976	0.999716	0.724698	0.821232	0.987947	0.790805	0.73135	0.955675	0.957941	0.999491	0.77694	0.933622	0.629958	0.746937	0.851738	0.999937	0.998197	0.922185	0.87179	0.54234	0.855095	0.782864	0.82138	0.461046	0.903412	0.980182	0.997028	0.946039	0.929415	0.780473
ADAP1	0.817558	0.922384	0.927435	0.999413	0.178639	0.981302	0.940994	0.999841	0.999841	0.8258	0.528928	0.831445	0.979046	0.981875	0.552003	0.999716	0.942704	0.363086	0.996371	0.840295	0.627101	0.867666	0.934155	0.952147	0.358659	0.945937	0.689624	0.494926	0.848436	0.91236	0.998197	0.784955	0.971888	0.759645	0.700179	0.955621	0.496433	0.674287	0.20933	0.996191	0.276852	0.807538	0.920515	0.932029
ADAP2	0.713765	0.401829	0.995671	0.999413	8.66e-07	0.8818	0.969298	0.999841	0.999841	0.124568	0.613916	0.753995	0.974169	0.750402	0.883873	0.999716	0.992587	0.481968	0.918302	0.67993	0.775935	0.980272	0.992775	0.999491	0.952551	0.951609	0.838175	0.93276	0.977371	0.978132	0.998197	0.954913	0.981236	0.980404	0.955456	0.625719	0.983572	0.789592	0.908289	0.996191	0.767495	0.881749	0.916019	0.908851
ADAR	0.433509	0.465515	0.995671	0.999413	0.0915583	0.845708	0.917538	0.999841	0.999841	0.0289752	0.0084713	0.869394	0.975845	0.968069	0.265057	0.999716	0.43266	0.867465	0.927843	0.32614	0.18169	0.98339	0.973833	0.999491	0.661737	0.8952	0.849092	0.716986	0.803284	0.985197	0.998197	0.904461	0.868524	0.770696	0.865961	0.97022	0.00925788	0.542683	0.0103447	0.937785	0.750162	0.995559	0.968689	0.937063
ADARB1	0.920368	0.852442	0.996189	0.999413	0.0565277	0.858063	0.899235	0.999841	0.999841	0.506572	0.920003	0.402752	0.982926	0.592112	0.730385	0.999716	0.831021	0.952373	0.994171	0.983438	0.981146	0.997784	0.952904	0.999491	0.653526	0.96603	0.754048	0.776312	0.887854	0.91236	0.998197	0.67276	0.973061	0.420608	0.537993	0.76486	0.813481	0.771629	0.83935	0.969217	0.661936	0.877607	0.966625	0.85807
ADARB2	0.813296	0.999641	0.995671	0.999413	0.519708	0.82531	0.938998	0.999841	0.999841	0.769551	0.58901	0.968133	0.974169	0.528066	0.499849	0.999716	0.486912	0.823796	0.861602	0.771123	0.715301	0.996564	0.945484	0.999491	0.895326	0.986855	0.577587	0.742156	0.995922	0.964774	0.998197	0.970843	0.981236	0.813092	0.989548	0.957357	0.49164	0.663446	0.870484	0.811911	0.214088	0.939314	0.853879	0.784203
ADAT1	0.946069	0.929433	0.974041	0.999413	0.230775	0.972013	0.899235	0.999841	0.999841	0.119107	0.369332	0.897072	0.986683	0.544337	0.462046	0.999716	0.560115	0.612319	0.738641	0.697312	0.456794	0.998523	0.779875	0.999491	0.481869	0.921915	0.647832	0.469068	0.665537	0.91236	0.998197	0.738362	0.852507	0.477832	0.564301	0.901924	0.700562	0.911802	0.55236	0.939426	0.791879	0.76181	0.96729	0.658188
ADAT2	0.928528	0.933768	0.996266	0.999413	0.390361	0.852192	0.905657	0.999841	0.999841	0.0134794	0.00347958	0.674441	0.983219	0.865404	0.199641	0.999716	0.429685	0.336842	0.500851	0.297184	0.0636795	0.671822	0.929862	0.999491	0.31659	0.752442	0.425383	0.462243	0.617997	0.953073	0.998197	0.770569	0.831957	0.693013	0.79545	0.91666	0.000409575	0.953743	0.019177	0.651579	0.208848	0.455983	0.850176	0.645977
ADCK1	0.857955	0.781599	0.999262	0.999413	0.845521	0.742279	0.899235	0.999841	0.999841	0.871853	0.918658	0.590557	0.985574	0.723278	0.636602	0.999716	0.299915	0.306151	0.99628	0.400798	0.896783	0.999014	0.818211	0.999491	0.208294	0.974917	0.479191	0.295126	0.962805	0.91236	0.998197	0.630354	0.99369	0.20678	0.397682	0.893837	0.937268	0.903314	0.84008	0.900707	0.943717	0.539214	0.775465	0.496108
ADCK2	0.85937	0.707646	0.999344	0.999413	0.0952849	0.980546	0.899235	0.999841	0.999841	0.357278	0.126509	0.457533	0.992855	0.4265	0.467847	0.999716	0.704408	0.972921	0.99971	0.875806	0.523785	0.751046	0.90492	0.952147	0.809974	0.909989	0.646684	0.580631	0.845716	0.96891	0.998197	0.972116	0.944949	0.989849	0.99735	0.495314	0.170502	0.392574	0.251479	0.984591	0.563595	0.922919	0.925702	0.954688
ADCK5	0.512558	0.643656	0.956617	0.999413	0.871776	0.689609	0.953409	0.999841	0.999841	0.629202	0.8264	0.484266	0.986683	0.573153	0.463742	0.999716	0.731736	0.986684	0.953655	0.995819	0.713757	0.986462	0.869454	0.999491	0.617114	0.986204	0.676322	0.418023	0.966586	0.993813	0.998197	0.960816	0.950009	0.965279	0.971881	0.557321	0.631522	0.970671	0.352966	0.984591	0.806708	0.937314	0.969764	0.897759
ADCY10	0.43541	0.484232	0.995671	0.999413	0.580702	0.847731	0.996573	0.999841	0.999841	0.981653	0.875429	0.436712	0.979046	0.269511	0.814615	0.999716	0.978561	0.815456	0.974767	0.876738	0.974104	0.88415	0.779875	0.999491	0.509348	0.981995	0.415244	0.361883	0.886277	0.970468	0.998197	0.99814	0.966604	0.376555	0.863817	0.899965	0.824332	0.936322	0.870484	0.937785	0.760515	0.955023	0.961314	0.97238
ADCY10P1	0.766015	0.61386	0.994516	0.999413	0.239277	0.762755	0.899235	0.999841	0.999841	0.22769	0.0406116	0.533348	0.974169	0.438439	0.960664	0.999716	0.229198	0.493982	0.868113	0.218212	0.118634	0.751333	0.740164	0.952147	0.169348	0.39471	0.321377	0.139222	0.450278	0.91236	0.984598	0.549657	0.509623	0.21642	0.34766	0.49753	0.0127549	0.5188	0.000481892	0.907602	0.560294	0.380093	0.548989	0.264658
ADCY3	0.57136	0.609569	0.996189	0.999413	0.0514506	0.859161	0.981848	0.999841	0.999841	0.330743	0.232695	0.933907	0.983219	0.998251	0.877441	0.999716	0.782302	0.898118	0.907996	0.993662	0.388178	0.885045	0.995587	0.999491	0.772875	0.952697	0.643548	0.83769	0.968934	0.918028	0.998197	0.873278	0.980485	0.833178	0.797026	0.678642	0.381076	0.898517	0.501094	0.984591	0.235227	0.886277	0.966625	0.991113
ADCY4	0.919054	0.720353	0.996189	0.999413	0.260313	0.78939	0.899235	0.999841	0.999841	0.415495	0.639945	0.554296	0.986683	0.823426	0.971463	0.999716	0.541698	0.765018	0.676336	0.662869	0.672426	0.755943	0.940803	0.999491	0.164922	0.937842	0.309613	0.348093	0.558021	0.92754	0.998197	0.653055	0.844239	0.203529	0.465902	0.595801	0.49889	0.364064	0.829253	0.901709	0.810445	0.994898	0.934658	0.815421
ADCY6	0.902088	0.936413	0.996189	0.999413	0.749436	0.724821	0.923385	0.999841	0.999841	0.185702	0.358124	0.925866	0.974169	0.391757	0.293418	0.999716	0.826926	0.622263	0.642634	0.521927	0.242418	0.714769	0.860934	0.983995	0.112508	0.882389	0.662285	0.2905	0.847539	0.97057	0.998197	0.701647	0.847464	0.704968	0.671828	0.881926	0.158062	0.709493	0.546287	0.900707	0.658436	0.602444	0.673288	0.560147
ADCY7	0.968643	0.942276	0.995671	0.999413	0.605213	0.914928	0.911224	0.999841	0.999841	0.166075	0.292808	0.918134	0.976115	0.897217	0.923641	0.999716	0.5493	0.927216	0.860805	0.522865	0.453267	0.993658	0.956636	0.999491	0.632052	0.92772	0.8518	0.766788	0.929675	0.995848	0.998197	0.822448	0.87614	0.908736	0.845108	0.699375	0.178155	0.959588	0.266372	0.668916	0.659217	0.848089	0.926358	0.768947
ADCY9	0.733042	0.793092	0.996189	0.999413	0.53626	0.823955	0.947722	0.999841	0.999841	0.265632	0.320029	0.666503	0.999657	0.967739	0.978173	0.999716	0.753958	0.948824	0.900849	0.443122	0.241976	0.810179	0.829846	0.936173	0.237533	0.836264	0.725265	0.408362	0.721719	0.921997	0.998197	0.858163	0.868524	0.903409	0.811348	0.891494	0.273221	0.731809	0.209476	0.982943	0.6475	0.554791	0.810302	0.682792
ADCYAP1R1	0.842454	0.702883	0.99689	0.999413	0.719337	0.742279	0.899235	0.999841	0.999841	0.510924	0.372489	0.869394	0.974169	0.537273	0.527943	0.999716	0.568692	0.870886	0.928022	0.534219	0.91636	0.751046	0.957772	0.974173	0.346567	0.978426	0.587838	0.567291	0.952926	0.967942	0.998197	0.8946	0.982991	0.757749	0.89428	0.962286	0.614453	0.655386	0.534788	0.99412	0.965527	0.999529	0.99672	0.945463
ADD1	0.919118	0.954079	0.996189	0.999413	0.552526	0.866866	0.916964	0.999841	0.999841	0.364531	0.361507	0.904393	0.98785	0.549745	0.465307	0.999716	0.453393	0.949338	0.996388	0.985571	0.75187	0.998224	0.869454	0.999491	0.484364	0.954744	0.511722	0.576798	0.934253	0.992995	0.998197	0.89329	0.980042	0.767432	0.863788	0.904383	0.765602	0.833787	0.889298	0.992455	0.891027	0.986188	0.935004	0.996594
ADD2	0.644512	0.717262	0.996189	0.999413	0.327612	0.791485	0.899235	0.999841	0.999841	0.849322	0.734551	0.768766	0.976115	0.482211	0.746273	0.999716	0.519773	0.884579	0.839788	0.986936	0.869665	0.953037	0.929862	0.999491	0.864846	0.995735	0.87503	0.987135	0.872664	0.953978	0.998197	0.859937	0.927328	0.975165	0.93866	0.917006	0.639605	0.972769	0.893147	0.997481	0.444433	0.841242	0.811868	0.86076
ADD3	0.38834	0.658286	0.996189	0.999413	0.707048	0.657906	0.997896	0.999841	0.999841	0.79844	0.971964	0.900595	0.974169	0.603855	0.44299	0.999716	0.75593	0.733525	0.951067	0.496669	0.82394	0.903792	0.955855	0.98693	0.728409	0.921235	0.957673	0.909361	0.927865	0.927558	0.998197	0.895696	0.913284	0.514523	0.768869	0.740073	0.95826	0.884674	0.342402	0.986319	0.920141	0.668662	0.928	0.693858
ADGB	NA	NA	NA	NA	NA	NA	NA	NA	NA	NA	NA	NA	NA	NA	NA	NA	NA	NA	NA	NA	NA	NA	NA	NA	NA	NA	NA	NA	NA	NA	NA	NA	NA	NA	NA	NA	NA	NA	NA	NA	NA	NA	NA	NA
ADGRA2	0.542147	0.607527	0.927435	0.999413	0.991885	0.972547	0.899235	0.999841	0.999841	0.91365	0.314797	0.800069	0.974169	0.525793	0.968225	0.999716	0.359492	0.961842	0.986968	0.95584	0.881446	0.998523	0.993142	0.999491	0.194165	0.950181	0.990181	0.559527	0.764172	0.980545	0.998197	0.987906	0.919763	0.903075	0.975422	0.922011	0.715399	0.534933	0.402575	0.984591	0.556969	0.841242	0.90438	0.766986
ADGRA3	0.437473	0.544316	0.913663	0.999413	0.00797671	0.933585	0.939828	0.999841	0.999841	0.308895	0.571817	0.731509	0.988144	0.935126	0.81086	0.999716	0.875885	0.306151	0.738641	0.22191	0.443011	0.940898	0.927547	0.999491	0.639026	0.975945	0.944426	0.72974	0.781533	0.92754	0.998197	0.953858	0.942824	0.736234	0.861997	0.838841	0.808539	0.629996	0.255813	0.984591	0.493395	0.832534	0.995181	0.907639
ADGRB1	0.878966	0.820139	0.996189	0.999413	0.530555	0.92886	0.899235	0.999841	0.999841	0.797854	0.899198	0.901446	0.974169	0.728416	0.915955	0.999716	0.350637	0.892952	0.974582	0.857013	0.897465	0.965449	0.869508	0.999491	0.620846	0.940131	0.524679	0.477422	0.884661	0.980954	0.998197	0.984838	0.872777	0.404118	0.862613	0.97249	0.540207	0.959113	0.174092	0.986319	0.677477	0.828017	0.961314	0.885613
ADGRB2	0.364419	0.42265	0.995671	0.999413	0.336619	0.554223	0.899235	0.999841	0.999841	0.566228	0.971875	0.967909	0.974169	0.63875	0.637375	0.999716	0.424584	0.510599	0.611169	0.915103	0.593594	0.993658	0.917504	0.999491	0.526507	0.962872	0.683647	0.613176	0.892593	0.936831	0.998197	0.744327	0.976509	0.56516	0.656071	0.777354	0.589137	0.649871	0.920474	0.995914	0.692308	0.688353	0.791128	0.604025
ADGRB3	0.526068	0.869152	0.996266	0.999413	0.0162467	0.996257	0.927452	0.999841	0.999841	0.82605	0.996583	0.373385	0.974169	0.457947	0.961347	0.999716	0.835849	0.562401	0.908777	0.535607	0.914918	0.976199	0.950467	0.999491	0.520019	0.998837	0.525666	0.446242	0.558622	0.964774	0.998197	0.941508	0.87614	0.922471	0.960947	0.922011	0.936279	0.642453	0.22919	0.530479	0.784336	0.832582	0.771713	0.585026
ADGRB3-DT	NA	NA	NA	NA	NA	NA	NA	NA	NA	NA	NA	NA	NA	NA	NA	NA	NA	NA	NA	NA	NA	NA	NA	NA	NA	NA	NA	NA	NA	NA	NA	NA	NA	NA	NA	NA	NA	NA	NA	NA	NA	NA	NA	NA
ADGRD1	0.517594	0.401829	0.476365	0.999413	0.000143685	0.354348	0.98131	0.999841	0.999841	0.00325861	0.00433203	0.8396	0.974169	0.409134	0.982188	0.999716	0.724607	0.230915	0.511183	0.223559	0.0613863	0.510041	0.887016	0.70149	0.479421	0.535403	0.53009	0.413755	0.347076	0.988673	0.710012	0.792198	0.677752	0.613855	0.752831	0.759149	0.00831351	0.706405	0.0049098	0.888417	0.142745	0.253126	0.790767	0.514418
ADGRE1	0.773677	0.410612	0.275384	0.999413	0.784525	0.699639	0.899235	0.999841	0.999841	0.145209	0.0289944	0.986733	0.974169	0.865246	0.962152	0.999716	0.941918	0.0731758	0.977179	0.0674405	0.71576	0.174959	0.904415	0.196921	0.787492	0.388211	0.707806	0.665873	0.201637	0.936831	0.394869	0.957409	0.369306	0.617849	0.853815	0.402396	0.00720273	0.341688	0.0149867	0.952073	0.456016	0.0182214	0.0669799	0.142787
ADGRE2	0.73804	0.441846	0.996189	0.999413	0.38285	0.913822	0.937056	0.999841	0.999841	0.486969	0.972375	0.912886	0.980526	0.698529	0.384001	0.999716	0.460922	0.828519	0.975662	0.803785	0.825313	0.885103	0.951951	0.999491	0.579711	0.866498	0.55177	0.545175	0.774193	0.952017	0.998197	0.926992	0.868524	0.847613	0.944821	0.896531	0.959965	0.827711	0.895263	0.976638	0.97847	0.893969	0.971423	0.972141
ADGRE3	0.969499	0.859434	0.995671	0.999413	0.553385	0.97267	0.917518	0.999841	0.999841	0.252574	0.176555	0.964987	0.974169	0.927171	0.190903	0.999716	0.596907	0.715992	0.884611	0.564709	0.277884	0.929805	0.998815	0.999491	0.904284	0.9142	0.577587	0.870912	0.849591	0.91236	0.998197	0.954333	0.919763	0.899616	0.917017	0.719067	0.115352	0.90369	0.30885	0.900707	0.789058	0.937314	0.957063	0.769579
ADGRE4P	0.541196	0.865189	0.996189	0.999413	0.00131135	0.668568	0.924173	0.999841	0.999841	0.176759	0.0117268	0.978423	0.974169	0.897997	0.481543	0.999716	0.25606	0.861202	0.979345	0.399966	0.803165	0.637928	0.894647	0.952147	0.753118	0.681791	0.850049	0.757322	0.531208	0.929285	0.942426	0.895696	0.710648	0.482062	0.761254	0.881926	0.000262816	0.154074	0.0070777	0.976565	0.743691	0.0168581	0.537829	0.520365
ADGRE5	0.774965	0.690363	0.995671	0.999413	0.0504719	0.823955	0.981919	0.999841	0.999841	0.676571	0.969171	0.703396	0.976115	0.9773	0.271003	0.999716	0.577651	0.376029	0.961225	0.605796	0.947284	0.979333	0.880706	0.983365	0.63621	0.986204	0.980974	0.760555	0.96822	0.91236	0.998197	0.794402	0.983725	0.994083	0.768869	0.956124	0.951176	0.903966	0.840026	0.997188	0.693187	0.907721	0.975097	0.988981
ADGRF3	0.931537	0.966004	0.974041	0.999413	0.291788	0.978496	0.98026	0.999841	0.999841	0.357125	0.400903	0.883344	0.979046	0.939609	0.797757	0.999716	0.491563	0.582758	0.980295	0.651336	0.975389	0.759848	0.98246	0.948071	0.998842	0.867825	0.915303	0.93352	0.914216	0.930531	0.998197	0.94124	0.892708	0.782662	0.864365	0.878327	0.49521	0.700086	0.133744	0.996191	0.863996	0.909366	0.982327	0.925807
ADGRG1	0.721963	0.722628	0.996189	0.999413	0.00146565	0.342018	0.899235	0.999841	0.999841	4.29e-06	0.00628718	0.531211	0.997034	0.409648	0.403692	0.999716	0.814334	0.223367	0.0314491	0.121636	0.0110114	0.751958	0.921292	0.888445	0.486538	0.899048	0.76526	0.584815	0.75074	0.978132	0.989315	0.890602	0.847464	0.510606	0.842199	0.96673	0.00262361	0.920281	0.0113453	0.342511	0.00319063	0.00395578	0.035347	0.0105218
ADGRG3	0.917869	0.806021	0.996189	0.999413	0.00687915	0.775897	0.975714	0.999841	0.999841	0.212474	0.024601	0.714993	0.974169	0.974928	0.233688	0.999716	0.388528	0.930169	0.89232	0.825994	0.402462	0.917393	0.993142	0.999491	0.796696	0.894557	0.723857	0.897484	0.81348	0.95903	0.998197	0.868189	0.882696	0.738651	0.877201	0.640578	0.00883424	0.553251	0.258767	0.891844	0.727967	0.918885	0.952667	0.798794
ADGRG5	0.690713	0.514776	0.995671	0.999413	0.682662	0.723701	0.899235	0.999841	0.999841	0.279068	0.797371	0.885906	0.988144	0.977872	0.997939	0.999716	0.782298	0.473057	0.584004	0.573813	0.344231	0.97692	0.930484	0.999491	0.957438	0.998837	0.990788	0.90408	0.962373	0.960977	0.998197	0.883876	0.982991	0.754032	0.890018	0.995083	0.970245	0.839687	0.723358	0.83265	0.452017	0.999529	0.962981	0.871979
ADGRG6	0.719531	0.715212	0.974041	0.999413	0.662392	0.809387	0.955951	0.999841	0.999841	0.977615	0.588325	0.614622	0.986683	0.542943	0.66053	0.999716	0.799168	0.552974	0.986968	0.571341	0.69462	0.72499	0.770897	0.999491	0.209835	0.954447	0.75674	0.267001	0.59526	0.91236	0.998197	0.601354	0.944949	0.530492	0.446262	0.747435	0.945165	0.896092	0.651718	0.996191	0.666302	0.644458	0.800258	0.797193
ADGRL1	0.491487	0.633884	0.996266	0.999413	0.614171	0.728066	0.899235	0.999841	0.999841	0.824234	0.948158	0.846874	0.985574	0.964896	0.86189	0.999716	0.802309	0.770535	0.952935	0.771961	0.528511	0.940898	0.955855	0.999491	0.296686	0.949918	0.752593	0.693229	0.905372	0.94329	0.998197	0.795793	0.892708	0.593499	0.717841	0.622181	0.932587	0.970558	0.849629	0.997481	0.866984	0.701492	0.88708	0.766986
ADGRL1-AS1	0.407994	0.572775	0.973048	0.999413	0.0380962	0.859161	0.899235	0.999841	0.999841	0.790186	0.553028	0.674441	0.984277	0.888311	0.982188	0.999716	0.882442	0.940632	0.974535	0.64756	0.939207	0.97592	0.880706	0.999491	0.608354	0.995735	0.957789	0.941526	0.956604	0.948736	0.998197	0.989918	0.973061	0.844215	0.995489	0.916295	0.742623	0.915071	0.376727	0.993981	0.71783	0.861245	0.987333	0.890465
ADGRV1	0.871083	0.755187	0.999859	0.999413	0.470712	0.780665	0.923385	0.999841	0.999841	0.900867	0.857451	0.750361	0.974169	0.767747	0.926872	0.999716	0.534079	0.6289	0.98529	0.907821	0.67599	0.851102	0.796854	0.999491	0.212481	0.921915	0.735772	0.359477	0.915023	0.91236	0.998197	0.705625	0.927145	0.616717	0.60399	0.997768	0.901092	0.990911	0.978395	0.983061	0.870234	0.989586	0.994493	0.988981
ADH5	0.865591	0.948835	0.996189	0.999413	0.0252251	0.989283	0.899235	0.999841	0.999841	0.105253	0.0758142	0.776906	0.999657	0.367405	0.26685	0.999716	0.888015	0.879739	0.860805	0.937044	0.207189	0.789935	0.940803	0.999491	0.442188	0.952803	0.502362	0.507965	0.880345	0.995631	0.998197	0.859156	0.950869	0.586621	0.817945	0.853921	0.230225	0.663446	0.854258	0.997481	0.60707	0.822579	0.850176	0.751416
ADHFE1	0.758932	0.703506	0.997295	0.999413	0.0183969	0.988543	0.899235	0.999841	0.999841	0.935789	0.422385	0.874667	0.989193	0.842077	0.893254	0.999716	0.759985	0.868025	0.825067	0.633362	0.962889	0.996564	0.957941	0.999491	0.74366	0.970904	0.847966	0.998544	0.960506	0.998827	0.998197	0.822593	0.980042	0.811253	0.826854	0.920138	0.217559	0.974402	0.284496	0.966737	0.930463	0.915187	0.908551	0.780473
ADI1	0.741687	0.838509	0.898008	0.999413	0.424217	0.474982	0.899235	0.999841	0.999841	0.0288944	0.0339883	0.863163	0.974169	0.92089	0.797967	0.999716	0.857826	0.248173	0.806768	0.226354	0.355771	0.488309	0.704715	0.836305	0.0767616	0.641098	0.149941	0.0771374	0.472171	0.91236	0.998197	0.549657	0.780215	0.100604	0.315886	0.830907	0.00477267	0.353424	0.0261553	0.750167	0.302216	0.581033	0.38782	0.354239
ADIPOR1	0.765046	0.651039	0.995671	0.999413	0.0262929	0.344035	0.899235	0.999841	0.999841	0.876183	0.896568	0.399167	0.974169	0.158663	0.218198	0.999716	0.399973	0.97959	0.880504	0.77837	0.97354	0.810179	0.929862	0.999491	0.394635	0.866498	0.847966	0.577962	0.481801	0.91236	0.998197	0.59936	0.725417	0.327777	0.417776	0.537526	0.473821	0.94835	0.356966	0.997481	0.850362	0.725836	0.743027	0.680646
ADIPOR2	0.344352	0.432058	0.995671	0.999413	0.195917	0.903906	0.929376	0.999841	0.999841	0.78836	0.645723	0.614607	0.9825	0.646941	0.374321	0.999716	0.329736	0.852999	0.989104	0.96879	0.807521	0.953351	0.833029	0.999491	0.889053	0.954777	0.513054	0.77192	0.968934	0.992995	0.998437	0.907626	0.99527	0.701744	0.875681	0.988545	0.815762	0.889302	0.945708	0.997481	0.880071	0.960186	0.972441	0.902692
ADIRF-AS1	0.840952	0.990848	0.995671	0.999413	0.688552	0.930734	0.899235	0.999841	0.999841	2.25e-06	2.23e-08	0.517638	0.982734	0.620294	0.203342	0.999716	0.621198	0.167808	0.574031	0.0144446	0.00580512	0.335601	0.700061	0.925838	0.160688	0.377854	0.253314	0.131735	0.726252	0.971033	0.998197	0.792435	0.847464	0.704418	0.756882	0.896614	8.7e-11	0.154074	1.71e-09	0.193479	0.000298418	0.600291	0.866125	0.798794
ADK	0.588281	0.71575	0.995671	0.999413	0.548176	0.743777	0.899235	0.999841	0.999841	0.00993527	0.0124841	0.543806	0.976115	0.365618	0.190903	0.999716	0.631283	0.585821	0.757591	0.52005	0.214078	0.84312	0.993142	0.999491	0.308383	0.884703	0.781811	0.610048	0.806208	0.939145	0.998197	0.960193	0.873368	0.848947	0.973662	0.978245	0.0183777	0.654476	0.0737445	0.971943	0.485247	0.853401	0.913675	0.876192
ADM	0.772229	0.934666	0.995671	0.999413	2.88e-05	0.982808	0.899235	0.999841	0.999841	0.730483	0.94821	0.922051	0.974169	0.610263	0.603685	0.999716	0.343879	0.0267391	0.96079	0.0350887	0.749246	0.786047	0.969478	0.999491	0.972999	0.887206	0.867873	0.809456	0.915851	0.92754	0.998197	0.831264	0.952688	0.854989	0.78832	0.730635	0.830213	0.881492	0.905316	0.99412	0.587913	0.994728	0.970428	0.926488
ADNP	0.946542	0.806097	0.997303	0.999413	0.166115	0.825511	0.987608	0.999841	0.999841	0.486007	0.252597	0.810088	0.974169	0.845726	0.760789	0.999716	0.451008	0.643769	0.990191	0.470023	0.672085	0.995598	0.808707	0.999491	0.667092	0.925222	0.581342	0.39114	0.885306	0.936831	0.998197	0.790886	0.873368	0.635643	0.717647	0.801659	0.117776	0.604786	0.256841	0.860792	0.686644	0.889745	0.958644	0.857741
ADNP-AS1	0.998509	0.990848	0.996189	0.999413	0.107785	0.962982	0.899235	0.999841	0.999841	0.483168	0.736652	0.606378	0.982926	0.493421	0.958039	0.999716	0.937427	0.821	0.98003	0.658304	0.687148	0.755943	0.990902	0.999491	0.874883	0.923281	0.852718	0.872232	NA	NA	NA	NA	NA	NA	NA	0.640997	0.446037	0.90077	0.302925	0.915633	0.991158	0.836623	0.981579	0.882395
ADNP2	0.878365	0.783811	0.996189	0.999413	0.663464	0.894525	0.989307	0.999841	0.999841	0.483686	0.142488	0.964848	0.986683	0.53215	0.377966	0.999716	0.910382	0.789744	0.926568	0.607491	0.434042	0.678144	0.98246	0.952147	0.924187	0.673735	0.982854	0.983342	0.758571	0.926806	0.998197	0.983944	0.89261	0.980404	0.971733	0.936173	0.302124	0.899515	0.221869	0.997481	0.683219	0.951882	0.963969	0.925113
ADO	0.908824	0.758737	0.996266	0.999413	0.000142927	0.968096	0.899235	0.999841	0.999841	0.00335474	0.0271425	0.700849	0.986683	0.491946	0.413455	0.999716	0.787988	0.257034	0.526419	0.35346	0.0849777	0.633719	0.687221	0.904546	0.022658	0.71041	0.149941	0.046035	0.51736	0.91236	0.998197	0.549657	0.868558	0.156321	0.34766	0.882637	0.232052	0.590878	0.201521	0.99234	0.623992	0.768488	0.762398	0.604025
ADORA2A	0.89025	0.831659	0.996189	0.999413	0.0805004	0.994337	0.952939	0.999841	0.999841	0.118189	0.424042	0.513904	0.999657	0.811355	0.835805	0.999716	0.905904	0.819882	0.952935	0.815256	0.957363	0.965046	0.955855	0.997494	0.566982	0.949631	0.878123	0.696357	0.931145	0.978132	0.998197	0.795793	0.902326	0.894952	0.845782	0.966829	0.128618	0.755143	0.253097	0.984591	0.634135	0.95898	0.853879	0.836723
ADORA2B	0.977301	0.63644	0.995671	0.999413	0.550291	0.682674	0.953233	0.999841	0.999841	0.0943534	0.070653	0.839726	0.994074	0.516879	0.215796	0.999716	0.96894	0.168694	0.583095	0.389858	0.240276	0.609673	0.818211	0.625023	0.386844	0.752442	0.483416	0.351907	0.664273	0.91236	0.998197	0.549657	0.860887	0.353125	0.383268	0.834569	0.0408667	0.362802	0.0216463	0.813755	0.165559	0.586916	0.497052	0.451805
ADORA3	0.781027	0.802196	0.995671	0.999413	3.78e-14	0.583876	0.937507	0.999841	0.999841	0.45947	0.00523027	0.699185	0.979046	0.677855	0.90041	0.999716	0.273907	0.779496	0.979492	0.577887	0.634564	0.692787	0.869454	0.952147	0.449511	0.560919	0.67802	0.507844	0.39927	0.91236	0.97181	0.745085	0.677752	0.484949	0.60161	0.459263	9.63e-07	0.0202114	9.45e-05	0.996191	0.617141	0.00508576	0.503963	0.363889
ADPGK	0.902088	0.933146	0.995671	0.999413	0.0924367	0.914424	0.899235	0.999841	0.999841	0.63587	0.871383	0.749014	0.983219	0.540349	0.86033	0.999716	0.8737	0.751497	0.96083	0.78039	0.68496	0.940898	0.974952	0.999491	0.819258	0.977603	0.595324	0.714444	0.977328	0.991599	0.998197	0.965913	0.969658	0.674272	0.924712	0.973091	0.924891	0.845529	0.765143	0.99412	0.590319	0.781089	0.878039	0.769992
ADPGK-AS1	0.831758	0.784083	0.995671	0.999413	0.332465	0.968626	0.98228	0.999841	0.999841	0.0682433	0.0588856	0.980178	0.986683	0.971078	0.727182	0.999716	0.596277	0.209945	0.983623	0.414017	0.77104	0.965865	0.817708	0.999491	0.387616	0.93483	0.594288	0.437074	0.679761	0.91236	0.998197	0.655471	0.891886	0.3177	0.472695	0.994402	0.22156	0.327225	0.0214448	0.996394	0.578824	0.996464	0.972441	0.984927
ADPRH	0.570592	0.537346	0.995671	0.999413	0.0971559	0.987177	0.972592	0.999841	0.999841	0.40096	0.22601	0.965925	0.974169	0.888914	0.983472	0.999716	0.581994	0.915912	0.99628	0.338332	0.239733	0.957772	0.935425	0.999491	0.593618	0.91646	0.796253	0.662676	0.793374	0.989083	0.998197	0.724616	0.940581	0.977186	0.77439	0.969544	0.145829	0.912771	0.00922193	0.900707	0.269557	0.979167	0.968942	0.979772
ADPRHL1	0.92193	0.679953	0.995671	0.999413	0.819781	0.859161	0.899235	0.999841	0.999841	0.667852	0.44379	0.966375	0.986683	0.931226	0.778231	0.999716	0.280193	0.97959	0.861434	0.978061	0.874732	0.971286	0.818211	0.999491	0.322421	0.971242	0.428205	0.257588	0.916869	0.942283	0.998197	0.696029	0.961409	0.3177	0.563024	0.861612	0.858797	0.829041	0.616978	0.996191	0.966071	0.946039	0.999475	0.99073
ADPRM	0.489953	0.407037	0.996189	0.999413	0.085111	0.745461	0.956245	0.999841	0.999841	0.0106761	0.00491643	0.912886	0.986683	0.519133	0.124364	0.999716	0.45571	0.85664	0.86356	0.192276	0.0647315	0.790609	0.876133	0.999491	0.278213	0.846054	0.699693	0.401331	0.665288	0.943105	0.998197	0.855062	0.899024	0.691056	0.781706	0.818012	0.000329992	0.384059	0.00205442	0.748809	0.272485	0.770345	0.912677	0.756708
ADPRS	0.839059	0.804985	0.996189	0.999413	0.697449	0.992116	0.899235	0.999841	0.999841	0.460568	0.554191	0.591343	0.986683	0.683155	0.792289	0.999716	0.957967	0.817362	0.851058	0.350386	0.718952	0.867666	0.970647	0.999491	0.808515	0.984921	0.597456	0.542551	0.852089	0.997291	0.998197	0.849165	0.971888	0.564486	0.803551	0.961556	0.38252	0.65694	0.79299	0.811911	0.808066	0.999529	0.968247	0.932029
ADRB2	0.824656	0.845481	0.987915	0.999413	1.68e-08	0.559389	0.899235	0.999841	0.999841	0.00121388	0.0634271	0.983871	0.986683	0.998251	0.871827	0.999716	0.373985	0.0702988	0.615931	0.245444	0.508435	0.789935	0.704715	0.957249	0.0558077	0.801213	0.167279	0.046035	0.6129	0.91236	0.998197	0.549657	0.818357	0.091781	0.221601	0.955621	0.591954	0.553553	0.887542	0.976565	0.794453	0.16629	0.393178	0.224311
ADRM1	0.716176	0.695992	0.995671	0.999413	0.547391	0.911597	0.899235	0.999841	0.999841	0.702856	0.954328	0.471471	0.982926	0.63978	0.976339	0.999716	0.709761	0.987298	0.898242	0.93838	0.975322	0.885045	0.878813	0.999491	0.960069	0.92772	0.724216	0.659506	0.916144	0.972441	0.999165	0.952645	0.973407	0.778176	0.899498	0.888056	0.983504	0.957591	0.53904	0.905149	0.833222	0.956632	0.971423	0.988313
ADSL	0.372146	0.517995	0.996189	0.999413	0.571014	0.995997	0.899235	0.999841	0.999841	0.0226274	0.012131	0.591701	0.986683	0.282545	0.190502	0.999716	0.55893	0.361691	0.861434	0.208338	0.0929281	0.820805	0.957941	0.999491	0.578485	0.930824	0.465854	0.430152	0.771038	0.970909	0.998197	0.883876	0.932974	0.61118	0.859522	0.881926	0.00905014	0.401986	0.0366324	0.982943	0.339784	0.752895	0.799687	0.650143
ADSS1	NA	NA	NA	NA	NA	NA	NA	NA	NA	NA	NA	NA	NA	NA	NA	NA	NA	NA	NA	NA	NA	NA	NA	NA	NA	NA	NA	NA	NA	NA	NA	NA	NA	NA	NA	NA	NA	NA	NA	NA	NA	NA	NA	NA
ADSS2	0.939202	0.99616	0.998157	0.999413	0.897312	0.871872	0.924173	0.999841	0.999841	0.65861	0.819523	0.791246	0.979046	0.973458	0.994435	0.999716	0.942005	0.892626	0.909264	0.36969	0.958234	0.969379	0.969969	0.999491	0.988271	0.971462	0.977593	0.830341	0.958485	0.979952	0.998197	0.888718	0.971888	0.682645	0.835245	0.697044	0.529898	0.506127	0.380975	0.980182	0.666061	0.946039	0.965091	0.866569
ADTRP	0.664572	0.692023	0.996266	0.999413	0.951071	0.685052	0.899235	0.999841	0.999841	1.03e-06	1.71e-07	0.520439	0.974169	0.316405	0.0783808	0.999716	0.330028	0.40875	0.3382	0.137788	0.000999845	0.627971	0.779875	0.999491	0.164581	0.444981	0.258643	0.150942	0.663358	0.942011	0.998197	0.655471	0.82056	0.335416	0.527625	0.772339	8.28e-09	0.173509	2.98e-07	0.725249	0.0032528	0.0640734	0.698981	0.383241
AEBP1	0.912069	0.72812	0.997295	0.999413	0.172701	0.859161	0.899235	0.999841	0.999841	0.633162	0.695643	0.615258	0.986683	0.402892	0.342012	0.999716	0.892063	0.773491	0.979492	0.992086	0.803784	0.994935	0.966087	0.999491	0.0705304	0.954777	0.273345	0.223736	0.976516	0.923906	0.998197	0.577062	0.981236	0.241393	0.428547	0.814858	0.945199	0.826286	0.416703	0.998284	0.453163	0.951882	0.962981	0.937063
AEBP2	0.357209	0.401829	0.989224	0.999413	0.423404	0.979403	0.975714	0.999841	0.999841	0.818272	0.834675	0.613595	0.999775	0.891397	0.694174	0.999716	0.818621	0.958398	0.989104	0.653919	0.756878	0.982684	0.98814	0.999491	0.984501	0.958995	0.996355	0.972322	0.997468	0.973992	0.998437	0.934954	0.994075	0.85171	0.898862	0.946003	0.839872	0.934224	0.833867	0.984591	0.591098	0.758918	0.914562	0.890465
AEN	0.912069	0.775314	0.995671	0.999413	0.717671	0.780335	0.899235	0.999841	0.999841	0.0135576	0.00112372	0.578771	0.986683	0.361674	0.180967	0.999716	0.773516	0.613029	0.630008	0.335071	0.0482782	0.530128	0.880776	0.983365	0.553682	0.848949	0.348344	0.473339	0.567572	0.985197	0.998197	0.799609	0.847464	0.683027	0.803337	0.883779	0.000232541	0.474651	0.0037668	0.937785	0.0623267	0.312444	0.431601	0.416746
AFAP1	0.348758	0.401829	0.996189	0.999413	0.477063	0.987982	0.899235	0.999841	0.999841	0.117963	0.0824899	0.987477	0.990969	0.79575	0.908992	0.999716	0.905904	0.530311	0.937618	0.398404	0.49427	0.965449	0.963672	0.999491	0.336372	0.964686	0.629471	0.637832	0.948808	0.953895	0.998197	0.703953	0.992949	0.640664	0.655283	0.989683	0.123686	0.925616	0.188949	0.997481	0.84138	0.854745	0.820716	0.619588
AFAP1-AS1	NA	NA	NA	NA	NA	NA	NA	NA	NA	NA	NA	NA	NA	NA	NA	NA	NA	NA	NA	NA	NA	NA	NA	NA	NA	NA	NA	NA	NA	NA	NA	NA	NA	NA	NA	NA	NA	NA	NA	NA	NA	NA	NA	NA
AFAP1L2	0.757453	0.631395	0.989224	0.999413	0.410294	0.880504	0.899235	0.999841	0.999841	0.750357	0.687455	0.940404	0.986683	0.979749	0.411399	0.999716	0.948989	0.598234	0.738641	0.653919	0.6851	0.713385	0.979719	0.681105	0.503195	0.787036	0.74378	0.624156	0.664273	0.940905	0.993921	0.732683	0.808406	0.794473	0.702298	0.411323	0.597729	0.901097	0.368782	0.730845	0.481647	0.710908	0.954463	0.822161
AFDN	0.896516	0.956266	0.999859	0.999413	0.451021	0.998824	0.940994	0.999841	0.999841	0.0487294	0.0119502	0.847296	0.982734	0.940502	0.743445	0.999716	0.99575	0.510599	0.951067	0.216629	0.214524	0.832475	0.995786	0.999491	0.112133	0.891207	0.791026	0.379931	0.672241	0.994035	0.998197	0.923648	0.867294	0.838178	0.901393	0.946003	0.00522855	0.387445	0.0279307	0.997481	0.433354	0.458181	0.838778	0.81613
AFF1	0.761336	0.807035	0.995671	0.999413	0.389064	0.818043	0.947722	0.999841	0.999841	0.874516	0.990438	0.59117	0.990969	0.480605	0.410592	0.999716	0.393325	0.67828	0.961951	0.320734	0.773494	0.993658	0.983314	0.999491	0.835179	0.947028	0.844487	0.995147	0.764172	0.919447	0.998197	0.868235	0.847464	0.953906	0.85402	0.740073	0.705672	0.958939	0.415644	0.952073	0.639607	0.830093	0.893779	0.992311
AFF1-AS1	0.717602	0.591818	0.996266	0.999413	0.652765	0.926742	0.899235	0.999841	0.999841	0.054903	0.0293844	0.992242	0.974169	0.915959	0.203295	0.999716	0.746164	0.405748	0.867054	0.200831	0.243387	0.974214	0.94364	0.999491	0.785211	0.71041	0.522243	0.616949	0.740798	0.936831	0.998197	0.683719	0.677752	0.577964	0.614341	0.591746	0.0792648	0.391589	0.00358363	0.678367	0.437851	0.928201	0.988508	0.875073
AFF2	0.346872	0.401829	0.997303	0.999413	0.694486	0.962297	0.985266	0.999841	0.999841	0.928297	0.999856	0.916813	0.982926	0.88746	0.411399	0.999716	0.887828	0.719687	0.942393	0.73938	0.933853	0.830987	0.996026	0.999491	0.945473	0.94948	0.903133	0.997426	0.996349	0.91236	0.998197	0.646054	0.99527	0.582964	0.516764	0.952258	0.877083	0.855543	0.940457	0.997481	0.905624	0.945807	0.987632	0.927969
AFF3	0.561928	0.70105	0.998001	0.999413	0.00297547	0.91467	0.899235	0.999841	0.999841	0.00273484	0.0915545	0.625777	0.974169	0.545391	0.35515	0.999716	0.86856	0.463384	0.898242	0.442339	0.316113	0.951376	0.98814	0.999491	0.998163	0.998892	0.921659	0.971088	0.942919	0.91236	0.998197	0.858714	0.992102	0.98464	0.816847	0.913533	0.0855335	0.561497	0.226558	0.230919	0.0882299	0.661692	0.891455	0.827999
AFF4	0.651793	0.5133	0.997303	0.999413	0.34371	0.814212	0.899235	0.999841	0.999841	0.108559	0.141613	0.938871	0.976115	0.789954	0.527858	0.999716	0.490802	0.425923	0.971422	0.57493	0.569209	0.907344	0.777675	0.999491	0.184503	0.908068	0.233582	0.1389	0.663358	0.926806	0.998197	0.701647	0.848056	0.471728	0.596423	0.924131	0.181769	0.506127	0.146133	0.997561	0.772352	0.848089	0.946108	0.766986
AFG1L	0.410572	0.519547	0.996189	0.999413	0.674301	0.978206	0.985192	0.999841	0.999841	0.931522	0.722909	0.944472	0.974169	0.99795	0.714378	0.999716	0.95671	0.916969	0.987884	0.897361	0.975529	0.755943	0.785657	0.974173	0.862362	0.946095	0.963087	0.699525	0.853284	0.914264	0.998197	0.971792	0.978391	0.960243	0.931943	0.989154	0.906484	0.895653	0.381244	0.996191	0.366084	0.675896	0.908551	0.808387
AFG3L1P	0.878897	0.915533	0.996189	0.999413	0.0278346	0.994047	0.971699	0.999841	0.999841	0.883288	0.728561	0.966736	0.974169	0.72885	0.780427	0.999716	0.988602	0.868233	0.994411	0.927133	0.956953	0.962934	0.995379	0.999491	0.786911	0.980191	0.989289	0.948694	0.777794	0.919612	0.998197	0.898844	0.98538	0.736234	0.804062	0.749786	0.691101	0.560901	0.537729	0.937785	0.776716	0.992807	0.995234	0.948119
AFG3L2	0.697068	0.770433	0.996189	0.999413	0.226362	0.991409	0.899235	0.999841	0.999841	0.854958	0.968442	0.719435	0.976115	0.935517	0.64871	0.999716	0.869157	0.846774	0.900849	0.670705	0.794326	0.989457	0.8708	0.999491	0.440477	0.998837	0.93682	0.745122	0.909661	0.91236	0.998197	0.711367	0.980485	0.983459	0.668896	0.851027	0.830818	0.770835	0.285385	0.996191	0.930789	0.856355	0.920515	0.741186
AFMID	0.55907	0.537681	0.995671	0.999413	0.976104	0.997802	0.899235	0.999841	0.999841	0.382249	0.156301	0.460333	0.976115	0.867063	0.497207	0.999716	0.988703	0.895116	0.960813	0.829306	0.740293	0.931703	0.687221	0.999491	0.881747	0.939172	0.307791	0.251078	0.908696	0.914264	0.998197	0.985672	0.957635	0.811253	0.886994	0.870895	0.521173	0.828847	0.623197	0.982943	0.977946	0.881613	0.843839	0.832013
AFTPH	0.518224	0.655747	0.996189	0.999413	0.148004	0.893727	0.90335	0.999841	0.999841	0.116284	0.0153495	0.793731	0.974169	0.885059	0.540691	0.999716	0.745582	0.645667	0.988189	0.288333	0.493005	0.857628	0.806816	0.999491	0.573284	0.87655	0.465854	0.354722	0.673809	0.963453	0.998197	0.859886	0.93732	0.980404	0.864331	0.910704	0.000583884	0.270752	0.000508091	0.982943	0.175653	0.944337	0.960474	0.970219
AFTPH-DT	0.478772	0.527027	0.995671	0.999413	0.126802	0.617183	0.98698	0.999841	0.999841	0.0855823	0.140052	0.942102	0.974169	0.791735	0.894037	0.999716	0.76704	0.333308	0.847327	0.177401	0.249653	0.990379	0.955855	0.999491	0.587581	0.9135	0.570867	0.648277	0.71618	0.949674	0.998197	0.784955	0.858337	0.247075	0.611684	0.930858	0.499645	0.28558	0.304937	0.629158	0.699538	0.468679	0.668941	0.366112
AGA	0.636149	0.88226	0.996189	0.999413	0.615056	0.97267	0.899235	0.999841	0.999841	0.00825038	0.0308373	0.774627	0.974169	0.731267	0.660517	0.999716	0.786351	0.219416	0.650231	0.319221	0.315288	0.758126	0.963672	0.999491	0.311922	0.877407	0.274908	0.360241	0.716656	0.992638	0.998197	0.784955	0.883246	0.310511	0.686312	0.936841	0.0543888	0.647038	0.0851722	0.972112	0.789058	0.947952	0.903512	0.879892
AGA-DT	0.901802	0.557621	0.996189	0.999413	0.454071	0.757873	0.899235	0.999841	0.999841	0.533229	0.416985	0.95472	0.976115	0.998223	0.660442	0.999716	0.643248	0.529268	0.969789	0.646797	0.944228	0.98339	0.864771	0.999491	0.345624	0.981995	0.952936	0.579251	0.973215	0.91236	0.998197	0.658879	0.99592	0.976124	0.594987	0.993721	0.614874	0.817486	0.404986	0.996191	0.664251	0.767292	0.875008	0.868717
AGAP1	0.667364	0.744987	0.995671	0.999413	0.0333208	0.342018	0.899235	0.999841	0.999841	0.00138103	0.0719759	0.761502	0.974169	0.25178	0.166381	0.999716	0.989709	0.110167	0.439817	0.049437	0.189668	0.72499	0.781179	0.74797	0.169348	0.834645	0.616182	0.230042	0.673809	0.91236	0.984598	0.693863	0.870069	0.419151	0.527625	0.963055	0.158494	0.767244	0.0366324	0.952073	0.229386	0.0294255	0.132784	0.176834
AGAP10P	NA	NA	NA	NA	NA	NA	NA	NA	NA	NA	NA	NA	NA	NA	NA	NA	NA	NA	NA	NA	NA	NA	NA	NA	NA	NA	NA	NA	NA	NA	NA	NA	NA	NA	NA	NA	NA	NA	NA	NA	NA	NA	NA	NA
AGAP12P	0.735304	0.824995	0.989224	0.999413	0.604114	0.809438	0.981848	0.999841	0.999841	0.11539	0.205743	0.907189	0.974169	0.692621	0.691799	0.999716	0.464445	0.893848	0.785288	0.693814	0.852702	0.97592	0.969969	0.999491	0.969683	0.940131	0.855871	0.904295	0.697804	0.964774	0.998197	0.909174	0.838814	0.992714	0.954917	0.838515	0.186909	0.478581	0.52976	0.996191	0.390996	0.677447	0.878039	0.7885
AGAP2	0.536517	0.44915	0.995671	0.999413	0.51806	0.898141	0.899235	0.999841	0.999841	0.430649	0.728217	0.621706	0.974169	0.893601	0.927436	0.999716	0.783166	0.89774	0.92866	0.652042	0.658758	0.97592	0.98246	0.999491	0.650424	0.999466	0.752878	0.912363	0.993026	0.991681	0.998197	0.89955	0.997366	0.776085	0.883832	0.996609	0.961964	0.774689	0.968502	0.966737	0.908223	0.856605	0.938493	0.728667
AGAP3	0.590925	0.489469	0.996189	0.999413	0.256043	0.823955	0.975714	0.999841	0.999841	0.623531	0.165205	0.704972	0.991572	0.90271	0.535286	0.999716	0.959001	0.926613	0.953655	0.899845	0.443377	0.980901	0.924744	0.999491	0.284612	0.994326	0.895637	0.569014	0.983821	0.962805	0.999165	0.753705	0.988928	0.911143	0.756273	0.856904	0.168933	0.839421	0.0779694	0.996191	0.0860813	0.999529	0.960746	0.924747
AGAP4	0.946795	0.932964	0.996189	0.999413	0.412156	0.994047	0.899235	0.999841	0.999841	0.931048	0.843036	0.707848	0.986683	0.597555	0.855303	0.999716	0.96312	0.988588	0.839924	0.669106	0.591868	0.911108	0.888907	0.986511	0.447925	0.953256	0.685738	0.464429	0.838798	0.929285	0.998197	0.999281	0.998613	0.720572	0.908807	0.880419	0.779683	0.598244	0.463079	0.967797	0.303593	0.958334	0.970872	0.99073
AGAP6	NA	NA	NA	NA	NA	NA	NA	NA	NA	NA	NA	NA	NA	NA	NA	NA	NA	NA	NA	NA	NA	NA	NA	NA	NA	NA	NA	NA	NA	NA	NA	NA	NA	NA	NA	NA	NA	NA	NA	NA	NA	NA	NA	NA
AGAP7P	0.454973	0.581206	0.995671	0.999413	0.726942	0.832958	0.917596	0.999841	0.999841	0.0789093	0.033776	0.674136	0.982734	0.994696	0.469289	0.999716	0.919201	0.690005	0.839924	0.623821	0.276655	0.854357	0.927704	0.999491	0.488397	0.886855	0.46771	0.467768	0.839273	0.995848	0.998197	0.974273	0.980042	0.656629	0.917331	0.887734	0.0407072	0.362633	0.148998	0.959483	0.286145	0.732188	0.89673	0.702922
AGBL2	0.994834	0.998624	0.992779	0.999413	0.811646	0.914837	0.90385	0.999841	0.999841	0.126331	0.182293	0.891012	0.974169	0.661655	0.811605	0.999716	0.401319	0.716121	0.991139	0.437979	0.593298	0.952116	0.789537	0.999491	0.715691	0.8952	0.751199	0.525276	0.903491	0.972844	0.998197	0.941077	0.99527	0.721278	0.978238	0.752892	0.0254857	0.473015	0.0231818	0.967797	0.785475	0.999529	0.993003	0.979772
AGBL3	0.502448	0.482159	0.898008	0.999413	0.793815	0.925649	0.899235	0.999841	0.999841	0.0173495	0.0164078	0.612931	0.991572	0.349752	0.15562	0.999716	0.654018	0.65302	0.924912	0.109281	0.205183	0.994935	0.976809	0.999491	0.300078	0.975263	0.835771	0.714444	0.978443	0.962866	0.998197	0.99206	0.983725	0.933487	0.996981	0.831652	0.0440782	0.921648	0.106402	0.967797	0.68871	0.943337	0.937047	0.910855
AGBL5	0.969754	0.84518	0.996189	0.999413	0.156833	0.950177	0.99871	0.999841	0.999841	0.234992	0.333485	0.4897	0.974169	0.601396	0.712858	0.999716	0.526066	0.763348	0.927423	0.585107	0.691133	0.926232	0.967087	0.999491	0.84596	0.958773	0.990788	0.917052	0.946216	0.980954	0.998197	0.881949	0.998934	0.734126	0.839752	0.69505	0.887025	0.644249	0.855532	0.984591	0.791207	0.648635	0.903545	0.57914
AGER	0.865071	0.892264	0.997896	0.999413	0.651836	0.977265	0.998255	0.999841	0.999841	0.966481	0.67552	0.751653	0.979046	0.917347	0.485981	0.999716	0.95265	0.893848	0.86356	0.998467	0.695495	0.968786	0.955855	0.999491	0.770685	0.940131	0.878123	0.995364	0.907465	0.953978	0.998437	0.960733	0.950609	0.992809	0.938635	0.64333	0.965162	0.727449	0.629215	0.997481	0.701999	0.875227	0.958644	0.987651
AGFG1	0.533072	0.657742	0.974041	0.999413	0.465102	0.953421	0.971696	0.999841	0.999841	0.442632	0.430923	0.615315	0.974169	0.976935	0.714127	0.999716	0.273499	0.820407	0.847327	0.682062	0.962508	0.976199	0.83521	0.973466	0.931374	0.995735	0.626235	0.483862	0.996898	0.995848	0.998197	0.974273	0.979397	0.965279	0.970806	0.866133	0.202372	0.639662	0.236023	0.997481	0.941118	0.999529	0.98255	0.985389
AGFG2	0.745835	0.790623	0.996189	0.999413	0.134023	0.828722	0.9993	0.999841	0.999841	0.851055	0.968961	0.407482	0.988144	0.576829	0.715694	0.999716	0.616743	0.51796	0.928461	0.173793	0.976139	0.994935	0.842911	0.999491	0.914055	0.940131	0.686594	0.60254	0.757551	0.983911	0.998197	0.879449	0.847464	0.984492	0.925501	0.909689	0.76662	0.991895	0.890735	0.984591	0.75461	0.840965	0.956257	0.745872
AGGF1	0.403197	0.401829	0.995671	0.999413	0.242425	0.736129	0.967721	0.999841	0.999841	0.915796	0.96277	0.538787	0.986683	0.543031	0.627001	0.999716	0.848395	0.969252	0.968868	0.734587	0.962535	0.965449	0.934972	0.999491	0.775637	0.951492	0.79081	0.939768	0.786884	0.914264	0.998197	0.884432	0.849835	0.901266	0.817945	0.506338	0.855286	0.994775	0.722241	0.99044	0.991424	0.781774	0.907042	0.848093
AGK	0.864628	0.981852	0.996266	0.999413	0.789573	0.999841	0.899235	0.999841	0.999841	0.691889	0.760059	0.973201	0.986683	0.836551	0.838146	0.999716	0.951133	0.903679	0.99797	0.542817	0.955417	0.995598	0.984979	0.999491	0.758994	0.988388	0.796832	0.930717	0.97911	0.987046	0.998197	0.938707	0.988928	0.891945	0.940457	0.856544	0.690341	0.649909	0.065094	0.931087	0.374079	0.864364	0.975097	0.979772
AGL	0.650482	0.753309	0.995671	0.999413	0.0289251	0.816193	0.918753	0.999841	0.999841	0.70545	0.652664	0.834211	0.981287	0.651969	0.23924	0.999716	0.834526	0.57704	0.962394	0.365909	0.925444	0.989759	0.816036	0.999491	0.855404	0.999488	0.818582	0.604706	0.993026	0.914264	0.998197	0.863042	0.968451	0.944899	0.808173	0.598219	0.462716	0.651708	0.674075	0.957337	0.45987	0.645088	0.903512	0.786488
AGMAT	0.654386	0.770571	0.995671	0.999413	0.0163148	0.995804	0.899235	0.999841	0.999841	0.00827324	0.0333133	0.388703	0.974169	0.552449	0.230816	0.999716	0.704187	0.761962	0.842015	0.82902	0.305313	0.867604	0.908801	0.999491	0.789295	0.958995	0.502362	0.583354	0.908213	0.980954	0.998197	0.905884	0.971646	0.663584	0.877381	0.937341	0.00691226	0.770362	0.126998	0.95766	0.0421952	0.866214	0.750383	0.74995
AGO1	0.423448	0.433949	0.995671	0.999413	0.364405	0.879449	0.938998	0.999841	0.999841	0.175439	0.129674	0.931526	0.995419	0.931226	0.73044	0.999716	0.461867	0.786393	0.990943	0.224221	0.411202	0.99647	0.988982	0.999491	0.393949	0.958995	0.859494	0.633347	0.854849	0.964774	0.998197	0.778754	0.952065	0.683027	0.73434	0.972528	0.0894459	0.356982	0.0468774	0.992455	0.87389	0.928857	0.961314	0.89678
AGO2	0.489008	0.66209	0.995671	0.999413	0.071697	0.790446	0.940994	0.999841	0.999841	0.694919	0.925651	0.61855	0.991628	0.366459	0.38256	0.999716	0.425163	0.941105	0.9807	0.739902	0.757851	0.993705	0.924744	0.999491	0.808468	0.998837	0.606592	0.759797	0.883895	0.94935	0.998197	0.989918	0.93732	0.84203	0.993177	0.806539	0.67463	0.952782	0.440224	0.967478	0.690542	0.978064	0.978777	0.86076
AGO3	0.985919	0.916558	0.996189	0.999413	0.0399845	0.75002	0.899235	0.999841	0.999841	0.0101001	0.0081456	0.848228	0.974169	0.996473	0.920768	0.999716	0.393359	0.132798	0.746325	0.0746334	0.234999	0.84099	0.770897	0.999491	0.142613	0.835291	0.261325	0.119437	0.638867	0.91236	0.998197	0.629472	0.831957	0.385548	0.472531	0.857126	0.00736038	0.472983	0.00511717	0.972651	0.150677	0.462575	0.844176	0.633952
AGO4	0.568173	0.521563	0.974041	0.999413	0.234064	0.959248	0.996573	0.999841	0.999841	0.210355	0.132232	0.97059	0.974169	0.912873	0.264953	0.999716	0.461837	0.781076	0.99674	0.32042	0.489212	0.961463	0.894044	0.999491	0.511882	0.932632	0.463514	0.348137	0.835965	0.940494	0.998197	0.983944	0.971527	0.985849	0.974669	0.934846	0.0469786	0.435098	0.0569427	0.986378	0.949752	0.974484	0.991622	0.994122
AGPAT1	0.923901	0.99242	0.996266	0.999413	0.681603	0.987982	0.899235	0.999841	0.999841	0.591439	0.454706	0.584253	0.999657	0.979749	0.397555	0.999716	0.967142	0.892066	0.969789	0.897364	0.84947	0.898586	0.944126	0.999491	0.756999	0.999466	0.905795	0.983073	0.956604	0.960425	0.998197	0.798843	0.919763	0.658144	0.745105	0.907967	0.857283	0.860712	0.811197	0.997668	0.636993	0.830093	0.97038	0.812374
AGPAT2	0.624184	0.580483	0.989684	0.999413	0.185814	0.920486	0.908974	0.999841	0.999841	0.0770478	0.107524	0.653645	0.983219	0.692757	0.795985	0.999716	0.884417	0.140822	0.81243	0.312067	0.322641	0.644065	0.700061	0.853043	0.105321	0.787036	0.212608	0.0831049	0.665288	0.91236	0.998197	0.587069	0.892781	0.372446	0.41992	0.925681	0.0745131	0.366639	0.030186	0.997481	0.0994028	0.724381	0.762193	0.766986
AGPAT3	0.681788	0.573437	0.989224	0.999413	0.395389	0.947004	0.96964	0.999841	0.999841	0.573449	0.620066	0.99197	0.999657	0.920283	0.985918	0.999716	0.50904	0.77721	0.94316	0.661347	0.765795	0.898586	0.993142	0.999491	0.774969	0.982513	0.954273	0.945804	0.871049	0.980545	0.998197	0.906977	0.963946	0.991516	0.943943	0.998936	0.933508	0.812074	0.922961	0.994601	0.810102	0.958987	0.946119	0.982009
AGPAT4	0.403197	0.4535	0.983315	0.999413	0.0395073	0.812165	0.950017	0.999841	0.999841	0.106313	0.24435	0.373385	0.974169	0.139666	0.181998	0.999716	0.680382	0.937254	0.970459	0.959501	0.447323	0.909827	0.788603	0.952147	0.983311	0.953423	0.492458	0.528626	0.795468	0.958413	0.998197	0.959282	0.919763	0.568924	0.859982	0.708808	0.0549114	0.349548	0.289997	0.937091	0.584252	0.785842	0.891455	0.802453
AGPAT4-IT1	0.981758	0.628026	0.996189	0.999413	0.436227	0.342018	0.901184	0.999841	0.999841	0.00616065	0.0199429	0.926083	0.976115	0.763161	0.55206	0.999716	0.616823	0.676774	0.784475	0.216772	0.125615	0.6674	0.74799	0.597503	0.159149	0.618052	0.333502	0.131472	0.511389	0.91236	0.70751	0.588376	0.786285	0.341123	0.428239	0.983361	0.0121367	0.578295	0.00174671	0.579718	0.0726517	0.303725	0.476837	0.289256
AGPAT5	0.818223	0.994829	0.996266	0.999413	0.0683716	0.970847	0.899235	0.999841	0.999841	0.655961	0.940994	0.724096	0.979046	0.347706	0.201742	0.999716	0.840803	0.783513	0.860921	0.61021	0.817772	0.99647	0.917196	0.999491	0.999748	0.964686	0.937018	0.890664	0.884555	0.915842	0.998197	0.846265	0.951857	0.985811	0.823729	0.977382	0.803364	0.857494	0.10002	0.996191	0.888468	0.943112	0.99187	0.910488
AGPS	0.957666	0.987261	0.995671	0.999413	0.499083	0.994047	0.966402	0.999841	0.999841	0.362055	0.537997	0.653238	0.982734	0.931693	0.873656	0.999716	0.951687	0.576551	0.967383	0.63737	0.926369	0.994935	0.808418	0.999491	0.497188	0.96776	0.85954	0.392454	0.907299	0.979689	0.998197	0.946799	0.928139	0.864049	0.971208	0.994402	0.218125	0.86372	0.10918	0.989834	0.291763	0.89875	0.962981	0.987352
AGRN	0.969893	0.883755	0.995886	0.999413	0.970751	0.993552	0.899235	0.999841	0.999841	0.678898	0.645531	0.96783	0.974169	0.801939	0.869355	0.999716	0.519773	0.904165	0.96378	0.861702	0.913794	0.996893	0.990213	0.999491	0.571285	0.8952	0.984952	0.834546	0.93609	0.954893	0.998197	0.986912	0.903566	0.987097	0.960931	0.85464	0.794255	0.983337	0.206007	0.870716	0.282697	0.919764	0.875008	0.857169
AGTPBP1	0.469775	0.544395	0.995671	0.999413	0.253228	0.809248	0.949976	0.999841	0.999841	0.649683	0.721707	0.438162	0.982734	0.438873	0.355254	0.999716	0.469439	0.872801	0.990183	0.585107	0.931643	0.906574	0.913455	0.999491	0.980755	0.96163	0.521095	0.623618	0.911844	0.91236	0.998197	0.792465	0.858983	0.817379	0.675219	0.715164	0.397527	0.808945	0.948981	0.996394	0.911009	0.986188	0.966107	0.988981
AGTRAP	0.81426	0.899124	0.994516	0.999413	0.701331	0.740055	0.973136	0.999841	0.999841	0.709535	0.887104	0.964848	0.974169	0.986894	0.630146	0.999716	0.727895	0.934673	0.839924	0.996946	0.948545	0.867604	0.816036	0.979825	0.56291	0.953034	0.80098	0.449117	0.948494	0.921997	0.998197	0.964365	0.950433	0.997039	0.921975	0.782864	0.787019	0.516135	0.320343	0.89489	0.877726	0.962307	0.962981	0.946878
AHCTF1	0.594508	0.664345	0.999859	0.999413	0.817021	0.962229	0.969783	0.999841	0.999841	0.0156064	0.00385326	0.944313	0.974169	0.821891	0.241316	0.999716	0.690477	0.309917	0.921303	0.198887	0.156205	0.911108	0.870976	0.999491	0.373363	0.921915	0.341629	0.235283	0.837922	0.964774	0.998197	0.942822	0.978391	0.92439	0.952397	0.969303	0.000197551	0.170507	0.00704866	0.963844	0.266199	0.783588	0.878039	0.810712
AHCTF1P1	NA	NA	NA	NA	NA	NA	NA	NA	NA	NA	NA	NA	NA	NA	NA	NA	NA	NA	NA	NA	NA	NA	NA	NA	NA	NA	NA	NA	NA	NA	NA	NA	NA	NA	NA	NA	NA	NA	NA	NA	NA	NA	NA	NA
AHCY	0.851473	0.875634	0.996266	0.999413	0.617671	0.740055	0.899235	0.999841	0.999841	0.930115	0.759194	0.895299	0.974169	0.879651	0.993053	0.999716	0.69628	0.972315	0.99797	0.550916	0.830195	0.980901	0.955855	0.999491	0.586673	0.966129	0.732379	0.832787	0.899432	0.978592	0.998197	0.858163	0.984876	0.867799	0.846531	0.989683	0.775367	0.764505	0.439845	0.997481	0.820591	0.702263	0.957063	0.786446
AHCYL1	0.364225	0.437355	0.995671	0.999413	0.0756027	0.992218	0.927452	0.999841	0.999841	0.194101	0.160429	0.953686	0.995579	0.912873	0.686261	0.999716	0.864769	0.836157	0.985859	0.369623	0.693238	0.994935	0.961531	0.999491	0.692044	0.980191	0.925658	0.755989	0.846702	0.962805	0.998197	0.963448	0.97915	0.95075	0.932801	0.843946	0.134579	0.3373	0.0481645	0.997481	0.714169	0.938759	0.973021	0.888524
AHCYL2	0.403197	0.431102	0.995671	0.999413	0.271305	0.740055	0.929376	0.999841	0.999841	0.03467	0.00787679	0.542771	0.976115	0.665391	0.89274	0.999716	0.460622	0.2797	0.95992	0.112466	0.140915	0.962339	0.78494	0.999491	0.356174	0.727238	0.504501	0.304276	0.398929	0.91236	0.812584	0.549657	0.494235	0.252783	0.34766	0.806539	0.000727506	0.305598	0.000318643	0.810624	0.382052	0.842196	0.928	0.900724
AHDC1	0.498443	0.51623	0.995671	0.999413	0.378341	0.978395	0.899235	0.999841	0.999841	0.803031	0.849408	0.788239	0.998657	0.970622	0.985179	0.999716	0.78321	0.773491	0.969789	0.78039	0.592165	0.948118	0.951085	0.999491	0.648021	0.998837	0.953267	0.972465	0.99768	0.95383	0.998197	0.965637	0.987113	0.696381	0.998289	0.881755	0.358573	0.930935	0.956556	0.998977	0.707613	0.881115	0.958644	0.860072
AHI1	0.584788	0.514531	0.913663	0.999413	0.00853926	0.583876	0.932041	0.999841	0.999841	0.0108911	0.0154428	0.95472	0.984277	0.881047	0.862723	0.999716	0.31755	0.170806	0.928022	0.33685	0.277707	0.641752	0.774989	0.94927	0.417758	0.899048	0.493465	0.295345	0.600076	0.91236	0.998197	0.717172	0.892708	0.405543	0.560385	0.838682	0.0104792	0.46178	0.0180413	0.967532	0.0388558	0.048998	0.180332	0.19357
AHNAK	0.671095	0.520664	0.996266	0.999413	0.000105386	0.918274	0.899235	0.999841	0.999841	0.205995	0.297474	0.753995	0.974169	0.931226	0.642613	0.999716	0.508568	0.0780999	0.921303	0.453204	0.486283	0.979836	0.921292	0.999491	0.582923	0.986204	0.465914	0.54323	0.930398	0.97101	0.998197	0.929255	0.982676	0.635133	0.85532	0.881755	0.75452	0.944979	0.489037	0.976565	0.866211	0.947862	0.981112	0.967197
AHR	0.664262	0.690136	0.913663	0.999413	0.459082	0.770816	0.924173	0.999841	0.999841	0.21509	0.190443	0.878271	0.989193	0.593142	0.505604	0.999716	0.925272	0.522858	0.377716	0.587394	0.245236	0.71824	0.963347	0.786572	0.851262	0.752442	0.990788	0.872232	0.83033	0.961076	0.998197	0.995265	0.870069	0.756233	0.984601	0.815503	0.480013	0.8631	0.594195	0.897293	0.649122	0.172174	0.592139	0.258408
AHSA1	0.475353	0.648547	0.995671	0.999413	0.0116973	0.935378	0.899235	0.999841	0.999841	0.017726	0.00230418	0.524245	0.986683	0.866461	0.698997	0.999716	0.801403	0.612319	0.8924	0.206036	0.146145	0.715552	0.880706	0.986511	0.587581	0.672348	0.909252	0.566188	0.450278	0.914264	0.998197	0.859858	0.831957	0.953997	0.838344	0.72636	0.00144461	0.226639	0.000651259	0.942855	0.0861918	0.75411	0.938022	0.988278
AHSA2P	0.348522	0.426062	0.916162	0.999413	0.005354	0.816193	0.985192	0.999841	0.999841	0.967908	0.892978	0.93496	0.999657	0.686007	0.276201	0.999716	0.85878	0.90119	0.995069	0.640987	0.981717	0.903045	0.78213	0.928323	0.367913	0.954777	0.779789	0.340978	0.947671	0.91236	0.998197	0.799835	0.999477	0.719957	0.6936	0.971595	0.372731	0.85386	0.212665	0.99412	0.769911	0.875278	0.779521	0.833912
AHSP	0.586855	0.539981	0.996189	0.999413	0.33256	0.792304	0.921849	0.999841	0.999841	0.290281	0.163137	0.373385	0.976115	0.211225	0.410592	0.999716	0.650037	0.931729	0.952935	0.556808	0.563279	0.789935	0.835137	0.999491	0.261085	0.866498	0.684452	0.406057	0.453025	0.91236	0.998197	0.670725	0.831957	0.428482	0.498722	0.880419	0.0588398	0.738193	0.0349178	0.984591	0.417988	0.878111	0.891585	0.946353
AIDA	0.961918	0.853882	0.996266	0.999413	0.374199	0.764903	0.899235	0.999841	0.999841	0.651292	0.442931	0.817327	0.974169	0.589819	0.99359	0.999716	0.858946	0.905479	0.703449	0.551667	0.522767	0.916203	0.922703	0.999491	0.21454	0.883613	0.987731	0.654268	0.879275	0.91236	0.998197	0.549657	0.847464	0.473633	0.382369	0.199565	0.208185	0.956121	0.607748	0.901709	0.886313	0.841093	0.84024	0.780473
AIF1	0.458372	0.508834	0.927435	0.999413	0.428806	0.648628	0.899235	0.999841	0.999841	0.130384	0.123576	0.472152	0.982734	0.428021	0.409714	0.999716	0.839831	0.0723699	0.587566	0.0342594	0.265624	0.874669	0.798662	0.999491	0.166412	0.787036	0.399753	0.251727	0.537343	0.91236	0.984598	0.549657	0.785325	0.212467	0.34766	0.593361	0.244069	0.568241	0.0378222	0.952073	0.523537	0.499416	0.837539	0.545194
AIFM1	0.380337	0.600401	0.995671	0.999413	0.0315923	0.920486	0.899235	0.999841	0.999841	0.476018	0.486287	0.694078	0.976115	0.970171	0.670731	0.999716	0.907524	0.834357	0.913882	0.313112	0.949653	0.99647	0.927704	0.999491	0.819258	0.991409	0.790676	0.916498	0.852089	0.990323	0.998197	0.974273	0.998613	0.925905	0.973291	0.870051	0.422159	0.340061	0.0960431	0.983095	0.744827	0.991024	0.987632	0.903474
AIFM2	0.948449	0.825924	0.996189	0.999413	0.886867	0.956729	0.92887	0.999841	0.999841	0.899013	0.673343	0.901446	0.986683	0.919244	0.94771	0.999716	0.817104	0.819236	0.98529	0.857265	0.468146	0.97863	0.996481	0.999491	0.792871	0.997868	0.723857	0.968488	0.804547	0.980545	0.998197	0.945411	0.927145	0.961275	0.932801	0.758528	0.717625	0.715744	0.34124	0.997481	0.199768	0.909366	0.837539	0.729035
AIFM3	0.981194	0.684786	0.995671	0.999413	0.00435495	0.980546	0.899235	0.999841	0.999841	0.451881	0.94195	0.638518	0.986683	0.530159	0.561922	0.999716	0.976058	0.743813	0.850258	0.948528	0.829569	0.996564	0.974952	0.999491	0.906563	0.97293	0.62933	0.918498	0.949038	0.980954	0.998197	0.929255	0.981236	0.901248	0.9094	0.71933	0.925073	0.911846	0.967753	0.984591	0.810102	0.996487	0.99187	0.996594
AIG1	0.597815	0.541055	0.996266	0.999413	0.726256	0.859161	0.9993	0.999841	0.999841	0.900932	0.906884	0.52847	0.974169	0.665078	0.395936	0.999716	0.717418	0.950719	0.96294	0.60103	0.96701	0.971071	0.943534	0.999491	0.975661	0.978426	0.659329	0.875617	0.998293	0.992437	0.998197	0.742666	0.98538	0.934244	0.797032	0.796391	0.932587	0.84008	0.850308	0.690348	0.657804	0.966621	0.962981	0.933036
AIM2	0.956499	0.799405	0.995671	0.999413	0.00264271	0.993408	0.924173	0.999841	0.999841	0.428588	0.801661	0.874551	0.976115	0.914985	0.85825	0.999716	0.650042	0.0836666	0.789429	0.0896627	0.549658	0.976199	0.960134	0.999491	0.588544	0.963594	0.870945	0.830697	0.947409	0.947444	0.998197	0.875534	0.975927	0.608128	0.785077	0.71933	0.626246	0.98287	0.955829	0.984591	0.809635	0.76695	0.88708	0.777625
AIMP1	0.613601	0.527508	0.996189	0.999413	0.514893	0.84503	0.899235	0.999841	0.999841	0.0962121	0.109468	0.925189	0.974169	0.865333	0.344324	0.999716	0.405047	0.696143	0.747811	0.391157	0.263487	0.99155	0.934423	0.999491	0.466185	0.921707	0.623323	0.528537	0.86684	0.964774	0.998197	0.683154	0.892708	0.448141	0.604909	0.831537	0.256463	0.693735	0.480987	0.966737	0.917612	0.800891	0.959844	0.640406
AIMP2	0.902863	0.866591	0.995671	0.999413	0.0261935	0.98346	0.899235	0.999841	0.999841	0.996436	0.751268	0.893687	0.974169	0.966922	0.984253	0.999716	0.969092	0.989331	0.958281	0.818791	0.688682	0.662654	0.944228	0.999491	0.992133	0.921915	0.319237	0.671192	0.761095	0.981727	0.998197	0.855062	0.957993	0.519972	0.813121	0.978141	0.536722	0.868358	0.954757	0.977793	0.743954	0.769468	0.891557	0.892159
AIP	0.98726	0.961914	0.996266	0.999413	0.550475	0.555661	0.899235	0.999841	0.999841	0.618324	0.181234	0.514999	0.995261	0.84982	0.823948	0.999716	0.677069	0.9072	0.940799	0.489926	0.725256	0.962339	0.922703	0.999491	0.789545	0.946865	0.952936	0.700815	0.868607	0.985197	0.999997	0.924484	0.971498	0.988965	0.959023	0.866133	0.165426	0.593585	0.0470495	0.887545	0.710451	0.93427	0.968942	0.849442
AJAP1	0.541196	0.581021	0.997159	0.999413	0.00154735	0.873514	0.899235	0.999841	0.999841	0.94963	0.379537	0.954259	0.974169	0.828417	0.494218	0.999716	0.436535	0.559982	0.928461	0.792351	0.715532	0.994046	0.817708	0.999491	0.213705	0.927915	0.794328	0.30798	0.899432	0.960425	0.998197	0.999579	0.847464	0.692786	0.917221	0.661133	0.141537	0.154074	0.0470505	0.875068	0.635571	0.922415	0.913606	0.925807
AJM1	0.688567	0.742461	0.995671	0.999413	0.195494	0.93949	0.983243	0.999841	0.999841	0.579119	0.857342	0.77923	0.984277	0.952327	0.96951	0.999716	0.55605	0.718215	0.991248	0.590532	0.83803	0.98339	0.917504	0.999491	0.892423	0.921915	0.875052	0.767652	0.984085	0.953009	0.998197	0.905232	0.988928	0.91702	0.872299	0.996609	0.891633	0.934598	0.0483034	0.997481	0.862645	0.928857	0.961314	0.99295
AK2	0.43275	0.539981	0.995671	0.999413	0.00464196	0.742279	0.899235	0.999841	0.999841	0.61238	0.987602	0.531211	0.999775	0.544337	0.975436	0.999716	0.936855	0.838753	0.716617	0.665269	0.6851	0.827158	0.918005	0.999491	0.681066	0.961593	0.39737	0.591858	0.907894	0.981727	0.998197	0.745107	0.960915	0.444228	0.665092	0.740073	0.960169	0.746594	0.409925	0.99412	0.649429	0.377918	0.579298	0.426804
AK3	0.685005	0.528629	0.996189	0.999413	0.0120678	0.984738	0.931135	0.999841	0.999841	0.393349	0.221679	0.973201	0.974169	0.931753	0.564045	0.999716	0.528992	0.793696	0.921647	0.96879	0.593956	0.882115	0.917642	0.999491	0.558721	0.823982	0.595596	0.514241	0.86718	0.997217	0.998197	0.67276	0.933688	0.378479	0.596112	0.708808	0.0956476	0.706405	0.241409	0.942855	0.788484	0.951051	0.962981	0.973003
AK4	0.403197	0.452027	0.996189	0.999413	0.654954	0.898523	0.9993	0.999841	0.999841	0.843226	0.949659	0.87543	0.986683	0.803782	0.839066	0.999716	0.989429	0.858752	0.989081	0.481493	0.876417	0.863769	0.888497	0.999491	0.5672	0.925222	0.760985	0.957005	0.929675	0.942011	0.998197	0.924484	0.989485	0.967695	0.917062	0.568643	0.813149	0.741536	0.706864	0.999317	0.756589	0.881749	0.790261	0.781365
AK5	0.629021	0.919492	0.907983	0.999413	0.384978	0.898523	0.923385	0.999841	0.999841	0.335365	0.408653	0.517638	0.994074	0.335665	0.0821047	0.999716	0.493483	0.82656	0.987947	0.613797	0.753401	0.959931	0.944126	0.999491	0.917417	0.998837	0.809888	0.784678	0.967292	0.91236	0.998197	0.872306	0.993981	0.965916	0.805518	0.934463	0.0603715	0.927351	0.61757	0.938268	0.473791	0.918451	0.994277	0.908851
AK6	0.344352	0.401829	0.995671	0.999413	0.996461	0.851787	0.899235	0.999841	0.999841	0.0795833	0.0856179	0.96935	0.974169	0.923313	0.634199	0.999716	0.617115	0.526995	0.811024	0.229258	0.15322	0.996564	0.917504	0.999491	0.491714	0.961593	0.457104	0.384973	0.919952	0.922869	0.998197	0.686609	0.98616	0.362423	0.561537	0.95343	0.0401698	0.53591	0.0525385	0.891844	0.592041	0.97905	0.962981	0.858155
AK7	0.975697	0.929433	0.996189	0.999413	0.147279	0.97255	0.949045	0.999841	0.999841	0.966167	0.678305	0.349992	0.974169	0.049153	0.28913	0.999716	0.857826	0.841809	0.960614	0.541475	0.843642	0.889721	0.921292	0.974173	0.865789	0.96727	0.661447	0.841844	0.949038	0.985262	0.998197	0.901906	0.993189	0.878443	0.94461	0.948315	0.843355	0.728353	0.73309	0.984591	0.881355	0.999529	0.962981	0.966271
AK9	0.736646	0.770374	0.995671	0.999413	0.517679	0.816193	0.923131	0.999841	0.999841	0.801186	0.398282	0.829528	0.976115	0.966288	0.989401	0.999716	0.965831	0.486725	0.952137	0.931028	0.368491	0.890381	0.796854	0.999491	0.845292	0.933916	0.46771	0.482933	0.977328	0.999937	0.998197	0.942622	0.99527	0.89082	0.932801	0.867129	0.315503	0.615891	0.268734	0.996394	0.301648	0.953759	0.941859	0.953524
AKAP1	0.344352	0.401829	0.996266	0.999413	0.0921419	0.97267	0.899235	0.999841	0.999841	0.226556	0.156167	0.686881	0.974169	0.879355	0.610231	0.999716	0.827264	0.743429	0.808884	0.918539	0.536379	0.821453	0.771701	0.999491	0.74238	0.933622	0.48037	0.488302	0.998994	0.995848	0.998197	0.985394	0.980485	0.958626	0.997005	0.676619	0.059665	0.976599	0.563043	0.952073	0.204171	0.611592	0.88259	0.721651
AKAP10	0.673566	0.861897	0.996266	0.999413	0.74265	0.962827	0.901995	0.999841	0.999841	0.174776	0.0567142	0.970061	0.976115	0.894132	0.549841	0.999716	0.417367	0.755159	0.942393	0.892862	0.463647	0.808685	0.687221	0.999491	0.698716	0.785534	0.311588	0.196758	0.86475	0.993707	0.998197	0.963869	0.913284	0.988912	0.965522	0.77103	0.0750053	0.59152	0.103818	0.887939	0.240244	0.912484	0.912677	0.669137
AKAP11	0.516823	0.574115	0.996189	0.999413	0.748542	0.828295	0.923385	0.999841	0.999841	0.737799	0.727627	0.938085	0.974169	0.399915	0.229694	0.999716	0.664693	0.584844	0.999847	0.407585	0.954334	0.996163	0.784621	0.999491	0.807486	0.958995	0.44139	0.360301	0.92668	0.91236	0.998197	0.691261	0.944423	0.457067	0.562643	0.574177	0.336269	0.826692	0.21362	0.982943	0.690598	0.799041	0.858842	0.705513
AKAP12	0.800751	0.761583	0.998036	0.999413	0.41226	0.830058	0.899235	0.999841	0.999841	0.570572	0.519901	0.550154	0.991572	0.720043	0.973351	0.999716	0.588842	0.934202	0.87215	0.551666	0.661005	0.714769	0.788603	0.999491	0.915955	0.9159	0.692176	0.626308	0.966586	0.929285	0.998197	0.67276	0.943807	0.920279	0.649348	0.69505	0.871797	0.819272	0.984521	0.936349	0.870234	0.853442	0.922555	0.986102
AKAP13	0.411283	0.402548	0.995671	0.999413	0.879321	0.896505	0.902918	0.999841	0.999841	0.0614971	0.0534277	0.901136	0.979046	0.936638	0.56291	0.999716	0.515347	0.716799	0.971422	0.244429	0.271085	0.974214	0.8708	0.999491	0.26117	0.928319	0.59833	0.304449	0.750422	0.929285	0.998197	0.707173	0.931762	0.604111	0.634239	0.981398	0.0850983	0.340061	0.0835095	0.964485	0.747703	0.999258	0.987333	0.994089
AKAP17A	0.746794	0.902673	0.995671	0.999413	0.250897	0.988543	0.923385	0.999886	0.999886	0.0792863	0.154253	0.849392	0.979046	0.952054	0.858798	0.999716	0.90546	0.985952	0.89232	0.985374	0.584869	0.996564	0.845126	0.999491	0.938381	0.953256	0.962214	0.955432	0.985007	0.92067	0.998197	0.941836	0.95795	0.920279	0.876392	0.852946	0.289184	0.770767	0.670077	0.99412	0.634687	0.934119	0.878483	0.787584
AKAP17A_1	0.519223	0.554084	0.996189	0.999413	0.858689	0.97267	0.901176	0.999841	0.999841	0.887971	0.82254	0.502623	0.986683	0.629759	0.753143	0.999716	0.254862	0.997053	0.979492	0.988463	0.969289	0.996916	0.918005	0.999491	0.590835	0.975263	0.922809	0.740948	0.98849	0.91236	0.998197	0.720022	0.990169	0.96579	0.689035	0.190806	0.772729	0.945394	0.833821	0.999279	0.681906	0.989783	0.938022	0.864069
AKAP3	0.748034	0.817594	0.996189	0.999413	0.566181	0.981761	0.954776	0.999841	0.999841	0.281294	0.242589	0.933289	0.974169	0.878716	0.601002	0.999716	0.264929	0.28869	0.960614	0.452731	0.290209	0.969222	0.966087	0.999491	0.799475	0.981515	0.749551	0.749675	0.977371	0.91236	0.998197	0.888015	0.971848	0.95075	0.824973	0.918286	0.188535	0.612897	0.431463	0.943295	0.0836726	0.688989	0.890671	0.681799
AKAP5	0.367708	0.425683	0.951519	0.999413	3.13e-05	0.226766	0.899235	0.0133755	0.0133755	5.72e-20	2.52e-14	0.592399	0.986683	0.766169	0.254982	0.999716	0.978223	0.00689449	1.31e-05	0.000570003	6.83e-09	0.000912778	0.623644	0.0483751	0.0562934	0.0404451	0.149941	0.046035	0.0647184	0.914264	0.138257	0.568469	0.26901	0.321649	0.417776	0.881755	2.61e-16	0.272267	1.33e-14	0.00666156	2.37e-14	1.69e-05	0.000346347	0.00171696
AKAP6	0.677603	0.671472	0.996189	0.999413	0.531761	0.846594	0.96964	0.999841	0.999841	0.017455	0.000307798	0.919639	0.992975	0.486164	0.0499856	0.999716	0.558184	0.99375	0.997608	0.852343	0.0760001	0.931984	0.993142	0.999491	0.776107	0.964686	0.887871	0.777289	0.955835	0.91236	0.998197	0.621546	0.957993	0.447563	0.49508	0.860955	5.79e-05	0.61675	0.00414406	0.887939	0.0690806	0.886917	0.967303	0.987648
AKAP7	0.346872	0.402504	0.998018	0.999413	0.0553984	0.727607	0.958598	0.999841	0.999841	0.718513	0.881943	0.509101	0.976115	0.394346	0.753167	0.999716	0.893379	0.886527	0.975482	0.692129	0.99501	0.996564	0.975542	0.999491	0.785081	0.939808	0.869763	0.93276	0.74491	0.92067	0.998197	0.895696	0.847464	0.91996	0.843972	0.647372	0.496651	0.838669	0.365181	0.967532	0.955424	0.928857	0.962981	0.988981
AKAP8	0.507963	0.585966	0.995671	0.999413	0.403828	0.972502	0.937709	0.999841	0.999841	0.935789	0.776311	0.373385	0.986572	0.568147	0.589781	0.999716	0.641813	0.909723	0.968868	0.895055	0.92776	0.965449	0.993142	0.999491	0.970346	0.953256	0.944097	0.990963	0.914552	0.96554	0.998197	0.972574	0.981816	0.951887	0.988937	0.787393	0.596734	0.464544	0.956012	0.996394	0.642379	0.961881	0.987333	0.985389
AKAP8L	0.997531	0.954336	0.999859	0.999413	0.348275	0.546655	0.899235	0.999841	0.999841	0.156161	0.132443	0.953872	0.974169	0.346751	0.210197	0.999716	0.91114	0.838256	0.99674	0.717422	0.523119	0.976199	0.963672	0.999491	0.868566	0.989463	0.953267	0.950764	0.971962	0.939145	0.998197	0.860112	0.920335	0.8359	0.814815	0.425031	0.41566	0.435098	0.942818	0.990245	0.98171	0.89449	0.926774	0.686021
AKAP9	0.842566	0.947045	0.996189	0.999413	0.0312051	0.952138	0.9993	0.999841	0.999841	0.249506	0.132723	0.743884	0.986683	0.879651	0.966587	0.999716	0.939875	0.396854	0.99797	0.647825	0.576016	0.923775	0.864647	0.999491	0.462729	0.995735	0.525488	0.385169	0.977371	0.983911	0.998197	0.924484	0.972944	0.838298	0.8952	0.86726	0.0638633	0.586384	0.215474	0.989387	0.312551	0.956044	0.909716	0.991024
AKIP1	0.946069	0.646631	0.996189	0.999413	0.0454934	0.80079	0.899235	0.999841	0.999841	0.160412	0.0958044	0.462311	0.988144	0.545391	0.913988	0.999716	0.692967	0.587342	0.839924	0.135702	0.22761	0.66352	0.799509	0.999491	0.24544	0.921915	0.245453	0.150942	0.697804	0.985197	0.998197	0.895696	0.976509	0.335515	0.789075	0.896311	0.118457	0.773573	0.149007	0.95749	0.441701	0.648635	0.790261	0.55639
AKIRIN1	0.620158	0.552195	0.996189	0.999413	0.0457022	0.972392	0.899235	0.999841	0.999841	0.925491	0.362011	0.953384	0.984277	0.989216	0.471413	0.999716	0.936855	0.882886	0.979345	0.877347	0.902936	0.931984	0.988466	0.999491	0.632128	0.899537	0.99844	0.949767	0.892593	0.914264	0.998197	0.665287	0.870069	0.391814	0.52954	0.96392	0.185565	0.912449	0.148025	0.997481	0.764742	0.978064	0.962981	0.921787
AKIRIN2	0.423295	0.452027	0.996189	0.999413	0.419284	0.994047	0.899235	0.999841	0.999841	0.699621	0.761839	0.755015	0.974169	0.771886	0.248452	0.999716	0.54254	0.911399	0.95992	0.951492	0.651223	0.980409	0.950467	0.999491	0.74997	0.964686	0.972049	0.792891	0.935221	0.91236	0.998197	0.67276	0.973534	0.477481	0.509749	0.937994	0.568727	0.766872	0.689605	0.974754	0.8499	0.853442	0.981579	0.911808
AKNA	0.999123	0.84459	0.996189	0.999413	0.827251	0.901176	0.899235	0.999841	0.999841	0.317285	0.647197	0.746538	0.974169	0.979915	0.550992	0.999716	0.828598	0.861202	0.923426	0.922267	0.674793	0.989759	0.977076	0.999491	0.589288	0.964372	0.727591	0.760981	0.86718	0.983911	0.998197	0.867114	0.934991	0.715971	0.827826	0.966829	0.989198	0.990015	0.775866	0.996394	0.93851	0.94231	0.990141	0.810712
AKR1A1	0.70414	0.781999	0.99825	0.999413	0.00377205	0.914181	0.899235	0.999841	0.999841	0.174741	0.234732	0.66998	0.989018	0.402396	0.754951	0.999716	0.882855	0.18402	0.830164	0.243395	0.321639	0.844317	0.777675	0.999491	0.187189	0.975263	0.24321	0.13627	0.867158	0.919447	0.998197	0.744575	0.99053	0.545466	0.638103	0.591824	0.669258	0.706107	0.803966	0.984591	0.65774	0.881749	0.895446	0.824402
AKR1B1	0.654075	0.70148	0.995671	0.999413	0.178219	0.859161	0.914178	0.999841	0.999841	0.418823	0.158385	0.414112	0.983219	0.345943	0.616551	0.999716	0.906763	0.730827	0.979345	0.946618	0.410415	0.698785	0.918005	0.997513	0.483505	0.947078	0.494175	0.492506	0.788745	0.980545	0.998197	0.983021	0.974759	0.818857	0.968154	0.910008	0.105328	0.583503	0.462555	0.983591	0.407936	0.854618	0.890449	0.913394
AKR1C1	0.959192	0.799388	0.995671	0.999413	0.850828	0.979403	0.98698	0.999841	0.999841	0.166396	0.141783	0.61095	0.974169	0.931226	0.946065	0.999716	0.744396	0.754952	0.839924	0.411409	0.140568	0.996154	0.993142	0.999491	0.800045	0.961593	0.775697	0.963052	0.499393	0.994901	0.998197	0.777902	0.677752	0.638591	0.766844	0.703755	0.0599977	0.938336	0.0827448	0.937091	0.360818	0.815545	0.845356	0.810712
AKR1C3	0.500515	0.622233	0.996189	0.999413	7.02e-09	0.728066	0.949287	0.220524	0.220524	5.86e-07	0.00372843	0.524245	0.982734	0.608882	0.42386	0.999716	0.858946	0.194596	0.0156984	0.120071	0.041259	0.854575	0.794035	0.924229	0.390216	0.958995	0.660177	0.338395	0.971962	0.919447	0.998197	0.804907	0.986251	0.945242	0.772448	0.747913	0.00354847	0.974249	0.046087	0.650581	0.000645181	0.000637857	0.0669985	0.0827609
AKR1E2	0.344352	0.401829	0.996189	0.999413	0.0234886	0.859194	0.985995	0.999841	0.999841	0.618253	0.696306	0.450697	0.976115	0.633156	0.973455	0.999716	0.767181	0.946906	0.987947	0.996946	0.872514	0.996564	0.913455	0.999491	0.744077	0.986855	0.94469	0.955441	0.690796	0.960425	0.998197	0.756186	0.849835	0.604406	0.696912	0.886789	0.180553	0.731517	0.157843	0.996191	0.791722	0.956172	0.966625	0.985166
AKR7A2	0.537808	0.654026	0.996189	0.999413	0.00150693	0.99134	0.899235	0.999841	0.999841	0.494641	0.567804	0.406297	0.979046	0.418701	0.86033	0.999716	0.885629	0.801894	0.876388	0.79653	0.393413	0.759848	0.818211	0.94927	0.330158	0.948445	0.435755	0.288657	0.955835	0.993813	0.998197	0.822262	0.989522	0.453165	0.742342	0.985663	0.840115	0.960456	0.695463	0.99412	0.822336	0.952039	0.869046	0.868589
AKT1	0.597878	0.617753	0.995671	0.999413	0.169971	0.96891	0.899235	0.999841	0.999841	0.264018	0.667074	0.661891	0.976115	0.822402	0.472423	0.999716	0.784758	0.698661	0.906971	0.470023	0.66888	0.988259	0.963672	0.999491	0.820678	0.980191	0.951911	0.924121	0.977826	0.921654	0.998463	0.8315	0.992768	0.938753	0.800648	0.965743	0.754998	0.802715	0.67817	0.923421	0.977946	0.95609	0.962981	0.976955
AKT1S1	0.900075	0.622666	0.996266	0.999413	0.823799	0.724821	0.899235	0.999841	0.999841	0.2903	0.321982	0.858503	0.974169	0.366459	0.364088	0.999716	0.944668	0.135511	0.942393	0.157207	0.599229	0.810179	0.777675	0.999491	0.128923	0.81215	0.466431	0.172647	0.511158	0.91236	0.998197	0.549657	0.831957	0.333143	0.347673	0.52464	0.0517405	0.959113	0.0200665	0.915886	0.317498	0.820011	0.853879	0.795701
AKT2	0.516395	0.781435	0.996189	0.999413	0.398817	0.932548	0.949287	0.999841	0.999841	0.84209	0.984726	0.805498	0.987987	0.907863	0.484207	0.999716	0.701594	0.933011	0.995544	0.853586	0.973702	0.868473	0.899743	0.999491	0.609515	0.999466	0.657846	0.555332	0.911539	0.972718	0.998197	0.984401	0.984086	0.845534	0.940537	0.810936	0.544998	0.893188	0.789655	0.997481	0.508017	0.87578	0.891585	0.910855
AKT3	0.652726	0.561395	0.995671	0.999413	0.868579	0.767981	0.921849	0.999841	0.999841	0.624972	0.599458	0.959285	0.974169	0.845409	0.706501	0.999716	0.25606	0.938401	0.960614	0.779343	0.748285	0.999014	0.950859	0.999491	0.943641	0.941352	0.841576	0.832787	0.931848	0.940494	0.998197	0.841779	0.891055	0.465925	0.719235	0.457151	0.523698	0.90387	0.838244	0.87595	0.915935	0.978332	0.982327	0.864069
AKT3-IT1	0.807124	0.99306	0.995671	0.999413	0.515359	0.928241	0.899235	0.999841	0.999841	0.624266	0.324649	0.620751	0.974169	0.690389	0.228827	0.999716	0.962766	0.801118	0.990943	0.644771	0.538006	0.875315	0.687221	0.956026	0.254512	0.939808	0.450444	0.198846	0.952488	0.91236	0.998197	0.651789	0.987531	0.390363	0.444508	0.990983	0.266909	0.976599	0.359235	0.937091	0.652352	0.871676	0.902363	0.748788
AKTIP	0.496822	0.554084	0.995671	0.999413	0.410294	0.919346	0.969298	0.999841	0.999841	0.540703	0.922161	0.568062	0.974169	0.34435	0.5894	0.999716	0.876287	0.966904	0.974451	0.935806	0.974482	0.938164	0.975948	0.999491	0.601444	0.867825	0.990788	0.802648	0.893933	0.964774	0.998197	0.8928	0.873368	0.556161	0.802671	0.726054	0.875193	0.910086	0.654187	0.986319	0.983098	0.913169	0.981112	0.972141
ALAD	0.67087	0.893492	0.995671	0.999413	0.395669	0.690704	0.901959	0.999841	0.999841	0.897227	0.974258	0.934285	0.974169	0.254123	0.293252	0.999716	0.859979	0.913011	0.926994	0.904235	0.905751	0.872836	0.944449	0.999491	0.899112	0.938606	0.912916	0.924812	0.887854	0.926806	0.998197	0.846718	0.906375	0.769917	0.774579	0.289499	0.656257	0.58579	0.761348	0.959483	0.75709	0.371845	0.794026	0.576938
ALAS1	0.979963	0.828406	0.927435	0.999413	0.0154678	0.974238	0.942061	0.999841	0.999841	0.742472	0.581732	0.594813	0.999718	0.830757	0.261023	0.999716	0.453782	0.707855	0.975934	0.567704	0.762397	0.870214	0.913455	0.979825	0.954277	0.96603	0.891936	0.787026	0.85856	0.91236	0.998197	0.921203	0.982991	0.898295	0.845123	0.945094	0.743569	0.995036	0.299592	0.981658	0.97847	0.856355	0.69999	0.810712
ALAS2	0.899609	0.877751	0.995671	0.999413	0.1451	0.526697	0.899235	0.999841	0.999841	0.661979	0.556527	0.458666	0.976115	0.352528	0.476707	0.999716	0.350205	0.834357	0.934026	0.574358	0.850873	0.755943	0.852921	0.999491	0.208014	0.849897	0.49702	0.302173	0.6129	0.91236	0.998197	0.617981	0.831957	0.319358	0.444508	0.786162	0.379899	0.663446	0.287702	0.984591	0.751135	0.838101	0.775821	0.795381
ALCAM	0.485252	0.558288	0.996266	0.999413	0.203481	0.99031	0.983243	0.999841	0.999841	0.177436	0.193379	0.571021	0.979046	0.797478	0.677401	0.999716	0.910861	0.454666	0.991139	0.436263	0.654581	0.976199	0.90492	0.999491	0.527875	0.973497	0.845379	0.488069	0.899631	0.993813	0.998197	0.931556	0.987531	0.903075	0.934272	0.840429	0.0463091	0.733254	0.155282	0.996191	0.705569	0.842331	0.952199	0.905174
ALDH16A1	0.871102	0.919492	0.995671	0.999413	0.0632637	0.816318	0.902918	0.999841	0.999841	0.410735	0.193217	0.410084	0.999657	0.588025	0.683314	0.999716	0.786804	0.548802	0.868113	0.54348	0.436489	0.562889	0.796854	0.892254	0.424338	0.785534	0.376532	0.309366	0.627085	0.938568	0.998197	0.715986	0.841684	0.699391	0.663934	0.975206	0.179217	0.715201	0.0709979	0.940618	0.205295	0.833831	0.954463	0.86076
ALDH18A1	0.440369	0.531092	0.995671	0.999413	0.239259	0.657906	0.964177	0.999841	0.999841	0.453156	0.34787	0.502623	0.986683	0.407597	0.456908	0.999716	0.893379	0.863068	0.92771	0.323963	0.752521	0.999014	0.976509	0.999491	0.667316	0.930184	0.887663	0.998384	0.663358	0.91236	0.998197	0.701647	0.849438	0.867663	0.64461	0.675732	0.307348	0.775672	0.0279319	0.931087	0.673706	0.644458	0.875008	0.702651
ALDH1A1	0.835129	0.962184	0.983276	0.999413	0.0309792	0.991084	0.968942	0.999841	0.999841	0.205351	0.0692779	0.919319	0.974169	0.911115	0.969396	0.999716	0.861231	0.603051	0.960092	0.203627	0.60314	0.982883	0.927652	0.999491	0.76901	0.930184	0.971888	0.815107	0.734259	0.926806	0.998197	0.788054	0.903566	0.782492	0.732606	0.95343	0.0352669	0.433249	0.00369545	0.986319	0.746839	0.93814	0.981579	0.859617
ALDH1A3-AS1	0.683279	0.554084	0.996189	0.999413	0.188709	0.987982	0.899235	0.999841	0.999841	0.0996064	0.247996	0.452684	0.974169	0.602299	0.738814	0.999716	0.21367	0.29988	0.871972	0.0535659	0.340728	0.996564	0.818211	0.999491	0.796763	0.925704	0.486149	0.720135	0.839273	0.91236	0.998197	0.703886	0.973407	0.43003	0.559352	0.808197	0.0824579	0.634698	0.163558	0.984591	0.699012	0.258181	0.588162	0.270005
ALDH1B1	0.465428	0.753489	0.996189	0.999413	0.000598418	0.988077	0.899235	0.999841	0.999841	0.396163	0.282042	0.66442	0.986683	0.891269	0.957608	0.999716	0.740672	0.963695	0.853617	0.832549	0.497675	0.903045	0.745347	0.999491	0.661026	0.975263	0.318235	0.262353	0.97911	0.918028	0.999165	0.734588	0.961677	0.41575	0.600035	0.963055	0.568788	0.970671	0.606705	0.997481	0.739781	0.869507	0.93912	0.880817
ALDH2	0.963748	0.777367	0.995671	0.999413	0.944611	0.642718	0.996573	0.999841	0.999841	0.0559571	0.14687	0.8463	0.982734	0.686181	0.619935	0.999716	0.698452	0.692806	0.998253	0.304805	0.631405	0.994935	0.915864	0.999491	0.416906	0.947028	0.80172	0.521975	0.871049	0.956209	0.998197	0.673466	0.852507	0.85941	0.662384	0.924131	0.0941897	0.532385	0.356789	0.97622	0.626942	0.955852	0.997489	0.954792
ALDH3A2	0.487518	0.609627	0.996266	0.999413	0.0376907	0.995804	0.917596	0.999841	0.999841	0.964924	0.95973	0.494222	0.991628	0.428021	0.577448	0.999716	0.987075	0.896328	0.89108	0.381863	0.702581	0.958093	0.934423	0.999491	0.850445	0.952402	0.901394	0.870159	0.861044	0.91236	0.998197	0.868506	0.942946	0.983459	0.831697	0.939158	0.912545	0.582549	0.17047	0.996191	0.942889	0.999529	0.987333	0.924089
ALDH3B1	0.885821	0.755703	0.898008	0.999413	0.849379	0.988189	0.985995	0.999841	0.999841	0.857546	0.744851	0.736995	0.974169	0.986982	0.7845	0.999716	0.879368	0.88954	0.960614	0.625733	0.857977	0.755943	0.80775	0.876881	0.739595	0.867825	0.837197	0.686005	0.835965	0.949066	0.998197	0.836502	0.942824	0.972041	0.837063	0.852628	0.625476	0.613714	0.398763	0.971457	0.423373	0.768475	0.912677	0.854653
ALDH4A1	0.61967	0.684639	0.989224	0.999413	0.290203	0.851888	0.9997	0.999841	0.999841	0.860976	0.984803	0.96629	0.974169	0.806641	0.554358	0.999716	0.824746	0.585821	0.99889	0.650199	0.75935	0.93886	0.877481	0.999491	0.969683	0.966129	0.636902	0.670986	0.935221	0.964774	0.998197	0.96503	0.976509	0.980404	0.948065	0.890485	0.904969	0.65694	0.995117	0.99412	0.741721	0.948385	0.987539	0.941827
ALDH5A1	0.354119	0.471028	0.995671	0.999413	0.56859	0.93122	0.990109	0.999841	0.999841	0.429527	0.579003	0.993515	0.997034	0.782483	0.93451	0.999716	0.612544	0.359312	0.952935	0.213153	0.636716	0.993658	0.918005	0.999491	0.870487	0.96776	0.470737	0.61865	0.88784	0.940905	0.998197	0.786939	0.977316	0.514613	0.694035	0.965584	0.739245	0.574661	0.487773	0.962207	0.869942	0.866037	0.954463	0.787584
ALDH6A1	0.423448	0.557273	0.997303	0.999413	0.732441	0.922283	0.901959	0.999841	0.999841	0.546236	0.60334	0.707848	0.986572	0.873943	0.823161	0.999716	0.932099	0.32852	0.999442	0.119559	0.77075	0.99647	0.959615	0.999491	0.596991	0.940131	0.952936	0.7718	0.708169	0.914264	0.998197	0.759898	0.928731	0.735211	0.676441	0.934072	0.690557	0.715744	0.150135	0.996394	0.824748	0.981266	0.969764	0.970219
ALDH7A1	0.948449	0.833311	0.995671	0.999413	0.519559	0.532208	0.906678	0.999841	0.999841	0.135287	0.156593	0.972277	0.974169	0.940502	0.808546	0.999716	0.957581	0.147887	0.349174	0.464486	0.21076	0.769447	0.94364	0.999491	0.273296	0.925222	0.537609	0.493878	0.693699	0.918028	0.998197	0.773311	0.865472	0.3177	0.594987	0.896614	0.0389456	0.97379	0.349607	0.891844	0.470063	0.61723	0.925204	0.809255
ALDH8A1	0.398656	0.401829	0.996189	0.999413	0.612507	0.988543	0.899235	0.999841	0.999841	0.715676	0.907615	0.452684	0.974169	0.383162	0.59799	0.999716	0.799551	0.968776	0.861434	0.387892	0.981236	0.967343	0.893987	0.999833	0.978323	0.921915	0.910072	0.812417	0.97436	0.91236	0.998197	0.74795	0.983725	0.346623	0.559341	0.559195	0.528734	0.435098	0.927928	0.978699	0.739151	0.999529	0.882728	0.933036
ALDH9A1	0.375513	0.401829	0.995671	0.999413	0.239026	0.976555	0.899235	0.999841	0.999841	0.254096	0.318976	0.970671	0.976115	0.834857	0.880476	0.999716	0.715364	0.510324	0.994983	0.122344	0.826353	0.986462	0.976487	0.999491	0.923858	0.961593	0.919317	0.855192	0.93444	0.983911	0.998197	0.958533	0.969658	0.963355	0.946986	0.972219	0.146812	0.524972	0.112289	0.9423	0.874465	0.974237	0.969134	0.943319
ALDOA	0.963076	0.91954	0.996189	0.999413	0.426386	0.987982	0.943409	0.999841	0.999841	0.562501	0.326989	0.681718	0.974169	0.676619	0.98549	0.999716	0.944486	0.618541	0.959742	0.311591	0.508623	0.737202	0.898165	0.853043	0.439207	0.787036	0.91732	0.646357	0.872288	0.964774	0.998197	0.888325	0.976509	0.93192	0.9094	0.985519	0.303828	0.762646	0.059925	0.999156	0.423279	0.909876	0.916891	0.980797
ALDOC	0.452971	0.401829	0.995671	0.999413	0.349826	0.858063	0.958314	0.999841	0.999841	0.716101	0.871891	0.410084	0.974169	0.41906	0.88833	0.999716	0.974751	0.631784	0.863532	0.271342	0.947098	0.789935	0.806618	0.999491	0.511882	0.946865	0.966417	0.918456	0.850668	0.946992	0.998197	0.989619	0.950113	0.528277	0.94675	0.937994	0.857863	0.874603	0.687494	0.810942	0.820558	0.994411	0.98445	0.984637
ALG1	0.698031	0.655696	0.996189	0.999413	0.0544043	0.902098	0.899235	0.999841	0.999841	0.563954	0.452368	0.58335	0.991572	0.456149	0.764537	0.999716	0.930317	0.601888	0.968868	0.964262	0.765793	0.855823	0.915835	0.999491	0.72841	0.954744	0.483194	0.558594	0.9652	0.980545	0.998197	0.983446	0.992282	0.873851	0.978238	0.942824	0.766835	0.661477	0.958028	0.99412	0.661567	0.912484	0.890671	0.910855
ALG10	0.715801	0.893492	0.995671	0.999413	0.920603	0.810169	0.929439	0.999841	0.999841	0.986126	0.869932	0.900796	0.974169	0.5401	0.346727	0.999716	0.935289	0.87655	0.960614	0.558333	0.993598	0.993705	0.979383	0.999491	0.827693	0.995252	0.994382	0.99697	0.925513	0.926806	0.998197	0.867116	0.927145	0.809953	0.7983	0.391843	0.552601	0.986864	0.151129	0.937091	0.659466	0.749673	0.903512	0.761436
ALG10B	0.624111	0.689243	0.995671	0.999413	0.838738	0.925992	0.960199	0.999841	0.999841	0.159869	0.202026	0.906516	0.976115	0.306575	0.131788	0.999716	0.980361	0.976632	0.928022	0.82812	0.380808	0.964138	0.90492	0.999491	0.80091	0.985246	0.893484	0.836504	0.845716	0.929285	0.998197	0.937391	0.987531	0.877813	0.874702	0.679107	0.361545	0.615687	0.54956	0.99412	0.801775	0.926496	0.900343	0.830568
ALG11	0.800234	0.612897	0.995671	0.999413	0.738714	0.728066	0.899235	0.999841	0.999841	0.4416	0.633551	0.812021	0.976115	0.780108	0.325371	0.999716	0.846847	0.965829	0.955458	0.705852	0.958924	0.996893	0.9559	0.999491	0.577309	0.958995	0.718	0.768788	0.946546	0.918028	0.998197	0.993831	0.983412	0.576354	0.861078	0.92301	0.995555	0.954925	0.389637	0.999156	0.445807	0.895076	0.866125	0.866749
ALG12	0.635552	0.998962	0.996189	0.999413	0.694879	0.816148	0.949287	0.999841	0.999841	0.805665	0.810392	0.464338	0.979046	0.727929	0.917534	0.999716	0.876175	0.879825	0.935407	0.757908	0.931009	0.977916	0.880706	0.999491	0.904653	0.925222	0.980974	0.876914	0.803323	0.989378	0.998197	0.855062	0.847464	0.894398	0.875023	0.993721	0.302124	0.975955	0.74287	0.996191	0.71783	0.999529	0.993031	0.857409
ALG13	0.824924	0.819289	0.996189	0.999413	0.433083	0.926742	0.943063	0.999841	0.999841	0.856148	0.978277	0.810399	0.974169	0.809541	0.675304	0.999716	0.774225	0.654465	0.979383	0.98614	0.992913	0.977879	0.788188	0.999491	0.945675	0.908107	0.701916	0.557716	0.798711	0.91236	0.998197	0.673466	0.847464	0.504665	0.524668	0.883132	0.642689	0.685688	0.310461	0.997481	0.471682	0.853401	0.974935	0.906293
ALG14	0.641123	0.630577	0.996189	0.999413	0.701107	0.969981	0.954572	0.999841	0.999841	0.0104877	0.0107395	0.903289	0.974169	0.919244	0.985048	0.999716	0.619806	0.509444	0.75469	0.191469	0.0843559	0.90413	0.799509	0.999491	0.222336	0.878593	0.235315	0.148317	0.680542	0.91236	0.998197	0.620336	0.942946	0.337787	0.465902	0.90389	0.0545369	0.289242	0.00608619	0.900707	0.147255	0.339393	0.668941	0.550007
ALG1L2	0.734005	0.804806	0.995671	0.999413	0.173787	0.790446	0.899235	0.999841	0.999841	0.577916	0.774134	0.973201	0.974169	0.842411	0.190594	0.999716	0.708938	0.991268	0.997819	0.865674	0.98458	0.996379	0.849413	0.999491	0.539506	0.884703	0.788554	0.584987	0.914831	0.91236	0.998197	0.669783	0.929255	0.885954	0.594781	0.976021	0.870592	0.353719	0.679153	0.417082	0.114243	0.962682	0.996213	0.970219
ALG1L9P	0.877136	0.962867	0.996189	0.999413	0.69404	0.782216	0.981848	0.999841	0.999841	0.00463923	0.00545866	0.707004	0.991572	0.392939	0.075549	0.999716	0.455314	0.235225	0.806768	0.168408	0.0919609	0.634409	0.783675	0.999491	0.37547	0.642583	0.494175	0.337748	0.380234	0.998827	0.795023	0.59936	0.549133	0.83138	0.588869	0.590342	0.0070902	0.559389	0.00499367	0.660071	0.247993	0.528692	0.931905	0.829054
ALG2	0.997531	0.819289	0.996189	0.999413	0.60962	0.85982	0.924173	0.999841	0.999841	0.417534	0.213826	0.6297	0.974169	0.6707	0.561922	0.999716	0.518269	0.996348	0.987294	0.997819	0.475191	0.925831	0.989155	0.999491	0.835417	0.986855	0.588285	0.853787	0.853245	0.986155	0.998197	0.835625	0.98538	0.357567	0.72018	0.969176	0.304399	0.659823	0.570114	0.976565	0.943188	0.986935	0.934335	0.854653
ALG3	0.344352	0.663225	0.996189	0.999413	0.0305538	0.942436	0.899235	0.999841	0.999841	0.0344275	0.0470321	0.579172	0.974169	0.801367	0.999687	0.999716	0.641827	0.430775	0.614163	0.230736	0.207197	0.562889	0.623644	0.876881	0.10047	0.785534	0.156118	0.046035	0.838705	0.91236	0.998197	0.633636	0.983412	0.486459	0.487492	0.860117	0.00293704	0.755363	0.0181648	0.989387	0.301648	0.35957	0.411772	0.512527
ALG5	0.360825	0.49133	0.996266	0.999413	0.178156	0.797451	0.899235	0.999841	0.999841	0.00681244	0.0229004	0.811719	0.974169	0.813123	0.665631	0.999716	0.459959	0.152536	0.754267	0.106763	0.0843559	0.751333	0.817708	0.999491	0.134081	0.81215	0.210002	0.129203	0.560063	0.927393	0.998197	0.57219	0.847464	0.20678	0.410224	0.887799	0.022529	0.552487	0.0405915	0.923421	0.554046	0.716872	0.844552	0.622592
ALG6	0.641911	0.766994	0.99637	0.999413	0.408452	0.959248	0.990674	0.999841	0.999841	0.134232	0.0792358	0.810137	0.974169	0.54765	0.457219	0.999716	0.657232	0.849718	0.738641	0.73384	0.190122	0.890381	0.993142	0.997349	0.243599	0.954955	0.757828	0.555031	0.779764	0.995848	0.998197	0.800611	0.998613	0.685595	0.791854	0.650222	0.355253	0.478636	0.413549	0.980182	0.63897	0.95801	0.961481	0.947836
ALG8	0.88217	0.837041	0.995762	0.999413	0.426929	0.940567	0.956229	0.999841	0.999841	0.372658	0.491057	0.810137	0.974169	0.323153	0.342012	0.999716	0.486198	0.895116	0.985142	0.602538	0.789574	0.99647	0.972474	0.999491	0.851969	0.961593	0.711172	0.815107	0.960506	0.926806	0.998197	0.900892	0.950113	0.956791	0.860757	0.675732	0.529607	0.804702	0.405075	0.996191	0.65774	0.937778	0.983877	0.91813
ALG9	0.84737	0.953175	0.996266	0.999413	0.654676	0.880336	0.899235	0.999841	0.999841	0.0628468	0.0349712	0.607631	0.974169	0.842887	0.535858	0.999716	0.45571	0.810205	0.95992	0.693331	0.193473	0.637928	0.933313	0.999491	0.483505	0.921915	0.644634	0.491507	0.903178	0.914264	0.998197	0.827028	0.996572	0.696411	0.87389	0.834926	0.00953924	0.952782	0.203066	0.759333	0.393095	0.822579	0.876432	0.946878
ALKBH1	0.773621	0.945625	0.996266	0.999413	0.418459	0.95112	0.899235	0.999841	0.999841	0.752816	0.640895	0.943107	0.984277	0.842887	0.810985	0.999716	0.743624	0.854848	0.89058	0.923764	0.732976	0.994935	0.963817	0.999491	0.964161	0.986204	0.681964	0.766878	0.969785	0.992437	0.998197	0.937856	0.986875	0.576354	0.879207	0.850224	0.632857	0.77329	0.764925	0.971457	0.727247	0.963802	0.96684	0.988526
ALKBH2	0.690318	0.670544	0.996189	0.999413	0.927096	0.775897	0.899235	0.999841	0.999841	0.00595273	0.00901354	0.557388	0.974169	0.629759	0.506799	0.999716	0.199682	0.184327	0.75469	0.216513	0.0974779	0.90413	0.824484	0.999491	0.754727	0.752442	0.547413	0.433893	0.79863	0.998827	0.998197	0.792465	0.831957	0.420608	0.72018	0.55752	0.00363467	0.488177	0.015037	0.659652	0.157401	0.460216	0.762398	0.271513
ALKBH3	0.830086	0.965242	0.995671	0.999413	0.0322238	0.782216	0.933478	0.999841	0.999841	0.00533077	0.00915345	0.531211	0.974169	0.530507	0.279617	0.999716	0.426462	0.214606	0.560849	0.101374	0.0515791	0.82528	0.937229	0.999491	0.793936	0.866498	0.32188	0.463062	0.795401	0.962805	0.998197	0.776674	0.878287	0.324529	0.706149	0.751086	0.0288081	0.383687	0.102444	0.931503	0.654658	0.343868	0.651986	0.311141
ALKBH4	0.928029	0.767955	0.995671	0.999413	0.379427	0.912399	0.899235	0.999841	0.999841	0.387777	0.329923	0.699759	0.997034	0.590692	0.712525	0.999716	0.935902	0.544492	0.920042	0.644771	0.733107	0.885103	0.955855	0.999491	0.971538	0.986855	0.651455	0.727577	0.942843	0.964774	0.998197	0.922185	0.99862	0.908955	0.938684	0.866133	0.317797	0.858572	0.489151	0.997481	0.684235	0.960186	0.982327	0.892159
ALKBH5	0.39408	0.540887	0.995671	0.999413	0.110011	0.983915	0.917125	0.999841	0.999841	0.433076	0.401225	0.615315	0.992975	0.742006	0.961428	0.999716	0.710214	0.792637	0.972213	0.206036	0.641381	0.996564	0.996921	0.999491	0.964161	0.924599	0.967183	0.982333	0.85985	0.980545	0.998197	0.965223	0.939536	0.955957	0.970263	0.881755	0.544739	0.737511	0.0957417	0.98594	0.994204	0.971255	0.957063	0.938761
ALKBH6	0.901746	0.838719	0.996189	0.999413	0.376345	0.844439	0.993759	0.999841	0.999841	0.053249	0.00691984	0.752655	0.974169	0.919244	0.974513	0.999716	0.573144	0.56344	0.978574	0.372007	0.418762	0.648622	0.770897	0.999491	0.368777	0.844925	0.259818	0.162629	0.654529	0.926806	0.998197	0.750517	0.929255	0.468525	0.63282	0.883779	0.0131609	0.779051	0.0126602	0.961093	0.234901	0.709514	0.916867	0.857747
ALKBH7	0.430556	0.402504	0.996266	0.999413	0.359388	0.690704	0.899235	0.999841	0.999841	0.102926	0.0517517	0.82667	0.986683	0.940502	0.863412	0.999716	0.41409	0.283365	0.89108	0.121636	0.188698	0.600995	0.794035	0.875335	0.169348	0.570478	0.236684	0.162948	0.441889	0.91236	0.984598	0.620336	0.712878	0.3177	0.451689	0.956124	0.0244961	0.598677	0.000339676	0.87595	0.14854	0.677177	0.844552	0.72793
ALKBH8	0.346872	0.437935	0.996266	0.999413	0.163715	0.853165	0.899235	0.999841	0.999841	0.752688	0.928507	0.931431	0.974169	0.954562	0.462598	0.999716	0.489183	0.962156	0.874174	0.950823	0.60151	0.99155	0.970647	0.999491	0.881905	0.958995	0.99844	0.828019	0.895345	0.996553	0.998197	0.986166	0.873368	0.885954	0.970139	0.909352	0.953106	0.588394	0.300336	0.998626	0.777563	0.981266	0.962981	0.913366
ALMS1	0.893347	0.899667	0.995671	0.999413	0.654954	0.728066	0.968003	0.999841	0.999841	0.660861	0.240269	0.517638	0.976115	0.431832	0.779698	0.999716	0.885963	0.698329	0.960614	0.868134	0.738394	0.999014	0.927704	0.999491	0.553105	0.998837	0.696812	0.572764	0.962303	0.964774	0.998197	0.88907	0.957244	0.640502	0.816716	0.772172	0.379789	0.33334	0.136093	0.971457	0.736475	0.922415	0.932905	0.945108
ALMS1-IT1	0.373903	0.456509	0.996266	0.999413	0.923442	0.898523	0.933478	0.999841	0.999841	0.968044	0.990083	0.470483	0.979046	0.86432	0.440929	0.999716	0.902548	0.933822	0.972351	0.681026	0.919948	0.97592	0.83521	0.999491	0.979474	0.970904	0.358279	0.337756	0.867158	0.91236	0.998197	0.858163	0.980042	0.350285	0.619338	0.957612	0.502514	0.47089	0.386131	0.996191	0.327461	0.928857	0.990474	0.914491
ALOX12	0.722315	0.809265	0.951519	0.999413	0.69697	0.93122	0.899235	0.999841	0.999841	0.593012	0.857579	0.517638	0.976115	0.409648	0.384001	0.999716	0.425162	0.954758	0.952935	0.958125	0.332147	0.93886	0.995389	0.999491	0.757467	0.972325	0.803124	0.926079	0.662799	0.91236	0.998197	0.897377	0.956047	0.991284	0.984219	0.849566	0.560759	0.879989	0.97423	0.984591	0.886546	0.976704	0.954463	0.882395
ALOX12-AS1	0.800809	0.860426	0.995671	0.999413	0.064648	0.970847	0.9993	0.999841	0.999841	0.0439603	0.147301	0.875319	0.974169	0.452322	0.567979	0.999716	0.723625	0.44928	0.799046	0.335481	0.141737	0.954837	0.955855	0.999491	0.247999	0.966728	0.826407	0.450187	0.765677	0.91236	0.998197	0.655471	0.972504	0.478069	0.530737	0.965743	0.235177	0.430172	0.0846776	0.984591	0.241006	0.821034	0.786096	0.765939
ALOX12P2	0.936956	0.96789	0.995671	0.999413	0.839238	0.797451	0.899235	0.999841	0.999841	0.968657	0.709046	0.846874	0.974169	0.88597	0.7845	0.999716	0.329154	0.92389	0.987947	0.817912	0.627802	0.923255	0.940803	0.952147	0.181794	0.981415	0.616611	0.35887	0.97911	0.999937	0.998197	0.772485	0.993189	0.569611	0.734413	0.621925	0.701613	0.749714	0.781392	0.997481	0.960322	0.934907	0.902363	0.929834
ALOX15	0.869143	0.804985	0.996189	0.999413	0.214409	0.945461	0.899235	0.999841	0.999841	0.327299	0.010227	0.741909	0.974169	0.990791	0.507766	0.999716	0.251476	0.947425	0.979492	0.700365	0.601173	0.776195	0.992775	0.956026	0.833149	0.801457	0.99724	0.975729	0.680923	0.995848	0.998197	0.951186	0.815661	0.976386	0.971208	0.617676	0.00112504	0.137798	0.0120301	0.984591	0.349462	0.0162531	0.403355	0.476982
ALOX15P1	0.931887	0.912365	0.996189	0.999413	0.142397	0.956233	0.899235	0.999841	0.999841	0.00744568	0.000701122	0.799168	0.986683	0.646071	0.358186	0.999716	0.441535	0.770016	0.720133	0.148039	0.0515172	0.873123	0.777675	0.999491	0.869486	0.91646	0.824099	0.610048	0.899205	0.91236	0.998197	0.954913	0.984876	0.954252	0.936293	0.97249	0.00121054	0.994121	0.000649237	0.91357	0.0546727	0.669155	0.820821	0.714702
ALOX5	0.874339	0.937841	0.974041	0.999413	0.00915443	0.844948	0.990674	0.999841	0.999841	0.796117	0.994438	0.710635	0.976115	0.981592	0.181924	0.999716	0.875337	0.401957	0.963567	0.546762	0.967227	0.97592	0.784621	0.952147	0.59049	0.974412	0.963859	0.648501	0.918621	0.91236	0.998197	0.685083	0.967803	0.536554	0.515555	0.851542	0.842828	0.850085	0.75226	0.989125	0.547955	0.444332	0.8783	0.714702
ALOX5AP	0.96178	0.980773	0.995671	0.999413	0.296423	0.797451	0.899235	0.999841	0.999841	0.227643	0.0487021	0.992885	0.974169	0.780108	0.075549	0.999716	0.806188	0.622943	0.947576	0.367548	0.243297	0.951235	0.873408	0.999491	0.554319	0.991987	0.944426	0.676267	0.916189	0.91236	0.998197	0.601354	0.999504	0.470163	0.444508	0.948315	0.0185184	0.811474	0.062464	0.810993	0.186679	0.945807	0.993242	0.923568
ALPK1	0.817992	0.713596	0.995671	0.999413	0.962277	0.891571	0.899235	0.999841	0.999841	0.583333	0.492572	0.844723	0.974169	0.827865	0.536499	0.999716	0.339281	0.740825	0.955232	0.715086	0.725464	0.846344	0.806348	0.999491	0.333434	0.857978	0.348718	0.210991	0.819042	0.992995	0.998197	0.858163	0.89408	0.677929	0.818662	0.917006	0.533078	0.836099	0.980855	0.943542	0.822245	0.963802	0.940836	0.834775
ALPK2	NA	NA	NA	NA	NA	NA	NA	NA	NA	NA	NA	NA	NA	NA	NA	NA	NA	NA	NA	NA	NA	NA	NA	NA	NA	NA	NA	NA	NA	NA	NA	NA	NA	NA	NA	NA	NA	NA	NA	NA	NA	NA	NA	NA
ALPK3	0.908871	0.911919	0.996189	0.999413	0.960185	0.823573	0.919789	0.999841	0.999841	0.212676	0.188183	0.796387	0.986683	0.985602	0.729612	0.999716	0.809928	0.366809	0.89232	0.359717	0.256201	0.769447	0.892572	0.974173	0.135836	0.905343	0.597388	0.282712	0.791197	0.936831	0.998197	0.739411	0.892303	0.710224	0.686366	0.600127	0.0060625	0.748869	0.272242	0.980182	0.625893	0.474935	0.582869	0.380512
ALPL	0.493806	0.402548	0.995671	0.999413	0.00179732	0.905331	0.98026	0.999841	0.999841	0.514349	0.524701	0.919613	0.974169	0.994196	0.711824	0.999716	0.393843	0.149235	0.938415	0.0778279	0.587508	0.97592	0.957941	0.999491	0.940774	0.96603	0.806397	0.965845	0.956604	0.914264	0.998197	0.974561	0.980042	0.977747	0.93	0.99657	0.597729	0.893188	0.0967308	0.997026	0.162714	0.799041	0.924051	0.958753
ALS2	0.819642	0.874129	0.996189	0.999413	0.115413	0.879449	0.961399	0.999841	0.999841	0.0259864	0.0437616	0.81813	0.979046	0.970171	0.917116	0.999716	0.826026	0.294563	0.755159	0.2162	0.0767347	0.926861	0.740164	0.999491	0.130044	0.849627	0.321377	0.131735	0.72599	0.91236	0.998197	0.57219	0.941285	0.416968	0.384858	0.962286	0.0525835	0.773233	0.00159944	0.757127	0.103806	0.92071	0.878668	0.826882
ALS2CL	0.579599	0.639208	0.995671	0.999413	0.16416	0.961618	0.923385	0.999841	0.999841	0.157091	0.396329	0.351611	0.986683	0.241323	0.20599	0.999716	0.831021	0.895424	0.99889	0.804047	0.664008	0.997784	0.902766	0.999491	0.588053	0.986204	0.750775	0.932099	0.899432	0.91236	0.998197	0.67276	0.983725	0.454237	0.544304	0.796391	0.228384	0.943256	0.957914	0.99121	0.264873	0.926065	0.983877	0.973003
ALYREF	0.811604	0.762487	0.997303	0.999413	0.0524	0.999926	0.899235	0.999841	0.999841	0.931972	0.899198	0.543391	0.976115	0.800699	0.89213	0.999716	0.583011	0.876644	0.987171	0.941991	0.999101	0.789935	0.908396	0.999491	0.902754	0.953423	0.446174	0.663795	0.851797	0.968994	0.998197	0.960065	0.947094	0.631241	0.924928	0.828803	0.788852	0.992441	0.654487	0.997481	0.924493	0.939314	0.900726	0.680646
AMACR	0.446327	0.475372	0.996189	0.999413	0.915566	0.922283	0.899235	0.999841	0.999841	0.680786	0.417979	0.683629	0.995251	0.589819	0.660667	0.999716	0.892063	0.840845	0.993787	0.758726	0.356513	0.980901	0.963347	0.999491	0.958621	0.999466	0.842497	0.948077	0.956604	0.964774	0.998437	0.87435	0.993039	0.750591	0.829187	0.341394	0.0248136	0.959238	0.490183	0.897293	0.66073	0.946039	0.978847	0.987873
AMBRA1	0.885389	0.656075	0.997159	0.999413	0.872261	0.863641	0.899235	0.999841	0.999841	0.64797	0.627207	0.991695	0.995261	0.965512	0.987474	0.999716	0.616743	0.664531	0.858495	0.734112	0.515368	0.981848	0.870197	0.999491	0.387616	0.930089	0.703318	0.513494	0.954668	0.91236	0.998197	0.682524	0.873368	0.36282	0.530737	0.55071	0.82138	0.915176	0.803198	0.983611	0.855562	0.864364	0.962981	0.650143
AMD1	0.621852	0.554084	0.995671	0.999413	0.960687	0.951303	0.899235	0.999841	0.999841	0.00621897	0.00026988	0.831546	0.974169	0.883462	0.212972	0.999716	0.792893	0.12077	0.640193	0.0636581	0.0654518	0.530128	0.770897	0.960534	0.669071	0.763916	0.317774	0.218772	0.704235	0.967786	0.998197	0.87435	0.899024	0.933194	0.866549	0.559195	3.84e-05	0.533678	0.000283677	0.693454	0.0328358	0.247793	0.504775	0.456586
AMDHD1	0.478512	0.548198	0.99964	0.999413	0.115752	0.829552	0.899235	0.999841	0.999841	0.219782	0.186169	0.910048	0.997034	0.984733	0.912021	0.999716	0.934864	0.93773	0.512489	0.782343	0.681273	0.881355	0.85137	0.97057	0.50351	0.87588	0.975208	0.923347	0.703591	0.929285	0.998197	0.846261	0.847464	0.95555	0.944602	0.812976	0.164032	0.590878	0.831795	0.889433	0.908994	0.644458	0.627883	0.243692
AMDHD2	0.6193	0.572386	0.996266	0.999413	0.973895	0.959248	0.907922	0.999841	0.999841	0.932177	0.769518	0.401203	0.991572	0.563411	0.781134	0.999716	0.979994	0.698726	0.968868	0.696808	0.753476	0.917393	0.981573	0.999491	0.858504	0.975263	0.962816	0.886032	0.989841	0.998291	0.998197	0.957213	0.986857	0.855012	0.934272	0.909689	0.387717	0.85806	0.340392	0.998284	0.286323	0.95609	0.92916	0.829466
AMER1	0.484814	0.441846	0.996189	0.999413	0.00262812	0.991232	0.971696	0.999841	0.999841	0.0572007	0.0529761	0.875487	0.974169	0.997107	0.926872	0.999716	0.879604	0.168252	0.907789	0.478844	0.179293	0.846244	0.885213	0.999491	0.761557	0.951552	0.417581	0.781212	0.993489	0.91236	0.998197	0.868531	0.967272	0.985849	0.824973	0.995952	0.013559	0.634823	0.175982	0.964485	0.157286	0.870771	0.934658	0.946878
AMFR	0.968867	0.980773	0.996189	0.999413	0.957116	0.832227	0.899235	0.999841	0.999841	0.749862	0.443614	0.896491	0.991572	0.999724	0.807848	0.999716	0.532181	0.750013	0.942393	0.995698	0.878565	0.93886	0.957941	0.999491	0.545251	0.977603	0.73298	0.786025	0.995337	0.967288	0.998197	0.981786	0.97341	0.896246	0.987854	0.923193	0.0871539	0.481531	0.458406	0.99412	0.445644	0.878111	0.92393	0.945665
AMIGO1	0.772966	0.93464	0.999859	0.999413	0.319618	0.994047	0.899235	0.999841	0.999841	0.632523	0.120999	0.441024	0.974169	0.168054	0.123494	0.999716	0.944668	0.919635	0.989734	0.998658	0.783869	0.717628	0.869454	0.999491	0.880296	0.893374	0.607373	0.604706	0.841232	0.969046	0.998197	0.959352	0.957244	0.902473	0.971208	0.76486	0.00154032	0.754123	0.118197	0.962207	0.270308	0.824458	0.964286	0.819663
AMIGO2	0.92025	0.816704	0.974041	0.999413	0.00668749	0.926742	0.899235	0.999841	0.999841	0.00443069	0.00682371	0.505744	0.982734	0.212637	0.131788	0.999716	0.837278	0.285554	0.861964	0.187056	0.0691582	0.961694	0.984979	0.999491	0.429464	0.980356	0.594167	0.508266	0.96923	0.92955	0.998197	0.937391	0.976509	0.707653	0.940457	0.781569	0.00640784	0.831324	0.11535	0.99202	0.21619	0.843853	0.910327	0.826882
AMIGO3	0.778796	0.972813	0.996189	0.999413	0.791295	0.814212	0.899235	0.999841	0.999841	0.8258	0.850513	0.972413	0.991572	0.948209	0.944961	0.999716	0.541738	0.789835	0.680791	0.824176	0.967806	0.945359	0.999347	0.999491	0.999527	0.982099	0.851341	0.955498	0.968934	0.91236	0.998197	0.69552	0.89408	0.494451	0.563024	0.817115	0.745196	0.962459	0.873882	0.997481	0.979514	0.898572	0.995367	0.985481
AMMECR1	0.988623	0.980554	0.997922	0.999413	0.80665	0.945121	0.997063	0.999841	0.999841	0.882277	0.761691	0.944058	0.982926	0.789954	0.609171	0.999716	0.859979	0.923357	0.943319	0.999341	0.992913	0.911372	0.876692	0.999491	0.867652	0.953256	0.810992	0.676935	0.962805	0.967942	0.998197	0.983944	0.973407	0.700416	0.939048	0.696392	0.846054	0.350392	0.252907	0.982396	0.930463	0.996487	0.962981	0.970219
AMMECR1L	0.700319	0.64282	0.996189	0.999413	0.408604	0.747004	0.933478	0.999841	0.999841	0.0600463	0.110447	0.96835	0.974169	0.814679	0.580598	0.999716	0.701362	0.587222	0.843415	0.145664	0.688122	0.936847	0.777675	0.999491	0.235294	0.763916	0.6679	0.347887	0.774193	0.91236	0.998197	0.646054	0.831957	0.837242	0.536045	0.818012	0.190716	0.90077	0.134709	0.966737	0.913368	0.467526	0.734925	0.460851
AMN1	0.67604	0.557711	0.996189	0.999413	0.943361	0.970145	0.899235	0.999841	0.999841	0.442632	0.717991	0.995359	0.974169	0.593841	0.764423	0.999716	0.962766	0.903183	0.968868	0.598973	0.948105	0.965213	0.990417	0.999491	0.661078	0.958995	0.894275	0.988712	0.946546	0.926806	0.998197	0.785587	0.969658	0.687482	0.713943	0.985623	0.835633	0.838669	0.739255	0.996191	0.866984	0.946039	0.991622	0.987873
AMOT	0.499415	0.518547	0.927435	0.999413	0.595141	0.538476	0.98698	0.999841	0.999841	0.0293904	0.0402169	0.995858	0.986683	0.966288	0.580592	0.999716	0.783639	0.235225	0.713308	0.0907523	0.109834	0.836093	0.950859	0.999491	0.376576	0.945937	0.992247	0.723974	0.662799	0.929285	0.998197	0.852119	0.920735	0.667584	0.765369	0.838515	0.00495898	0.443648	0.00211014	0.863669	0.247993	0.296424	0.456743	0.416573
AMOTL1	0.786151	0.803217	0.995671	0.999413	0.320315	0.885513	0.97466	0.999841	0.999841	0.00976807	0.140512	0.609603	0.974169	0.289035	0.392248	0.999716	0.969291	0.663561	0.376015	0.893754	0.356639	0.999014	0.993142	0.999491	0.422283	0.999466	0.912042	0.75164	0.98857	0.967942	0.998197	0.89955	0.99527	0.864049	0.976327	0.997188	0.0322604	0.96817	0.344087	0.964485	0.504741	0.297752	0.668941	0.625081
AMPD2	0.902863	0.853221	0.996189	0.999413	0.429657	0.668568	0.964477	0.999841	0.999841	0.386152	0.861481	0.652491	0.979046	0.914985	0.42133	0.999716	0.618311	0.799489	0.847327	0.911799	0.766829	0.994935	0.945859	0.999491	0.96641	0.964686	0.912521	0.982333	0.985007	0.94329	0.998197	0.965223	0.963486	0.864049	0.970263	0.626585	0.995554	0.893188	0.827901	0.945074	0.807055	0.843853	0.91124	0.641431
AMPD3	0.811604	0.666426	0.992205	0.999413	0.0104463	0.787789	0.899235	0.999841	0.999841	0.0806927	0.291804	0.846572	0.974169	0.850575	0.92329	0.999716	0.796648	0.345954	0.89232	0.52701	0.534463	0.855956	0.967087	0.952147	0.909091	0.973315	0.971888	0.848265	0.934416	0.94329	0.998197	0.800658	0.957993	0.591283	0.721227	0.866274	0.298139	0.84031	0.368798	0.718816	0.164253	0.661692	0.791128	0.855829
AMT	0.857067	0.781981	0.996189	0.999413	0.921576	0.586422	0.954776	0.999841	0.999841	0.946875	0.872069	0.612527	0.984277	0.851157	0.76795	0.999716	0.957956	0.812589	0.851058	0.798541	0.586082	0.965449	0.982158	0.999491	0.512568	0.999466	0.71575	0.78776	0.747591	0.91236	0.998197	0.674776	0.944549	0.500512	0.549197	0.861612	0.656282	0.718156	0.704547	0.985803	0.983098	0.799041	0.928	0.715332
AMY2B	0.344352	0.402504	0.974041	0.999413	0.0065675	0.966264	0.949287	0.999841	0.999841	0.58272	0.362128	0.881392	0.986683	0.610263	0.19564	0.999716	0.504585	0.988588	0.903972	0.883005	0.836834	0.965213	0.901494	0.999491	0.98916	0.986855	0.716528	0.78267	0.865582	0.979741	0.998197	0.902177	0.985402	0.950823	0.925388	0.973768	0.287045	0.538735	0.252907	0.984591	0.972114	0.881749	0.844176	0.836804
AMZ1	0.890137	0.889467	0.996189	0.999413	0.0261825	0.806709	0.899235	0.999841	0.999841	0.217753	0.75539	0.99255	0.986683	0.815039	0.386321	0.999716	0.947485	0.964958	0.979492	0.958661	0.927654	0.979836	0.877345	0.999491	0.56479	0.975945	0.895637	0.987511	0.915851	0.960385	0.998197	0.920107	0.958697	0.862185	0.941354	0.685116	0.843237	0.948388	0.674738	0.977793	0.987817	0.948385	0.813078	0.716304
AMZ2	0.959961	0.840596	0.996189	0.999413	0.172114	0.825124	0.899235	0.999841	0.999841	0.430182	0.77125	0.706268	0.984277	0.968738	0.730881	0.999716	0.238253	0.838256	0.949676	0.900795	0.720167	0.989759	0.915864	0.999491	0.469629	0.974412	0.647913	0.605296	0.977371	0.91236	0.999165	0.549657	0.98538	0.185597	0.353656	0.739694	0.954421	0.799429	0.75848	0.997481	0.633109	0.914386	0.891585	0.642931
AMZ2P1	0.641911	0.831659	0.996189	0.999413	0.53085	0.975325	0.899235	0.999841	0.999841	0.00163828	0.00102975	0.975632	0.979046	0.648792	0.441715	0.999716	0.826569	0.0972451	0.738641	0.0545113	0.131562	0.751333	0.770897	0.956026	0.24208	0.780971	0.270234	0.198348	0.577906	0.91236	0.975072	0.549657	0.839996	0.20678	0.367384	0.896614	0.00221297	0.425233	0.00102344	0.993103	0.396558	0.861245	0.850176	0.714702
ANAPC1	0.854555	0.975204	0.996266	0.999413	0.786947	0.870273	0.9993	0.999841	0.999841	0.708143	0.940977	0.908959	0.982734	0.821043	0.511112	0.999716	0.879097	0.826604	0.951067	0.756374	0.636075	0.906574	0.944449	0.999491	0.898803	0.999466	0.996342	0.885922	0.972575	0.914264	0.998197	0.905884	0.972633	0.915134	0.8374	0.829021	0.840689	0.348806	0.357046	0.968705	0.949335	0.984477	0.954463	0.986491
ANAPC10	0.344352	0.401829	0.997159	0.999413	0.977623	0.814212	0.899235	0.999841	0.999841	0.175609	0.250355	0.744613	0.979046	0.993964	0.639513	0.999716	0.789233	0.67071	0.847327	0.161167	0.253437	0.932443	0.99412	0.999491	0.289465	0.8952	0.814166	0.586093	0.629626	0.92754	0.998197	0.684189	0.835092	0.534274	0.604794	0.815503	0.413911	0.741536	0.219607	0.931087	0.936197	0.839674	0.908551	0.700714
ANAPC11	0.555159	0.631838	0.999859	0.999413	0.958087	0.854086	0.899235	0.999841	0.999841	0.333199	0.147504	0.848832	0.991572	0.710902	0.781449	0.999716	0.811951	0.483329	0.99628	0.355848	0.404889	0.78964	0.894044	0.999491	0.247856	0.837552	0.368359	0.283549	0.652445	0.92754	0.998197	0.744031	0.865472	0.496827	0.641044	0.69163	0.203712	0.478164	0.0505925	0.966737	0.46901	0.976704	0.968942	0.997118
ANAPC13	0.740545	0.663225	0.995671	0.999413	0.0318054	0.847309	0.899235	0.999841	0.999841	0.0956425	0.182484	0.965684	0.982734	0.999724	0.462908	0.999716	0.781956	0.349599	0.92866	0.76841	0.5029	0.823364	0.796854	0.999491	0.125254	0.952697	0.415244	0.257112	0.671148	0.91236	0.998197	0.549657	0.944549	0.224664	0.333888	0.795697	0.359558	0.975925	0.207224	0.984591	0.542876	0.56691	0.693103	0.7219
ANAPC15	0.857067	0.864612	0.995671	0.999413	0.580452	0.73953	0.982474	0.999841	0.999841	0.00264735	0.000387022	0.61875	0.976115	0.955812	0.991423	0.999716	0.380441	0.0370638	0.738641	0.0259162	0.0301607	0.751333	0.623644	0.878318	0.180124	0.444981	0.205191	0.080013	0.663358	0.91236	0.984598	0.549657	0.742695	0.324228	0.356487	0.618883	3.96e-06	0.327225	0.000220635	0.513742	0.0710487	0.382045	0.771476	0.552159
ANAPC16	0.344352	0.431604	0.996266	0.999413	0.177937	0.827754	0.899235	0.999841	0.999841	0.0417946	0.0139337	0.986581	0.986683	0.774719	0.380958	0.999716	0.498114	0.581969	0.927843	0.328618	0.203402	0.781116	0.929862	0.999491	0.258594	0.867825	0.438083	0.302722	0.665288	0.961318	0.998197	0.780524	0.906925	0.42049	0.676122	0.932296	0.00551026	0.238817	0.00906995	0.980182	0.372422	0.825959	0.909039	0.766986
ANAPC1P1	0.996844	0.950457	0.973048	0.999413	0.216777	0.961618	0.995684	0.999841	0.999841	0.165487	0.0081456	0.931431	0.982926	0.938799	0.398739	0.999716	0.476551	0.697154	0.92866	0.128617	0.358248	0.996564	0.940803	0.999491	0.926013	0.958995	0.921332	0.938404	0.920583	0.982659	0.998197	0.983446	0.976509	0.76815	0.984372	0.921138	0.0629817	0.783759	0.160134	0.997481	0.56013	0.898498	0.808303	0.822744
ANAPC1P2	0.344352	0.401829	0.996189	0.999413	0.207947	0.828588	0.899235	0.999841	0.999841	0.866554	0.479457	0.77923	0.974169	0.964787	0.960909	0.999716	0.866622	0.663062	0.95992	0.972923	0.779946	0.993658	0.957941	0.999491	0.274283	0.958995	0.861594	0.841965	0.912604	0.91236	0.998197	0.637983	0.973407	0.628549	0.535257	0.844661	0.0904965	0.818842	0.728547	0.972112	0.727967	0.955113	0.955877	0.889501
ANAPC1P4	0.728794	0.825938	0.995671	0.999413	0.9032	0.814212	0.921849	0.999841	0.999841	0.895243	0.968177	0.856648	0.986683	0.882644	0.278118	0.999716	0.602993	0.871057	0.995069	0.604415	0.844162	0.946884	0.975948	0.999491	0.67768	0.995735	0.956006	0.926079	0.625708	0.929285	0.998197	0.701647	0.92425	0.599696	0.628078	0.907875	0.851318	0.79303	0.64766	0.936349	0.919265	0.989037	0.875008	0.754964
ANAPC2	0.791786	0.81391	0.996189	0.999413	0.922232	0.781097	0.9762	0.999841	0.999841	0.570294	0.160159	0.752117	0.990969	0.657185	0.304444	0.999716	0.919011	0.854848	0.994026	0.692129	0.453042	0.989759	0.984757	0.999491	0.874883	0.947028	0.975171	0.94163	0.993562	0.990567	0.998197	0.855062	0.983725	0.732431	0.826038	0.740962	0.0272106	0.564416	0.0266673	0.996191	0.223295	0.946039	0.988104	0.880817
ANAPC4	0.820603	0.788	0.995671	0.999413	0.893006	0.881938	0.899235	0.999841	0.999841	0.946422	0.807076	0.996696	0.976115	0.599426	0.411598	0.999716	0.777085	0.858771	0.972351	0.835321	0.961173	0.996564	0.777675	0.999491	0.834286	0.949918	0.844296	0.551462	0.989742	0.91236	0.998197	0.885223	0.969658	0.979513	0.842199	0.801629	0.364641	0.98206	0.170307	0.927957	0.39338	0.889689	0.955877	0.977069
ANAPC5	0.811278	0.881549	0.996189	0.999413	0.0453724	0.968626	0.899235	0.999841	0.999841	0.913065	0.868895	0.401203	0.976115	0.319786	0.816115	0.999716	0.905904	0.812701	0.986968	0.29988	0.926182	0.980827	0.921664	0.999491	0.912186	0.921915	0.86185	0.992289	0.905838	0.923782	0.998197	0.960816	0.913284	0.878461	0.945328	0.884441	0.758097	0.750594	0.161652	0.996191	0.964495	0.922415	0.950982	0.970219
ANAPC7	0.375513	0.441846	0.996189	0.999413	0.081589	0.846594	0.914178	0.999841	0.999841	0.408164	0.331159	0.607535	0.986572	0.451273	0.805842	0.999716	0.831021	0.670939	0.9782	0.288333	0.982129	0.965774	0.882293	0.999491	0.663301	0.836792	0.8795	0.663634	0.594484	0.91236	0.998197	0.832044	0.831957	0.721306	0.708602	0.956623	0.335748	0.663446	0.0804693	0.918824	0.920641	0.974484	0.99672	0.974688
ANG	0.811029	0.550117	0.995671	0.999413	0.904239	0.77927	0.965711	0.999841	0.999841	0.933017	0.796201	0.93284	0.974169	0.970171	0.686595	0.999716	0.70172	0.673778	0.943319	0.336025	0.816757	0.971051	0.98346	0.999491	0.628175	0.909989	0.825931	0.936363	0.860269	0.964774	0.998197	0.90159	0.873368	0.747223	0.951525	0.678642	0.788852	0.586384	0.703062	0.965231	0.84138	0.989586	0.811868	0.784029
ANGEL1	0.802972	0.675073	0.996189	0.999413	0.0684344	0.780013	0.92887	0.999841	0.999841	0.421407	0.352807	0.399167	0.982734	0.409134	0.667626	0.999716	0.962766	0.900103	0.987947	0.894272	0.557053	0.956275	0.992807	0.999491	0.559057	0.994326	0.844597	0.816665	0.877307	0.91236	0.998197	0.656686	0.878287	0.628974	0.552723	0.743906	0.272675	0.959803	0.906279	0.997481	0.285584	0.974775	0.994277	0.875785
ANGEL2	0.420643	0.46355	0.996189	0.999413	0.273641	0.920486	0.919789	0.999841	0.999841	0.0666044	0.105048	0.938749	0.974169	0.912076	0.416404	0.999716	0.643536	0.563251	0.851912	0.41821	0.305313	0.759848	0.957941	0.999491	0.519038	0.795218	0.786571	0.672634	0.548793	0.964774	0.998197	0.782976	0.875129	0.426315	0.684699	0.952466	0.26644	0.557321	0.238179	0.992455	0.911358	0.792644	0.868283	0.66963
ANGPT1	0.349881	0.401829	0.951519	0.999413	0.000111396	0.664308	0.996573	0.999841	0.999841	0.0043502	0.00118292	0.477158	0.974169	0.394419	0.149729	0.999716	0.790711	0.0145742	0.900883	0.0244242	0.0311408	0.90413	0.860934	0.999491	0.990352	0.975263	0.537104	0.645623	0.97155	0.929285	0.998197	0.709256	0.917567	0.956698	0.740001	0.843798	0.000621297	0.299481	0.00392461	0.943567	0.0393051	0.888916	0.868724	0.867115
ANGPTL6	0.789911	0.948657	0.995671	0.999413	0.495878	0.919468	0.996646	0.999841	0.999841	0.345223	0.0843243	0.805613	0.974169	0.973951	0.636199	0.999716	0.284383	0.797214	0.988784	0.50063	0.601624	0.99647	0.998425	0.999491	0.713982	0.970196	0.83504	0.940562	0.989936	0.94329	0.998197	0.669687	0.98538	0.518857	0.581493	0.848254	0.0545641	0.691991	0.271588	0.992455	0.276496	0.482437	0.559916	0.606604
ANK1	0.516823	0.5904	0.995671	0.999413	0.033274	0.546655	0.907922	0.999841	0.999841	0.97816	0.947917	0.428415	0.974169	0.198203	0.429185	0.999716	0.513666	0.97394	0.96104	0.862895	0.894115	0.90413	0.972596	0.999491	0.500226	0.921707	0.990079	0.717699	0.499393	0.91236	0.998197	0.727509	0.820169	0.719568	0.616887	0.738373	0.500143	0.952234	0.436434	0.997481	0.836882	0.947952	0.928938	0.970976
ANK2	0.455934	0.462696	0.996189	0.999413	0.976566	0.884808	0.933478	0.999841	0.999841	0.846665	0.99254	0.896107	0.974169	0.651985	0.775741	0.999716	0.336302	0.700819	0.941169	0.831956	0.80363	0.692787	0.812847	0.999491	0.275313	0.998837	0.521095	0.371286	0.844575	0.918028	0.998197	0.929076	0.973061	0.527981	0.784454	0.981398	0.907571	0.977924	0.927928	0.996191	0.996155	0.999529	0.950982	0.907445
ANK3	0.775527	0.658439	0.996189	0.999413	0.223939	0.881926	0.991856	0.999841	0.999841	0.0352732	0.0227628	0.885627	0.986683	0.821001	0.166381	0.999716	0.956275	0.942434	0.650836	0.708798	0.25022	0.806331	0.99716	0.999491	0.687126	0.966129	0.990676	0.817257	0.890457	0.922029	0.998197	0.886708	0.973061	0.886372	0.830194	0.842367	0.00753318	0.454764	0.0627022	0.989834	0.489438	0.744337	0.92393	0.859617
ANKAR	0.71431	0.580483	0.989224	0.999413	0.657056	0.88373	0.9993	0.999841	0.999841	0.111271	0.182153	0.933516	0.982734	0.765335	0.40582	0.999716	0.770108	0.770285	0.953655	0.148588	0.300393	0.994935	0.944126	0.999491	0.854178	0.96603	0.801941	0.983702	0.801688	0.991248	0.998197	0.965022	0.933688	0.898295	0.958989	0.873188	0.187167	0.583604	0.297898	0.601418	0.782538	0.922415	0.978777	0.917593
ANKDD1A	0.846805	0.89637	0.996266	0.999413	0.077207	0.757873	0.922161	0.999841	0.999841	0.47249	0.318988	0.870704	0.974169	0.994196	0.415636	0.999716	0.967208	0.734596	0.928022	0.80077	0.976956	0.97863	0.988466	0.985286	0.753718	0.966129	0.878123	0.947678	0.99768	0.987574	0.998197	0.97992	0.987531	0.885954	0.952302	0.796391	0.183836	0.642081	0.134585	0.946088	0.77582	0.561343	0.994277	0.882533
ANKDD1B	0.576422	0.57002	0.999859	0.999413	0.141479	0.968626	0.940994	0.999841	0.999841	0.970687	0.828986	0.876556	0.988452	0.89435	0.447717	0.999716	0.791997	0.772333	0.891621	0.825253	0.819997	0.839348	0.766481	0.999491	0.665452	0.992685	0.692176	0.435129	0.777794	0.91236	0.998197	0.575311	0.89261	0.442495	0.414284	0.650222	0.784765	0.826349	0.609664	0.99412	0.94074	0.992469	0.975097	0.990262
ANKEF1	0.748829	0.783459	0.995671	0.999413	0.359668	0.925649	0.9278	0.999841	0.999841	0.98183	0.789279	0.828075	0.982734	0.768195	0.432296	0.999716	0.475294	0.880679	0.928022	0.821384	0.735982	0.949125	0.840098	0.999491	0.814517	0.992625	0.809888	0.698263	0.931145	0.980545	0.998197	0.805419	0.987531	0.655357	0.764788	0.893341	0.64688	0.421887	0.0990153	0.997481	0.602248	0.988272	0.983877	0.998501
ANKFY1	0.757196	0.585192	0.996266	0.999413	0.986206	0.770475	0.933894	0.999841	0.999841	0.00908213	0.00565708	0.844723	0.976115	0.923313	0.696502	0.999716	0.562327	0.658426	0.765529	0.227979	0.0787159	0.983817	0.835841	0.999491	0.225299	0.892796	0.655373	0.342109	0.761095	0.914264	0.998197	0.656686	0.847464	0.477164	0.539748	0.97249	0.0074535	0.422839	0.00890307	0.788307	0.317524	0.826153	0.934658	0.788176
ANKH	0.890352	0.913206	0.995671	0.999413	0.165689	0.757873	0.929376	0.999841	0.999841	0.680248	0.56626	0.395757	0.984277	0.321542	0.80638	0.999716	0.336302	0.977059	0.873017	0.981403	0.629056	0.755943	0.941209	0.999491	0.561557	0.946095	0.912052	0.676215	0.472171	0.914264	0.998197	0.770382	0.847464	0.704418	0.680069	0.738373	0.111917	0.770362	0.111496	0.997481	0.544395	0.912648	0.794725	0.87176
ANKHD1	0.817872	0.863979	0.995671	0.999413	0.664528	0.78939	0.899235	0.999841	0.999841	0.174185	0.219108	0.885836	0.974169	0.668468	0.936655	0.999716	0.336302	0.771223	0.876871	0.61619	0.463352	0.952688	0.893987	0.999491	0.988885	0.981515	0.633355	0.676935	0.841746	0.945023	0.998197	0.855062	0.973407	0.749782	0.796563	0.32058	0.396769	0.587504	0.406583	0.998614	0.441096	0.996629	0.950484	0.809049
ANKIB1	0.344352	0.401829	0.996189	0.999413	0.104826	0.988543	0.923385	0.999841	0.999841	0.830416	0.69334	0.710806	0.996086	0.89276	0.963552	0.999716	0.962412	0.821053	0.971755	0.825172	0.957349	0.861487	0.813437	0.853043	0.774271	0.921915	0.707806	0.629318	0.97911	0.999937	0.998197	0.986166	0.983725	0.910759	0.988937	0.685887	0.937784	0.870569	0.854577	0.984591	0.794971	0.936326	0.994277	0.993637
ANKLE1	0.982334	0.715212	0.995671	0.999413	0.399515	0.722313	0.910075	0.999841	0.999841	0.274486	0.172823	0.944058	0.974169	0.916991	0.718803	0.999716	0.986093	0.811101	0.66027	0.640269	0.19366	0.968113	0.918396	0.999491	0.941767	0.970036	0.924476	0.975562	0.97911	0.95565	0.998197	0.709287	0.973766	0.817082	0.771586	0.97249	0.14172	0.339796	0.70966	0.964775	0.41526	0.805431	0.995367	0.862563
ANKLE2	0.616802	0.810096	0.998451	0.999413	0.722974	0.997751	0.899235	0.999841	0.999841	0.685174	0.964658	0.520439	0.974169	0.915959	0.765097	0.999716	0.526066	0.902152	0.96079	0.635754	0.955732	0.965774	0.995587	0.999491	0.713836	0.96776	0.92886	0.934447	0.981021	0.999937	0.998197	0.872424	0.97713	0.595091	0.824973	0.946003	0.516822	0.928203	0.956009	0.994601	0.97847	0.928857	0.990141	0.906262
ANKMY1	0.363696	0.515855	0.995671	0.999413	0.208536	0.779176	0.989867	0.999841	0.999841	0.3525	0.289782	0.805613	0.991572	0.9605	0.746549	0.999716	0.889522	0.814329	0.95992	0.782479	0.878246	0.989759	0.957941	0.999491	0.96657	0.952402	0.961182	0.888738	0.986632	0.945023	0.998197	0.974273	0.892708	0.852133	0.919074	0.894808	0.140798	0.841496	0.336678	0.976565	0.609184	0.83927	0.861554	0.787584
ANKMY2	0.958776	0.842693	0.998001	0.999413	0.625562	0.965002	0.899235	0.999841	0.999841	0.621151	0.667868	0.658732	0.974169	0.716433	0.939624	0.999716	0.726647	0.872381	0.972351	0.797271	0.831516	0.98134	0.966896	0.999491	0.906821	0.96727	0.957172	0.962844	0.958514	0.985197	0.998197	0.983446	0.987696	0.85171	0.969469	0.728164	0.44011	0.653916	0.151219	0.965231	0.475933	0.931958	0.98095	0.938761
ANKRA2	0.485252	0.42768	0.995671	0.999413	0.738096	0.939601	0.899235	0.999841	0.999841	0.29197	0.545103	0.926083	0.982926	0.983771	0.9048	0.999716	0.453782	0.636773	0.928507	0.258491	0.537321	0.986462	0.8708	0.999491	0.310639	0.964686	0.601107	0.442488	0.88841	0.91236	0.999165	0.669687	0.99053	0.359645	0.521534	0.983183	0.874528	0.952234	0.511209	0.966737	0.741483	0.886006	0.954463	0.845213
ANKRD10	0.843815	0.998137	0.997295	0.999413	0.9747	0.882472	0.940994	0.999841	0.999841	0.994918	0.814815	0.967766	0.982734	0.50628	0.228232	0.999716	0.750774	0.966904	0.98529	0.756832	0.651477	0.98339	0.807083	0.999491	0.986981	0.945483	0.894477	0.599899	0.964513	0.91236	0.998197	0.771416	0.919763	0.806597	0.663247	0.887799	0.84097	0.984464	0.493696	0.997481	0.943983	0.967341	0.962981	0.925807
ANKRD11	0.952437	0.990205	0.997159	0.999413	0.433923	0.97267	0.965517	0.999841	0.999841	0.207793	0.339265	0.973201	0.982926	0.868927	0.580919	0.999716	0.828816	0.844549	0.965584	0.968021	0.508959	0.940253	0.971228	0.999491	0.379125	0.983153	0.774268	0.693895	0.939859	0.926806	0.998197	0.858163	0.973407	0.956915	0.828212	0.605395	0.546636	0.598364	0.941066	0.997481	0.829124	0.898498	0.910327	0.903474
ANKRD12	0.631319	0.566954	0.999344	0.999413	0.193584	0.800008	0.940493	0.999841	0.999841	0.755354	0.800199	0.494222	0.976115	0.451392	0.881516	0.999716	0.660782	0.919635	0.972208	0.509548	0.945484	0.994935	0.921664	0.999491	0.665474	0.881879	0.996317	0.848798	0.784068	0.91236	0.998197	0.674776	0.831957	0.556161	0.537993	0.495314	0.782384	0.971623	0.550663	0.99412	0.67147	0.871676	0.988234	0.822161
ANKRD13A	0.624111	0.710056	0.95581	0.999413	0.54998	0.862075	0.931052	0.999841	0.999841	0.0561593	0.0345786	0.99738	0.982926	0.865333	0.344324	0.999716	0.610734	0.668882	0.997608	0.201564	0.370774	0.976139	0.870976	0.999491	0.496856	0.945483	0.483194	0.38223	0.875607	0.980743	0.998437	0.954913	0.993039	0.966734	0.970604	0.693058	0.0244961	0.419073	0.0122556	0.982943	0.747627	0.842331	0.949228	0.903829
ANKRD13C	0.344352	0.401829	0.996189	0.999413	0.00287315	0.841069	0.969298	0.999841	0.999841	0.979871	0.919831	0.672752	0.991572	0.807279	0.911482	0.999716	0.878001	0.838256	0.998931	0.723401	0.98965	0.971286	0.842911	0.999491	0.982092	0.956549	0.775164	0.872386	0.823463	0.995631	0.998197	0.957409	0.86775	0.969041	0.965522	0.777354	0.625883	0.823533	0.620801	0.963844	0.889645	0.978064	0.987648	0.944775
ANKRD13D	0.659233	0.740191	0.996189	0.999413	0.779248	0.781097	0.971696	0.999841	0.999841	0.492508	0.636046	0.578311	0.979046	0.866331	0.66487	0.999716	0.848158	0.855905	0.784475	0.703187	0.735447	0.906574	0.98464	0.999491	0.805683	0.849627	0.652136	0.795852	0.849591	0.964774	0.998197	0.867528	0.878287	0.857677	0.895565	0.617091	0.851054	0.80018	0.666985	0.891844	0.91113	0.881613	0.955188	0.645977
ANKRD16	0.397456	0.674155	0.996189	0.999413	0.612933	0.873514	0.899235	0.999841	0.999841	0.193781	0.223912	0.706749	0.994074	0.752202	0.364967	0.999716	0.677069	0.879883	0.937486	0.981403	0.489796	0.755943	0.748896	0.881562	0.587588	0.703858	0.644408	0.385918	0.928454	0.995848	0.998197	0.97409	0.933688	0.972041	0.986915	0.66096	0.0496028	0.854266	0.131057	0.558067	0.435246	0.602696	0.791128	0.684449
ANKRD17	0.428843	0.470393	0.996189	0.999413	0.98846	0.972013	0.929439	0.999841	0.999841	0.503436	0.49921	0.870704	0.987856	0.682802	0.491038	0.999716	0.628557	0.774597	0.990183	0.845807	0.366779	0.996214	0.992807	0.999491	0.535526	0.96776	0.62606	0.605296	0.882757	0.989378	0.998197	0.972449	0.996178	0.826748	0.956752	0.731146	0.754548	0.506659	0.405731	0.99202	0.662384	0.963802	0.957063	0.988278
ANKRD17-DT	0.875342	0.989534	0.995671	0.999413	0.236043	0.998824	0.929439	0.999841	0.999841	0.00208292	0.000172432	0.979375	0.986683	0.953995	0.193227	0.999716	0.505875	0.324333	0.745609	0.04414	0.0587498	0.609673	0.962434	0.969606	0.900279	0.752442	0.960706	0.915288	0.523122	0.932961	0.998197	0.827982	0.838814	0.83414	0.783728	0.650222	6.66e-05	0.359407	0.000911902	0.330967	0.0388558	0.822579	0.876432	0.755425
ANKRD18A	0.760328	0.834208	0.983276	0.999413	0.156253	0.970559	0.98026	0.999841	0.999841	0.963886	0.934476	0.918928	0.992975	0.92949	0.514225	0.999716	0.453782	0.836297	0.977743	0.953543	0.960731	0.890381	0.999211	0.999491	0.561607	0.986204	0.826855	0.770369	0.957705	0.948736	0.998197	0.881672	0.97915	0.846511	0.838344	0.876644	0.560148	0.798682	0.745099	0.957949	0.805165	0.82079	0.878668	0.953242
ANKRD18CP	0.813296	0.785017	0.995671	0.999413	0.550568	0.974238	0.923385	0.999841	0.999841	0.486969	0.390058	0.958472	0.999657	0.981875	0.998176	0.999716	0.980915	0.963541	0.98529	0.777663	0.986347	0.976199	0.994487	0.999491	0.609515	0.96091	0.864521	0.885565	0.929675	0.980545	0.998197	0.966401	0.951113	0.921051	0.972187	0.976266	0.743569	0.905972	0.880883	0.980182	0.843721	0.817255	0.970744	0.911808
ANKRD18DP	0.755624	0.899514	0.995671	0.999413	0.651066	0.895919	0.899235	0.999841	0.999841	0.0944686	0.24835	0.674441	0.986683	0.814247	0.747597	0.999716	0.542177	0.733829	0.968868	0.818862	0.604727	0.954565	0.771436	0.999491	0.722654	0.975263	0.627416	0.475693	0.654529	0.92754	0.998197	0.921517	0.786285	0.877403	0.989416	0.575829	0.155062	0.748957	0.286094	0.601929	0.464873	0.877585	0.962981	0.828148
ANKRD20A11P	0.420643	0.798902	0.995671	0.999413	0.903282	0.818043	0.938998	0.999841	0.999841	0.4189	0.694942	0.349992	0.986683	0.501535	0.887479	0.999716	0.735164	0.690933	0.928507	0.835213	0.904568	0.821453	0.993142	0.983365	0.84591	0.88917	0.841818	0.787925	0.909311	0.91236	0.998197	0.875534	0.974725	0.841182	0.868634	0.587473	0.796827	0.27196	0.733385	0.313602	0.431034	0.993443	0.951082	0.972141
ANKRD20A2P	0.981758	0.936413	0.996266	0.999413	0.436574	0.999841	0.92534	0.999841	0.999841	0.112504	0.463773	0.708099	0.992461	0.427448	0.520441	0.999716	0.767509	0.858025	0.96127	0.594514	0.886992	0.99647	0.98246	0.99993	0.946291	0.949918	0.729793	0.918922	0.865135	0.977958	0.998197	0.958533	0.899562	0.442495	0.841066	0.862471	0.186104	0.584872	0.774803	0.959028	0.497412	0.857202	0.93912	0.982903
ANKRD20A4-ANKRD20A20P	0.873678	0.663535	0.995671	0.999413	0.0324182	0.92025	0.996573	0.999841	0.999841	0.748331	0.645843	0.608158	0.976115	0.576088	0.66857	0.999716	0.379476	0.972203	0.97896	0.934727	0.936104	0.976199	0.894647	0.999491	0.596747	0.971776	0.998173	0.964893	0.679761	0.926806	0.998197	0.61579	0.84615	0.878452	0.559352	0.988332	0.747465	0.727449	0.953655	0.998284	0.59576	0.468983	0.866125	0.65441
ANKRD20A5P	0.667539	0.937052	0.989224	0.999413	0.198273	0.555661	0.933797	0.999841	0.999841	0.961939	0.865545	0.968474	0.997034	0.91532	0.485824	0.999716	0.966791	0.708916	0.98529	0.709518	0.763938	0.994935	0.957072	0.999491	0.799475	0.980191	0.696608	0.634507	0.959583	0.918028	0.998197	0.792465	0.927529	0.586621	0.68798	0.741799	0.521369	0.912291	0.88641	0.989387	0.522824	0.730508	0.673288	0.730602
ANKRD20A9P	0.752535	0.859549	0.996266	0.999413	0.151609	0.845147	0.908699	0.999841	0.999841	0.701421	0.852497	0.993515	0.994074	0.995513	0.7388	0.999716	0.863303	0.98984	0.977179	0.744692	0.975396	0.969379	0.902185	0.999491	0.396915	0.940131	0.796267	0.477103	0.581102	0.985197	0.984598	0.999515	0.820169	0.902436	0.989548	0.985663	0.95385	0.78908	0.742614	0.966737	0.623164	0.842331	0.819445	0.79563
ANKRD22	0.521741	0.685916	0.922246	0.999413	0.0989665	0.970847	0.902918	0.999841	0.999841	0.2339	0.00838959	0.8418	0.974169	0.981202	0.426958	0.999716	0.336302	0.914329	0.990183	0.771123	0.197422	0.994935	0.981717	0.999491	0.955701	0.980191	0.806904	0.849904	0.998114	0.992481	0.998437	0.969281	0.973407	0.956698	0.960931	0.992658	0.142616	0.534741	0.539978	0.931087	0.770529	0.757812	0.835054	0.714702
ANKRD23	0.484352	0.639005	0.974041	0.999413	0.728411	0.742279	0.899235	0.999841	0.999841	0.924677	0.984726	0.840473	0.986683	0.655476	0.629015	0.999716	0.930114	0.984657	0.791116	0.576132	0.843579	0.82324	0.974413	0.956026	0.667562	0.846054	0.700193	0.747073	0.783732	0.914264	0.998197	0.655471	0.844239	0.394917	0.515555	0.718526	0.944224	0.92727	0.965631	0.982778	0.618818	0.955113	0.794026	0.810712
ANKRD24	0.804265	0.843182	0.996266	0.999413	0.400783	0.990172	0.921849	0.999841	0.999841	0.442636	0.156922	0.886213	0.974169	0.711053	0.747939	0.999716	0.184475	0.833649	0.999042	0.50331	0.89387	0.996564	0.983194	0.999491	0.969683	0.929729	0.912521	0.962332	0.72979	0.964774	0.998197	0.83697	0.918887	0.999578	0.853893	0.961971	0.281246	0.563795	0.052912	0.996191	0.479458	0.864912	0.957648	0.811259
ANKRD26	0.463661	0.478372	0.995671	0.999413	0.00972913	0.935378	0.947826	0.999841	0.999841	0.632369	0.42389	0.494222	0.986683	0.896847	0.765193	0.999716	0.957956	0.509917	0.976575	0.990929	0.777911	0.934097	0.88509	0.999491	0.911618	0.996095	0.595324	0.647462	0.952501	0.998827	0.998197	0.965637	0.936672	0.922884	0.990551	0.720426	0.522379	0.86372	0.721544	0.996191	0.480377	0.893969	0.937943	0.969208
ANKRD27	0.997531	0.83069	0.996189	0.999413	0.461881	0.974238	0.9993	0.999841	0.999841	0.176036	0.463313	0.890652	0.995261	0.966288	0.837204	0.999716	0.916303	0.716381	0.955733	0.508395	0.774591	0.994935	0.927704	0.999491	0.827693	0.939808	0.821163	0.802032	0.750598	0.92754	0.998197	0.690946	0.873368	0.537783	0.605999	0.777354	0.884203	0.672056	0.850213	0.920035	0.578824	0.981266	0.968247	0.974728
ANKRD28	0.730992	0.989534	0.995671	0.999413	0.48183	0.992218	0.907884	0.999841	0.999841	0.760526	0.464539	0.452684	0.974169	0.90271	0.987144	0.999716	0.325626	0.875738	0.650569	0.617042	0.256764	0.946703	0.779875	0.958394	0.916843	0.946865	0.689952	0.47457	0.879447	0.980954	0.998197	0.851802	0.90644	0.899616	0.850298	0.860117	0.700438	0.662625	0.721052	0.897423	0.242797	0.864364	0.893221	0.801667
ANKRD31	0.842062	0.792064	0.995671	0.999413	0.174655	0.972013	0.98698	0.999841	0.999841	0.196978	0.0699819	0.901669	0.997034	0.47013	0.177461	0.999716	0.511304	0.947425	0.923125	0.559579	0.160765	0.781116	0.910377	0.952147	0.779003	0.954955	0.975875	0.829361	0.983172	0.999633	0.998197	0.983021	0.892708	0.778824	0.943943	0.859048	0.0445145	0.272267	0.171837	0.852746	0.544395	0.842331	0.987539	0.985389
ANKRD33B	0.852269	0.543385	0.907983	0.999413	0.458931	0.920486	0.90096	0.999841	0.999841	0.777526	0.615437	0.99915	0.986683	0.931226	0.835632	0.999716	0.547888	0.903155	0.95992	0.540099	0.695095	0.942997	0.892202	0.902055	0.86907	0.884703	0.847966	0.653907	0.849591	0.92754	0.984598	0.713767	0.84838	0.48917	0.612833	0.844661	0.53241	0.891297	0.270574	0.903251	0.400074	0.827447	0.868283	0.780473
ANKRD34A	0.914877	0.986454	0.997078	0.999413	0.272941	0.869102	0.97004	0.999841	0.999841	0.0209456	0.00971616	0.96783	0.974169	0.966922	0.587862	0.999716	0.295303	0.0736778	0.754267	0.0302829	0.149159	0.870669	0.687221	0.999491	0.154538	0.637349	0.265908	0.112492	0.499393	0.91236	0.944926	0.549657	0.709943	0.174768	0.34766	0.813988	0.00989871	0.432177	4.44e-05	0.985006	0.494977	0.739486	0.867959	0.66963
ANKRD34B	0.568173	0.759252	0.973048	0.999413	0.336111	0.741195	0.923238	0.999841	0.999841	0.913506	0.406614	0.87312	0.976115	0.508528	0.464614	0.999716	0.783385	0.972569	0.988784	0.888264	0.751955	0.751958	0.857093	0.825704	0.672693	0.708777	0.376009	0.521975	0.718802	0.91236	0.998197	0.665287	0.847464	0.337578	0.499344	0.796756	0.350558	0.994121	0.980855	0.916303	0.751935	0.407214	0.632246	0.274718
ANKRD35	0.924533	0.861496	0.996189	0.999413	0.921417	0.870593	0.899235	0.999841	0.999841	0.99096	0.343844	0.640534	0.974169	0.871835	0.912973	0.999716	0.47101	0.972684	0.977179	0.365909	0.94942	0.99647	0.799509	0.999491	0.966831	0.919859	0.755135	0.666362	0.86718	0.91236	0.998197	0.905484	0.919763	0.599237	0.743231	0.985519	0.997566	0.942658	0.292273	0.984591	0.858409	0.740697	0.99074	0.791709
ANKRD36	0.878912	0.919492	0.975584	0.999413	0.112894	0.876342	0.9001	0.999841	0.999841	0.697147	0.798494	0.707848	0.986683	0.940994	0.575393	0.999716	0.889853	0.664982	0.952935	0.810316	0.994555	0.980272	0.843958	0.999491	0.626195	0.986204	0.563206	0.441858	0.97911	0.931052	0.998197	0.974273	0.963946	0.764425	0.893627	0.948328	0.88916	0.683166	0.764259	0.998626	0.598932	0.947862	0.994863	0.907445
ANKRD36B	0.91428	0.87244	0.996189	0.999413	0.425805	0.983386	0.899235	0.999841	0.999841	0.614212	0.702473	0.777517	0.997034	0.98003	0.636901	0.999716	0.85698	0.951215	0.908804	0.576421	0.53084	0.999555	0.952091	0.999491	0.957968	0.975263	0.65092	0.692522	0.915452	0.958413	0.998197	0.906634	0.971646	0.898295	0.981193	0.904383	0.995554	0.596269	0.920514	0.983611	0.79633	0.945316	0.974935	0.946878
ANKRD36BP2	0.349881	0.401829	0.999344	0.999413	0.00318991	0.728066	0.939193	0.999841	0.999841	0.974943	0.998865	0.349992	0.974169	0.218568	0.847464	0.999716	0.921425	0.933396	0.952935	0.760754	0.990039	0.97592	0.996162	0.999491	0.839446	0.955163	0.888464	0.964276	0.799631	0.91236	0.998197	0.776674	0.868524	0.793458	0.671828	0.675732	0.552122	0.848923	0.662878	0.997481	0.970497	0.956758	0.902238	0.901449
ANKRD36C	0.973172	0.964385	0.983276	0.999413	0.125949	0.998824	0.899235	0.999841	0.999841	0.924484	0.982439	0.690693	0.991572	0.894425	0.399578	0.999716	0.797627	0.659052	0.95992	0.951364	0.918568	0.976199	0.868289	0.999491	0.689349	0.978011	0.684676	0.509058	0.983628	0.919447	0.998197	0.987137	0.983725	0.898217	0.935865	0.993721	0.817443	0.85806	0.561978	0.997481	0.363037	0.983968	0.949228	0.99295
ANKRD37	0.985919	0.888106	0.996189	0.999413	0.640612	0.962065	0.899235	0.999841	0.999841	0.836107	0.783769	0.658732	0.982734	0.789082	0.823054	0.999716	0.41409	0.816606	0.883502	0.476098	0.690374	0.979836	0.971228	0.999491	0.530806	0.970233	0.762156	0.550127	0.95993	0.981644	0.998197	0.728686	0.956047	0.604089	0.724713	0.791199	0.902221	0.295835	0.756668	0.971457	0.942623	0.946039	0.990141	0.980277
ANKRD39	0.344352	0.401829	0.996189	0.999413	0.60499	0.810305	0.960199	0.999841	0.999841	0.495672	0.378611	0.458693	0.983219	0.400844	0.836833	0.999716	0.792392	0.28549	0.988784	0.229105	0.531119	0.965449	0.993104	0.999491	0.554319	0.91198	0.450444	0.550127	0.946546	0.936831	0.998197	0.936716	0.984876	0.893203	0.938272	0.747913	0.295021	0.615687	0.214072	0.996	0.657108	0.983968	0.983877	0.985389
ANKRD40	0.373567	0.442021	0.995671	0.999413	0.110759	0.993613	0.971127	0.999841	0.999841	0.811637	0.607272	0.349992	0.999775	0.577631	0.833247	0.999716	0.989253	0.943874	0.92866	0.818445	0.688807	0.855823	0.812847	0.999491	0.924187	0.939808	0.809185	0.816486	0.984085	0.993881	0.998197	0.988959	0.976509	0.856183	0.960931	0.667626	0.261109	0.883724	0.977897	0.982436	0.598306	0.93781	0.938493	0.922888
ANKRD42	0.99801	0.968329	0.996189	0.999413	0.437998	0.92025	0.899235	0.999841	0.999841	0.715663	0.559091	0.985909	0.974169	0.771635	0.633239	0.999716	0.985183	0.984783	0.945107	0.765635	0.945297	0.968113	0.90965	0.999491	0.948629	0.999466	0.745061	0.640749	0.972236	0.982906	0.998197	0.785686	0.869915	0.721419	0.763545	0.593361	0.372044	0.297476	0.201332	0.954411	0.704298	0.989586	0.993003	0.847097
ANKRD42-DT	0.926031	0.939935	0.996189	0.999413	0.308258	0.815461	0.899235	0.999841	0.999841	0.0306639	0.127531	0.874544	0.982734	0.936216	0.704676	0.999716	0.397704	0.866515	0.685726	0.371474	0.238496	0.996564	0.921664	0.999491	0.68604	0.956514	0.922007	0.752904	0.929675	0.91236	0.998197	0.730205	0.933107	0.413892	0.584108	0.619929	0.0624857	0.911874	0.399522	0.875068	0.916349	0.448985	0.791128	0.485492
ANKRD44	0.623725	0.811139	0.997303	0.999413	0.391678	0.977771	0.899235	0.999841	0.999841	0.833032	0.822952	0.909571	0.976115	0.978195	0.841251	0.999716	0.898721	0.846774	0.901165	0.630107	0.607415	0.989759	0.848996	0.999491	0.608354	0.964832	0.341629	0.374005	0.95314	0.980545	0.998197	0.776674	0.980485	0.933955	0.802036	0.976266	0.537216	0.746785	0.723618	0.98594	0.646296	0.991535	0.936354	0.961872
ANKRD44-AS1	0.889986	0.8078	0.995671	0.999413	0.606596	0.853784	0.996381	0.999841	0.999841	0.0256922	0.0557334	0.410084	0.974169	0.297393	0.359924	0.999716	0.33886	0.836496	0.963358	0.469678	0.497189	0.989973	0.983194	0.999491	0.653405	0.986855	0.94469	0.836872	0.996449	0.999937	0.998197	0.810807	0.995113	0.958527	0.875681	0.963957	0.0324368	0.842878	0.202752	0.965231	0.898814	0.826153	0.914711	0.862563
ANKRD44-DT	0.905454	0.985244	0.996189	0.999413	0.46455	0.972502	0.979644	0.999841	0.999841	0.850038	0.95973	0.825171	0.982734	0.954547	0.953812	0.999716	0.609522	0.975566	0.98149	0.445133	0.898062	0.994935	0.963672	0.999491	0.867489	0.975932	0.954365	0.958176	0.899226	0.978132	0.998197	0.886628	0.929255	0.858513	0.963939	0.932144	0.471689	0.59152	0.601537	0.998626	0.661936	0.98544	0.978777	0.974328
ANKRD44-IT1	0.799676	0.821038	0.996189	0.999413	0.777903	0.967307	0.899235	0.999841	0.999841	0.711909	0.613916	0.978423	0.974169	0.995282	0.677883	0.999716	0.45571	0.850142	0.986968	0.960286	0.601103	0.874669	0.796854	0.999491	0.347276	0.849627	0.353109	0.266724	0.716656	0.91236	0.998197	0.685674	0.847464	0.417911	0.558372	0.99553	0.583605	0.618869	0.553876	0.989125	0.938551	0.910555	0.931905	0.786488
ANKRD46	0.693588	0.807035	0.995671	0.999413	0.984202	0.998824	0.899235	0.999841	0.999841	0.327567	0.264829	0.66442	0.982734	0.376045	0.339412	0.999716	0.96336	0.993313	0.975482	0.798448	0.486867	0.994046	0.966462	0.999491	0.731664	0.973534	0.957172	0.999204	0.983628	0.964774	0.998197	0.922185	0.99527	0.984939	0.91444	0.829021	0.540719	0.663709	0.950571	0.996191	0.978892	0.805431	0.8783	0.867115
ANKRD49	0.482416	0.441456	0.996189	0.999413	0.936479	0.837295	0.899235	0.999841	0.999841	0.183661	0.479914	0.98939	0.982734	0.996473	0.800598	0.999716	0.413913	0.745584	0.958801	0.485597	0.573553	0.996564	0.934155	0.999491	0.379199	0.949631	0.688977	0.533666	0.880461	0.929285	0.998197	0.690265	0.942946	0.416968	0.578378	0.919896	0.683954	0.633198	0.642802	0.996394	0.777563	0.912648	0.96684	0.799823
ANKRD50	0.386662	0.414787	0.995671	0.999413	0.864015	0.951713	0.949045	0.999841	0.999841	0.2328	0.159778	0.587366	0.974169	0.879355	0.492504	0.999716	0.264929	0.883362	0.918779	0.897743	0.727511	0.996564	0.849413	0.999491	0.64991	0.992715	0.826259	0.415811	0.958175	0.964774	0.998197	0.947227	0.981236	0.833002	0.899571	0.976125	0.0140783	0.307345	0.124847	0.984591	0.599771	0.922415	0.92916	0.987651
ANKRD52	0.776149	0.514776	0.996189	0.999413	0.963174	0.644446	0.899235	0.999841	0.999841	0.517669	0.950033	0.812948	0.974169	0.681889	0.638746	0.999716	0.824029	0.61857	0.921647	0.410455	0.950966	0.993386	0.8708	0.999491	0.218108	0.927916	0.7407	0.480515	0.905372	0.91236	0.998197	0.676932	0.913284	0.530323	0.556092	0.484095	0.906654	0.991182	0.931136	0.966737	0.848796	0.709378	0.925702	0.606947
ANKRD54	0.905218	0.99013	0.995671	0.999413	0.778849	0.920486	0.91923	0.999841	0.999841	0.429132	0.219108	0.715825	0.976115	0.981829	0.984499	0.999716	0.372258	0.558965	0.997608	0.252261	0.571277	0.99647	0.864647	0.999491	0.812242	0.900185	0.936666	0.692266	0.784084	0.914264	0.998197	0.744031	0.858983	0.550091	0.63282	0.763446	0.106496	0.50916	0.111422	0.969217	0.869188	0.972421	0.966625	0.882428
ANKRD55	0.799224	0.995639	0.996189	0.999413	6.9e-07	0.6463	0.899235	0.999841	0.999841	0.225689	0.0509724	0.973522	0.974169	0.931753	0.589275	0.999716	0.740152	0.791951	0.958113	0.994085	0.655885	0.609673	0.849413	0.825704	0.763648	0.468457	0.987348	0.750146	0.578729	0.940204	0.998197	0.816931	0.771365	0.922073	0.800615	0.341394	0.000217243	0.335657	0.0032872	0.937785	0.499743	0.661928	0.832668	0.810712
ANKRD6	0.811695	0.8269	0.974041	0.999413	0.016464	0.651499	0.998874	0.999841	0.999841	0.735213	0.106683	0.707052	0.999657	0.466543	0.492504	0.999716	0.329154	0.767897	0.969789	0.828275	0.724327	0.923255	0.992775	0.94927	0.594794	0.835291	0.879829	0.796329	0.636208	0.927393	0.797684	0.67276	0.832823	0.482062	0.576038	0.128374	0.0348016	0.299481	0.0146877	0.984591	0.462934	0.121987	0.515428	0.207897
ANKRD9	0.632015	0.618772	0.996266	0.999413	0.0601351	0.809248	0.899235	0.999841	0.999841	0.862589	0.687423	0.437648	0.974169	0.143699	0.248452	0.999716	0.305349	0.891093	0.997608	0.886147	0.952021	0.870853	0.955855	0.999491	0.413551	0.96603	0.788554	0.61315	0.564046	0.929285	0.998197	0.653055	0.917589	0.430682	0.537695	0.944674	0.877592	0.667284	0.729051	0.998626	0.544354	0.989586	0.966625	0.997305
ANKS1A	0.691616	0.734462	0.974041	0.999413	0.454942	0.812165	0.922132	0.999841	0.999841	0.0292736	0.215675	0.918134	0.982734	0.867395	0.628155	0.999716	0.952721	0.53014	0.922604	0.171416	0.379718	0.999555	0.957941	0.999491	0.311269	0.96603	0.921847	0.711993	0.81348	0.998827	0.998197	0.798458	0.868524	0.672172	0.779448	0.938768	0.569747	0.684187	0.765753	0.945888	0.947971	0.986188	0.972712	0.908389
ANKS3	0.58047	0.462874	0.995671	0.999413	0.821786	0.757873	0.899235	0.999841	0.999841	0.850729	0.953021	0.349992	0.982926	0.140499	0.131801	0.999716	0.545744	0.831726	0.84781	0.954144	0.779102	0.871131	0.961992	0.981067	0.365342	0.943829	0.937824	0.714444	0.898994	0.91236	0.998197	0.67276	0.951857	0.775918	0.594987	0.64333	0.750101	0.898355	0.742655	0.997481	0.731885	0.974484	0.961314	0.956359
ANKS6	0.344352	0.401829	0.998157	0.999413	0.15207	0.925649	0.954776	0.999841	0.999841	0.392105	0.350385	0.703786	0.986683	0.690389	0.293418	0.999716	0.743523	0.814307	0.983931	0.941991	0.823599	0.94655	0.998425	0.999491	0.428555	0.989764	0.966417	0.787248	0.99768	0.91236	0.998463	0.874002	0.99527	0.709228	0.743231	0.980332	0.232052	0.861387	0.786719	0.992455	0.657923	0.890211	0.962981	0.980655
ANKUB1	0.738095	0.948106	0.996189	0.999413	0.619127	0.952138	0.917538	0.999841	0.999841	0.10472	0.00544274	0.637832	0.982734	0.742006	0.401849	0.999716	0.547888	0.344296	0.937579	0.1553	0.0351829	0.84312	0.808707	0.999491	0.911945	0.849627	0.212608	0.298227	0.804364	0.995768	0.998197	0.824293	0.927529	0.48917	0.766605	0.587223	0.000725317	0.793955	0.0021012	0.09753	0.0827603	0.989586	0.906543	0.890465
ANKZF1	0.799539	0.920799	0.995671	0.999413	0.0154678	0.938387	0.899235	0.999841	0.999841	0.645348	0.784458	0.562748	0.987441	0.749949	0.97737	0.999716	0.590573	0.881714	0.938668	0.935493	0.877182	0.962339	0.909897	0.999491	0.301698	0.958995	0.806373	0.487042	0.826156	0.91236	0.998197	0.773311	0.968252	0.868725	0.689399	0.777467	0.84444	0.615651	0.431372	0.997481	0.897478	0.93427	0.956257	0.917593
ANLN	0.351499	0.431387	0.996189	0.999413	0.0589909	0.728066	0.899235	0.999841	0.999841	0.966666	0.888009	0.413543	0.974169	0.183906	0.296921	0.999716	0.505068	0.837424	0.952935	0.838087	0.941357	0.993658	0.974727	0.999491	0.929645	0.945937	0.975067	0.932193	0.64639	0.91236	0.998197	0.621546	0.820169	0.762522	0.537993	0.644918	0.893329	0.857494	0.809784	0.98594	0.956042	0.996629	0.957813	0.996594
ANO10	0.344352	0.401829	0.986036	0.999413	0.219879	0.919258	0.899235	0.999841	0.999841	0.404012	0.452712	0.423688	0.976115	0.280668	0.0868133	0.999716	0.353252	0.729406	0.960614	0.869638	0.66888	0.914182	0.90492	0.999491	0.59135	0.94948	0.441539	0.570615	0.978304	0.978214	0.998197	0.964114	0.976509	0.760376	0.999699	0.874675	0.400528	0.839091	0.758893	0.986378	0.989637	0.909719	0.993242	0.925113
ANO2	0.800906	0.684639	0.996189	0.999413	0.41834	0.781097	0.950017	0.999841	0.999841	0.550607	0.553635	0.410084	0.986683	0.224262	0.174346	0.999716	0.785657	0.735294	0.902403	0.943781	0.754757	0.972272	0.789614	0.999491	0.832592	0.986204	0.798928	0.733094	0.987002	0.95966	0.998197	0.926197	0.982314	0.734569	0.860829	0.985663	0.701928	0.823682	0.58981	0.99412	0.989303	0.956906	0.92393	0.946096
ANO5	0.95725	0.678348	0.996189	0.999413	0.0608694	0.914928	0.949045	0.999841	0.999841	0.1227	0.2199	0.8286	0.974169	0.888803	0.995923	0.999716	0.770108	0.274925	0.428103	0.421781	0.322641	0.996823	0.939473	0.999491	0.863828	0.993987	0.732611	0.979346	0.72779	0.929285	0.998197	0.696338	0.960915	0.330487	0.560825	0.861612	0.496538	0.886102	0.572057	0.984591	0.777563	0.389734	0.570184	0.498824
ANO6	0.452971	0.565059	0.995671	0.999413	0.726497	0.999841	0.997063	0.999841	0.999841	0.0134123	0.00247425	0.908782	0.974169	0.879975	0.414956	0.999716	0.572437	0.439293	0.986968	0.122837	0.237331	0.994935	0.924048	0.999491	0.671423	0.921915	0.825872	0.648936	0.665537	0.94329	0.998197	0.828251	0.873368	0.981925	0.827578	0.984783	0.00335975	0.272267	0.000339508	0.997481	0.294756	0.923076	0.966625	0.963509
ANO7	NA	NA	NA	NA	NA	NA	NA	NA	NA	NA	NA	NA	NA	NA	NA	NA	NA	NA	NA	NA	NA	NA	NA	NA	NA	NA	NA	NA	NA	NA	NA	NA	NA	NA	NA	NA	NA	NA	NA	NA	NA	NA	NA	NA
ANO7L1	NA	NA	NA	NA	NA	NA	NA	NA	NA	NA	NA	NA	NA	NA	NA	NA	NA	NA	NA	NA	NA	NA	NA	NA	NA	NA	NA	NA	NA	NA	NA	NA	NA	NA	NA	NA	NA	NA	NA	NA	NA	NA	NA	NA
ANO8	0.759656	0.704224	0.995671	0.999413	0.200208	0.959248	0.911224	0.999841	0.999841	0.461042	0.322945	0.392983	0.991628	0.346114	0.273887	0.999716	0.787973	0.817362	0.898242	0.545614	0.964777	0.88838	0.985347	0.999491	0.680024	0.946865	0.857215	0.85532	0.997474	0.929285	0.998197	0.922486	0.989485	0.643102	0.824973	0.640426	0.486905	0.691487	0.270717	0.997481	0.650272	0.981266	0.982412	0.99295
ANO9	0.796162	0.91135	0.974041	0.999413	0.0128443	0.774426	0.968003	0.999841	0.999841	0.024001	0.041786	0.349992	0.974169	0.139017	0.134364	0.999716	0.913871	0.924993	0.968868	0.929663	0.372199	0.998523	0.929862	0.999491	0.875494	0.964686	0.955112	0.752021	0.761399	0.92754	0.998197	0.684189	0.873368	0.685149	0.628078	0.467583	0.0310538	0.896869	0.241597	0.997026	0.192841	0.978537	0.962981	0.826324
ANP32A	0.606252	0.781981	0.995671	0.999413	0.0292993	0.762755	0.899235	0.999841	0.999841	0.651096	0.828101	0.67166	0.991572	0.443108	0.185239	0.999716	0.841835	0.854848	0.928461	0.750089	0.827381	0.991777	0.806618	0.986511	0.619056	0.930441	0.781569	0.741982	0.969785	0.91236	0.998197	0.549657	0.868524	0.272593	0.34766	0.399392	0.458905	0.435098	0.668725	0.997481	0.937647	0.70343	0.912677	0.596352
ANP32A-IT1	0.992256	0.865189	0.995671	0.999413	0.979357	0.937329	0.899235	0.999841	0.999841	0.228304	0.401225	0.975359	0.974169	0.992792	0.826691	0.999716	0.382917	0.801099	0.965732	0.588032	0.589222	0.965774	0.906529	0.999491	0.187353	0.878593	0.548874	0.351631	0.727664	0.91236	0.998197	0.650686	0.844239	0.335515	0.483187	0.981577	0.558252	0.615687	0.469681	0.992455	0.927343	0.708589	0.853879	0.570291
ANP32B	0.626205	0.763331	0.996189	0.999413	0.117294	0.662025	0.961143	0.999841	0.999841	0.959497	0.789698	0.77923	0.976115	0.392694	0.509396	0.999716	0.90447	0.961842	0.911798	0.78327	0.975217	0.916398	0.894647	0.999491	0.787569	0.801457	0.914154	0.690182	0.706823	0.91236	0.928	0.672555	0.677752	0.690199	0.55326	0.33078	0.375936	0.983682	0.393615	0.937785	0.993354	0.913987	0.908551	0.866569
ANP32E	0.617612	0.883457	0.995671	0.999413	0.621886	0.780013	0.899235	0.999841	0.999841	0.688675	0.834068	0.467688	0.991572	0.685742	0.954371	0.999716	0.974552	0.775613	0.734302	0.682062	0.961173	0.956388	0.992775	0.975235	0.81334	0.901835	0.971166	0.933939	0.877647	0.91236	0.998197	0.760389	0.831957	0.814934	0.687415	0.322563	0.54587	0.542698	0.500516	0.971457	0.952938	0.885669	0.963712	0.807572
ANPEP	0.963074	0.855407	0.996189	0.999413	0.873444	0.814212	0.901736	0.999841	0.999841	0.190368	0.255376	0.690693	0.981479	0.981614	0.461768	0.999716	0.660814	0.574945	0.951067	0.570319	0.407692	0.996147	0.927704	0.999491	0.459186	0.954744	0.8212	0.907821	0.81322	0.960425	0.998197	0.815125	0.860887	0.631808	0.818338	0.722755	0.433819	0.896193	0.843758	0.942855	0.953454	0.948778	0.988508	0.797488
ANTKMT	0.575295	0.522998	0.996189	0.999413	0.565364	0.818391	0.950017	0.999841	0.999841	0.0439641	0.026431	0.607631	0.986683	0.692757	0.556779	0.999716	0.789233	0.121223	0.75469	0.114936	0.164737	0.613184	0.770897	0.956026	0.10047	0.739761	0.177155	0.0875792	0.472171	0.91236	0.998197	0.610538	0.820169	0.232548	0.439647	0.908908	0.0278946	0.493414	0.00258985	0.900707	0.0584308	0.586916	0.72117	0.64389
ANTXR2	0.478512	0.615747	0.996189	0.999413	0.346939	0.955638	0.985528	0.999841	0.999841	0.0120445	0.000325514	0.975632	0.974169	0.981592	0.273887	0.999716	0.450494	0.450666	0.941169	0.121746	0.126802	0.827	0.819733	0.999491	0.425057	0.785534	0.375711	0.22538	0.626604	0.992995	0.998197	0.814778	0.847464	0.733463	0.797059	0.955621	1.49e-06	0.170507	0.000192713	0.887545	0.205295	0.817275	0.900343	0.857381
ANTXRLP1	0.950419	0.796475	0.995671	0.999413	0.542812	0.953421	0.899235	0.999841	0.999841	0.0125804	0.0275	0.458387	0.991628	0.424499	0.342212	0.999716	0.70172	0.857049	0.857124	0.437865	0.447074	0.996564	0.98246	0.974173	0.988184	0.991055	0.921332	0.977673	0.824359	0.945756	0.998197	0.74683	0.973061	0.910377	0.744955	0.897831	0.0078309	0.951534	0.234132	0.931087	0.438088	0.948385	0.994493	0.954688
ANXA1	0.865591	0.960289	0.951519	0.999413	0.00468218	0.837935	0.899235	0.999841	0.999841	0.166732	0.237102	0.788076	0.982719	0.997107	0.830946	0.999716	0.944661	0.184285	0.277082	0.360448	0.202965	0.99647	0.957941	0.999491	0.50876	0.999466	0.645895	0.689878	0.988922	0.931052	0.998197	0.688457	0.967272	0.359645	0.57285	0.594877	0.747626	0.991285	0.925516	0.976565	0.739588	0.483321	0.565001	0.311141
ANXA11	0.689655	0.580483	0.994516	0.999413	0.759763	0.871879	0.924173	0.999841	0.999841	0.39482	0.807076	0.831495	0.988638	0.889169	0.457591	0.999716	0.633593	0.868162	0.95992	0.615165	0.774591	0.993658	0.960454	0.999491	0.727252	0.963594	0.940012	0.926079	0.916204	0.978132	0.998197	0.922185	0.948929	0.844215	0.926106	0.971595	0.907083	0.964994	0.950739	0.984591	0.680432	0.979789	0.976153	0.909722
ANXA2	0.38834	0.435044	0.967151	0.999413	5.59e-06	0.823014	0.899235	0.999841	0.999841	0.675748	0.906734	0.712235	0.998657	0.771198	0.985873	0.999716	0.79944	0.64261	0.590497	0.994373	0.669591	0.904999	0.990417	0.999491	0.867166	0.988796	0.664516	0.855121	0.974479	0.992437	0.998197	0.881949	0.973702	0.618465	0.828699	0.908908	0.607295	0.594662	0.164198	0.990245	0.882282	0.441393	0.604661	0.377697
ANXA2R	0.423448	0.431387	0.995671	0.999413	0.587961	0.999841	0.899235	0.999841	0.999841	0.00576737	0.00556079	0.699239	0.995887	0.399002	0.2821	0.999716	0.47101	0.251238	0.968868	0.126204	0.137443	0.836093	0.874201	0.999491	0.0751778	0.836852	0.286926	0.133038	0.730725	0.980954	0.998197	0.751731	0.933107	0.460604	0.6726	0.708808	0.00368047	0.261519	0.0110159	0.997481	0.219431	0.798293	0.895297	0.848093
ANXA2R-AS1	0.734641	0.92933	0.995671	0.999413	0.114827	0.78939	0.934658	0.999841	0.999841	0.0806927	0.25091	0.507492	0.979154	0.263346	0.487896	0.999716	0.472461	0.230386	0.95992	0.41821	0.561776	0.993658	0.93493	0.999491	0.337084	0.958995	0.664516	0.453683	0.914144	0.98314	0.998197	0.922185	0.905167	0.737683	0.901211	0.587473	0.0776339	0.539368	0.160576	0.997481	0.634362	0.955275	0.97147	0.964975
ANXA2R-OT1	0.64161	0.807859	0.98238	0.999413	0.763614	0.962065	0.899235	0.999841	0.999841	0.0959613	0.559815	0.59014	0.974169	0.938996	0.773497	0.999716	0.288231	0.233688	0.974767	0.0701634	0.513552	0.911953	0.799509	0.999491	0.319636	0.884703	0.588411	0.322064	0.774173	0.927393	0.998197	0.731741	0.903566	0.601699	0.651449	0.952466	0.321816	0.960394	0.133132	0.998284	0.843721	0.949832	0.998188	0.988981
ANXA3	0.437428	0.448907	0.995671	0.999413	0.000102417	0.776243	0.9993	0.999841	0.999841	0.44689	0.571622	0.964927	0.974169	0.962797	0.660442	0.999716	0.295303	0.11085	0.968868	0.0896627	0.46557	0.695548	0.917404	0.999491	0.914708	0.823982	0.576677	0.56537	0.663358	0.999892	0.998197	0.972116	0.871354	0.978427	0.973959	0.874675	0.943174	0.921825	0.409187	0.99202	0.301648	0.934907	0.978002	0.980655
ANXA4	0.373903	0.437935	0.974041	0.999413	0.000336092	0.850209	0.899235	0.999841	0.999841	0.314454	0.213454	0.701677	0.991628	0.787404	0.773336	0.999716	0.809104	0.232339	0.678598	0.625934	0.54982	0.683646	0.79215	0.684307	0.428555	0.794353	0.30571	0.285457	0.696937	0.936831	0.998197	0.684089	0.831957	0.379031	0.576038	0.897816	0.595187	0.464544	0.970745	0.956362	0.680432	0.584264	0.559916	0.326176
ANXA5	0.518603	0.628061	0.995671	0.999413	0.00162229	0.856838	0.907922	0.999841	0.999841	0.516913	0.177205	0.762187	0.984277	0.979215	0.455387	0.999716	0.96629	0.923996	0.89108	0.419667	0.683024	0.97863	0.988982	0.999491	0.940965	0.954777	0.820116	0.981992	0.784068	0.999352	0.998197	0.897223	0.968252	0.570494	0.838381	0.594877	0.0627975	0.438858	0.00395791	0.997481	0.47599	0.753126	0.88708	0.587572
ANXA6	0.356521	0.557711	0.996189	0.999413	0.0119667	0.964597	0.910475	0.999841	0.999841	0.416141	0.391172	0.698729	0.999657	0.802198	0.88283	0.999716	0.939373	0.8057	0.98529	0.387892	0.777911	0.980626	0.990902	0.999491	0.870874	0.963594	0.978236	0.973085	0.834085	0.953378	0.998197	0.81398	0.973407	0.980007	0.824973	0.737594	0.251572	0.342344	0.02598	0.997481	0.878807	0.889745	0.945294	0.822744
ANXA7	0.522609	0.678278	0.987915	0.999413	0.130578	0.742279	0.899235	0.999841	0.999841	0.794957	0.611217	0.970801	0.986683	0.953601	0.890284	0.999716	0.73822	0.981001	0.720133	0.679591	0.753476	0.803545	0.998246	0.979825	0.841048	0.973497	0.921911	0.93023	0.921592	0.975204	0.998197	0.882387	0.969658	0.713973	0.833432	0.678642	0.595869	0.779051	0.893414	0.998626	0.663021	0.505299	0.69999	0.496108
AOAH	0.837248	0.942669	0.995671	0.999413	0.860459	0.944887	0.899235	0.999841	0.999841	0.00843498	0.00251638	0.96935	0.976115	0.835418	0.20599	0.999716	0.52567	0.929166	0.884879	0.382656	0.0935801	0.90413	0.910377	0.999491	0.715691	0.797966	0.47132	0.465596	0.704235	0.999633	0.998197	0.74988	0.832823	0.642627	0.733358	0.881755	0.002483	0.715201	0.00343576	0.899024	0.204039	0.798293	0.803154	0.633957
AOAH-IT1	0.824297	0.833311	0.996266	0.999413	0.0333304	0.775897	0.899235	0.999841	0.999841	0.0181325	0.0809065	0.700852	0.974169	0.731841	0.405746	0.999716	0.299915	0.902152	0.860805	0.960286	0.234736	0.530128	0.770897	0.763728	0.112133	0.388211	0.149941	0.0683057	0.372392	0.914264	0.95192	0.549657	0.578315	0.257846	0.378532	0.993919	0.346274	0.839091	0.298008	0.969245	0.740895	0.484838	0.467236	0.447992
AOC2	0.814029	0.857366	0.995671	0.999413	0.815751	0.80079	0.899235	0.999841	0.999841	0.0248015	0.0361646	0.793731	0.986683	0.899735	0.332354	0.999716	0.452828	0.158854	0.901914	0.0853914	0.13681	0.866053	0.993142	0.999491	0.298478	0.823982	0.353085	0.55727	0.626604	0.992437	0.998197	0.666409	0.786285	0.265942	0.545697	0.559195	0.030119	0.59893	0.0976672	0.95766	0.650076	0.458181	0.627883	0.266944
AOC3	0.850087	0.740268	0.996189	0.999413	0.256936	0.727607	0.983243	0.999841	0.999841	0.02164	0.0112849	0.904156	0.974169	0.947607	0.642019	0.999716	0.556019	0.0626838	0.765529	0.0535659	0.0574855	0.867666	0.951951	0.999491	0.418557	0.928727	0.522565	0.530695	0.748724	0.979952	0.998197	0.915703	0.847464	0.359645	0.783117	0.327528	0.00474865	0.679247	0.0653403	0.556955	0.416672	0.465759	0.537829	0.270005
AOPEP	0.619725	0.810563	0.996266	0.999413	0.461894	0.790446	0.902918	0.999841	0.999841	0.847322	0.884076	0.791246	0.986683	0.880222	0.388824	0.999716	0.856674	0.944191	0.991139	0.895276	0.985885	0.987595	0.770897	0.999491	0.383842	0.951552	0.765753	0.348152	0.949038	0.91236	0.998197	0.881631	0.980042	0.554279	0.694037	0.97249	0.840512	0.64354	0.603047	0.95766	0.711921	0.938291	0.938187	0.87022
AP1AR	0.847721	0.723643	0.996266	0.999413	0.852641	0.779361	0.899235	0.999841	0.999841	0.0253836	0.0471328	0.821963	0.978704	0.861344	0.579997	0.999716	0.408121	0.378464	0.411941	0.171456	0.129508	0.959158	0.993142	0.999491	0.561431	0.850734	0.735421	0.824766	0.86718	0.989378	0.998197	0.770382	0.873368	0.352061	0.662384	0.661459	0.0675712	0.717229	0.0314204	0.737883	0.701999	0.599502	0.893645	0.447992
AP1B1	0.660314	0.501106	0.995671	0.999413	0.939796	0.978603	0.997063	0.999841	0.999841	0.515524	0.756929	0.778285	0.999657	0.965978	0.780996	0.999716	0.908271	0.87655	0.988125	0.922267	0.965055	0.965774	0.996162	0.999491	0.349276	0.982247	0.93128	0.781115	0.904397	0.964774	0.998197	0.960733	0.95511	0.956698	0.982019	0.834957	0.888934	0.769791	0.600165	0.992455	0.681945	0.948385	0.968942	0.988981
AP1G1	0.772966	0.713596	0.995671	0.999413	0.620474	0.933474	0.921394	0.999841	0.999841	0.271253	0.240002	0.889593	0.974169	0.936216	0.632809	0.999716	0.366918	0.966084	0.99889	0.52098	0.508865	0.98172	0.809028	0.999491	0.452218	0.917126	0.605773	0.365616	0.760645	0.952419	0.998197	0.773311	0.903566	0.68157	0.718563	0.971643	0.299321	0.335657	0.111422	0.984591	0.998236	0.999529	0.994493	0.926545
AP1G2	0.968203	0.929511	0.995671	0.999413	0.0541447	0.705897	0.940994	0.999841	0.999841	0.97593	0.886775	0.356682	0.976115	0.421388	0.915955	0.999716	0.857826	0.923768	0.682116	0.769762	0.655223	0.990193	0.944126	0.999491	0.948607	0.928587	0.842464	0.811344	0.665537	0.94689	0.998197	0.723256	0.831957	0.816598	0.704061	0.601692	0.954753	0.992379	0.600784	0.93958	0.919507	0.893934	0.952199	0.729035
AP1G2-AS1	0.725019	0.542397	0.995671	0.999413	0.358843	0.976115	0.899235	0.999841	0.999841	0.526808	0.423537	0.57119	0.976115	0.525793	0.514004	0.999716	0.798652	0.792637	0.969789	0.813377	0.767214	0.959931	0.915835	0.999491	0.246037	0.96776	0.999354	0.70526	0.92659	0.914264	0.998197	0.676932	0.978302	0.768308	0.61002	0.955621	0.299134	0.897795	0.497442	0.98621	0.601515	0.97293	0.978777	0.925113
AP1M1	0.676005	0.562699	0.996189	0.999413	0.380974	0.780845	0.917596	0.999841	0.999841	0.620283	0.833977	0.472152	0.986683	0.596718	0.670504	0.999716	0.79301	0.847696	0.928022	0.683725	0.811243	0.974214	0.864771	0.999491	0.860691	0.974338	0.99104	0.876441	0.91886	0.979647	0.998197	0.930277	0.927529	0.884588	0.94029	0.848254	0.752772	0.833301	0.820384	0.992455	0.590319	0.966621	0.99187	0.946878
AP1M2	0.344352	0.49208	0.995671	0.999413	0.873037	0.994047	0.899235	0.999841	0.999841	0.303489	0.438699	0.454864	0.982926	0.648333	0.470165	0.999716	0.951357	0.374917	0.523064	0.424147	0.556887	0.980901	0.966087	0.999491	0.632633	0.990622	0.488859	0.700616	0.921732	0.914264	0.998197	0.900511	0.944949	0.44251	0.72196	0.836382	0.35849	0.934043	0.194204	0.997481	0.728929	0.971255	0.683577	0.574944
AP1S1	0.768164	0.937052	0.996189	0.999413	0.251599	0.945516	0.899235	0.999841	0.999841	0.730483	0.876702	0.800069	0.974169	0.918342	0.983187	0.999716	0.785362	0.854005	0.952935	0.785539	0.651477	0.932487	0.78494	0.999491	0.35782	0.91198	0.374407	0.305438	0.860269	0.91236	0.998197	0.59936	0.949671	0.342159	0.448607	0.791199	0.825229	0.952234	0.662714	0.984591	0.865952	0.875972	0.844075	0.741451
AP1S2	0.619862	0.57006	0.995671	0.999413	0.0960412	0.853165	0.899235	0.999841	0.999841	0.27038	0.938148	0.76376	0.9889	0.952507	0.828346	0.999716	0.870984	0.316466	0.630008	0.661581	0.633604	0.990136	0.953145	0.999491	0.279655	0.975687	0.524679	0.508266	0.876334	0.914264	0.998197	0.679044	0.986424	0.267869	0.515555	0.973768	0.812403	0.666013	0.61724	0.988618	0.813183	0.906322	0.912677	0.787067
AP1S3	0.713765	0.594535	0.995671	0.999413	0.606596	0.662025	0.96964	0.999841	0.999841	0.974846	0.694415	0.66442	0.984277	0.952507	0.580243	0.999716	0.323868	0.767734	0.89058	0.955604	0.986183	0.97863	0.964083	0.999491	0.905697	0.985246	0.918617	0.994272	0.915705	0.987752	0.998197	0.999515	0.973407	0.902436	0.969382	0.939033	0.890837	0.816908	0.4442	0.989387	0.820892	0.801425	0.889175	0.862563
AP2A1	0.500515	0.641771	0.996189	0.999413	0.0813302	0.773927	0.999325	0.999841	0.999841	0.975876	0.943624	0.579172	0.995261	0.43376	0.45157	0.999716	0.397797	0.975801	0.977179	0.793842	0.957349	0.857572	0.957941	0.999491	0.573311	0.946865	0.93681	0.775972	0.516195	0.91236	0.998197	0.829617	0.865472	0.94648	0.773365	0.946228	0.464389	0.767835	0.26306	0.984591	0.696551	0.974484	0.938493	0.952011
AP2A2	0.942672	0.700102	0.995671	0.999413	0.84252	0.69644	0.931473	0.999841	0.999841	0.317423	0.728184	0.584253	0.991628	0.953861	0.996869	0.999716	0.54652	0.575268	0.926568	0.515486	0.606144	0.976199	0.950373	0.999491	0.207319	0.921915	0.491711	0.413195	0.827899	0.919447	0.998197	0.67276	0.920735	0.455803	0.55326	0.747913	0.688381	0.80018	0.828915	0.957962	0.900638	0.399999	0.774222	0.541453
AP2B1	0.765031	0.804985	0.995671	0.999413	0.963601	0.903906	0.980868	0.999841	0.999841	0.299139	0.371895	0.894537	0.984277	0.806926	0.609171	0.999716	0.350637	0.889443	0.970984	0.640089	0.655464	0.965449	0.940803	0.999491	0.897656	0.96603	0.861886	0.919097	0.978113	0.987046	0.998197	0.95665	0.99369	0.875802	0.982177	0.931842	0.652493	0.722001	0.324865	0.982943	0.93532	0.966621	0.958274	0.946878
AP2M1	0.973524	0.989861	0.996189	0.999413	0.202082	0.917167	0.899235	0.999841	0.999841	0.495793	0.684552	0.399167	0.979046	0.178816	0.388668	0.999716	0.403503	0.684506	0.976075	0.982999	0.964942	0.923255	0.975948	0.999491	0.826001	0.939808	0.879829	0.988712	0.622137	0.92754	0.998197	0.923605	0.849196	0.96579	0.886053	0.736056	0.94006	0.740339	0.626678	0.965231	0.882209	0.963712	0.89353	0.909993
AP2S1	0.513757	0.580483	0.996189	0.999413	0.949207	0.722313	0.899235	0.999841	0.999841	0.208425	0.124819	0.799175	0.977005	0.788561	0.761189	0.999716	0.611168	0.272379	0.880528	0.510403	0.498002	0.759848	0.849413	0.986511	0.169049	0.850734	0.400574	0.256112	0.59526	0.914264	0.998197	0.67276	0.850316	0.473608	0.552723	0.999242	0.0309388	0.446824	0.0502575	0.998194	0.357165	0.757081	0.795729	0.766986
AP3B1	0.96914	0.905326	0.995671	0.999413	0.126037	0.859161	0.924173	0.999841	0.999841	0.013678	0.00241808	0.65772	0.986683	0.429218	0.191792	0.999716	0.552378	0.808732	0.990183	0.482357	0.225406	0.943021	0.794035	0.999491	0.700282	0.992685	0.530317	0.300049	0.969385	0.980545	0.998197	0.875534	0.947455	0.96578	0.901211	0.587154	0.00403003	0.256333	0.00518636	0.920035	0.0999542	0.93627	0.972441	0.915385
AP3B2	0.781428	0.773928	0.996189	0.999413	0.351658	0.778786	0.940994	0.999841	0.999841	0.688055	0.631774	0.477978	0.983219	0.484931	0.743662	0.999716	0.846616	0.98298	0.92079	0.866969	0.966091	0.97863	0.957941	0.999491	0.649598	0.892796	0.957061	0.890094	0.613525	0.995848	0.998197	0.800611	0.831957	0.553352	0.758478	0.781676	0.715502	0.337	0.872432	0.971457	0.957226	0.943551	0.982395	0.971761
AP3D1	0.54747	0.513853	0.996189	0.999413	0.257011	0.794386	0.960058	0.999841	0.999841	0.123715	0.399065	0.707052	0.98785	0.914137	0.669733	0.999716	0.976661	0.585328	0.928022	0.319184	0.54481	0.98339	0.990902	0.999491	0.434768	0.950648	0.77496	0.64518	0.815263	0.96848	0.998197	0.843397	0.913284	0.719034	0.797026	0.982929	0.482607	0.540918	0.472364	0.980182	0.974994	0.943551	0.962981	0.886554
AP3M1	0.344352	0.470393	0.996189	0.999413	0.00102918	0.9021	0.899235	0.999841	0.999841	0.581359	0.168142	0.891768	0.991572	0.890096	0.979048	0.999716	0.985183	0.793591	0.92866	0.272248	0.770732	0.983574	0.993142	0.999491	0.942029	0.939808	0.994382	0.898413	0.750598	0.978132	0.998197	0.89722	0.932736	0.772292	0.85532	0.915838	0.0655272	0.371727	0.00226098	0.992455	0.441986	0.928857	0.940836	0.875785
AP3M2	0.408742	0.426251	0.995671	0.999413	0.000305644	0.862196	0.993468	0.999841	0.999841	0.188234	0.665372	0.570794	0.974169	0.178816	0.126472	0.999716	0.783166	0.86018	0.8924	0.825156	0.40907	0.997743	0.915517	0.999491	0.739901	0.900185	0.962122	0.706395	0.747591	0.91236	0.998197	0.731912	0.873368	0.92547	0.639007	0.848822	0.729141	0.952478	0.280676	0.997481	0.530469	0.904451	0.998188	0.996594
AP3S1	0.392166	0.425625	0.995671	0.999413	0.816926	0.814212	0.899235	0.999841	0.999841	0.125319	0.151876	0.713044	0.976115	0.554871	0.440308	0.999716	0.617714	0.349599	0.803895	0.189897	0.429179	0.967193	0.799509	0.999491	0.291104	0.866922	0.506392	0.348307	0.599843	0.91236	0.998197	0.549657	0.835996	0.185597	0.333888	0.587473	0.196755	0.703813	0.0881955	0.884287	0.752912	0.7319	0.898579	0.617104
AP3S2	0.367708	0.612897	0.996189	0.999413	0.867856	0.943458	0.899235	0.999841	0.999841	0.144319	0.265179	0.938871	0.976115	0.979379	0.991404	0.999716	0.917736	0.631784	0.962394	0.148786	0.484531	0.714769	0.916498	0.999491	0.874883	0.939758	0.869349	0.74409	0.523578	0.92754	0.998197	0.984455	0.965188	0.851461	0.913143	0.862705	0.185821	0.425074	0.140843	0.99202	0.386803	0.955901	0.960746	0.838528
AP4B1	0.995475	0.809513	0.995671	0.999413	0.225268	0.856838	0.9993	0.999841	0.999841	0.908539	0.747824	0.818162	0.992369	0.476361	0.374406	0.999716	0.903048	0.992526	0.997608	0.87397	0.500092	0.994935	0.934972	0.999491	0.882586	0.899048	0.990788	0.89002	0.90744	0.933859	0.998197	0.83657	0.952865	0.920279	0.811348	0.841585	0.886071	0.976695	0.432036	0.976565	0.996344	0.87578	0.961314	0.945463
AP4E1	0.782438	0.736684	0.995671	0.999413	0.986959	0.922283	0.971696	0.999841	0.999841	0.498868	0.503441	0.750801	0.974169	0.873907	0.645255	0.999716	0.379252	0.404681	0.98529	0.197833	0.851314	0.996564	0.79215	0.999491	0.778979	0.930184	0.708161	0.511748	0.984117	0.914264	0.998197	0.778754	0.919763	0.779587	0.711505	0.856544	0.233532	0.487529	0.285317	0.986319	0.641814	0.74363	0.862815	0.759834
AP4M1	0.635381	0.599304	0.996189	0.999413	0.693633	0.837295	0.915467	0.999841	0.999841	0.865534	0.418536	0.90856	0.995261	0.946004	0.95642	0.999716	0.867774	0.884769	0.963567	0.937418	0.675561	0.953142	0.965184	0.999491	0.858504	0.921915	0.603628	0.594111	0.864215	0.94935	0.998197	0.986275	0.942946	0.966734	0.970263	0.892574	0.992019	0.764067	0.812757	0.931087	0.681945	0.836677	0.99187	0.977173
AP4S1	0.80807	0.983659	0.996189	0.999413	0.0826596	0.78939	0.958631	0.999841	0.999841	0.00347352	0.00277109	0.485384	0.975005	0.511517	0.215796	0.999716	0.916303	0.732738	0.793737	0.851271	0.0554799	0.946703	0.921292	0.999491	0.835179	0.937925	0.999587	0.938301	0.803284	0.929285	0.998197	0.985614	0.849835	0.831464	0.981259	0.973577	0.000453935	0.880905	0.0665026	0.762682	0.0642947	0.458181	0.902363	0.8402
AP5B1	0.672872	0.658479	0.995671	0.999413	0.433221	0.846709	0.908995	0.999841	0.999841	0.0409195	0.0319802	0.719552	0.974169	0.981875	0.385013	0.999716	0.399329	0.887436	0.89108	0.452009	0.313086	0.984343	0.993142	0.999491	0.845873	0.94948	0.896963	0.887954	0.908548	0.939145	0.998197	0.961973	0.928827	0.838859	0.974469	0.836703	0.0800387	0.769251	0.473483	0.888417	0.996155	0.871789	0.961314	0.734532
AP5M1	0.700367	0.92938	0.997303	0.999413	0.837464	0.838972	0.949045	0.999841	0.999841	0.794985	0.376145	0.808611	0.982734	0.921945	0.763865	0.999716	0.745155	0.835903	0.990943	0.5451	0.945868	0.97863	0.861585	0.999491	0.856588	0.939808	0.811521	0.584815	0.905304	0.953073	0.998197	0.895696	0.90333	0.969307	0.876151	0.72346	0.118011	0.969126	0.0455778	0.923421	0.323511	0.786323	0.908218	0.816348
AP5S1	0.588868	0.636682	0.996189	0.999413	0.0879109	0.859161	0.980868	0.999841	0.999841	0.602345	0.404654	0.517638	0.983219	0.724793	0.917116	0.999716	0.971798	0.707162	0.977179	0.82902	0.703305	0.903045	0.923699	0.999491	0.745383	0.996872	0.83546	0.753573	0.841746	0.964774	0.998197	0.964365	0.892708	0.906799	0.986615	0.686487	0.423549	0.593484	0.501595	0.997481	0.327965	0.983035	0.968247	0.89678
AP5Z1	0.772966	0.669219	0.996189	0.999413	0.81462	0.860432	0.971696	0.999841	0.999841	0.752537	0.865161	0.710081	0.979046	0.747328	0.892292	0.999716	0.918148	0.923035	0.958599	0.986936	0.931643	0.926232	0.946655	0.999491	0.736197	0.999488	0.932089	0.746937	0.829219	0.92067	0.998197	0.867116	0.996572	0.992714	0.839349	0.623746	0.72917	0.718958	0.157604	0.906065	0.530469	0.999529	0.968247	0.975222
APAF1	0.811711	0.955795	0.998157	0.999413	0.165284	0.830058	0.899235	0.999841	0.999841	2.84e-05	4.92e-06	0.892897	0.974169	0.889758	0.181324	0.999716	0.460837	0.126626	0.469247	0.00634908	0.00671994	0.789935	0.781179	0.999491	0.256604	0.785534	0.212608	0.141991	0.557894	0.982906	0.998197	0.771292	0.820169	0.568764	0.717647	0.705518	4.7e-06	0.382929	0.000116674	0.689494	0.0934392	0.373147	0.679839	0.521126
APBA2	0.897397	0.960439	0.996266	0.999413	7.13e-05	0.981424	0.899235	0.999841	0.999841	0.73135	0.0759294	0.877548	0.997034	0.753886	0.307797	0.999716	0.640887	0.872973	0.99797	0.846745	0.57859	0.789935	0.910377	0.999491	0.703931	0.884703	0.87021	0.981799	0.935052	0.964774	0.998197	0.771292	0.973407	0.635924	0.718563	0.736056	0.000596248	0.828296	0.00644955	0.936349	0.241386	0.922031	0.976158	0.95987
APBA3	0.846416	0.869223	0.997999	0.999413	0.359664	0.99134	0.984996	0.999841	0.999841	0.844258	0.85847	0.531211	0.986683	0.777679	0.960621	0.999716	0.908039	0.997336	0.945107	0.693316	0.973489	0.931321	0.777675	0.999491	0.429306	0.958995	0.522284	0.29337	0.930004	0.916252	0.998197	0.965223	0.950113	0.899616	0.890018	0.835027	0.502561	0.907583	0.457877	0.99412	0.431891	0.966448	0.992658	0.975918
APBB1	0.740545	0.779045	0.996189	0.999413	0.873162	0.898523	0.92737	0.999841	0.999841	0.360645	0.0752462	0.519302	0.986683	0.289956	0.164339	0.999716	0.653834	0.699654	0.954365	0.988792	0.313086	0.810179	0.966462	0.999491	0.937692	0.964686	0.941228	0.836872	0.88658	0.972844	0.998197	0.920214	0.980042	0.967621	0.913661	0.836736	0.00894471	0.590769	0.03451	0.964485	0.403555	0.981266	0.962981	0.996645
APBB1IP	0.669279	0.993286	0.996189	0.999413	0.313731	0.94162	0.974008	0.999841	0.999841	0.669687	0.229707	0.824075	0.974169	0.91203	0.174346	0.999716	0.634605	0.65787	0.950685	0.579635	0.493005	0.854357	0.971855	0.999491	0.849881	0.909989	0.605046	0.841965	0.898838	0.920197	0.998197	0.906227	0.981236	0.980404	0.864288	0.936841	0.16659	0.839091	0.676715	0.996394	0.739258	0.822579	0.908551	0.709456
APBB2	0.771938	0.790156	0.916162	0.999413	0.961483	0.817061	0.960199	0.999841	0.999841	0.148665	0.128697	0.94971	0.979046	0.815227	0.816877	0.999716	0.925539	0.988927	0.615931	0.829359	0.183123	0.737202	0.788188	0.876881	0.968524	0.727238	0.787078	0.802565	0.594512	0.914264	0.998197	0.711367	0.844239	0.84972	0.662384	0.777354	0.384252	0.804586	0.0423772	0.701424	0.0520716	0.648595	0.844176	0.640553
APBB3	0.578701	0.494897	0.996189	0.999413	0.217041	0.996434	0.938886	0.999841	0.999841	0.427101	0.457883	0.762187	0.976115	0.831391	0.85825	0.999716	0.785915	0.647172	0.979345	0.465162	0.83369	0.965449	0.864771	0.999491	0.835552	0.979139	0.854991	0.735178	0.98849	0.91236	0.998197	0.888718	0.951857	0.901458	0.79545	0.859112	0.356294	0.892675	0.169321	0.997481	0.523598	0.932721	0.993242	0.938142
APC	0.710334	0.748832	0.996189	0.999413	0.0864899	0.971903	0.960922	0.999841	0.999841	0.234233	0.0462631	0.464338	0.990969	0.505525	0.223538	0.999716	0.806188	0.89193	0.952935	0.986936	0.431179	0.875743	0.952904	0.999491	0.98916	0.949918	0.601107	0.551977	0.977328	0.91236	0.998197	0.713133	0.99053	0.821249	0.641044	0.990541	0.00470432	0.561577	0.387662	0.755071	0.173611	0.748977	0.877364	0.866621
APEH	0.995475	0.973806	0.996189	0.999413	0.307211	0.85982	0.899235	0.999841	0.999841	0.872998	0.352472	0.598778	0.986683	0.65298	0.662606	0.999716	0.774225	0.737715	0.96083	0.97197	0.677396	0.755943	0.858827	0.999491	0.775312	0.930695	0.542445	0.476528	0.935221	0.960425	0.998197	0.918128	0.983412	0.991948	0.908807	0.937994	0.327206	0.815212	0.55236	0.976565	0.617952	0.867292	0.818913	0.857097
APEX1	0.961408	0.90834	0.997896	0.999413	0.323758	0.727642	0.907922	0.999841	0.999841	0.0207451	0.00746306	0.644986	0.974169	0.987472	0.93755	0.999716	0.617714	0.12361	0.500253	0.141627	0.244447	0.595807	0.623644	0.825704	0.10389	0.563799	0.233582	0.0842908	0.718802	0.91236	0.991938	0.549657	0.786285	0.272593	0.374772	0.471254	0.000257689	0.726107	0.0122556	0.647929	0.253433	0.363187	0.782446	0.476982
APEX2	0.373567	0.401829	0.995671	0.999413	0.27887	0.814212	0.939828	0.999841	0.999841	0.733031	0.745766	0.65887	0.982914	0.633156	0.365929	0.999716	0.997541	0.780147	0.958801	0.52098	0.93172	0.976199	0.959585	0.999491	0.446301	0.974187	0.959405	0.816151	0.882219	0.914264	0.998197	0.620279	0.866609	0.651626	0.524901	0.829021	0.627822	0.964836	0.650343	0.937091	0.847424	0.830093	0.878668	0.669137
APH1A	0.99375	0.989534	0.995671	0.999413	0.0248554	0.920486	0.899235	0.999841	0.999841	0.0723101	0.0581174	0.671092	0.986683	0.486569	0.868162	0.999716	0.866622	0.491652	0.89108	0.587471	0.292266	0.678144	0.777675	0.919675	0.150912	0.905343	0.234387	0.130267	0.628938	0.914264	0.998197	0.674776	0.944949	0.391284	0.550313	0.952727	0.0795546	0.577241	0.2014	0.996394	0.249406	0.661692	0.715011	0.734532
APH1B	0.931887	0.862778	0.974041	0.999413	0.783233	0.690704	0.949287	0.999841	0.999841	0.167289	0.14587	0.824315	0.982734	0.985161	0.950602	0.999716	0.600471	0.414327	0.197046	0.794581	0.171477	0.751333	0.995389	0.652641	0.718425	0.801213	0.990788	0.975729	0.754233	0.998827	0.998197	0.937391	0.919763	0.864049	0.921322	0.793977	0.329722	0.743548	0.256143	0.900707	0.104089	0.250966	0.722039	0.474154
API5	0.457148	0.726002	0.996189	0.999413	0.407006	0.992585	0.933797	0.999841	0.999841	0.237049	0.122755	0.870704	0.999657	0.902668	0.926133	0.999716	0.77677	0.565384	0.968868	0.150024	0.631745	0.999014	0.910008	0.999491	0.804044	0.963307	0.952215	0.688945	0.817004	0.924545	0.998197	0.856276	0.961677	0.991948	0.839752	0.915838	0.118326	0.342142	0.00466484	0.976565	0.456828	0.990738	0.987605	0.977151
APIP	0.398656	0.412666	0.996266	0.999413	0.896958	0.859161	0.899235	0.999841	0.999841	0.0823883	0.122297	0.990543	0.974169	0.989649	0.851384	0.999716	0.379252	0.704878	0.754267	0.117602	0.190383	0.965449	0.864771	0.999491	0.392744	0.921915	0.450444	0.328483	0.867743	0.92067	0.998197	0.633636	0.95413	0.262563	0.472695	0.587473	0.137112	0.818842	0.0528569	0.897423	0.768639	0.832534	0.932567	0.689815
APLF	0.344352	0.401829	0.997303	0.999413	0.0991517	0.7019	0.949045	0.999841	0.999841	0.66948	0.826486	0.513904	0.974169	0.367405	0.681129	0.999716	0.980915	0.925165	0.990832	0.589434	0.99571	0.991797	0.999804	0.999491	0.77369	0.958995	0.957401	0.84882	0.81348	0.91236	0.998197	0.799453	0.873368	0.758552	0.71671	0.46086	0.349365	0.915071	0.55542	0.896569	0.989381	0.887415	0.948642	0.946878
APLP2	0.401211	0.437355	0.995671	0.999413	0.614977	0.976484	0.985192	0.999841	0.999841	0.00476995	0.00261614	0.912792	0.976115	0.795635	0.238814	0.999716	0.797426	0.383229	0.977179	0.0599751	0.108424	0.94727	0.952091	0.999491	0.281677	0.939808	0.681434	0.463062	0.665288	0.992995	0.998197	0.843459	0.960915	0.885954	0.864288	0.759367	0.00215593	0.290971	0.0016632	0.98594	0.316012	0.912484	0.962981	0.992864
APMAP	0.555159	0.514651	0.974041	0.999413	0.473679	0.994047	0.899235	0.999841	0.999841	0.0164743	0.0172137	0.961962	0.974169	0.917681	0.212075	0.999716	0.424584	0.839831	0.969789	0.305845	0.286398	0.940898	0.98246	0.999491	0.973835	0.909989	0.857195	0.766341	0.799631	0.926126	0.998197	0.866281	0.927804	0.926956	0.82754	0.947542	0.0248564	0.72995	0.0746309	0.82704	0.630938	0.822579	0.952248	0.897638
APOBEC2	0.839565	0.835876	0.995671	0.999413	0.510347	0.352651	0.997574	0.999841	0.999841	0.167714	0.0463262	0.530942	0.974169	0.134614	0.231323	0.999716	0.911598	0.436578	0.952935	0.263282	0.412145	0.821369	0.924744	0.94549	0.399452	0.785132	0.480514	0.353478	0.6129	0.918028	0.956412	0.828731	0.815661	0.278066	0.61735	0.628438	0.0224878	0.400019	0.0189716	0.997481	0.365581	0.483321	0.732669	0.597173
APOBEC3A	0.859437	0.809265	0.994516	0.999413	0.431843	0.978206	0.949045	0.999841	0.999841	0.0902857	0.0230811	0.794723	0.974169	0.688345	0.137147	0.999716	0.889854	0.87655	0.839924	0.960042	0.337698	0.968113	0.956636	0.999491	0.813774	0.954777	0.768029	0.986958	0.97911	0.91236	0.998197	0.81079	0.983725	0.977186	0.761107	0.986631	0.0107816	0.721507	0.211162	0.984591	0.548084	0.999529	0.987632	0.967016
APOBEC3B	0.519223	0.658242	0.996189	0.999413	0.627223	0.959248	0.940994	0.999841	0.999841	0.608991	0.871797	0.802589	0.974169	0.734582	0.465307	0.999716	0.808309	0.929708	0.928022	0.52098	0.973489	0.881355	0.98403	0.999491	0.846325	0.991987	0.893104	0.976283	0.898994	0.980954	0.998197	0.635244	0.964695	0.445205	0.552139	0.76486	0.919383	0.615391	0.330842	0.992455	0.649314	0.93814	0.958296	0.993637
APOBEC3C	0.842454	0.668108	0.995671	0.999413	0.638529	0.952899	0.899235	0.999841	0.999841	0.869067	0.896089	0.99255	0.986683	0.476179	0.446829	0.999716	0.858277	0.845771	0.995069	0.828801	0.794021	0.996564	0.993142	0.999491	0.962095	0.964686	0.779681	0.963795	0.864652	0.929285	0.998197	0.983138	0.970562	0.922293	0.966402	0.777354	0.736643	0.864018	0.78763	0.997668	0.699538	0.982813	0.962981	0.901449
APOBEC3D	0.636985	0.556833	0.996189	0.999413	0.79678	0.884943	0.899235	0.999841	0.999841	0.483331	0.338543	0.9946	0.999657	0.589819	0.747597	0.999716	0.862359	0.80355	0.919043	0.791335	0.635218	0.821453	0.921664	0.985286	0.629872	0.93652	0.57627	0.714444	0.811263	0.946151	0.998197	0.697761	0.97915	0.812438	0.674376	0.987556	0.502181	0.92484	0.348569	0.954658	0.476885	0.943485	0.954463	0.859617
APOBEC3F	0.626958	0.78822	0.996189	0.999413	0.163773	0.870762	0.899235	0.999841	0.999841	0.689569	0.591573	0.517638	0.974169	0.85452	0.676101	0.999716	0.787988	0.743254	0.990183	0.867474	0.725256	0.979418	0.983314	0.999491	0.542023	0.984092	0.979657	0.940562	0.918621	0.998827	0.998197	0.844914	0.957993	0.987097	0.880056	0.939547	0.82484	0.702656	0.92134	0.99412	0.83278	0.963041	0.998922	0.951631
APOBEC3G	0.710334	0.63502	0.995671	0.999413	0.279078	0.853165	0.899235	0.999841	0.999841	0.950468	0.859086	0.887752	0.976115	0.798086	0.45157	0.999716	0.288231	0.621607	0.991377	0.666734	0.886892	0.999131	0.83521	0.999491	0.257641	0.964686	0.389018	0.219044	0.950705	0.91236	0.998197	0.620336	0.960035	0.220277	0.439647	0.579619	0.510441	0.847824	0.450691	0.984591	0.251137	0.739786	0.868283	0.627326
APOBEC3H	0.595122	0.478718	0.967151	0.999413	0.909167	0.685052	0.949287	0.999841	0.999841	0.0567536	0.323425	0.625748	0.986683	0.668267	0.954897	0.999716	0.360351	0.387696	0.280427	0.423606	0.316113	0.795185	0.962434	0.952147	0.703719	0.925704	0.747904	0.975685	0.760472	0.992995	0.97181	0.961124	0.860814	0.951887	0.951607	0.961125	0.303232	0.960394	0.107216	0.863773	0.260433	0.688989	0.814678	0.53147
APOBR	0.46797	0.519783	0.995671	0.999413	0.243458	0.938328	0.9993	0.999841	0.999841	0.622159	0.827967	0.929119	0.986683	0.719932	0.290172	0.999716	0.832812	0.580301	0.972208	0.731321	0.678886	0.97863	0.818211	0.971061	0.834381	0.92889	0.947529	0.933698	0.959583	0.91236	0.998197	0.720426	0.898995	0.902913	0.617402	0.505584	0.943882	0.646184	0.613625	0.996191	0.798218	0.808331	0.999475	0.922123
APOL1	0.344352	0.401829	0.995671	0.999413	0.0161718	0.852192	0.972344	0.999841	0.999841	0.0102137	0.00533367	0.875487	0.974169	0.939511	0.420884	0.999716	0.726143	0.98298	0.990036	0.678922	0.122622	0.962934	0.95372	0.999491	0.937692	0.989764	0.890036	0.931313	0.893495	0.925915	0.998197	0.929767	0.996572	0.98855	0.899892	0.905252	0.000737153	0.646141	0.00520804	0.84157	0.323273	0.929898	0.931905	0.882862
APOL2	0.456455	0.574691	0.995671	0.999413	0.0106466	0.837935	0.965517	0.999841	0.999841	0.0326309	0.00287071	0.99255	0.974169	0.981592	0.361199	0.999716	0.861142	0.913104	0.968868	0.66346	0.183303	0.863769	0.974952	0.999491	0.765654	0.921915	0.938267	0.749922	0.750734	0.978132	0.998197	0.998051	0.942824	0.947093	0.998678	0.795857	0.000427808	0.36671	0.00727015	0.874769	0.409591	0.965878	0.987632	0.967016
APOL3	0.604605	0.799662	0.996266	0.999413	0.00707473	0.995804	0.921849	0.999841	0.999841	0.925037	0.714693	0.441024	0.986683	0.48405	0.703693	0.999716	0.887895	0.946906	0.951067	0.890682	0.893353	0.962934	0.988966	0.999491	0.929645	0.884703	0.808383	0.926079	0.701412	0.92556	0.998197	0.786939	0.847464	0.97847	0.79627	0.945186	0.55199	0.551059	0.241509	0.984591	0.638077	0.728734	0.955877	0.707037
APOL4	0.956679	0.806959	0.996189	0.999413	0.30888	0.728066	0.899235	0.999841	0.999841	0.278081	0.266278	0.640988	0.974169	0.857362	0.932322	0.999716	0.476591	0.986877	0.968868	0.776729	0.269746	0.714471	0.770897	0.924229	0.336877	0.89392	0.46169	0.260156	0.8557	0.91236	0.998197	0.716035	0.913284	0.550824	0.600035	0.99553	0.47357	0.726107	0.925103	0.996191	0.766342	0.983659	0.966625	0.992513
APOL6	0.493203	0.580483	0.995671	0.999413	0.931776	0.884808	0.977501	0.999841	0.999841	0.0108667	0.000862343	0.818741	0.995261	0.915877	0.656829	0.999716	0.82924	0.796121	0.912597	0.30153	0.14374	0.993658	0.929862	0.999491	0.742329	0.952674	0.966463	0.718076	0.934386	0.983911	0.998197	0.881672	0.960035	0.911936	0.87269	0.822591	0.000215182	0.606492	0.004177	0.805537	0.086341	0.989037	0.99424	0.984149
APOLD1	0.90292	0.68674	0.996189	0.999413	0.963767	0.841364	0.949045	0.999841	0.999841	0.716159	0.995644	0.740295	0.974169	0.834084	0.70293	0.999716	0.731197	0.868025	0.95992	0.554598	0.982565	0.717375	0.918005	0.97057	0.384969	0.900185	0.983931	0.752202	0.771643	0.946992	0.998197	0.826674	0.920735	0.770979	0.956752	0.923791	0.915524	0.696702	0.303426	0.997481	0.912926	0.871789	0.940799	0.924614
APOM	0.99651	0.647334	0.995671	0.999413	0.983612	0.823955	0.899235	0.999841	0.999841	0.14926	0.252189	0.901023	0.974169	0.650932	0.643233	0.999716	0.647689	0.913441	0.952935	0.655662	0.411202	0.600995	0.894044	0.956026	0.339139	0.615049	0.149941	0.195899	0.422348	0.962805	0.984598	0.637983	0.831957	0.20678	0.485284	0.731076	0.104844	0.599232	0.183571	0.99202	0.184009	0.198202	0.498465	0.646535
APOO	0.56942	0.654585	0.996189	0.999413	0.95303	0.637568	0.899235	0.999841	0.999841	0.179739	0.193373	0.600806	0.974169	0.578738	0.806619	0.999716	0.801179	0.876428	0.865614	0.615733	0.335441	0.903045	0.966087	0.979825	0.878601	0.939172	0.829993	0.932938	0.908213	0.914264	0.998197	0.67276	0.969658	0.371263	0.537993	0.836736	0.0933024	0.68258	0.24976	0.959028	0.681906	0.736246	0.748891	0.559336
APOOL	0.713765	0.770377	0.995671	0.999413	0.748517	0.716252	0.997701	0.999841	0.999841	0.315496	0.426516	0.885918	0.986683	0.850488	0.712829	0.999716	0.765715	0.92389	0.967401	0.787314	0.846802	0.993658	0.961091	0.999491	0.539333	0.974412	0.936261	0.77192	0.83379	0.96369	0.998197	0.857149	0.934022	0.862308	0.834347	0.957342	0.540123	0.937789	0.366237	0.997668	0.671654	0.864364	0.902363	0.986491
APP	0.344352	0.423742	0.995671	0.999413	0.653336	0.96152	0.996573	0.999841	0.999841	0.163799	0.219826	0.908959	0.997034	0.947607	0.765193	0.999716	0.754214	0.771397	0.971755	0.288078	0.634543	0.926861	0.964726	0.970598	0.677821	0.974528	0.974206	0.900327	0.907894	0.995848	0.998197	0.946031	0.99053	0.965336	0.945962	0.76486	0.310903	0.430172	0.0925872	0.996191	0.938551	0.939517	0.955188	0.883228
APPBP2	0.884915	0.922384	0.995671	0.999413	0.735336	0.840773	0.924028	0.999841	0.999841	0.0803283	0.0438625	0.970634	0.974169	0.879798	0.934393	0.999716	0.865682	0.433074	0.983623	0.220461	0.929046	0.953037	0.83521	0.999491	0.657044	0.921707	0.808574	0.452653	0.807426	0.944578	0.998197	0.933689	0.849835	0.996897	0.914782	0.993263	0.0109332	0.529757	0.0210369	0.996191	0.499814	0.648595	0.931927	0.862563
APPL1	0.946069	0.962381	0.996189	0.999413	0.411776	0.959248	0.931373	0.999841	0.999841	0.953201	0.933699	0.986343	0.982734	0.906019	0.688062	0.999716	0.986734	0.902152	0.921463	0.682645	0.674912	0.996564	0.938591	0.999491	0.870874	0.970233	0.801733	0.699494	0.964258	0.9949	0.998197	0.974273	0.99527	0.706446	0.962409	0.766848	0.385338	0.584004	0.060461	0.927957	0.859138	0.989586	0.985955	0.951357
APPL2	0.741981	0.961053	0.996266	0.999413	0.854304	0.817061	0.899235	0.999841	0.999841	0.270087	0.104469	0.949326	0.974169	0.842419	0.747317	0.999716	0.412334	0.696609	0.615931	0.344331	0.267068	0.751958	0.69935	0.999491	0.190871	0.795218	0.361384	0.150942	0.591769	0.918028	0.998197	0.703493	0.848056	0.558706	0.606655	0.715902	0.235031	0.403064	0.108187	0.906385	0.46901	0.458181	0.876432	0.55599
APRG1	0.824656	0.72495	0.996266	0.999413	0.0528852	0.8843	0.927452	0.999841	0.999841	0.238259	0.0536204	0.709293	0.974169	0.675142	0.854079	0.999716	0.434562	0.742894	0.943252	0.387386	0.411202	0.989759	0.915864	0.999491	0.846339	0.940131	0.971796	0.872232	0.831522	0.960425	0.998197	0.773311	0.899562	0.696116	0.795313	0.881283	0.0558515	0.891421	0.0116939	0.936349	0.635895	0.822085	0.92916	0.752319
APRT	0.695207	0.614319	0.996189	0.999413	0.513444	0.961472	0.899235	0.999841	0.999841	0.0118842	0.000719863	0.517638	0.986683	0.220719	0.340187	0.999716	0.958922	0.338706	0.851581	0.103006	0.0638743	0.53886	0.781062	0.902055	0.188854	0.774488	0.261885	0.132904	0.51736	0.973967	0.998197	0.86774	0.883974	0.675557	0.81131	0.924007	0.000321942	0.276019	0.00277651	0.989834	0.0420881	0.783588	0.891585	0.880691
APTR	0.344352	0.401829	0.996189	0.999413	0.247452	0.898671	0.923385	0.999841	0.999841	0.35391	0.287352	0.953159	0.974169	0.94043	0.346727	0.999716	0.902262	0.92759	0.903338	0.98344	0.427025	0.97592	0.959585	0.999491	0.804839	0.963307	0.975208	0.913713	0.923911	0.91236	0.998197	0.604846	0.983412	0.605043	0.494363	0.865968	0.373242	0.86703	0.725259	0.910189	0.626858	0.469608	0.764675	0.625798
APTX	0.991089	0.980001	0.996189	0.999413	0.298468	0.936315	0.899235	0.999841	0.999841	0.451881	0.349204	0.592026	0.974169	0.540733	0.514377	0.999716	0.610285	0.589746	0.778305	0.878467	0.448789	0.965449	0.993142	0.999491	0.709426	0.999488	0.802507	0.961687	0.993026	0.924545	0.998197	0.884193	0.967272	0.616119	0.893814	0.827843	0.82138	0.926733	0.772076	0.996191	0.869942	0.983639	0.995136	0.815421
AQP1	0.519223	0.711234	0.995671	0.999413	0.210873	0.445586	0.917125	0.999841	0.999841	0.983606	0.894598	0.440334	0.974169	0.198838	0.236381	0.999716	0.311307	0.995181	0.950689	0.736015	0.93021	0.821506	0.960168	0.999491	0.568365	0.903187	0.951953	0.847966	0.523476	0.914264	0.998197	0.776674	0.831957	0.817589	0.712719	0.961617	0.614104	0.569694	0.879775	0.991587	0.565283	0.696313	0.774222	0.780473
AQP10	0.608059	0.68495	0.995671	0.999413	0.833821	0.844128	0.9993	0.999841	0.999841	0.958944	0.921271	0.986581	0.984277	0.273796	0.135053	0.999716	0.599014	0.997682	0.960614	0.704206	0.770732	0.751333	0.700061	0.952147	0.298514	0.844925	0.629575	0.23306	0.859956	0.914264	0.998197	0.872424	0.933206	0.735075	0.773931	0.614406	0.966146	0.892675	0.829519	0.992455	0.942297	0.870771	0.985011	0.955735
AQP3	0.539282	0.624597	0.996189	0.999413	0.013871	0.94008	0.899235	0.999841	0.999841	0.0546515	0.0239606	0.401203	0.986683	0.30423	0.268756	0.999716	0.834455	0.786631	0.969789	0.894054	0.253166	0.87922	0.848607	0.999491	0.79719	0.986204	0.869349	0.807291	0.935221	0.938568	0.998197	0.778754	0.99369	0.956698	0.894972	0.980448	0.0233399	0.889575	0.238406	0.997481	0.478524	0.857339	0.954463	0.988981
AQP9	0.507963	0.557858	0.974041	0.999413	0.0384205	0.976484	0.9993	0.999841	0.999841	0.375701	0.246692	0.898729	0.974169	0.966288	0.199968	0.999716	0.401254	0.743813	0.99797	0.989835	0.674026	0.874669	0.929862	0.999491	0.859622	0.854895	0.449491	0.453001	0.832935	0.926806	0.998197	0.984455	0.920035	0.929085	0.961472	0.887799	0.123597	0.71366	0.199147	0.966737	0.966581	0.993443	0.988234	0.946353
AQR	0.392166	0.506985	0.996189	0.999413	0.788731	0.84073	0.971696	0.999841	0.999841	0.057565	0.00536776	0.967766	0.986683	0.904579	0.991372	0.999716	0.455314	0.368587	0.937965	0.153555	0.219494	0.902099	0.794035	0.999491	0.396219	0.787036	0.452794	0.2544	0.605295	0.91236	0.998197	0.637983	0.828963	0.472256	0.502327	0.791533	0.000885929	0.272267	4.22e-05	0.748199	0.101718	0.690164	0.814703	0.738982
AR	NA	NA	NA	NA	NA	NA	NA	NA	NA	NA	NA	NA	NA	NA	NA	NA	NA	NA	NA	NA	NA	NA	NA	NA	NA	NA	NA	NA	NA	NA	NA	NA	NA	NA	NA	NA	NA	NA	NA	NA	NA	NA	NA	NA
ARAF	0.775378	0.98873	0.998108	0.999413	0.775358	0.940663	0.899235	0.999841	0.999841	0.715663	0.680444	0.680436	0.974169	0.885398	0.535213	0.999716	0.558643	0.893848	0.996388	0.65687	0.998659	0.978106	0.842911	0.999491	0.907752	0.99382	0.855413	0.631257	0.97911	0.926806	0.998197	0.986166	0.913284	0.962434	0.971542	0.707761	0.370316	0.552966	0.171878	0.997561	0.647817	0.916875	0.987333	0.87986
ARAP1	0.97301	0.821059	0.995671	0.999413	0.66437	0.80065	0.918753	0.999841	0.999841	0.0612227	0.097457	0.719429	0.974169	0.943206	0.511036	0.999716	0.552378	0.733525	0.833666	0.546995	0.317277	0.920644	0.916498	0.999491	0.336877	0.868552	0.647628	0.54892	0.805515	0.985197	0.998197	0.737986	0.873368	0.5916	0.697603	0.861612	0.176097	0.875733	0.410024	0.942122	0.943188	0.822579	0.925204	0.669137
ARAP2	0.999123	0.968329	0.997303	0.999413	0.478439	0.972547	0.949866	0.999841	0.999841	0.0542929	0.0427892	0.520439	0.986683	0.786176	0.927526	0.999716	0.841978	0.718215	0.907996	0.231034	0.389445	0.903045	0.823411	0.999491	0.840408	0.953256	0.77496	0.521975	0.94425	0.973992	0.998197	0.983446	0.992766	0.963215	0.996684	0.893904	0.00575601	0.579753	0.00484136	0.647929	0.0144591	0.893969	0.89353	0.940594
ARAP3	0.990709	0.819289	0.996189	0.999413	0.673775	0.77927	0.899235	0.999841	0.999841	0.0669244	0.113906	0.951548	0.974169	0.966922	0.609225	0.999716	0.643536	0.290438	0.765529	0.311454	0.171102	0.906574	0.798983	0.999491	0.141509	0.867825	0.288391	0.22793	0.80212	0.919061	0.998197	0.612922	0.847464	0.278066	0.448607	0.495314	0.153291	0.977736	0.479518	0.903251	0.78322	0.70343	0.868283	0.561196
ARCN1	0.420643	0.437355	0.998157	0.999413	0.792023	0.969108	0.971696	0.999841	0.999841	0.00457208	0.00760289	0.770187	0.98744	0.673089	0.350272	0.999716	0.93016	0.190502	0.839924	0.0778279	0.120333	0.97592	0.921664	0.999491	0.24834	0.939808	0.528441	0.374025	0.756515	0.990463	0.998197	0.701647	0.967272	0.928044	0.740001	0.505325	0.0229002	0.338631	0.007995	0.989387	0.414085	0.886277	0.962981	0.947035
AREG	0.511651	0.42778	0.995671	0.999413	6.84e-40	0.880336	0.899235	0.999841	0.999841	0.00236329	0.590982	0.406297	0.974169	0.491946	0.524408	0.999716	0.814334	0.287913	0.615931	0.800975	0.665201	0.950603	0.956636	0.999491	0.300609	0.91198	0.882899	0.471646	0.771038	0.919447	0.998197	0.940485	0.920735	0.842969	0.85849	0.477589	0.0986739	0.888143	0.00788618	0.996191	0.366084	0.877607	0.811868	0.845213
AREL1	0.492237	0.517132	0.989224	0.999413	0.51049	0.971311	0.981848	0.999841	0.999841	0.289812	0.246436	0.965682	0.986683	0.890182	0.37663	0.999716	0.41675	0.961659	0.997608	0.552343	0.554281	0.995834	0.966983	0.999491	0.904284	0.921915	0.802246	0.767705	0.826156	0.991471	0.998197	0.930365	0.873178	0.795131	0.91444	0.925681	0.246216	0.632343	0.211155	0.962207	0.927213	0.966926	0.969977	0.975918
ARF1	0.851473	0.891234	0.995671	0.999413	0.644116	0.830058	0.949045	0.999841	0.999841	0.511675	0.95945	0.765603	0.986683	0.693557	0.377966	0.999716	0.460922	0.894756	0.986968	0.955927	0.896783	0.857572	0.929862	0.94927	0.492613	0.930184	0.936481	0.702949	0.757912	0.919447	0.998197	0.821873	0.912668	0.951887	0.78832	0.891931	0.550297	0.770835	0.637297	0.999156	0.697808	0.980441	0.934636	0.99963
ARF3	0.344352	0.401829	0.995671	0.999413	0.202624	0.838935	0.899235	0.999841	0.999841	0.367934	0.591007	0.674788	0.983219	0.927982	0.752867	0.999716	0.624295	0.930074	0.986968	0.490035	0.550032	0.999014	0.906529	0.999491	0.915955	0.980191	0.957922	0.95648	0.845716	0.953233	0.998197	0.961629	0.968252	0.878002	0.974257	0.969176	0.882716	0.667625	0.449065	0.997084	0.769669	0.989586	0.987632	0.889105
ARF4	0.901838	0.820229	0.995671	0.999413	0.288316	0.774517	0.899235	0.999841	0.999841	0.679783	0.97543	0.879734	0.991628	0.919244	0.364037	0.999716	0.466858	0.709694	0.804391	0.772772	0.865601	0.893831	0.857093	0.952147	0.188854	0.975737	0.455551	0.232272	0.849591	0.91236	0.998197	0.550527	0.99369	0.249009	0.382369	0.890485	0.898204	0.774689	0.685182	0.996688	0.984425	0.922415	0.83629	0.862563
ARF4-AS1	0.799729	0.832929	0.996189	0.999413	0.887941	0.977985	0.922867	0.999841	0.999841	0.0190818	0.0231874	0.970671	0.986683	0.690932	0.564373	0.999716	0.968943	0.449439	0.970476	0.30945	0.304936	0.855823	0.862664	0.999491	0.151782	0.91646	0.580833	0.198846	0.663358	0.92067	0.998197	0.857021	0.957993	0.796513	0.783728	0.859112	0.0510535	0.312614	0.00577956	0.986378	0.419378	0.987969	0.962981	0.986102
ARF5	0.73398	0.806174	0.996189	0.999413	0.788117	0.861173	0.899235	0.999841	0.999841	0.991937	0.552261	0.943115	0.987441	0.89276	0.52495	0.999716	0.901986	0.991268	0.920388	0.84144	0.730182	0.918563	0.849413	0.999491	0.447076	0.921915	0.749778	0.48523	0.803284	0.91236	0.998197	0.77546	0.973407	0.690199	0.671828	0.922131	0.228084	0.629996	0.13479	0.961658	0.760287	0.968492	0.964611	0.962064
ARF6	0.623105	0.83245	0.996189	0.999413	0.0151052	0.862196	0.899235	0.999841	0.999841	0.662112	0.595199	0.983029	0.974169	0.651886	0.584163	0.999716	0.336302	0.821583	0.927843	0.857315	0.648877	0.954685	0.783675	0.999491	0.362054	0.895026	0.517942	0.395452	0.896933	0.91236	0.998197	0.57219	0.900287	0.199896	0.374136	0.49461	0.91068	0.781474	0.828771	0.959028	0.651461	0.672125	0.88708	0.560537
ARFGAP1	0.515053	0.531127	0.995671	0.999413	0.984694	0.898523	0.899235	0.999841	0.999841	0.832761	0.569224	0.373385	0.977456	0.547684	0.948614	0.999716	0.964311	0.745082	0.937364	0.999341	0.951436	0.994935	0.953145	0.999491	0.469406	0.994326	0.838399	0.890094	0.979268	0.990323	0.998437	0.784955	0.99369	0.522185	0.751723	0.957612	0.25982	0.748256	0.306333	0.997481	0.300201	0.977346	0.962981	0.89098
ARFGAP2	0.592594	0.527508	0.996189	0.999413	0.0384182	0.881926	0.968964	0.999841	0.999841	0.826149	0.982373	0.457731	0.997034	0.578738	0.668307	0.999716	0.666412	0.980696	0.974718	0.356758	0.81917	0.874669	0.993142	0.999491	0.943654	0.998837	0.886941	0.928209	0.96822	0.953312	0.998197	0.797369	0.983725	0.726169	0.752236	0.898136	0.976062	0.912928	0.724906	0.937091	0.770893	0.971016	0.983877	0.948329
ARFGAP3	0.786151	0.802542	0.998001	0.999413	0.00381848	0.955462	0.899235	0.999841	0.999841	0.623047	0.847614	0.761583	0.982926	0.982017	0.853084	0.999716	0.489521	0.788144	0.955775	0.975128	0.558872	0.769447	0.770897	0.999491	0.296995	0.835291	0.404554	0.181376	0.805315	0.98314	0.998197	0.825692	0.943807	0.911361	0.879376	0.91613	0.407697	0.448789	0.340093	0.995711	0.942623	0.983968	0.952199	0.988482
ARFGEF1	0.728794	0.730317	0.996189	0.999413	0.526025	0.93035	0.967516	0.999841	0.999841	0.0502981	0.0318939	0.778759	0.974169	0.763487	0.725874	0.999716	0.584967	0.480283	0.95774	0.36757	0.253927	0.886929	0.796854	0.999491	0.187189	0.943829	0.293389	0.164923	0.805592	0.981591	0.998197	0.846269	0.989485	0.82838	0.834319	0.747933	0.0126233	0.272267	0.010809	0.984591	0.211776	0.791938	0.908218	0.881636
ARFGEF1-DT	0.636985	0.866794	0.969566	0.999413	0.472601	0.722313	0.899235	0.999841	0.999841	0.832496	0.769562	0.734653	0.974169	0.669987	0.13661	0.999716	0.981477	0.923427	0.89232	0.993343	0.59255	0.714471	0.80733	0.841543	0.603148	0.905343	0.92997	0.623684	0.991782	0.967942	0.998197	0.983203	0.973407	0.457067	0.911995	0.872139	0.215311	0.851754	0.6544	0.997481	0.443216	0.957121	0.978777	0.99073
ARFGEF2	0.538066	0.606668	0.99637	0.999413	0.569141	0.949963	0.933478	0.999841	0.999841	0.591355	0.488743	0.73958	0.989018	0.686361	0.410592	0.999716	0.726647	0.840649	0.963358	0.361828	0.674171	0.951118	0.873408	0.999491	0.476515	0.978426	0.911882	0.617484	0.921592	0.91236	0.998197	0.650686	0.972429	0.596514	0.537602	0.83761	0.332608	0.530112	0.0999493	0.997481	0.998455	0.984572	0.960519	0.914947
ARFGEF3	NA	NA	NA	NA	NA	NA	NA	NA	NA	NA	NA	NA	NA	NA	NA	NA	NA	NA	NA	NA	NA	NA	NA	NA	NA	NA	NA	NA	NA	NA	NA	NA	NA	NA	NA	NA	NA	NA	NA	NA	NA	NA	NA	NA
ARFIP1	0.734005	0.8269	0.995671	0.999413	0.680712	0.991005	0.956457	0.999841	0.999841	0.0698773	0.0267118	0.975548	0.974169	0.995572	0.372924	0.999716	0.560794	0.334932	0.971289	0.057345	0.370286	0.972272	0.796854	0.999491	0.934324	0.923125	0.56152	0.462621	0.966935	0.989378	0.998197	0.975682	0.978391	0.928065	0.991696	0.594877	0.00191751	0.927351	0.0146877	0.737883	0.322404	0.881115	0.968247	0.953433
ARFIP2	0.651663	0.699474	0.997303	0.999413	0.00575936	0.788565	0.899235	0.999841	0.999841	0.0074034	0.0175552	0.349992	0.983219	0.394225	0.895537	0.999716	0.537376	0.232343	0.75469	0.0973439	0.120973	0.609673	0.788188	0.958394	0.417159	0.884703	0.217252	0.194949	0.737306	0.968994	0.998197	0.840956	0.932736	0.419151	0.728919	0.693434	0.0389713	0.752178	0.0632595	0.96612	0.14909	0.0897886	0.136055	0.0895504
ARFRP1	0.95725	0.825572	0.996266	0.999413	0.122703	0.973126	0.899235	0.999841	0.999841	0.497478	0.303691	0.349992	0.986683	0.211193	0.350733	0.999716	0.78321	0.781379	0.977463	0.82902	0.537292	0.854575	0.971228	0.999491	0.761557	0.985112	0.557386	0.657105	0.956306	0.920287	0.998197	0.859937	0.987313	0.978427	0.845098	0.931541	0.248098	0.78908	0.363248	0.996394	0.29014	0.920933	0.962981	0.882428
ARG1	0.541703	0.481973	0.995671	0.999413	2.03e-06	0.731819	0.923385	0.999841	0.999841	0.51536	0.484293	0.349992	0.974169	0.0962998	0.0799373	0.999716	0.769007	0.928327	0.979492	0.968663	0.937242	0.979836	0.915976	0.999491	0.734921	0.910971	0.926538	0.862995	0.679006	0.91236	0.998197	0.549657	0.831957	0.375145	0.347673	0.337063	0.627073	0.969126	0.201092	0.984591	0.967339	0.987412	0.998007	0.921622
ARG2	0.955211	0.792873	0.898008	0.999413	0.615495	0.976484	0.899235	0.999841	0.999841	0.342582	0.177037	0.901354	0.999775	0.443108	0.255123	0.999716	0.859103	0.513588	0.959836	0.319551	0.304936	0.945655	0.974952	0.999491	0.668392	0.998837	0.629471	0.514953	0.955587	0.91236	0.998197	0.588104	0.971034	0.298777	0.439144	0.76486	0.150258	0.96817	0.0865716	0.759333	0.377324	0.989586	0.977565	0.946026
ARGLU1	0.862865	0.671184	0.995671	0.999413	0.565512	0.872558	0.899235	0.999841	0.999841	0.125955	0.166998	0.943162	0.982734	0.936638	0.599497	0.999716	0.404526	0.523359	0.804391	0.326855	0.350926	0.917393	0.940672	0.999491	0.283721	0.854895	0.779323	0.729226	0.659475	0.91236	0.998197	0.59936	0.831957	0.422099	0.454671	0.856113	0.260107	0.958065	0.0468392	0.984591	0.891447	0.76966	0.951642	0.726883
ARHGAP1	0.865591	0.558317	0.996189	0.999413	0.588356	0.854502	0.899235	0.999841	0.999841	0.618598	0.861932	0.670004	0.979046	0.96416	0.77233	0.999716	0.645098	0.979545	0.953655	0.468109	0.809075	0.997034	0.957941	0.999491	0.861606	0.9531	0.942939	0.955988	0.899205	0.9949	0.998197	0.920107	0.920595	0.679837	0.869036	0.554926	0.933906	0.775957	0.718946	0.966737	0.552605	0.868232	0.982327	0.7327
ARHGAP10	0.402837	0.537948	0.996189	0.999413	0.0732586	0.816193	0.949287	0.999841	0.999841	0.223538	0.544077	0.638518	0.98785	0.383105	0.378746	0.999716	0.798177	0.635332	0.900849	0.933772	0.599065	0.826529	0.877345	0.999491	0.878059	0.958995	0.886941	0.90552	0.97911	0.960425	0.998197	0.907419	0.980042	0.867486	0.868986	0.959895	0.568727	0.884082	0.34571	0.996191	0.228816	0.928857	0.947476	0.961894
ARHGAP11A	0.448074	0.550698	0.996266	0.999413	0.00955909	0.951713	0.902918	0.999841	0.999841	0.159955	0.170442	0.530229	0.989018	0.577711	0.551165	0.999716	0.336302	0.719308	0.985389	0.727393	0.61433	0.808685	0.770897	0.999491	0.706787	0.957206	0.833827	0.570202	0.98257	0.964774	0.998197	0.987946	0.995113	0.814018	0.93	0.92769	0.140676	0.736677	0.189833	0.984591	0.463253	0.891189	0.994277	0.929722
ARHGAP11A-DT	0.69709	0.574902	0.996266	0.999413	0.878312	0.931536	0.899235	0.999841	0.999841	0.0851311	0.462874	0.562403	0.974169	0.79913	0.810754	0.999716	0.53703	0.571009	0.854667	0.190647	0.526627	0.883745	0.990902	0.999491	0.550429	0.958995	0.83546	0.759797	0.996449	0.926806	0.998197	0.792882	0.990169	0.622821	0.707908	0.999242	0.197377	0.340061	0.550056	0.967532	0.991169	0.868253	0.998007	0.941062
ARHGAP11B	0.525041	0.561675	0.995671	0.999413	0.0151052	0.969891	0.906678	0.999841	0.999841	0.270931	0.695643	0.673882	0.974169	0.449144	0.547591	0.999716	0.892842	0.631228	0.979345	0.6484	0.584915	0.929774	0.986105	0.999491	0.456272	0.974158	0.949966	0.833089	0.951215	0.967608	0.998197	0.89722	0.973061	0.922073	0.877119	0.72346	0.805221	0.359306	0.769271	0.745229	0.983068	0.986188	0.925414	0.86101
ARHGAP11B-DT	0.5049	0.441846	0.996266	0.999413	0.568366	0.445586	0.899235	0.999841	0.999841	0.0606223	0.0162465	0.586242	0.974169	0.396598	0.893224	0.999716	0.31755	0.549951	0.738434	0.170764	0.163893	0.870853	0.780962	0.999491	0.258691	0.817638	0.752593	0.325874	0.760262	0.914264	0.998197	0.675949	0.868524	0.433526	0.552723	0.647292	0.00776895	0.529471	0.218726	0.52569	0.554573	0.324255	0.89353	0.734948
ARHGAP12	0.479075	0.508834	0.989224	0.999413	0.516396	0.898523	0.899235	0.999841	0.999841	0.536423	0.170085	0.951548	0.991572	0.913135	0.519484	0.999716	0.421243	0.711141	0.86356	0.759878	0.88633	0.808685	0.978688	0.952147	0.987744	0.939808	0.93253	0.982954	0.79117	0.964774	0.998197	0.960733	0.956598	0.837239	0.959842	0.990983	0.181959	0.729219	0.145853	0.98594	0.211072	0.504785	0.779521	0.822161
ARHGAP15	0.963126	0.813325	0.995671	0.999413	0.171744	0.804069	0.899235	0.999841	0.999841	0.0588748	0.378324	0.476624	0.974169	0.914985	0.900616	0.999716	0.552378	0.374125	0.75469	0.146019	0.411189	0.951376	0.957941	0.999491	0.351117	0.958995	0.899163	0.954359	0.998994	0.91236	0.998197	0.690746	0.989485	0.780968	0.620443	0.97222	0.88916	0.961955	0.816557	0.996394	0.661217	0.849773	0.978777	0.938335
ARHGAP15-AS1	0.420643	0.401829	0.996189	0.999413	0.872373	0.888469	0.949287	0.999841	0.999841	0.567615	0.186882	0.503006	0.974169	0.348487	0.510516	0.999716	0.499062	0.863724	0.98003	0.493721	0.714012	0.904678	0.919174	0.999491	0.584006	0.970196	0.449124	0.475579	0.938142	0.993707	0.998197	0.929375	0.99369	0.461689	0.855069	0.961131	0.790439	0.850225	0.266535	0.959028	0.930788	0.952369	0.908551	0.88018
ARHGAP17	0.752137	0.581988	0.996189	0.999413	0.00300697	0.978206	0.899235	0.999841	0.999841	0.616758	0.991291	0.744787	0.974169	0.717057	0.961717	0.999716	0.709761	0.745666	0.928461	0.747524	0.995377	0.993658	0.950467	0.999491	0.465031	0.904807	0.859951	0.773986	0.894094	0.936831	0.998197	0.802695	0.919763	0.819043	0.766605	0.806539	0.82177	0.699036	0.721125	0.984591	0.760568	0.891333	0.993003	0.890143
ARHGAP18	0.818394	0.650222	0.995671	0.999413	0.511023	0.744828	0.917538	0.999841	0.999841	0.00594781	0.00323588	0.61606	0.982926	0.336739	0.141561	0.999716	0.726647	0.353613	0.952935	0.244627	0.109834	0.994935	0.808707	0.999491	0.695932	0.996577	0.782948	0.622597	0.879447	0.972903	0.998197	0.871667	0.99369	0.774763	0.874702	0.856113	0.00881835	0.659897	0.0016492	0.99044	0.0731803	0.946039	0.966318	0.99073
ARHGAP19	0.913084	0.843182	0.996189	0.999413	0.916719	0.834609	0.967516	0.999841	0.999841	0.0100314	0.00310859	0.81199	0.976115	0.936216	0.614877	0.999716	0.641373	0.4032	0.86446	0.067948	0.208131	0.790609	0.90492	0.999491	0.260029	0.785534	0.520234	0.295126	0.548793	0.969752	0.998197	0.756483	0.831957	0.656996	0.713943	0.965241	0.000946611	0.399627	0.0010425	0.899024	0.322404	0.882471	0.961314	0.921897
ARHGAP21	0.826194	0.859434	0.996266	0.999413	0.573434	0.955893	0.982541	0.999841	0.999841	0.0455878	0.00793149	0.69911	0.982734	0.924974	0.683308	0.999716	0.541698	0.321152	0.952935	0.122344	0.149354	0.853303	0.838512	0.999491	0.214559	0.866498	0.635618	0.381705	0.479414	0.91236	0.998197	0.630354	0.847464	0.553145	0.515555	0.897816	0.00468018	0.362633	0.000177472	0.997481	0.428067	0.945807	0.962981	0.946878
ARHGAP22	0.365354	0.611259	0.888839	0.999413	1.41e-07	0.722313	0.905152	0.999841	0.999841	0.96919	0.34731	0.402752	0.986572	0.656667	0.89003	0.999716	0.489305	0.846774	0.886743	0.711367	0.611481	0.355188	0.796854	0.758566	0.523502	0.533461	0.577587	0.425602	0.179446	0.91236	0.686208	0.767765	0.587811	0.627655	0.612833	0.772349	0.0518094	0.295835	0.0314204	0.983602	0.904055	0.791759	0.92393	0.901449
ARHGAP23	0.95101	0.939628	0.99964	0.999413	0.301121	0.94162	0.899235	0.999841	0.999841	0.549556	0.427793	0.77923	0.982734	0.341086	0.249901	0.999716	0.860097	0.920018	0.999254	0.953248	0.963456	0.994935	0.908913	0.999491	0.773821	0.835291	0.99435	0.902394	0.687017	0.940905	0.998197	0.941077	0.828963	0.995468	0.989416	0.923193	0.532408	0.681202	0.2655	0.997481	0.711955	0.881538	0.819445	0.871895
ARHGAP24	0.425427	0.63644	0.995671	0.999413	0.0158173	0.977771	0.971696	0.999841	0.999841	0.895853	0.112096	0.887752	0.982926	0.893888	0.916709	0.999716	0.782608	0.997189	0.964469	0.605796	0.604727	0.97863	0.9824	0.999491	0.808549	0.9135	0.879829	0.726763	0.578798	0.975794	0.998197	0.901537	0.849835	0.858979	0.872901	0.866448	0.0210105	0.238817	0.0605429	0.997481	0.85175	0.974484	0.987539	0.958252
ARHGAP25	0.99455	0.99483	0.997303	0.999413	0.760529	0.903906	0.911489	0.999841	0.999841	0.0497231	0.0443478	0.911673	0.990969	0.450111	0.118456	0.999716	0.812075	0.64808	0.828366	0.370453	0.0986724	0.923255	0.998542	0.999491	0.951662	0.91198	0.654743	0.796581	0.790836	0.914264	0.998197	0.950881	0.957993	0.953906	0.880979	0.906585	0.063526	0.629996	0.0964918	0.934303	0.325546	0.99498	0.928	0.930453
ARHGAP26	0.91229	0.886826	0.996189	0.999413	0.758141	0.814212	0.924028	0.999841	0.999841	0.0623201	0.0318607	0.848772	0.974169	0.740201	0.168224	0.999716	0.427475	0.902152	0.913882	0.923247	0.238251	0.673567	0.770897	0.999491	0.204949	0.772106	0.261885	0.141713	0.662799	0.980545	0.998197	0.858163	0.873368	0.597715	0.796231	0.885361	0.00380192	0.286768	0.112842	0.937091	0.507141	0.680886	0.811868	0.681647
ARHGAP26-IT1	0.972025	0.908957	0.995671	0.999413	0.85959	0.825511	0.975578	0.999841	0.999841	0.225689	0.172855	0.871483	0.974169	0.835661	0.714378	0.999716	0.206969	0.789835	0.988784	0.932121	0.311202	0.810003	0.770897	0.999491	0.420756	0.866498	0.281133	0.196534	0.791806	0.928041	0.998197	0.684189	0.913284	0.335416	0.558372	0.836736	0.0119406	0.237703	0.0807774	0.869357	0.44732	0.522665	0.640268	0.619588
ARHGAP27	0.987052	0.890671	0.995671	0.999413	0.996944	0.709813	0.970244	0.999841	0.999841	0.179045	0.305116	0.808729	0.974169	0.936216	0.673923	0.999716	0.751686	0.64708	0.604576	0.698109	0.473304	0.911372	0.969969	0.999491	0.555025	0.88917	0.664516	0.697329	0.899226	0.9692	0.998197	0.792695	0.84838	0.749885	0.818501	0.734268	0.305875	0.968499	0.981282	0.836843	0.919579	0.706398	0.900726	0.595476
ARHGAP27P1	0.942166	0.965661	0.996266	0.999413	0.773157	0.998824	0.947826	0.999841	0.999841	0.123315	0.26287	0.485384	0.976115	0.912126	0.535004	0.999716	0.848158	0.819236	0.851581	0.581871	0.447323	0.951376	0.905179	0.999491	0.643018	0.938929	0.655373	0.543905	0.985007	0.995631	0.998197	0.983021	0.98538	0.952553	0.98057	0.86726	0.516898	0.803424	0.864346	0.963844	0.954618	0.910166	0.882728	0.755731
ARHGAP27P1-BPTFP1-KPNA2P3	0.96178	0.948934	0.996189	0.999413	0.580452	0.762755	0.899235	0.999841	0.999841	0.134144	0.0211982	0.96629	0.974169	0.949762	0.406414	0.999716	0.299915	0.933292	0.903338	0.585107	0.235455	0.73787	0.796854	0.999491	0.257641	0.672348	0.386345	0.23306	0.714833	0.995631	0.998197	0.905884	0.831957	0.758739	0.873685	0.786162	0.0263436	0.448749	0.0623503	0.924117	0.646272	0.761395	0.856121	0.679108
ARHGAP29	0.433509	0.99086	0.874791	0.999413	1.34e-07	0.99134	0.909205	0.999841	0.999841	0.0668459	0.42815	0.513904	0.974169	0.565045	0.812969	0.999716	0.571415	0.622263	0.997608	0.736904	0.88332	0.994935	0.975994	0.999491	0.249363	0.937925	0.704712	0.485714	0.622137	0.92556	0.998197	0.859939	0.831424	0.84708	0.876151	0.72346	0.71579	0.581035	0.533294	0.997481	0.628159	0.884638	0.88708	0.709211
ARHGAP30	0.349881	0.458742	0.995671	0.999413	0.00925945	0.968058	0.952046	0.999841	0.999841	0.454914	0.570015	0.847296	0.986683	0.969396	0.633239	0.999716	0.895661	0.944261	0.999442	0.468109	0.700355	0.985099	0.927704	0.999491	0.913355	0.995735	0.996416	0.982102	0.949038	0.919447	0.998197	0.933656	0.974541	0.910523	0.868634	0.609219	0.469628	0.33333	0.383446	0.984591	0.963465	0.749673	0.957063	0.767284
ARHGAP31	0.422901	0.401829	0.987915	0.999413	0.363538	0.978616	0.899235	0.999841	0.999841	0.756568	0.482877	0.937106	0.983219	0.983771	0.851317	0.999716	0.95798	0.689893	0.911323	0.999886	0.957575	0.98322	0.961127	0.999491	0.401361	0.966129	0.930943	0.583494	0.916053	0.926806	0.998197	0.795793	0.993189	0.864793	0.759056	0.883779	0.566658	0.874693	0.864335	0.996394	0.759898	0.864746	0.962981	0.930563
ARHGAP32	0.450059	0.521088	0.995671	0.999413	0.234944	0.88135	0.899235	0.999841	0.999841	0.888448	0.934521	0.967766	0.974169	0.552449	0.284164	0.999716	0.576327	0.982781	0.981694	0.912818	0.951474	0.996564	0.770897	0.999491	0.259423	0.853818	0.521095	0.270784	0.831796	0.91236	0.998197	0.706291	0.906375	0.503172	0.548356	0.818573	0.903865	0.718156	0.471409	0.971457	0.324212	0.878515	0.987333	0.983908
ARHGAP33	NA	NA	NA	NA	NA	NA	NA	NA	NA	NA	NA	NA	NA	NA	NA	NA	NA	NA	NA	NA	NA	NA	NA	NA	NA	NA	NA	NA	NA	NA	NA	NA	NA	NA	NA	NA	NA	NA	NA	NA	NA	NA	NA	NA
ARHGAP35	0.555029	0.519783	0.996189	0.999413	0.656092	0.744828	0.95021	0.999841	0.999841	0.14989	0.344309	0.830614	0.982926	0.707139	0.663793	0.999716	0.717215	0.720151	0.995605	0.324551	0.653229	0.996564	0.903246	0.999491	0.321734	0.929841	0.878123	0.522043	0.830182	0.91236	0.998197	0.785863	0.912286	0.659469	0.674763	0.839406	0.332641	0.375058	0.112559	0.976565	0.912926	0.682193	0.9198	0.787967
ARHGAP4	0.449575	0.498332	0.999859	0.999413	0.990284	0.995804	0.899235	0.999841	0.999841	0.589723	0.201224	0.406639	0.999657	0.702633	0.823291	0.999716	0.521175	0.712191	0.968868	0.516589	0.486191	0.900152	0.843921	0.999491	0.380977	0.932632	0.633355	0.403376	0.733657	0.91236	0.998197	0.708796	0.934659	0.599696	0.593066	0.982298	0.0639984	0.85806	0.00461004	0.996191	0.301396	0.909876	0.962981	0.985717
ARHGAP42	0.403825	0.43797	0.996189	0.999413	0.294618	0.663496	0.964477	0.999841	0.999841	0.95231	0.956009	0.386449	0.986572	0.345943	0.683392	0.999716	0.659068	0.946906	0.987947	0.614967	0.906263	0.97592	0.903246	0.999491	0.800675	0.999163	0.942126	0.994453	0.636177	0.914264	0.998197	0.798458	0.847464	0.827068	0.729805	0.886789	0.957853	0.850085	0.686339	0.99044	0.996159	0.971255	0.965076	0.972647
ARHGAP45	0.870479	0.959924	0.996189	0.999413	0.47374	0.994337	0.978007	0.999841	0.999841	0.549556	0.815208	0.410084	0.980142	0.629238	0.887626	0.999716	0.842202	0.852075	0.952137	0.866877	0.996793	0.949323	0.956636	0.999491	0.93167	0.997726	0.994382	0.895428	0.974004	0.965273	0.998197	0.960816	0.99369	0.958556	0.980842	0.955621	0.929511	0.763608	0.597647	0.999156	0.521791	0.999529	0.993242	0.958909
ARHGAP5	0.905519	0.935036	0.995671	0.999413	0.46448	0.995804	0.90335	0.999841	0.999841	0.862101	0.96858	0.924956	0.992855	0.790152	0.204016	0.999716	0.979451	0.665328	0.989569	0.964884	0.734404	0.996564	0.908481	0.999491	0.943681	0.986204	0.866761	0.729008	0.969785	0.977109	0.998197	0.909298	0.983725	0.950466	0.927992	0.971595	0.609873	0.953859	0.588229	0.994543	0.817699	0.942616	0.920515	0.946878
ARHGAP6	0.426473	0.534759	0.996266	0.999413	0.334258	0.682674	0.949287	0.999841	0.999841	0.0711624	0.0446413	0.477718	0.991572	0.211193	0.249276	0.999716	0.658554	0.864784	0.989028	0.531446	0.205183	0.911108	0.895831	0.952147	0.830844	0.940131	0.88498	0.65499	0.931145	0.91236	0.998197	0.696187	0.976509	0.61077	0.581262	0.987541	0.203545	0.873137	0.103553	0.989387	0.405584	0.972892	0.99187	0.946878
ARHGAP9	0.644491	0.735135	0.999859	0.999413	0.840382	0.77927	0.899235	0.999841	0.999841	0.0769919	0.0414926	0.626392	0.974169	0.966288	0.239711	0.999716	0.717215	0.714485	0.711273	0.635754	0.208676	0.751333	0.965576	0.999491	0.69737	0.763916	0.557386	0.72317	0.728567	0.94329	0.998197	0.952645	0.831957	0.910759	0.977268	0.787393	0.105507	0.872138	0.442082	0.900707	0.58211	0.672125	0.902363	0.591795
ARHGDIA	0.997372	0.806813	0.995671	0.999413	0.960109	0.941205	0.907922	0.999841	0.999841	0.85619	0.907647	0.568062	0.976115	0.615431	0.64871	0.999716	0.837149	0.947687	0.976623	0.905623	0.985458	0.99647	0.993142	0.999491	0.978491	0.978426	0.848218	0.756121	0.995297	0.992995	0.998197	0.99206	0.978302	0.961878	0.989548	0.705568	0.517988	0.631285	0.221334	0.996394	0.225164	0.885669	0.991497	0.834775
ARHGDIB	0.472899	0.537681	0.995671	0.999413	0.00042835	0.870593	0.899235	0.999841	0.999841	0.630763	0.667602	0.996548	0.991572	0.722069	0.1892	0.999716	0.928706	0.817316	0.989569	0.807904	0.992681	0.996564	0.796854	0.999491	0.491944	0.96483	0.844496	0.578391	0.935221	0.91236	0.998197	0.671342	0.972823	0.392204	0.504251	0.559102	0.591954	0.90417	0.714186	0.996191	0.985777	0.661692	0.794725	0.633957
ARHGEF1	0.961593	0.799662	0.996189	0.999413	0.814502	0.96267	0.964177	0.999841	0.999841	0.931728	0.732896	0.410084	0.979046	0.768219	0.82895	0.999716	0.752238	0.938209	0.969789	0.778509	0.950563	0.93886	0.94387	0.999491	0.972999	0.963594	0.980468	0.920093	0.957167	0.964774	0.998197	0.914276	0.986357	0.885954	0.9374	0.911188	0.394462	0.876436	0.0568333	0.996191	0.53759	0.989586	0.976153	0.914947
ARHGEF10	0.90384	0.902073	0.995671	0.999413	0.17327	0.698698	0.933797	0.999841	0.999841	0.713048	0.874308	0.858778	0.974169	0.762827	0.861382	0.999716	0.701362	0.558238	0.960614	0.855938	0.919758	0.96722	0.956636	0.999491	0.380553	0.958995	0.971888	0.924658	0.976285	0.949066	0.998197	0.822207	0.997704	0.810676	0.78457	0.956124	0.647245	0.669353	0.663621	0.997481	0.260721	0.651172	0.833953	0.734948
ARHGEF10L	0.450777	0.437355	0.995671	0.999413	3.11e-08	0.846128	0.981919	0.999841	0.999841	0.486969	0.729073	0.591701	0.995261	0.730334	0.963204	0.999716	0.772132	0.40893	0.938603	0.925214	0.753476	0.946545	0.865123	0.999491	0.813741	0.964686	0.49702	0.540217	0.95515	0.985197	0.998197	0.965223	0.920595	0.98464	0.968436	0.593361	0.825063	0.953379	0.63963	0.996191	0.4914	0.999529	0.962981	0.903101
ARHGEF11	0.507963	0.570383	0.999262	0.999413	0.119559	0.583876	0.899235	0.999841	0.999841	0.178582	0.0538571	0.505886	0.974169	0.679977	0.59799	0.999716	0.404784	0.93482	0.839924	0.639587	0.190383	0.846344	0.892068	0.999491	0.190871	0.785534	0.585592	0.440711	0.614902	0.919447	0.998197	0.697093	0.786285	0.489718	0.588869	0.69505	0.0283707	0.800443	0.107179	0.900707	0.956319	0.648873	0.903512	0.669137
ARHGEF12	0.507392	0.612897	0.995671	0.999413	0.126575	0.572781	0.901959	0.999841	0.999841	0.945882	0.960875	0.402752	0.974169	0.199011	0.443922	0.999716	0.405819	0.978118	0.963567	0.954305	0.815626	0.949384	0.973352	0.999491	0.768634	0.921707	0.844597	0.981992	0.614902	0.914264	0.998197	0.801007	0.820169	0.890124	0.751424	0.731146	0.82138	0.889575	0.78708	0.999279	0.983098	0.966621	0.955188	0.991113
ARHGEF17	0.90384	0.921024	0.996189	0.999413	0.449491	0.823225	0.899235	0.999841	0.999841	0.945658	0.354448	0.621169	0.979046	0.683576	0.93451	0.999716	0.360351	0.966362	0.87215	0.774272	0.930079	0.972942	0.88509	0.999491	0.810251	0.957206	0.815112	0.672583	0.827388	0.980545	0.998197	0.897273	0.99053	0.895843	0.879475	0.981577	0.856363	0.585758	0.172466	0.996191	0.747211	0.951051	0.99187	0.987352
ARHGEF18	0.943384	0.753778	0.996266	0.999413	0.562968	0.832614	0.933478	0.999841	0.999841	0.772785	0.421584	0.403626	0.976115	0.346114	0.265719	0.999716	0.860183	0.973154	0.89232	0.93838	0.869119	0.978225	0.956636	0.999491	0.567298	0.952674	0.753152	0.767288	0.969044	0.936831	0.998197	0.69444	0.934022	0.579629	0.620443	0.740073	0.230959	0.789188	0.253519	0.99121	0.227473	0.999529	0.992811	0.868589
ARHGEF19	0.817872	0.587328	0.995671	0.999413	0.968303	0.503815	0.899235	0.999841	0.999841	0.347873	0.388505	0.788519	0.990969	0.717423	0.869083	0.999716	0.831021	0.606328	0.760262	0.775305	0.765793	0.855353	0.993142	0.948071	0.389129	0.787036	0.62606	0.729226	0.79431	0.940204	0.95192	0.67276	0.820169	0.338843	0.552139	0.659981	0.280591	0.891297	0.616916	0.668916	0.792951	0.51699	0.762398	0.649565
ARHGEF2	0.621852	0.568911	0.995671	0.999413	0.101933	0.999576	0.990674	0.999841	0.999841	0.302439	0.148397	0.703786	0.979046	0.866012	0.191268	0.999716	0.600907	0.966904	0.968868	0.860663	0.498014	0.994935	0.946655	0.999491	0.701182	0.946506	0.974131	0.98986	0.911436	0.929112	0.998463	0.947318	0.936377	0.924142	0.894989	0.862705	0.28432	0.61916	0.566458	0.984591	0.986636	0.999529	0.962981	0.982903
ARHGEF2-AS2	0.929616	0.977605	0.999344	0.999413	0.333443	0.919468	0.971127	0.999841	0.999841	0.67868	0.990083	0.556671	0.986683	0.893601	0.870495	0.999716	0.723485	0.780723	0.668822	0.988762	0.164978	0.98339	0.993142	0.999491	0.676802	0.939808	0.884327	0.980338	0.882757	0.945023	0.999165	0.720426	0.950113	0.854188	0.711194	0.806539	0.474605	0.634605	0.988018	0.966737	0.644055	0.865415	0.99187	0.874043
ARHGEF28	0.937586	0.963061	0.996189	0.999413	0.0824744	0.56477	0.949866	0.999841	0.999841	0.00520159	0.0589444	0.430099	0.974169	0.626825	0.946065	0.999716	0.774225	0.629076	0.256641	0.988463	0.124998	0.790773	0.816036	0.973466	0.255418	0.96603	0.682092	0.394895	0.964258	0.92754	0.998197	0.831264	0.996572	0.534274	0.719007	0.96538	0.0316265	0.946417	0.0923368	0.951069	0.0987313	0.054863	0.638453	0.486463
ARHGEF3	0.483416	0.665585	0.995671	0.999413	0.00384295	0.901439	0.994311	0.999841	0.999841	0.99096	0.847983	0.534936	0.976115	0.653984	0.773204	0.999716	0.837634	0.966955	0.990183	0.591034	0.913152	0.959931	0.969088	0.999491	0.981208	0.899048	0.941341	0.961452	0.548793	0.927558	0.998197	0.770569	0.849835	0.991948	0.776749	0.925864	0.725579	0.793038	0.0654598	0.971457	0.688047	0.939517	0.962981	0.921897
ARHGEF35	0.551613	0.859549	0.996266	0.999413	0.900693	0.871985	0.997896	0.999841	0.999841	0.909243	0.894572	0.988264	0.974169	0.966922	0.816002	0.999716	0.536081	0.99375	0.98003	0.70876	0.697786	0.929774	0.923699	0.999491	0.141428	0.937925	0.655441	0.283393	0.766616	0.918028	0.998197	0.717172	0.957993	0.736234	0.655578	0.846692	0.840115	0.836099	0.921531	0.990802	0.780353	0.932223	0.988206	0.946353
ARHGEF35-AS1	0.610899	0.614717	0.997078	0.999413	0.895358	0.918274	0.899235	0.999841	0.999841	0.298423	0.210837	0.531681	0.986683	0.893601	0.958039	0.999716	0.879604	0.964473	0.872288	0.639863	0.492087	0.97592	0.899922	0.999491	0.906828	0.954777	0.924236	0.764335	0.99768	0.964774	0.998197	0.918128	0.973061	0.965063	0.925168	0.766483	0.0251818	0.865771	0.453225	0.982396	0.896169	0.971255	0.988104	0.854653
ARHGEF37	0.842454	0.684687	0.995671	0.999413	0.0603678	0.342018	0.899235	0.999841	0.999841	0.731943	0.750645	0.341185	0.974169	0.114437	0.674567	0.999716	0.56327	0.725995	0.960614	0.942758	0.914918	0.836093	0.98464	0.991411	0.375412	0.884703	0.889657	0.731093	0.29137	0.91236	0.984598	0.59936	0.562958	0.37456	0.441952	0.735858	0.244394	0.739892	0.238191	0.998626	0.634687	0.781089	0.757736	0.683366
ARHGEF40	0.900446	0.804985	0.996189	0.999413	0.0768158	0.527968	0.973956	0.999841	0.999841	0.214335	0.376104	0.827992	0.976233	0.805099	0.192368	0.999716	0.440762	0.615418	0.851581	0.625934	0.598747	0.821453	0.956606	0.999491	0.401927	0.884703	0.395156	0.465057	0.77408	0.95966	0.998197	0.930863	0.920735	0.745476	0.926943	0.939033	0.0730603	0.379237	0.660891	0.901623	0.846504	0.468639	0.673288	0.415413
ARHGEF5	0.447833	0.401829	0.996189	0.999413	0.983612	0.770535	0.899235	0.999841	0.999841	0.947761	0.735336	0.847296	0.997034	0.6707	0.603685	0.999716	0.962766	0.612319	0.953655	0.560049	0.992913	0.866146	0.957941	0.999491	0.255834	0.964686	0.817238	0.664227	0.626604	0.91236	0.998197	0.690541	0.852507	0.500683	0.576086	0.939915	0.530092	0.82216	0.488525	0.996191	0.954168	0.881565	0.994277	0.983487
ARHGEF6	0.438115	0.578755	0.996189	0.999413	0.74648	0.964651	0.947826	0.999841	0.999841	0.235571	0.167243	0.978423	0.999657	0.957511	0.97737	0.999716	0.986093	0.514108	0.977179	0.201564	0.46663	0.998886	0.966462	0.999491	0.651179	0.953034	0.811895	0.635985	0.765677	0.964774	0.998197	0.81085	0.93732	0.885954	0.806777	0.955927	0.155168	0.500343	0.0124529	0.977793	0.472414	0.921519	0.983877	0.942525
ARHGEF7	0.808478	0.970577	0.996189	0.999413	0.510029	0.730177	0.899235	0.999841	0.999841	0.168106	0.23577	0.837272	0.974169	0.628242	0.745946	0.999716	0.480955	0.721661	0.952935	0.517634	0.446863	0.927363	0.687221	0.999491	0.151984	0.8952	0.515768	0.148959	0.752655	0.91236	0.998197	0.575311	0.848056	0.477628	0.402696	0.718845	0.266486	0.340741	0.111202	0.875068	0.383352	0.690047	0.853879	0.633952
ARHGEF9	0.641911	0.602601	0.996189	0.999413	0.43495	0.860181	0.940994	0.999841	0.999841	0.551389	0.251392	0.656306	0.974169	0.979021	0.836315	0.999716	0.583403	0.401074	0.920941	0.835548	0.586736	0.954837	0.90492	0.999491	0.960655	0.921915	0.489749	0.703163	0.94584	0.988852	0.998197	0.774809	0.847464	0.667205	0.744955	0.579619	0.0993572	0.947517	0.919403	0.984591	0.441905	0.704056	0.91124	0.714636
ARID1A	0.878365	0.792064	0.996189	0.999413	0.8774	0.997867	0.899235	0.999841	0.999841	0.586366	0.77993	0.687028	0.976115	0.943699	0.759792	0.999716	0.805326	0.912991	0.988079	0.933772	0.856598	0.994935	0.976487	0.999491	0.65414	0.970196	0.937738	0.964808	0.928956	0.995848	0.998197	0.96503	0.976509	0.934244	0.962756	0.936633	0.972982	0.92484	0.408998	0.989387	0.581444	0.949653	0.991982	0.89678
ARID1B	0.760411	0.647544	0.995725	0.999413	0.967298	0.805607	0.902918	0.999841	0.999841	0.528555	0.510794	0.878059	0.983219	0.992804	0.940648	0.999716	0.771098	0.870748	0.935656	0.858627	0.570122	0.843801	0.78657	0.983337	0.362753	0.763916	0.40013	0.262783	0.727664	0.91236	0.998197	0.67276	0.791329	0.495944	0.552139	0.862705	0.63519	0.435098	0.804627	0.997481	0.949862	0.76879	0.893221	0.572607
ARID2	0.926031	0.910585	0.997303	0.999413	0.0710957	0.972013	0.929915	0.999841	0.999841	0.103635	0.0990927	0.863905	0.974169	0.986536	0.860282	0.999716	0.466387	0.384316	0.977463	0.50076	0.349141	0.994935	0.788188	0.999491	0.655969	0.958995	0.479086	0.359883	0.83379	0.929285	0.998197	0.84462	0.98249	0.766196	0.783117	0.888078	0.0597168	0.594662	0.0728798	0.981493	0.317506	0.729401	0.902363	0.702044
ARID3A	0.699635	0.804865	0.989224	0.999413	0.113172	0.858063	0.971699	0.999841	0.999841	0.0218964	0.0230547	0.828398	0.986683	0.948341	0.479058	0.999716	0.717432	0.441422	0.833317	0.113306	0.109137	0.863663	0.957941	0.999491	0.310931	0.930184	0.633857	0.475304	0.692137	0.986155	0.998197	0.902107	0.915805	0.770988	0.864477	0.835019	0.00494428	0.515705	0.0784146	0.931087	0.62547	0.874559	0.931905	0.954688
ARID3B	0.871083	0.965192	0.996189	0.999413	0.780959	0.841662	0.899235	0.999841	0.999841	0.283194	0.668836	0.61855	0.986683	0.974946	0.649542	0.999716	0.60674	0.622402	0.647169	0.560011	0.308399	0.936645	0.993142	0.999491	0.514047	0.924913	0.838206	0.811492	0.841746	0.998827	0.998197	0.921772	0.919165	0.736205	0.888547	0.675322	0.627684	0.958304	0.920514	0.807534	0.873975	0.708589	0.88708	0.559077
ARID4A	0.876104	0.888106	0.99825	0.999413	0.269927	0.904692	0.950017	0.999841	0.999841	0.219824	0.162324	0.471897	0.984277	0.455694	0.553516	0.999716	0.993203	0.84053	0.99628	0.972217	0.647666	0.940898	0.921292	0.999491	0.745298	0.985011	0.430781	0.393088	0.991607	0.918028	0.998197	0.886684	0.919763	0.95075	0.836504	0.474068	0.0523844	0.45303	0.347697	0.997481	0.39431	0.999938	0.940799	0.988981
ARID4B	0.998184	0.993299	0.996189	0.999413	0.553966	0.972013	0.973136	0.999841	0.999841	0.408305	0.300627	0.557388	0.979046	0.698263	0.735774	0.999716	0.875337	0.8978	0.99628	0.914626	0.686465	0.940898	0.957941	0.999491	0.699315	0.96776	0.535448	0.485714	0.972575	0.919061	0.998197	0.805546	0.912157	0.885954	0.760285	0.621264	0.0799975	0.512683	0.447232	0.998194	0.487942	0.999529	0.958644	0.948207
ARID5A	0.861301	0.763139	0.995671	0.999413	0.831231	0.92886	0.925728	0.999841	0.999841	0.537665	0.0591633	0.648613	0.991572	0.915527	0.915026	0.999716	0.861601	0.647695	0.977074	0.197571	0.362654	0.823033	0.777675	0.841543	0.753669	0.785534	0.483416	0.416022	0.68012	0.91236	0.998197	0.67276	0.847464	0.432525	0.504924	0.837699	0.0156487	0.724687	0.00048069	0.986319	0.142042	0.761712	0.902363	0.877443
ARID5B	0.398656	0.518051	0.995671	0.999413	0.913837	0.781097	0.947722	0.999841	0.999841	0.562866	0.699758	0.917225	0.974169	0.63978	0.488407	0.999716	0.968045	0.696143	0.999442	0.581208	0.990039	0.999742	0.872774	0.999491	0.46901	0.96727	0.614753	0.403376	0.761095	0.91236	0.998197	0.680529	0.917567	0.628974	0.576086	0.947832	0.414541	0.272267	0.408836	0.986378	0.752894	0.93427	0.936933	0.946321
ARIH1	0.373567	0.57128	0.996189	0.999413	0.971917	0.951713	0.926395	0.999841	0.999841	0.194525	0.130872	0.807419	0.974169	0.964278	0.909663	0.999716	0.336302	0.707162	0.991377	0.272714	0.532009	0.996564	0.808418	0.999491	0.726705	0.93356	0.376691	0.309366	0.795401	0.943105	0.998197	0.894304	0.957993	0.548828	0.786932	0.999242	0.038174	0.272267	0.0295823	0.988618	0.813317	0.849804	0.958644	0.756708
ARIH2	0.609114	0.684924	0.974041	0.999413	0.0829694	0.996257	0.932983	0.999841	0.999841	0.0248373	0.106577	0.887752	0.974169	0.888657	0.944424	0.999716	0.864168	0.503293	0.880467	0.245444	0.43489	0.965213	0.971228	0.948071	0.650232	0.973714	0.972314	0.988878	0.830182	0.965534	0.998197	0.855062	0.993039	0.935145	0.884757	0.674854	0.990551	0.868358	0.56097	0.956734	0.56013	0.776782	0.930301	0.930518
ARIH2OS	0.344352	0.401829	0.996189	0.999413	0.826181	0.968481	0.971696	0.999841	0.999841	0.241715	0.467413	0.857723	0.986683	0.604554	0.757199	0.999716	0.560794	0.592461	0.96079	0.566629	0.663532	0.90413	0.967287	0.999491	0.46481	0.903132	0.854414	0.561387	0.662799	0.945756	0.998197	0.901089	0.919763	0.627655	0.811256	0.807546	0.51808	0.317574	0.181098	0.966737	0.973816	0.927091	0.903512	0.881796
ARL1	0.829332	0.967152	0.995671	0.999413	0.480208	0.979403	0.899235	0.999841	0.999841	0.688835	0.980979	0.939594	0.985583	0.830235	0.816362	0.999716	0.670831	0.95797	0.925498	0.986326	0.646828	0.999212	0.971855	0.999491	0.917417	0.987666	0.954105	0.934447	0.899432	0.989378	0.998197	0.938711	0.99313	0.642727	0.899198	0.848822	0.700824	0.889643	0.425578	0.977793	0.617257	0.919185	0.974935	0.954326
ARL10	0.509737	0.482434	0.997295	0.999413	0.904993	0.814212	0.899235	0.999841	0.999841	0.832555	0.939889	0.869488	0.974169	0.788561	0.351232	0.999716	0.707933	0.645667	0.969789	0.347566	0.727151	0.993658	0.94358	0.999491	0.605605	0.874062	0.831778	0.667102	0.716656	0.91236	0.998197	0.655471	0.847464	0.387883	0.504251	0.810936	0.742728	0.935226	0.704604	0.996191	0.681151	0.684127	0.859924	0.564329
ARL11	0.894609	0.97233	0.995671	0.999413	0.553946	0.920486	0.985192	0.999841	0.999841	0.197358	0.0896398	0.913838	0.986572	0.724793	0.190903	0.999716	0.796067	0.893848	0.943252	0.785794	0.368315	0.855823	0.991191	0.999491	0.965524	0.938606	0.616182	0.755024	0.77508	0.914264	0.998197	0.897965	0.919785	0.955957	0.84076	0.944973	0.0941817	0.550616	0.357046	0.98621	0.533039	0.995559	0.968942	0.993637
ARL13B	0.344352	0.417233	0.996266	0.999413	0.0694729	0.823084	0.971699	0.999841	0.999841	0.930866	0.990889	0.504721	0.994588	0.409648	0.507629	0.999716	0.965646	0.927186	0.987947	0.573056	0.812453	0.940898	0.90492	0.999491	0.998587	0.998837	0.674929	0.893431	0.871049	0.946992	0.998197	0.964365	0.942824	0.93962	0.989738	0.747356	0.842586	0.934741	0.66115	0.990969	0.682181	0.931812	0.935893	0.936078
ARL14EP	0.551529	0.509746	0.995671	0.999413	0.434117	0.945681	0.899235	0.999841	0.999841	0.0287156	0.0794223	0.921187	0.976509	0.819029	0.288359	0.999716	0.186373	0.564398	0.847327	0.252227	0.127902	0.996564	0.966936	0.999491	0.422495	0.939172	0.808574	0.684681	0.915452	0.964774	0.998197	0.770569	0.93732	0.456537	0.675219	0.836736	0.201828	0.962609	0.188584	0.759333	0.857968	0.718217	0.902943	0.543833
ARL15	0.408742	0.427018	0.997303	0.999413	0.252141	0.981914	0.9993	0.999841	0.999841	0.0630321	0.011094	0.613323	0.974169	0.937186	0.419023	0.999716	0.345608	0.59425	0.972351	0.299267	0.162972	0.773805	0.770897	0.999491	0.910782	0.818737	0.431766	0.493476	0.753657	0.9949	0.998197	0.947431	0.838814	0.991561	0.958989	0.379135	0.00145606	0.915176	0.0025696	0.516337	0.0885629	0.485508	0.88708	0.570291
ARL16	0.397456	0.48089	0.995671	0.999413	0.530762	0.955821	0.899235	0.999841	0.999841	0.167769	0.0451531	0.57835	0.982734	0.780108	0.808959	0.999716	0.238253	0.485767	0.991753	0.109262	0.166701	0.940458	0.842911	0.999491	0.136117	0.849627	0.340939	0.149416	0.816879	0.919447	0.998197	0.617163	0.919763	0.330724	0.469259	0.991864	0.0397152	0.461873	0.00812159	0.966737	0.479339	0.617993	0.891455	0.822161
ARL17A	0.521966	0.527508	0.995671	0.999413	0.858392	0.998824	0.96551	0.999841	0.999841	0.427101	0.705593	0.64997	0.986683	0.544337	0.264554	0.999716	0.723891	0.742894	0.981694	0.96381	0.975217	0.93337	0.948323	0.999491	0.985255	0.943829	0.879829	0.814443	0.613525	0.91236	0.998197	0.795793	0.820169	0.523382	0.664832	0.822003	0.423189	0.987911	0.902176	0.720149	0.713095	0.840944	0.937047	0.869416
ARL17B	0.741135	0.921402	0.996189	0.999413	0.775519	0.873206	0.939828	0.999841	0.999841	0.410735	0.773863	0.930801	0.974169	0.902668	0.979701	0.999716	0.884417	0.887436	0.968868	0.476437	0.933479	0.999014	0.933013	0.999491	0.784678	0.992938	0.735616	0.630108	0.991607	0.919061	0.998197	0.999441	0.990518	0.494747	0.849181	0.896531	0.689988	0.696993	0.843758	0.984591	0.517012	0.798207	0.981126	0.867414
ARL2	0.831758	0.949722	0.996266	0.999413	0.00421238	0.999538	0.899235	0.999841	0.999841	0.0545156	0.140163	0.416854	0.987987	0.330839	0.91631	0.999716	0.939875	0.213051	0.941057	0.429355	0.489326	0.946703	0.75331	0.999491	0.23058	0.958995	0.177155	0.118724	0.885535	0.914264	0.998197	0.653055	0.986424	0.390363	0.515555	0.945227	0.148213	0.911802	0.878318	0.98621	0.805387	0.606501	0.487093	0.530398
ARL2BP	0.502448	0.918785	0.995671	0.999413	0.0381094	0.878067	0.899235	0.999841	0.999841	0.226677	0.281659	0.505141	0.974169	0.601148	0.742573	0.999716	0.638848	0.782805	0.811024	0.854755	0.391194	0.773805	0.796854	0.999491	0.284532	0.952107	0.299589	0.302758	0.906949	0.94329	0.998197	0.727954	0.993189	0.324655	0.593258	0.860117	0.334871	0.901097	0.905462	0.996394	0.840692	0.677177	0.774222	0.582105
ARL3	0.882981	0.883755	0.996189	0.999413	0.0037988	0.816998	0.899235	0.999841	0.999841	0.0161096	0.00761618	0.797857	0.974169	0.925251	0.533208	0.999716	0.588157	0.139158	0.51178	0.0775595	0.0800289	0.979836	0.799764	0.999491	0.267	0.850734	0.358279	0.309671	0.765677	0.91236	0.998197	0.549657	0.815683	0.17402	0.24045	0.369373	0.0291419	0.805425	0.00963469	0.853278	0.190409	0.584264	0.716156	0.326176
ARL4A	0.885207	0.750367	0.996189	0.999413	0.549109	0.599391	0.899235	0.999841	0.999841	0.41815	0.449503	0.494222	0.986683	0.727572	0.887979	0.999716	0.637347	0.896328	0.79514	0.804047	0.647999	0.94497	0.974952	0.999491	0.307361	0.921707	0.972314	0.752758	0.595032	0.91236	0.998197	0.683719	0.806616	0.906799	0.620384	0.97978	0.761794	0.706862	0.51122	0.988618	0.782686	0.959454	0.987333	0.973003
ARL4C	0.76771	0.874154	0.995671	0.999413	0.594057	0.885186	0.973956	0.999841	0.999841	0.696292	0.375417	0.720637	0.983219	0.737927	0.540691	0.999716	0.453782	0.983955	0.879138	0.78148	0.953418	0.881355	0.925353	0.999491	0.363203	0.940131	0.71339	0.619242	0.909583	0.992638	0.998197	0.91364	0.973061	0.697516	0.866427	0.956809	0.291971	0.890597	0.698253	0.984591	0.703672	0.856364	0.881497	0.792343
ARL5A	0.861867	0.813936	0.996189	0.999413	0.741948	0.896853	0.899235	0.999841	0.999841	0.471478	0.707018	0.917225	0.997034	0.916753	0.588514	0.999716	0.683892	0.969895	0.872288	0.960536	0.760889	0.987807	0.962035	0.999491	0.795758	0.94862	0.951436	0.955118	0.898309	0.965273	0.998197	0.79303	0.942824	0.473608	0.709127	0.947704	0.635455	0.946314	0.527793	0.997481	0.543923	0.952338	0.987632	0.836804
ARL5B	0.642906	0.828547	0.996266	0.999413	0.375113	0.833602	0.95335	0.999841	0.999841	0.501304	0.503441	0.708699	0.983219	0.873454	0.401735	0.999716	0.813884	0.6519	0.999254	0.540425	0.986992	0.97592	0.796854	0.999491	0.987907	0.991098	0.901623	0.505623	0.968934	0.914264	0.998197	0.983203	0.995817	0.947995	0.9094	0.821758	0.0943198	0.958939	0.123879	0.931503	0.480377	0.752081	0.908551	0.864475
ARL6	0.635024	0.574115	0.983276	0.999413	0.839038	0.723701	0.997063	0.999841	0.999841	0.990403	0.764742	0.978423	0.998657	0.724793	0.392248	0.999716	0.930919	0.851552	0.991394	0.522706	0.792266	0.874669	0.910992	0.999491	0.893949	0.90976	0.912042	0.80918	0.835965	0.92754	0.998197	0.986166	0.880694	0.944054	0.961475	0.685887	0.203281	0.985026	0.0915025	0.997481	0.444957	0.584264	0.878668	0.835456
ARL6IP1	0.821694	0.972619	0.994516	0.999413	0.449491	0.637104	0.899235	0.999841	0.999841	0.610404	0.870207	0.436712	0.988045	0.696483	0.704498	0.999716	0.68863	0.733525	0.861294	0.867131	0.833933	0.995834	0.921292	0.999491	0.417596	0.986855	0.86181	0.945804	0.87938	0.914264	0.998197	0.711008	0.95511	0.94949	0.692522	0.820403	0.552319	0.683456	0.631472	0.998614	0.978198	0.979904	0.961314	0.990441
ARL6IP4	0.381438	0.451886	0.996189	0.999413	0.617568	0.738729	0.899235	0.999841	0.999841	0.137162	0.0432166	0.611237	0.974169	0.924639	0.873243	0.999716	0.295303	0.456212	0.909264	0.0844047	0.267068	0.810179	0.818211	0.999491	0.437659	0.637349	0.358279	0.296993	0.627085	0.922725	0.998197	0.67276	0.725417	0.377871	0.552139	0.752892	0.0270609	0.66281	0.00097152	0.976565	0.661936	0.661692	0.900726	0.58614
ARL6IP5	0.672378	0.721897	0.995671	0.999413	0.443	0.705897	0.899235	0.999841	0.999841	0.0834616	0.160508	0.762187	0.976115	0.73109	0.650395	0.999716	0.439729	0.495824	0.732979	0.328618	0.436489	0.853303	0.864647	0.997513	0.0788906	0.899497	0.298414	0.172476	0.74263	0.91236	0.998197	0.549657	0.919763	0.17402	0.34766	0.76623	0.205709	0.422081	0.406231	0.99202	0.944072	0.554791	0.817893	0.569475
ARL6IP6	0.349881	0.403739	0.996189	0.999413	0.59085	0.903348	0.986206	0.999841	0.999841	0.050459	0.0175956	0.967766	0.999657	0.917695	0.981646	0.999716	0.802324	0.278775	0.942393	0.147966	0.171683	0.923775	0.87641	0.999491	0.170889	0.921235	0.461332	0.322458	0.622137	0.91236	0.998197	0.549657	0.898183	0.340608	0.384858	0.898136	0.0241459	0.244088	0.00600109	0.966737	0.225164	0.653091	0.850951	0.774032
ARL8A	0.639755	0.569887	0.995671	0.999413	0.0957871	0.90049	0.971696	0.999841	0.999841	0.404012	0.403963	0.628419	0.976115	0.842907	0.232867	0.999716	0.85303	0.69152	0.968868	0.363298	0.7384	0.982883	0.830735	0.999491	0.657044	0.921915	0.833827	0.951643	0.841746	0.929285	0.998197	0.863327	0.942946	0.910393	0.923876	0.989683	0.346635	0.654476	0.664414	0.888417	0.862392	0.983816	0.96478	0.974386
ARL8B	0.899983	0.94335	0.995671	0.999413	0.0749491	0.999398	0.922161	0.999841	0.999841	0.951618	0.695267	0.847296	0.976115	0.988146	0.773135	0.999716	0.572208	0.946906	0.86356	0.940328	0.669591	0.878285	0.860934	0.999491	0.736299	0.921707	0.833079	0.788941	0.847886	0.96369	0.998197	0.895696	0.957993	0.683027	0.830491	0.987556	0.385227	0.897795	0.510864	0.997481	0.887592	0.990613	0.940836	0.946878
ARMC1	0.761524	0.996051	0.996266	0.999413	0.25394	0.990494	0.899235	0.999841	0.999841	0.416141	0.658824	0.957729	0.991572	0.686361	0.384612	0.999716	0.936962	0.999417	0.861602	0.952246	0.568698	0.84312	0.970005	0.999491	0.478694	0.995252	0.606532	0.596255	0.885238	0.994901	0.998197	0.844914	0.978391	0.502123	0.790021	0.948118	0.931571	0.977292	0.461223	0.996191	0.985037	0.989586	0.913713	0.896859
ARMC10	0.818384	0.71822	0.999859	0.999413	0.734118	0.968626	0.899235	0.999841	0.999841	0.185567	0.479612	0.912098	0.974169	0.844853	0.587362	0.999716	0.643536	0.59752	0.926568	0.707495	0.674912	0.98339	0.821504	0.999491	0.368711	0.921915	0.309613	0.291069	0.86718	0.914264	0.998197	0.617163	0.94325	0.185597	0.422743	0.579619	0.530111	0.605879	0.877063	0.934303	0.742984	0.93427	0.903512	0.676483
ARMC2	0.836458	0.626756	0.996189	0.999413	0.0948192	0.82656	0.947826	0.999841	0.999841	0.152946	0.25677	0.848276	0.994633	0.850128	0.55206	0.999716	0.942504	0.233688	0.990036	0.400778	0.951436	0.821453	0.990304	0.999491	0.966831	0.940131	0.4421	0.724704	0.903491	0.91236	0.998197	0.752663	0.973407	0.969869	0.700179	0.740962	0.455206	0.839164	0.638248	0.996191	0.940732	0.966621	0.987632	0.970219
ARMC3	0.344352	0.512841	0.996266	0.999413	0.283517	0.7019	0.98698	0.999841	0.999841	0.88393	0.999856	0.407482	0.974169	0.779941	0.81565	0.999716	0.965943	0.777482	0.987947	0.854681	0.904133	0.980827	0.799509	0.999491	0.351173	0.950648	0.813682	0.99123	0.872331	0.995631	0.998197	0.941077	0.923007	0.956698	0.969627	0.79834	0.775367	0.817228	0.936095	0.991498	0.977946	0.968528	0.987539	0.868753
ARMC5	0.786152	0.668214	0.99825	0.999413	0.732129	0.657906	0.899235	0.999841	0.999841	0.765757	0.786008	0.705273	0.991572	0.787405	0.448258	0.999716	0.31755	0.982778	0.952935	0.776387	0.93463	0.802239	0.929958	0.999491	0.63621	0.85326	0.918952	0.93352	0.742628	0.991259	0.998197	0.965022	0.974541	0.926476	0.948065	0.848671	0.773692	0.859776	0.103271	0.984591	0.605421	0.991786	0.987333	0.988981
ARMC6	0.766782	0.852911	0.996266	0.999413	0.378324	0.960351	0.899235	0.999841	0.999841	0.769316	0.556139	0.600661	0.974169	0.821001	0.698143	0.999716	0.780697	0.951215	0.972213	0.639587	0.721022	0.871131	0.930651	0.999491	0.762626	0.989764	0.59773	0.615178	0.951215	0.990021	0.998197	0.926197	0.983725	0.966083	0.945978	0.892574	0.592507	0.86678	0.564244	0.937091	0.725695	0.980197	0.918581	0.973003
ARMC7	0.689515	0.722462	0.996189	0.999413	0.599816	0.845147	0.940994	0.999841	0.999841	0.73232	0.979692	0.538787	0.986683	0.992634	0.766855	0.999716	0.838101	0.995362	0.754267	0.736468	0.54598	0.889456	0.859235	0.983871	0.595835	0.960651	0.840308	0.567549	0.960506	0.983911	0.998197	0.89515	0.950113	0.799207	0.864134	0.49461	0.644117	0.510478	0.79829	0.718816	0.891907	0.865875	0.845594	0.550032
ARMC8	0.766015	0.544316	0.995671	0.999413	0.0916346	0.77927	0.965359	0.999841	0.999841	0.755354	0.76467	0.450697	0.979046	0.698529	0.585184	0.999716	0.284049	0.559648	0.896605	0.897361	0.953956	0.997617	0.882293	0.999491	0.993472	0.988779	0.503343	0.618053	0.884472	0.919447	0.998197	0.917189	0.957244	0.903075	0.904837	0.86726	0.960917	0.891297	0.397075	0.997481	0.886313	0.835369	0.934658	0.953451
ARMC9	0.420643	0.523944	0.99825	0.999413	0.688552	0.862196	0.97466	0.999841	0.999841	0.617702	0.63795	0.594431	0.974169	0.673063	0.824691	0.999716	0.498089	0.8057	0.968868	0.958125	0.806111	0.929874	0.976487	0.999491	0.511882	0.980191	0.915256	0.832787	0.991607	0.983911	0.998197	0.892796	0.950113	0.73666	0.958989	0.987556	0.897486	0.853493	0.768411	0.986378	0.99029	0.999529	0.962981	0.973003
ARMCX1	0.779613	0.871709	0.999344	0.999413	0.247971	0.936088	0.899235	0.999841	0.999841	0.107501	0.275262	0.395757	0.976115	0.330839	0.505047	0.999716	0.556019	0.198211	0.745609	0.318098	0.388864	0.996564	0.87339	0.999491	0.987922	0.999609	0.717754	0.759424	0.964974	0.994958	0.998197	0.971792	0.974379	0.778205	0.976928	0.752892	0.716882	0.897795	0.356923	0.976565	0.699012	0.954776	0.999819	0.88018
ARMCX2	0.986931	0.984539	0.925166	0.999413	0.0501499	0.901659	0.899235	0.999841	0.999841	0.102973	0.403934	0.373385	0.991572	0.3329	0.364037	0.999716	0.723485	0.689893	0.880504	0.915282	0.567826	0.989759	0.974952	0.999491	0.990864	0.949918	0.966417	0.94177	0.819055	0.91236	0.998197	0.852119	0.918887	0.870165	0.766296	0.962286	0.552601	0.99336	0.655777	0.999664	0.431783	0.878222	0.908551	0.788176
ARMCX3	0.602731	0.980635	0.999262	0.999413	0.59085	0.923602	0.899235	0.999841	0.999841	0.244651	0.207903	0.846874	0.988005	0.966922	0.940648	0.999716	0.914819	0.929804	0.957461	0.546518	0.709229	0.993658	0.968025	0.999491	0.881259	0.98417	0.847966	0.987006	0.882219	0.972843	0.998197	0.941375	0.99527	0.658797	0.996981	0.83981	0.143663	0.601651	0.0417337	0.985803	0.21719	0.973464	0.966625	0.810712
ARMCX4	0.97769	0.69212	0.995671	0.999413	0.73889	0.925649	0.899235	0.999841	0.999841	0.0349622	0.059966	0.637832	0.974169	0.574215	0.172778	0.999716	0.979994	0.770416	0.79152	0.964551	0.342398	0.99647	0.799509	0.999491	0.34444	0.97944	0.854899	0.435129	0.975104	0.91236	0.998197	0.785333	0.99527	0.605043	0.61865	0.992658	0.0650258	0.724527	0.0294195	0.927957	0.294973	0.864364	0.998188	0.982206
ARMCX5	0.36427	0.569792	0.996189	0.999413	0.0688333	0.948902	0.899235	0.999841	0.999841	0.0666928	0.18224	0.810137	0.974169	0.733603	0.351751	0.999716	0.505875	0.814601	0.510653	0.460396	0.225406	0.855823	0.921664	0.999491	0.983872	0.918232	0.638794	0.852696	0.876698	0.999352	0.998197	0.859156	0.855239	0.576354	0.810316	0.384475	0.241488	0.754719	0.839564	0.866292	0.601912	0.51526	0.676629	0.258745
ARMCX5-GPRASP2	0.913026	0.920767	0.995671	0.999413	0.646296	0.797451	0.899235	0.999841	0.999841	0.786606	0.593615	0.760826	0.974169	0.941036	0.975046	0.999716	0.805563	0.763348	0.942393	0.959177	0.447488	0.87203	0.788188	0.724579	0.145051	0.921707	0.460496	0.195903	0.755753	0.91236	0.998197	0.67276	0.927804	0.476285	0.51189	0.963023	0.47357	0.780473	0.109308	0.700487	0.127357	0.731581	0.878483	0.860072
ARMCX6	0.537808	0.613057	0.996189	0.999413	0.95906	0.78939	0.899235	0.999841	0.999841	0.477612	0.25027	0.993436	0.986683	0.959553	0.914699	0.999716	0.75068	0.730041	0.979345	0.499162	0.606144	0.890611	0.943534	0.999491	0.369459	0.919859	0.425099	0.331334	0.793991	0.931697	0.998197	0.711008	0.892708	0.407056	0.597449	0.786943	0.324135	0.799201	0.553273	0.991947	0.844085	0.460625	0.890202	0.640832
ARMH1	0.947348	0.944504	0.995671	0.999413	0.0866822	0.920486	0.964477	0.999841	0.999841	0.0143196	0.000761806	0.557388	0.987441	0.309325	0.18991	0.999716	0.925539	0.317806	0.94807	0.0871738	0.0436757	0.559746	0.824867	0.853043	0.692044	0.562165	0.468331	0.348307	0.583367	0.978681	0.998197	0.969869	0.847464	0.860299	0.966402	0.909289	2.75e-06	0.325115	3.05e-06	0.900707	0.0273428	0.419377	0.572157	0.59326
ARMH2	0.916382	0.99306	0.996189	0.999413	0.189988	0.871985	0.9993	0.999841	0.999841	0.0267885	0.0208847	0.943162	0.974169	0.6707	0.875722	0.999716	0.659068	0.309436	0.927843	0.0852096	0.137046	0.910033	0.913455	0.984478	0.627588	0.929841	0.822817	0.920977	0.735884	0.989378	0.998197	0.997088	0.87584	0.983745	0.987441	0.946567	0.0758204	0.866361	0.125047	0.965629	0.529642	0.949653	0.975097	0.875205
ARMH3	0.416399	0.514776	0.996266	0.999413	0.651244	0.859161	0.937625	0.999841	0.999841	0.233342	0.306335	0.908504	0.974169	0.999985	0.934621	0.999716	0.393698	0.445587	0.883502	0.474964	0.792181	0.993658	0.92891	0.999491	0.484228	0.986855	0.875887	0.826231	0.967919	0.964818	0.999165	0.988324	0.995113	0.96545	0.979506	0.983669	0.0776028	0.934598	0.412906	0.964485	0.449958	0.961343	0.966625	0.945108
ARMT1	0.702807	0.475372	0.995671	0.999413	0.757888	0.785664	0.899235	0.999841	0.999841	0.458985	0.727755	0.974241	0.999657	0.820186	0.712109	0.999716	0.79544	0.847149	0.701172	0.860182	0.537321	0.960239	0.955855	0.999491	0.336877	0.930184	0.472429	0.583627	0.83379	0.92754	0.998197	0.59936	0.942824	0.310197	0.45651	0.91765	0.782735	0.448341	0.90901	0.996191	0.818445	0.822579	0.866125	0.628441
ARNT	0.401211	0.458742	0.996189	0.999413	0.111645	0.987982	0.980868	0.999841	0.999841	0.188549	0.108311	0.839762	0.982734	0.894132	0.384612	0.999716	0.636446	0.558238	0.952935	0.201207	0.286398	0.995598	0.926718	0.999491	0.399452	0.938765	0.715494	0.49863	0.750422	0.949066	0.998197	0.745071	0.925752	0.745624	0.707595	0.939033	0.0402714	0.274555	0.0149737	0.976565	0.530469	0.991143	0.990474	0.990224
ARNTL	0.890399	0.934758	0.996189	0.999413	0.0292907	0.991084	0.960199	0.999841	0.999841	0.17262	0.0319802	0.704005	0.986572	0.422197	0.137322	0.999716	0.752238	0.822438	0.880857	0.460396	0.398833	0.602277	0.918005	0.999491	0.867447	0.752442	0.579931	0.68862	0.453025	0.982659	0.998197	0.958533	0.838814	0.871858	0.925549	0.966124	0.0158931	0.368152	0.00703864	0.997481	0.484214	0.992425	0.962981	0.996594
ARNTL2	0.749936	0.962184	0.927435	0.999413	0.612933	0.872843	0.977501	0.999841	0.999841	0.880101	0.868895	0.701134	0.980847	0.902668	0.971463	0.999716	0.966791	0.934866	0.928022	0.7754	0.84575	0.885045	0.967057	0.999491	0.928598	0.71041	0.462195	0.617484	0.599977	0.979571	0.998197	0.655471	0.730976	0.488682	0.577552	0.559096	0.588305	0.966613	0.907453	0.980182	0.850982	0.824458	0.848629	0.66963
ARPC1A	0.409829	0.490972	0.996189	0.999413	0.136137	0.978756	0.899235	0.999841	0.999841	0.71201	0.675075	0.700852	0.999657	0.979379	0.3103	0.999716	0.988703	0.404593	0.989426	0.108111	0.765795	0.996214	0.818211	0.999491	0.455709	0.952107	0.618346	0.414103	0.845716	0.91236	0.998197	0.568469	0.933688	0.477481	0.428547	0.999242	0.41256	0.644249	0.310271	0.965231	0.65006	0.971509	0.938493	0.901998
ARPC1B	0.464355	0.571773	0.989224	0.999413	0.182795	0.775897	0.899235	0.999841	0.999841	0.278855	0.140163	0.519302	0.974169	0.702842	0.639449	0.999716	0.858946	0.0836666	0.89232	0.127031	0.353499	0.747753	0.783675	0.876881	0.141428	0.801213	0.332576	0.184506	0.61097	0.91236	0.998197	0.549657	0.847464	0.263376	0.356487	0.915838	0.100878	0.672307	0.0100845	0.976565	0.25924	0.648368	0.853879	0.708207
ARPC2	0.808985	0.761343	0.995671	0.999413	0.159434	0.849398	0.899235	0.999841	0.999841	0.902086	0.924038	0.987153	0.991952	0.843991	0.214447	0.999716	0.651345	0.684506	0.95992	0.804047	0.967227	0.993658	0.961531	0.999491	0.469157	0.962872	0.907521	0.743545	0.786408	0.91236	0.998197	0.549657	0.847464	0.20678	0.34766	0.290158	0.858402	0.958939	0.900982	0.996191	0.964248	0.779557	0.834161	0.645977
ARPC3	0.408693	0.531092	0.995671	0.999413	0.9032	0.779257	0.899235	0.999841	0.999841	0.692277	0.841291	0.696086	0.979046	0.589377	0.424297	0.999716	0.786109	0.59425	0.926994	0.354821	0.809858	0.996564	0.934423	0.999491	0.577963	0.930824	0.799065	0.688518	0.793482	0.91236	0.998197	0.62892	0.867294	0.335515	0.452974	0.806539	0.901494	0.853381	0.702516	0.992455	0.830642	0.802502	0.945474	0.690195
ARPC4	0.899139	0.770374	0.994516	0.999413	0.218614	0.920486	0.899235	0.999841	0.999841	0.830336	0.663689	0.953267	0.978704	0.802198	0.642671	0.999716	0.730709	0.673499	0.987947	0.985933	0.770732	0.873123	0.825582	0.983365	0.145051	0.952674	0.354491	0.220957	0.80212	0.91236	0.998197	0.656686	0.978302	0.396519	0.515555	0.92854	0.582168	0.564416	0.758387	0.952073	0.666677	0.852347	0.88708	0.94779
ARPC4-TTLL3	0.772598	0.961151	0.997303	0.999413	0.931475	0.995804	0.899235	0.999841	0.999841	0.793312	0.665408	0.983871	0.977005	0.896847	0.941903	0.999716	0.885797	0.837921	0.931117	0.780248	0.944334	0.931984	0.798769	0.999491	0.213404	0.939808	0.749551	0.371738	0.968934	0.964774	0.998197	0.776674	0.980042	0.85259	0.765123	0.937994	0.941381	0.976599	0.653522	0.944339	0.870234	0.849672	0.994493	0.86076
ARPC5	0.54747	0.726248	0.918261	0.999413	0.617568	0.741195	0.899235	0.999841	0.999841	0.958322	0.938695	0.775972	0.983219	0.657591	0.227498	0.999716	0.72482	0.502425	0.943319	0.829594	0.943203	0.959931	0.865123	0.965	0.213705	0.921915	0.635618	0.432082	0.803284	0.91236	0.998197	0.568469	0.919763	0.267453	0.374772	0.856113	0.932178	0.663446	0.548802	0.992544	0.872755	0.870771	0.977804	0.872346
ARPC5L	0.789553	0.77876	0.996189	0.999413	0.959776	0.687494	0.899235	0.999841	0.999841	0.149698	0.0897016	0.938871	0.974169	0.874456	0.976585	0.999716	0.229198	0.216088	0.752867	0.0685665	0.186603	0.88415	0.85137	0.999491	0.413019	0.646461	0.352444	0.331896	0.548793	0.91236	0.97181	0.568469	0.516897	0.185597	0.376561	0.483887	0.145008	0.773233	0.0307593	0.936349	0.712123	0.640338	0.878668	0.385791
ARPIN	0.819707	0.674145	0.995671	0.999413	0.323989	0.982568	0.985192	0.999841	0.999841	0.696892	0.850628	0.898729	0.974169	0.734251	0.757748	0.999716	0.624691	0.938635	0.920941	0.326709	0.717463	0.916358	0.954411	0.94927	0.780222	0.956825	0.990788	0.99123	0.993026	0.95903	0.998197	0.984304	0.983412	0.825391	0.949702	0.935189	0.926097	0.779653	0.494977	0.996394	0.369003	0.324255	0.853879	0.650003
ARPP19	0.354119	0.555438	0.995671	0.999413	0.309381	0.949963	0.905657	0.999841	0.999841	0.301403	0.182484	0.879013	0.982339	0.906175	0.57813	0.999716	0.645149	0.596747	0.944908	0.195442	0.700397	0.979836	0.955855	0.999491	0.727672	0.992715	0.869763	0.806772	0.990625	0.92067	0.998197	0.726681	0.99053	0.661597	0.655578	0.819512	0.0375562	0.501515	0.0255034	0.990245	0.576577	0.915212	0.989859	0.990326
ARPP21	0.976943	0.779857	0.996189	0.999413	0.250547	0.995804	0.921849	0.999841	0.999841	0.860212	0.856569	0.667508	0.988452	0.965314	0.94385	0.999716	0.910382	0.527558	0.974767	0.960855	0.482372	0.885103	0.857093	0.999491	0.372882	0.946865	0.483194	0.381726	0.824643	0.969376	0.998197	0.855733	0.973407	0.908193	0.939471	0.880942	0.824425	0.59152	0.665982	0.984591	0.849189	0.883046	0.957063	0.812652
ARRB1	0.573571	0.517026	0.995671	0.999413	0.658841	0.833602	0.917596	0.999841	0.999841	0.062031	0.187657	0.8286	0.979046	0.809541	0.340838	0.999716	0.66013	0.591448	0.754267	0.240957	0.308187	0.998081	0.99333	0.999491	0.605192	0.966728	0.843897	0.809631	0.929675	0.983911	0.998463	0.913454	0.973407	0.807801	0.908807	0.965728	0.367729	0.902692	0.154855	0.952073	0.767183	0.937406	0.983877	0.812676
ARRB2	0.951837	0.94326	0.996189	0.999413	0.248765	0.866866	0.899235	0.999841	0.999841	0.821322	0.868416	0.930752	0.977456	0.661515	0.196104	0.999716	0.602149	0.90739	0.969789	0.839485	0.916863	0.946884	0.900233	0.999491	0.809374	0.930184	0.974206	0.85762	0.931145	0.91236	0.998197	0.881267	0.901473	0.751449	0.732841	0.931676	0.989905	0.910291	0.337642	0.976565	0.908792	0.954776	0.961314	0.987651
ARRDC1	0.747856	0.550805	0.995671	0.999413	0.901701	0.873763	0.975714	0.999841	0.999841	0.642833	0.340372	0.463628	0.991572	0.744364	0.721332	0.999716	0.879097	0.646269	0.98149	0.766704	0.639789	0.634409	0.687221	0.825704	0.214864	0.856468	0.275111	0.132904	0.693699	0.91236	0.998197	0.62892	0.929359	0.399637	0.45318	0.99018	0.147914	0.771966	0.0859371	0.952073	0.2212	0.758918	0.850951	0.86559
ARRDC1-AS1	0.89025	0.663143	0.996189	0.999413	0.0303921	0.939347	0.949287	0.999841	0.999841	0.0372516	0.0504859	0.349992	0.984277	0.197254	0.458802	0.999716	0.839831	0.0636272	0.858147	0.0535659	0.123944	0.863769	0.906529	0.999491	0.277504	0.798877	0.557386	0.377294	0.79985	0.964774	0.998197	0.821321	0.892708	0.505116	0.732182	0.86895	0.0181288	0.568241	0.0207545	0.996191	0.234219	0.887512	0.876432	0.929686
ARRDC2	0.669781	0.71223	0.996266	0.999413	0.723266	0.930525	0.9993	0.999841	0.999841	0.985573	0.38699	0.373385	0.984277	0.360755	0.542611	0.999716	0.664037	0.910462	0.949455	0.892672	0.57244	0.98339	0.969969	0.999491	0.962913	0.952402	0.991418	0.991113	0.99768	0.936831	0.998197	0.873823	0.973261	0.96579	0.853893	0.936173	0.127885	0.888904	0.274424	0.997481	0.582364	0.999937	0.982942	0.937063
ARRDC3	0.979397	0.899514	0.995671	0.999413	0.84721	0.956233	0.949287	0.999841	0.999841	0.00396585	5.89e-05	0.941406	0.974169	0.967739	0.275117	0.999716	0.866622	0.236123	0.574031	0.133354	0.0654518	0.710796	0.859866	0.999491	0.914708	0.793103	0.341735	0.361883	0.718802	0.929285	0.998197	0.815125	0.913284	0.972556	0.809549	0.906061	1.16e-06	0.472283	1.97e-05	0.869156	0.0754844	0.306273	0.591759	0.460851
ARRDC3-AS1	0.529385	0.705324	0.996189	0.999413	0.512414	0.917636	0.899235	0.999841	0.999841	0.09192	0.051099	0.661421	0.986683	0.936862	0.715043	0.999716	0.778932	0.310205	0.938668	0.0608354	0.310605	0.966182	0.980754	0.999491	0.336877	0.946865	0.758986	0.651464	0.704235	0.93281	0.998197	0.684997	0.832823	0.491362	0.601097	0.971595	0.297977	0.640334	0.175982	0.976565	0.270217	0.885778	0.924152	0.907639
ARRDC4	0.874978	0.610287	0.996189	0.999413	0.0606932	0.230033	0.899235	0.999841	0.999841	0.00305696	0.0406116	0.832216	0.974169	0.911863	0.930271	0.999716	0.225231	0.758482	0.239656	0.958411	0.0654869	0.789935	0.740164	0.997513	0.197447	0.868552	0.217252	0.107605	0.709751	0.91236	0.998197	0.553608	0.853142	0.407056	0.416122	0.73186	0.0422539	0.715201	0.25638	0.966737	0.0293009	9.11e-05	0.142661	0.0605112
ARRDC5	0.812924	0.860703	0.974041	0.999413	0.209066	0.722313	0.899235	0.999841	0.999841	0.00354807	0.00490498	0.727072	0.989018	0.879798	0.624139	0.999716	0.958366	0.391012	0.692783	0.212861	0.228466	0.956577	0.999557	0.999491	0.988105	0.956825	0.825931	0.963478	0.861598	0.985197	0.998197	0.844914	0.944949	0.864793	0.841703	0.886789	0.000977273	0.528189	0.0118918	0.920035	0.184392	0.35608	0.762398	0.780473
ARSA	0.773677	0.989556	0.996189	0.999413	0.621242	0.833602	0.899235	0.999841	0.999841	0.592599	0.99254	0.691012	0.974169	0.738602	0.69319	0.999716	0.828413	0.709694	0.847327	0.810437	0.95999	0.995598	0.974952	0.999491	0.646597	0.986204	0.973213	0.998384	0.971237	0.994958	0.998197	0.831264	0.939186	0.779366	0.835245	0.708808	0.470467	0.725839	0.234476	0.984591	0.574844	0.860225	0.949228	0.702705
ARSB	0.755805	0.734169	0.992205	0.999413	0.168318	0.920191	0.954776	0.999841	0.999841	0.410735	0.38647	0.965061	0.991572	0.985161	0.751157	0.999716	0.659522	0.896328	0.995544	0.543484	0.515136	0.97863	0.983258	0.999491	0.876984	0.96603	0.932895	0.933067	0.913515	0.938365	0.998197	0.945767	0.94672	0.996897	0.918377	0.904383	0.229895	0.91946	0.13002	0.937091	0.818163	0.835369	0.937564	0.893271
ARSD	0.498752	0.442021	0.995671	0.999413	0.0586851	0.948768	0.983243	0.999841	0.999841	0.738948	0.741398	0.913687	0.992975	0.979498	0.860159	0.999716	0.743523	0.996348	0.9782	0.446978	0.919607	0.993705	0.982547	0.999491	0.669071	0.996929	0.922854	0.868005	0.849591	0.995848	0.998197	0.905884	0.99527	0.874058	0.903106	0.920007	0.755342	0.586885	0.429898	0.984591	0.715243	0.718217	0.937047	0.825466
ARSG	0.728728	0.914372	0.927435	0.999413	0.0462676	0.830058	0.979644	0.999841	0.999841	0.487234	0.68705	0.965449	0.976115	0.973538	0.27425	0.999716	0.989221	0.939617	0.997608	0.581925	0.959326	0.849391	0.972596	0.819936	0.876732	0.866023	0.869763	0.909324	0.833389	0.977958	0.998197	0.828131	0.864264	0.945242	0.839644	0.955621	0.783849	0.944979	0.421101	0.997481	0.677708	0.910837	0.985122	0.925113
ARSK	0.84519	0.490184	0.969972	0.999413	7.64e-05	0.473011	0.990674	0.999841	0.999841	0.134608	0.158931	0.827569	0.976115	0.942702	0.695076	0.999716	0.460518	0.251838	0.952935	0.514618	0.743789	0.84312	0.796854	0.878777	0.439875	0.921915	0.46641	0.288328	0.622137	0.91236	0.97181	0.684189	0.780215	0.726169	0.573734	0.965883	0.31765	0.733595	0.700341	0.989264	0.229396	0.483321	0.782446	0.706527
ART4	0.631215	0.572885	0.996189	0.999413	0.283432	0.685052	0.914307	0.999841	0.999841	0.718601	0.724323	0.373385	0.974169	0.15205	0.420884	0.999716	0.613648	0.946906	0.949455	0.757581	0.918217	0.994935	0.970647	0.999491	0.776451	0.933916	0.946188	0.876822	0.608386	0.915948	0.998197	0.664156	0.831957	0.682645	0.577358	0.862094	0.527049	0.75436	0.319829	0.954658	0.600517	0.763635	0.790767	0.855525
ARV1	0.563553	0.441043	0.997303	0.999413	0.299138	0.809248	0.947722	0.999841	0.999841	0.00569596	0.0176894	0.878567	0.974169	0.964896	0.577811	0.999716	0.395087	0.260547	0.711273	0.0746334	0.200731	0.993658	0.868621	0.999491	0.223452	0.97757	0.380846	0.229157	0.915023	0.91236	0.998197	0.653055	0.967382	0.375627	0.486082	0.809831	0.00551026	0.448749	0.0550143	0.915886	0.439829	0.828408	0.882728	0.866738
ARVCF	0.829413	0.613057	0.999859	0.999413	0.0037988	0.902507	0.902918	0.999841	0.999841	0.493787	0.706343	0.73006	0.974169	0.538413	0.78878	0.999716	0.978561	0.945396	0.9782	0.810437	0.613673	0.977916	0.992807	0.999491	0.665005	0.913823	0.912042	0.7833	0.559233	0.927585	0.998197	0.947227	0.841758	0.995039	0.917311	0.90267	0.869061	0.719073	0.572734	0.997918	0.886313	0.927891	0.972441	0.980655
AS-PTPRE	0.835129	0.861482	0.995671	0.999413	0.235668	0.78939	0.899235	0.999841	0.999841	0.209041	0.344923	0.902826	0.982734	0.814679	0.187489	0.999716	0.251086	0.981614	0.839924	0.531109	0.206173	0.866146	0.930276	0.999491	0.911528	0.887206	0.765735	0.998112	0.728484	0.919739	0.998197	0.990166	0.786285	0.702305	0.996865	0.240251	0.0525883	0.325115	0.172408	0.702697	0.405584	0.428169	0.699135	0.455843
ASAH1	0.891514	0.961292	0.898008	0.999413	0.870835	0.729633	0.915377	0.999841	0.999841	0.384273	0.156639	0.539262	0.991572	0.512463	0.168925	0.999716	0.748204	0.854848	0.95327	0.735326	0.781217	0.994935	0.952566	0.98693	0.523376	0.990288	0.971888	0.876494	0.905372	0.91236	0.998197	0.674776	0.983412	0.442495	0.533432	0.612792	0.176757	0.868212	0.268327	0.984591	0.778344	0.939988	0.949228	0.848709
ASAH2B	0.931467	0.995576	0.995671	0.999413	0.80334	0.827754	0.987895	0.999841	0.999841	0.320518	0.538354	0.707052	0.974169	0.949762	0.14532	0.999716	0.616639	0.771654	0.713308	0.665673	0.565244	0.969379	0.965927	0.999491	0.646597	0.849627	0.299943	0.61773	0.851668	0.914264	0.998197	0.617163	0.853142	0.257148	0.446262	0.841174	0.732945	0.999302	0.802956	0.998194	0.876145	0.837503	0.908551	0.740384
ASAP1	0.351499	0.437935	0.996189	0.999413	0.0401304	0.747582	0.98131	0.999841	0.999841	0.891431	0.756005	0.590352	0.979046	0.372829	0.546167	0.999716	0.659068	0.846401	0.999254	0.765142	0.661407	0.993658	0.966087	0.999491	0.874786	0.954955	0.710014	0.921756	0.826156	0.926806	0.998197	0.926197	0.868524	0.989849	0.890345	0.745701	0.894183	0.977801	0.65616	0.984591	0.927069	0.957382	0.962981	0.981258
ASAP1-IT1	0.744959	0.744988	0.996266	0.999413	0.00398708	0.992218	0.899235	0.999841	0.999841	0.990028	0.399254	0.912886	0.974169	0.931693	0.630146	0.999716	0.273499	0.94236	0.928022	0.825253	0.669591	0.80037	0.913455	0.999491	0.369445	0.801457	0.812978	0.562257	0.654529	0.919447	0.998197	0.771292	0.848056	0.657571	0.681058	0.511566	0.230959	0.339335	0.0592648	0.993103	0.996393	0.94757	0.962981	0.936054
ASAP1-IT2	0.740545	0.498524	0.996189	0.999413	0.406077	0.92025	0.899235	0.999841	0.999841	0.97028	0.809542	0.669381	0.976115	0.995965	0.358103	0.999716	0.45571	0.870748	0.949455	0.995293	0.999548	0.926232	0.796854	0.999491	0.229462	0.928062	0.421696	0.301124	0.745496	0.926806	0.998197	0.829328	0.927529	0.377871	0.674812	0.938525	0.674702	0.990629	0.380131	0.990969	0.60277	0.989586	0.99187	0.967042
ASAP2	0.420643	0.508009	0.996189	0.999413	0.157749	0.918175	0.950017	0.999841	0.999841	0.173644	0.225458	0.532186	0.982734	0.421388	0.424028	0.999716	0.656067	0.652302	0.911323	0.5673	0.292266	0.926465	0.779805	0.999491	0.849934	0.960514	0.699774	0.675007	0.902108	0.949819	0.998197	0.970843	0.976314	0.930967	0.976327	0.841536	0.173185	0.917144	0.242402	0.972651	0.687415	0.828242	0.92916	0.771701
ASAP3	0.438788	0.722931	0.996189	0.999413	0.347143	0.640192	0.924173	0.999841	0.999841	0.903346	0.803784	0.750439	0.974169	0.556174	0.991372	0.999716	0.374801	0.849845	0.951067	0.878675	0.893113	0.880674	0.971855	0.999491	0.829838	0.939808	0.771256	0.999292	0.80313	0.919447	0.998197	0.792465	0.920735	0.973161	0.768978	0.805746	0.839304	0.760242	0.968137	0.997481	0.452017	0.974484	0.952199	0.910855
ASB1	0.699322	0.595162	0.996189	0.999413	0.169659	0.975325	0.952046	0.999841	0.999841	0.76215	0.16493	0.914602	0.989018	0.931021	0.52495	0.999716	0.759768	0.771654	0.962561	0.894588	0.604911	0.755943	0.817708	0.999491	0.898803	0.930184	0.452794	0.475579	0.905304	0.989378	0.998197	0.964365	0.94325	0.937749	0.967595	0.735492	0.0588398	0.934253	0.319096	0.996191	0.462934	0.916561	0.961314	0.943319
ASB13	0.882781	0.89288	0.957783	0.999413	0.0728823	0.906069	0.899235	0.999841	0.999841	0.0421484	0.0293844	0.557388	0.979046	0.708719	0.810285	0.999716	0.867493	0.621882	0.650231	0.996474	0.107094	0.304618	0.789614	0.599403	0.344928	0.675762	0.212608	0.223617	0.718802	0.98314	0.998197	0.847906	0.87584	0.534005	0.809556	0.948241	0.0124404	0.577848	0.0406759	0.875068	0.154201	0.644458	0.698981	0.602084
ASB16-AS1	0.344352	0.402504	0.995671	0.999413	0.352521	0.937329	0.899235	0.999841	0.999841	0.967809	0.587129	0.777517	0.986683	0.990628	0.879238	0.999716	0.726468	0.892066	0.985035	0.818837	0.782498	0.99647	0.918005	0.999491	0.68194	0.958995	0.895372	0.990251	0.935336	0.989378	0.998197	0.988367	0.95413	0.682645	0.927992	0.956012	0.713087	0.765122	0.273475	0.909541	0.605421	0.856355	0.853879	0.92474
ASB2	0.86556	0.999504	0.997303	0.999413	0.443296	0.938573	0.899235	0.999841	0.999841	0.66887	0.108998	0.797763	0.974169	0.91822	0.852894	0.999716	0.225231	0.726935	0.95992	0.372007	0.992913	0.965449	0.995389	0.999491	0.753118	0.954955	0.921106	0.982333	0.822846	0.993707	0.998197	0.917189	0.873368	0.719905	0.885135	0.677009	0.448427	0.142406	0.327804	0.984591	0.642145	0.493206	0.720159	0.704462
ASB3	0.550166	0.48107	0.983276	0.999413	0.35841	0.930525	0.971696	0.999841	0.999841	0.61294	0.774407	0.928494	0.986683	0.777679	0.253631	0.999716	0.592932	0.996196	0.991946	0.938668	0.85635	0.993148	0.910008	0.999491	0.717731	0.91646	0.681922	0.757337	0.977371	0.924545	0.998197	0.954913	0.929255	0.832413	0.95757	0.505637	0.997331	0.862239	0.970953	0.986319	0.837334	0.842331	0.952199	0.668849
ASB6	0.727247	0.726002	0.995671	0.999413	0.817567	0.916224	0.937056	0.999841	0.999841	0.832289	0.305763	0.485384	0.999657	0.699238	0.812149	0.999716	0.980783	0.972633	0.96079	0.872986	0.759576	0.714769	0.807806	0.94927	0.856421	0.866498	0.51308	0.441884	0.622137	0.91236	0.998197	0.831264	0.848056	0.680012	0.7191	0.747913	0.13181	0.646914	0.149253	0.976565	0.472604	0.956617	0.982395	0.913368
ASB7	0.657074	0.796866	0.995671	0.999413	0.658168	0.818043	0.980868	0.999841	0.999841	0.0854375	0.0878886	0.967766	0.976115	0.914894	0.972277	0.999716	0.494703	0.63223	0.96378	0.223545	0.683075	0.97592	0.92105	0.999491	0.73548	0.934419	0.74738	0.450187	0.811124	0.992437	0.998197	0.902107	0.948047	0.844815	0.90023	0.947832	0.0389557	0.653302	0.011405	0.931503	0.590721	0.672125	0.782738	0.647611
ASB8	0.380354	0.431387	0.995671	0.999413	0.00402096	0.78939	0.899235	0.999841	0.999841	0.449987	0.339601	0.639101	0.986683	0.853075	0.902778	0.999716	0.966791	0.491741	0.89232	0.649349	0.740284	0.904119	0.790126	0.958394	0.217496	0.989824	0.48795	0.369255	0.996349	0.91236	0.998197	0.765173	0.999862	0.332464	0.562292	0.904383	0.267736	0.767596	0.615546	0.99412	0.433393	0.270743	0.762398	0.698404
ASCC1	0.933018	0.83245	0.974041	0.999413	0.000157441	0.893738	0.939789	0.999841	0.999841	0.97477	0.541297	0.707848	0.994074	0.887613	0.880153	0.999716	0.92077	0.46413	0.926994	0.82812	0.69695	0.839886	0.995786	0.999491	0.848777	0.953256	0.915229	0.850412	0.704975	0.964774	0.998197	0.948781	0.957993	0.966836	0.927992	0.33078	0.357383	0.463664	0.0847359	0.966737	0.783154	0.985921	0.908551	0.886207
ASCC2	0.859566	0.81402	0.995671	0.999413	0.173344	0.354348	0.899235	0.999841	0.999841	0.566061	0.380428	0.410084	0.974169	0.171983	0.279947	0.999716	0.452429	0.820609	0.886472	0.705255	0.95999	0.756854	0.87526	0.997513	0.304337	0.806261	0.664516	0.4234	0.482855	0.91236	0.998197	0.655471	0.677752	0.442495	0.494363	0.628429	0.0974237	0.760242	0.102012	0.996394	0.564708	0.669198	0.680991	0.668498
ASCC3	0.63944	0.76621	0.995671	0.999413	0.847458	0.861356	0.917125	0.999841	0.999841	0.38232	0.0915545	0.919008	0.986683	0.820628	0.486794	0.999716	0.85491	0.718215	0.983931	0.474345	0.755846	0.93337	0.788188	0.999491	0.616165	0.930952	0.708119	0.353934	0.803284	0.91236	0.998197	0.763148	0.951857	0.737053	0.664153	0.827759	0.00655488	0.342344	0.00272453	0.937091	0.176877	0.787859	0.811868	0.836804
ASCL2	0.61967	0.580721	0.996189	0.999413	0.445257	0.702173	0.899235	0.999841	0.999841	0.322986	0.432807	0.77923	0.995251	0.662306	0.243349	0.999716	0.79744	0.57892	0.927843	0.488105	0.780174	0.976199	0.927704	0.999491	0.703776	0.96727	0.646139	0.663208	0.780865	0.91236	0.998197	0.572374	0.873368	0.29689	0.384858	0.793106	0.47744	0.962609	0.933416	0.963844	0.829328	0.928857	0.99187	0.948355
ASF1A	0.605441	0.433961	0.995671	0.999413	0.0591691	0.90049	0.899235	0.999841	0.999841	0.00573434	0.0243861	0.810137	0.983571	0.671292	0.450001	0.999716	0.553624	0.600461	0.804391	0.34997	0.115745	0.965449	0.946655	0.999491	0.343137	0.986204	0.711052	0.483617	0.935255	0.995848	0.998197	0.84462	0.99527	0.611848	0.801816	0.961556	0.0753975	0.561315	0.351919	0.966737	0.715243	0.888143	0.903512	0.785583
ASF1B	0.797188	0.828108	0.995671	0.999413	0.921552	0.750371	0.98698	0.999841	0.999841	0.19257	0.155172	0.983029	0.982734	0.995005	0.810909	0.999716	0.826569	0.0885391	0.372046	0.109281	0.323536	0.994935	0.924744	0.999491	0.69737	0.963594	0.967183	0.984108	0.996898	0.939794	0.999997	0.957409	0.983412	0.991284	0.929568	0.32111	0.048251	0.743802	0.409537	0.729179	0.76971	0.758462	0.831132	0.626583
ASGR1	0.58011	0.70242	0.996189	0.999413	0.00502905	0.871985	0.899235	0.999841	0.999841	0.0103538	0.0106918	0.530161	0.974169	0.808216	0.991318	0.999716	0.92317	0.0145742	0.218606	0.0174654	0.0730237	0.66671	0.779875	0.919279	0.210201	0.752442	0.216957	0.159221	0.65614	0.940905	0.998197	0.711637	0.873368	0.378054	0.598753	0.94564	0.0336855	0.689488	0.00429458	0.965231	0.110762	0.199334	0.524554	0.207897
ASGR2	0.926031	0.60145	0.996189	0.999413	0.21025	0.722313	0.98698	0.999841	0.999841	0.629562	0.311265	0.696299	0.974169	0.782483	0.954371	0.999716	0.725598	0.830111	0.96378	0.490292	0.78032	0.996564	0.98403	0.999491	0.596627	0.986204	0.880269	0.97672	0.787424	0.916771	0.998197	0.740741	0.908213	0.638177	0.655578	0.898136	0.264131	0.901277	0.243131	0.943527	0.546081	0.692498	0.89353	0.800212
ASH1L	0.612162	0.83118	0.997295	0.999413	0.0128443	0.740055	0.949287	0.999841	0.999841	0.11214	0.0300232	0.570532	0.986683	0.456947	0.564373	0.999716	0.70172	0.441477	0.949455	0.962584	0.250744	0.907758	0.770897	0.999491	0.282515	0.949918	0.306187	0.217368	0.931848	0.981637	0.998197	0.859834	0.980042	0.70348	0.817945	0.636789	0.0986611	0.272267	0.289997	0.999279	0.41526	0.956172	0.985827	0.921633
ASH1L-AS1	0.783456	0.870102	0.974041	0.999413	0.907894	0.926742	0.927452	0.999841	0.999841	0.509513	0.956119	0.848276	0.974169	0.399915	0.248452	0.999716	0.996928	0.476482	0.987947	0.576421	0.993733	0.966182	0.946655	0.999491	0.933595	0.961593	0.979812	0.949715	0.915851	0.991599	0.998197	0.922766	0.960136	0.978303	0.941662	0.817082	0.860751	0.625947	0.774003	0.967532	0.724133	0.963802	0.969909	0.806608
ASH2L	0.375513	0.46355	0.996189	0.999413	0.0814907	0.759961	0.97683	0.999841	0.999841	0.991958	0.933544	0.530711	0.976115	0.29296	0.550893	0.999716	0.858473	0.900156	0.999254	0.649509	0.755846	0.993386	0.983314	0.999491	0.960378	0.945937	0.741972	0.977297	0.764172	0.916969	0.998197	0.90159	0.84615	0.966866	0.853815	0.590342	0.811331	0.897795	0.680172	0.980182	0.91273	0.916875	0.962981	0.943744
ASL	0.420643	0.522998	0.996189	0.999413	0.538271	0.905429	0.899235	0.999841	0.999841	0.786554	0.826072	0.910094	0.999657	0.856801	0.26685	0.999716	0.476551	0.812021	0.968868	0.752321	0.745611	0.789935	0.770897	0.94927	0.379297	0.71041	0.233582	0.136096	0.548793	0.91236	0.998197	0.549657	0.677752	0.241532	0.367384	0.878327	0.743676	0.664424	0.294189	0.997481	0.651472	0.781089	0.89353	0.755731
ASMTL	0.472207	0.667634	0.969566	0.999413	0.975852	0.844878	0.947826	0.999841	0.999841	0.976445	0.645723	0.866646	0.991572	0.704738	0.674891	0.999716	0.746164	0.822457	0.947576	0.748158	0.770732	0.93634	0.906529	0.999491	0.970775	0.958995	0.814153	0.794788	0.76578	0.914264	0.998197	0.842295	0.973407	0.96578	0.799201	0.902974	0.760952	0.893188	0.477397	0.996191	0.952491	0.869594	0.938187	0.946878
ASMTL-AS1	0.842566	0.906118	0.996189	0.999413	0.500268	0.965218	0.907922	0.999841	0.999841	0.938781	0.704746	0.769661	0.999657	0.97609	0.749888	0.999716	0.885797	0.95697	0.952935	0.778861	0.905915	0.990136	0.990902	0.999491	0.371923	0.963594	0.696812	0.668567	0.833699	0.919447	0.998197	0.688457	0.892707	0.413892	0.572362	0.936287	0.615654	0.926586	0.427607	0.880359	0.443899	0.921602	0.969909	0.87022
ASMTL-AS1_1	0.824924	0.877503	0.996189	0.999413	0.963767	0.973916	0.899235	0.999841	0.999841	0.347287	0.497977	0.887164	0.986683	0.917681	0.914648	0.999716	0.89246	0.977059	0.852759	0.685763	0.992913	0.996564	0.950467	0.999491	0.599065	0.930184	0.956179	0.899939	0.978567	0.91236	0.998197	0.715726	0.991847	0.675557	0.61865	0.803788	0.697889	0.701616	0.539277	0.986319	0.926827	0.906591	0.976158	0.873097
ASMTL_1	0.878912	0.913351	0.996189	0.999413	0.553966	0.974238	0.98131	0.999841	0.999841	0.991479	0.933091	0.874859	0.987987	0.827857	0.520441	0.999716	0.924809	0.660104	0.880467	0.394283	0.833933	0.831507	0.966462	0.999491	0.770827	0.887483	0.952936	0.685297	0.968671	0.91236	0.998418	0.81225	0.98249	0.812683	0.705524	0.748071	0.506434	0.84923	0.873453	0.996191	0.950657	0.913987	0.994277	0.978661
ASNSD1	0.41697	0.436558	0.995671	0.999413	0.461874	0.985727	0.899235	0.999841	0.999841	0.947936	0.746282	0.870704	0.999728	0.734772	0.466809	0.999716	0.711462	0.852075	0.938668	0.629148	0.92776	0.994935	0.849413	0.999491	0.679795	0.96776	0.971888	0.913713	0.94287	0.936831	0.998197	0.906532	0.998613	0.764604	0.925269	0.80405	0.669258	0.682486	0.90684	0.931087	0.603231	0.918451	0.962976	0.962064
ASPH	0.6566	0.874388	0.974041	0.999413	0.34	0.758709	0.964477	0.999841	0.999841	0.974473	0.816341	0.494222	0.991877	0.592112	0.5642	0.999716	0.677069	0.766804	0.901102	0.464068	0.738597	0.958467	0.95372	0.97284	0.809974	0.849627	0.93253	0.899179	0.585005	0.91236	0.659285	0.656469	0.782901	0.725379	0.539748	0.69505	0.896556	0.8206	0.41569	0.748199	0.695691	0.983035	0.993031	0.964932
ASPHD2	0.917506	0.654026	0.996189	0.999413	0.990453	0.354348	0.899235	0.999841	0.999841	0.02164	0.0319687	0.96629	0.991572	0.768219	0.867878	0.999716	0.597285	0.474232	0.907764	0.277536	0.255249	0.709548	0.777675	0.999491	0.381148	0.739861	0.731597	0.334834	0.586936	0.91236	0.97181	0.588376	0.831957	0.658393	0.472695	0.903093	0.0371551	0.589256	0.00481963	0.922637	0.242273	0.853434	0.868283	0.66963
ASPM	0.489149	0.552582	0.996189	0.999413	0.00199664	0.825639	0.899235	0.999841	0.999841	0.540924	0.429459	0.396883	0.974169	0.187887	0.456665	0.999716	0.783166	0.709694	0.990183	0.991163	0.681948	0.976199	0.97887	0.999491	0.980427	0.958995	0.946599	0.992519	0.764172	0.91236	0.998197	0.684089	0.849835	0.813016	0.616887	0.579619	0.600357	0.924082	0.806929	0.998977	0.614543	0.974484	0.972441	0.986491
ASPRV1	0.408742	0.568248	0.996189	0.999413	0.808331	0.927008	0.902918	0.999841	0.999841	0.282127	0.240037	0.949179	0.974169	0.983754	0.391728	0.999716	0.54524	0.855524	0.928461	0.661632	0.753476	0.781116	0.960168	0.999491	0.769361	0.844925	0.585514	0.729226	0.877736	0.956209	0.998197	0.982593	0.832823	0.821249	0.993177	0.718845	0.194233	0.912143	0.969675	0.976565	0.970497	0.758918	0.85113	0.569767
ASPSCR1	0.752862	0.765697	0.995671	0.999413	0.990453	0.824438	0.902918	0.999841	0.999841	0.98299	0.763394	0.519302	0.984277	0.476179	0.234849	0.999716	0.515347	0.958552	0.860458	0.799259	0.684851	0.962339	0.974952	0.999491	0.533469	0.954777	0.995344	0.93352	0.860269	0.988852	0.998197	0.922564	0.990169	0.914462	0.930644	0.716832	0.74421	0.985651	0.165087	0.97622	0.334177	0.948385	0.943957	0.979648
ASRGL1	0.723055	0.980773	0.995671	0.999413	0.0337181	0.583876	0.899235	0.999841	0.999841	0.147696	0.266813	0.702309	0.974169	0.981592	0.714378	0.999716	0.354154	0.814601	0.500851	0.910183	0.381326	0.710796	0.82559	0.876067	0.739901	0.785534	0.358279	0.546271	0.654529	0.91236	0.984598	0.549657	0.516897	0.20678	0.34766	0.471254	0.396985	0.702603	0.644884	0.760284	0.378179	0.0575279	0.673288	0.134801
ASTE1	0.89025	0.891534	0.974041	0.999413	0.118263	0.998824	0.899235	0.999841	0.999841	0.354601	0.775685	0.720625	0.993204	0.638188	0.499638	0.999716	0.448188	0.716582	0.992908	0.709134	0.667843	0.996154	0.962434	0.999491	0.778979	0.949918	0.873938	0.948694	0.964094	0.985197	0.998197	0.888718	0.957244	0.643102	0.833432	0.973536	0.946546	0.759156	0.290119	0.996191	0.67217	0.976704	0.992294	0.937993
ASTN2	0.947613	0.902613	0.874791	0.999413	0.858392	0.354348	0.907922	0.999841	0.999841	0.872863	0.944611	0.841476	0.974169	0.198838	0.075549	0.999716	0.771098	0.803882	0.963358	0.551826	0.947504	0.737202	0.777675	0.997494	0.291104	0.785534	0.790102	0.336737	0.471506	0.91236	0.998197	0.641231	0.641184	0.507943	0.451689	0.594877	0.775367	0.85316	0.269435	0.835358	0.989381	0.447925	0.835054	0.621696
ASXL1	0.922046	0.912967	0.996266	0.999413	0.658118	0.952582	0.997063	0.999841	0.999841	0.186888	0.12816	0.521792	0.974169	0.692757	0.941185	0.999716	0.459504	0.436203	0.917143	0.337984	0.409248	0.940898	0.966462	0.999491	0.571612	0.963307	0.730521	0.641119	0.90744	0.985197	0.998197	0.942822	0.986357	0.947301	0.958989	0.870513	0.0278794	0.890548	0.122078	0.976565	0.103696	0.949454	0.925624	0.914947
ASXL2	0.871083	0.921402	0.995671	0.999413	0.279825	0.9021	0.899235	0.999841	0.999841	0.310876	0.29001	0.681718	0.974169	0.848673	0.733019	0.999716	0.426462	0.814898	0.997608	0.941732	0.565244	0.866146	0.78494	0.999491	0.361091	0.921915	0.351987	0.255424	0.943969	0.980743	0.998197	0.821321	0.998246	0.637108	0.77211	0.894948	0.318367	0.653302	0.756743	0.998626	0.944072	0.886277	0.955877	0.740133
ATAD1	0.762215	0.994551	0.996189	0.999413	0.909415	0.91467	0.899235	0.999841	0.999841	0.459121	0.570835	0.845137	0.997034	0.915527	0.618013	0.999716	0.88242	0.95861	0.850274	0.906145	0.476311	0.993705	0.996211	0.999491	0.5798	0.971462	0.984663	0.988019	0.900095	0.92754	0.998197	0.720022	0.973534	0.516997	0.627824	0.896419	0.922759	0.878962	0.949344	0.997481	0.782765	0.996629	0.985011	0.915504
ATAD2	0.375513	0.432058	0.996189	0.999413	0.0877314	0.762755	0.948579	0.999841	0.999841	0.933516	0.936889	0.49837	0.976115	0.315977	0.479959	0.999716	0.644895	0.946906	0.952935	0.725091	0.973383	0.994935	0.976321	0.999491	0.893949	0.958995	0.910181	0.965845	0.753442	0.919061	0.998197	0.846718	0.849835	0.947651	0.808173	0.621264	0.727486	0.999711	0.667467	0.982729	0.99029	0.961671	0.940154	0.985389
ATAD2B	0.443577	0.520338	0.996189	0.999413	0.0807264	0.727998	0.989671	0.999841	0.999841	0.632523	0.406162	0.424718	0.985574	0.47777	0.618777	0.999716	0.551178	0.843177	0.969789	0.85874	0.622044	0.955675	0.840098	0.999491	0.763192	0.986204	0.463514	0.501026	0.908213	0.963461	0.998197	0.994616	0.87584	0.791635	0.982019	0.679505	0.374577	0.501085	0.452181	0.997481	0.428368	0.975754	0.983877	0.987651
ATAD3A	0.793321	0.962184	0.996266	0.999413	0.715565	0.727607	0.899235	0.999841	0.999841	0.363572	0.757739	0.67275	0.982734	0.889342	0.985693	0.999716	0.701272	0.724054	0.986421	0.575067	0.79321	0.84312	0.950467	0.999491	0.461653	0.917126	0.886941	0.944129	0.716656	0.994607	0.998197	0.991647	0.912286	0.868486	0.974469	0.883132	0.446077	0.445661	0.810198	0.952073	0.86189	0.843853	0.876432	0.880691
ATAD3B	0.452006	0.43564	0.995671	0.999413	0.920218	0.983724	0.936592	0.999841	0.999841	0.104556	0.0369876	0.426025	0.986683	0.443108	0.637804	0.999716	0.79544	0.571586	0.96079	0.336211	0.152737	0.958093	0.943534	0.999491	0.756813	0.984963	0.6679	0.526496	0.775766	0.992995	0.998197	0.931775	0.985961	0.916467	0.936005	0.834728	0.0244961	0.241059	0.00688003	0.976565	0.169162	0.853279	0.933551	0.952011
ATAD5	0.364047	0.432058	0.996189	0.999413	0.0150026	0.740055	0.901995	0.999841	0.999841	0.926221	0.968744	0.420604	0.979372	0.321542	0.622909	0.999716	0.615562	0.814427	0.963567	0.716251	0.986347	0.995834	0.956038	0.999833	0.825021	0.921915	0.951911	0.942335	0.664273	0.914264	0.998197	0.705734	0.81496	0.869926	0.66027	0.60029	0.595009	0.907563	0.451048	0.986378	0.997857	0.89875	0.954463	0.988981
ATAT1	0.685105	0.437355	0.996189	0.999413	0.325491	0.932548	0.899235	0.999841	0.999841	0.96057	0.940807	0.847306	0.982734	0.848903	0.954897	0.999716	0.825531	0.997667	0.880467	0.556269	0.978406	0.937615	0.943534	0.999491	0.954277	0.997726	0.99104	0.983906	0.796015	0.91236	0.998197	0.970843	0.942946	0.697753	0.809235	0.964809	0.989198	0.907583	0.954757	0.986319	0.853909	0.971012	0.927631	0.991259
ATE1	0.717865	0.646388	0.996189	0.999413	0.155578	0.908071	0.995726	0.999841	0.999841	0.0608822	0.156301	0.848772	0.974169	0.940985	0.965917	0.999716	0.336302	0.368587	0.919529	0.209519	0.567826	0.994935	0.747531	0.999491	0.593397	0.923847	0.491258	0.404372	0.946546	0.91236	0.998197	0.67276	0.943621	0.596514	0.560223	0.678873	0.328395	0.979968	0.139724	0.959028	0.739658	0.586916	0.844176	0.360281
ATE1-AS1	0.733551	0.753677	0.996189	0.999413	0.340406	0.973126	0.902918	0.999841	0.999841	0.068807	0.0289944	0.846874	0.974169	0.999071	0.874732	0.999716	0.678186	0.235922	0.9782	0.154023	0.314709	0.709548	0.796854	0.929394	0.131208	0.566208	0.503164	0.286841	0.806642	0.989083	0.998197	0.790981	0.882146	0.994521	0.862348	0.83761	0.186179	0.833995	0.00404545	0.759333	0.172139	0.966621	0.966673	0.981303
ATF1	0.369497	0.401829	0.996189	0.999413	0.330759	0.837823	0.899235	0.999841	0.999841	0.185571	0.390549	0.923085	0.979046	0.949762	0.893254	0.999716	0.501816	0.831043	0.900302	0.568944	0.340129	0.996564	0.866067	0.999491	0.503365	0.991987	0.764109	0.47509	0.984571	0.924545	0.998197	0.705434	0.973263	0.337787	0.569114	0.827759	0.310903	0.9054	0.57647	0.915386	0.965461	0.843063	0.882728	0.606947
ATF2	0.376496	0.401829	0.995671	0.999413	0.655338	0.920486	0.90335	0.999841	0.999841	0.925491	0.729073	0.481769	0.982926	0.540349	0.602208	0.999716	0.825323	0.777506	0.983931	0.947838	0.978803	0.993705	0.993142	0.999491	0.426327	0.998837	0.990788	0.806273	0.940839	0.922029	0.998197	0.719084	0.998867	0.609336	0.636447	0.897816	0.529247	0.65625	0.391942	0.996827	0.734266	0.943485	0.891585	0.896859
ATF4	0.344352	0.401829	0.996266	0.999413	0.13422	0.85642	0.899235	0.999841	0.999841	0.610515	0.227957	0.961487	0.974169	0.842627	0.894037	0.999716	0.238642	0.698329	0.988784	0.346513	0.534866	0.958093	0.849355	0.999491	0.336877	0.865282	0.419868	0.305438	0.83591	0.919447	0.998197	0.630354	0.870069	0.324529	0.487492	0.740962	0.0653657	0.426169	0.0347377	0.977515	0.785475	0.823056	0.905019	0.788176
ATF5	0.573603	0.450025	0.996189	0.999413	0.955632	0.767981	0.968964	0.999841	0.999841	0.536926	0.15364	0.95922	0.974169	0.979021	0.958	0.999716	0.330028	0.676774	0.987947	0.987862	0.463352	0.993705	0.98246	0.999491	0.239388	0.952107	0.502115	0.49863	0.961633	0.964971	0.998197	0.859886	0.97014	0.557053	0.773855	0.961325	0.109645	0.904432	0.011455	0.900707	0.255204	0.954308	0.962981	0.996594
ATF6	0.506024	0.526836	0.927435	0.999413	0.594951	0.968209	0.989846	0.999841	0.999841	0.909639	0.826633	0.637266	0.974169	0.951409	0.67641	0.999716	0.472461	0.627697	0.956594	0.536868	0.965951	0.993658	0.826148	0.999491	0.437135	0.96776	0.574442	0.289124	0.991607	0.99902	0.998197	0.968183	0.997564	0.977186	0.971208	0.776318	0.41365	0.432381	0.816557	0.997026	0.994693	0.913987	0.932567	0.896001
ATF6B	0.546449	0.522512	0.995671	0.999413	0.281878	0.959573	0.975714	0.999841	0.999841	0.699703	0.887852	0.514303	0.986683	0.902702	0.545795	0.999716	0.779967	0.716121	0.952137	0.571637	0.700576	0.993705	0.921664	0.999491	0.756999	0.995735	0.998173	0.931293	0.902108	0.992467	0.998197	0.967477	0.950113	0.833793	0.95066	0.928608	0.958018	0.983322	0.954757	0.997481	0.968183	0.999529	0.975097	0.973003
ATF7	0.378765	0.402504	0.995671	0.999413	0.559057	0.966972	0.899235	0.999841	0.999841	0.417981	0.291804	0.967766	0.979046	0.806926	0.632641	0.999716	0.592544	0.982556	0.95992	0.883182	0.500224	0.991254	0.966682	0.999491	0.466727	0.930184	0.849646	0.695921	0.886357	0.964774	0.998197	0.803579	0.941592	0.736234	0.76712	0.989683	0.461734	0.662642	0.539277	0.997481	0.959464	0.918451	0.980123	0.967995
ATF7IP	0.865227	0.813931	0.999859	0.999413	0.0874332	0.870593	0.899235	0.999841	0.999841	0.0672558	0.107305	0.780103	0.974169	0.830235	0.692743	0.999716	0.537526	0.574779	0.928022	0.513377	0.240685	0.890381	0.777675	0.999491	0.431503	0.933978	0.241404	0.167595	0.672325	0.914264	0.998197	0.671329	0.944949	0.364742	0.533597	0.980332	0.110156	0.473015	0.0533339	0.987809	0.226124	0.713571	0.869046	0.627228
ATF7IP2	0.348522	0.401829	0.957783	0.999413	0.280618	0.920574	0.917596	0.999841	0.999841	0.434663	0.448046	0.871379	0.976115	0.92949	0.880759	0.999716	0.859979	0.966262	0.951067	0.580436	0.820845	0.969379	0.886899	0.960534	0.953174	0.973341	0.693133	0.857809	0.904963	0.948736	0.998197	0.912626	0.982991	0.944899	0.917311	0.821416	0.249562	0.487672	0.717858	0.99412	0.812099	0.893969	0.991497	0.948119
ATG10	0.484697	0.437355	0.996189	0.999413	0.504235	0.99134	0.949287	0.999841	0.999841	0.306276	0.204597	0.907141	0.991572	0.736638	0.590699	0.999716	0.950043	0.815797	0.861434	0.326855	0.230088	0.993658	0.930484	0.999491	0.240338	0.848949	0.664516	0.497922	0.777239	0.945023	0.998197	0.681267	0.833628	0.452204	0.587196	0.703167	0.0860359	0.261519	0.086189	0.93958	0.506949	0.846425	0.943984	0.832835
ATG101	0.813296	0.82362	0.997303	0.999413	0.359723	0.913168	0.899235	0.999841	0.999841	0.931728	0.728734	0.664507	0.992369	0.617511	0.860931	0.999716	0.581068	0.986997	0.990036	0.883182	0.816757	0.904678	0.964162	0.999491	0.948961	0.939758	0.616182	0.785778	0.898994	0.998827	0.998197	0.954913	0.933206	0.78183	0.92533	0.869573	0.953535	0.886117	0.596902	0.959028	0.97847	0.85547	0.952199	0.687529
ATG12	0.451204	0.444021	0.996189	0.999413	0.468742	0.97267	0.899235	0.999841	0.999841	0.736933	0.941	0.902604	0.995419	0.91441	0.766131	0.999716	0.741502	0.910162	0.988125	0.978091	0.95451	0.99647	0.957941	0.999491	0.289584	0.96091	0.65729	0.593689	0.899205	0.91236	0.998197	0.587069	0.99527	0.308628	0.439647	0.990287	0.849407	0.689488	0.787426	0.989834	0.667671	0.983864	0.96684	0.99073
ATG13	0.91428	0.690203	0.996189	0.999413	0.998068	0.663765	0.899235	0.999841	0.999841	0.548606	0.796372	0.718896	0.974169	0.836731	0.765368	0.999716	0.467972	0.676805	0.833317	0.585107	0.685041	0.996564	0.90492	0.999491	0.413019	0.964686	0.733068	0.579173	0.918426	0.923782	0.998197	0.788054	0.933583	0.763011	0.722749	0.747435	0.997339	0.848146	0.895677	0.900707	0.95152	0.798293	0.962981	0.635285
ATG14	0.85937	0.901672	0.995671	0.999413	0.298604	0.238831	0.899235	0.999841	0.999841	0.957083	0.958044	0.523323	0.974169	0.217838	0.634472	0.999716	0.910382	0.990425	0.648563	0.93838	0.842392	0.945093	0.960168	0.999491	0.863706	0.891333	0.953891	0.925341	0.831191	0.989378	0.998197	0.987778	0.832558	0.856183	0.95657	0.199565	0.627684	0.967402	0.948188	0.959028	0.998505	0.377918	0.681637	0.526081
ATG16L1	0.735566	0.815924	0.989224	0.999413	0.687522	0.980699	0.899235	0.999841	0.999841	0.282977	0.45115	0.53428	0.982734	0.602641	0.215796	0.999716	0.45292	0.513777	0.839924	0.296703	0.511456	0.965449	0.819853	0.903074	0.451851	0.866498	0.851775	0.584059	0.735878	0.91236	0.998197	0.681469	0.847464	0.886132	0.606655	0.747356	0.491705	0.776598	0.407898	0.937091	0.623164	0.875227	0.945294	0.884152
ATG16L2	0.68246	0.75136	0.996189	0.999413	0.955846	0.951713	0.954776	0.999841	0.999841	0.130848	0.181416	0.733526	0.974169	0.981592	0.305005	0.999716	0.679541	0.893848	0.79514	0.644424	0.342008	0.940898	0.955855	0.999491	0.723209	0.939758	0.577073	0.64518	0.81322	0.967288	0.999567	0.930851	0.950113	0.744684	0.920241	0.961556	0.186091	0.812074	0.836191	0.984591	0.857968	0.928857	0.938493	0.765362
ATG2A	0.851305	0.906743	0.996189	0.999413	0.105158	0.866618	0.899235	0.999841	0.999841	0.0059779	0.0101308	0.536033	0.976115	0.952613	0.379439	0.999716	0.771776	0.33008	0.615931	0.0973962	0.11442	0.958093	0.951951	0.999491	0.506054	0.94948	0.605046	0.660806	0.899432	0.989378	0.998197	0.844914	0.929255	0.477832	0.763823	0.605395	0.0241703	0.837439	0.315805	0.875068	0.681697	0.581033	0.775821	0.444512
ATG2B	0.492237	0.526879	0.996189	0.999413	0.330991	0.98346	0.933797	0.999841	0.999841	0.753855	0.932805	0.864047	0.979046	0.979498	0.867613	0.999716	0.374928	0.703402	0.972213	0.789666	0.988209	0.992925	0.820514	0.999491	0.462841	0.984563	0.499484	0.339271	0.988844	0.960425	0.998197	0.852119	0.98538	0.737435	0.800618	0.993919	0.694834	0.53229	0.514448	0.992455	0.938469	0.990616	0.985956	0.944556
ATG3	0.72976	0.568911	0.995671	0.999413	0.3632	0.812165	0.899235	0.999841	0.999841	0.819075	0.705324	0.583773	0.99862	0.5567	0.360615	0.999716	0.931617	0.305891	0.876972	0.371015	0.99725	0.989759	0.924048	0.999491	0.563893	0.954744	0.850009	0.736116	0.845716	0.91236	0.998197	0.617981	0.858983	0.335624	0.444508	0.39599	0.625751	0.927301	0.949183	0.962207	0.738958	0.855033	0.896921	0.6307
ATG4A	0.999468	0.788	0.995671	0.999413	0.449659	0.775435	0.899235	0.999841	0.999841	0.527655	0.423874	0.655006	0.974169	0.587309	0.666947	0.999716	0.783433	0.812701	0.924356	0.752021	0.890458	0.889364	0.970647	0.999491	0.922366	0.974412	0.871275	0.973358	0.849591	0.983911	0.998197	0.864211	0.996572	0.603347	0.804062	0.467583	0.246776	0.57629	0.239503	0.982778	0.131206	0.989586	0.993003	0.839133
ATG4B	0.89101	0.919492	0.997303	0.999413	0.827265	0.786144	0.98131	0.999841	0.999841	0.0312772	0.201906	0.691879	0.982734	0.952035	0.541624	0.999716	0.747048	0.512999	0.817099	0.539112	0.292266	0.89585	0.969969	0.999491	0.414425	0.905343	0.383735	0.579173	0.848685	0.999352	0.998197	0.868966	0.93732	0.702992	0.841066	0.814858	0.197703	0.656685	0.276791	0.836843	0.642145	0.447925	0.842037	0.525017
ATG4C	0.601898	0.468953	0.969972	0.999413	0.813439	0.926742	0.899235	0.999841	0.999841	0.569377	0.131476	0.829065	0.997034	0.837302	0.542611	0.999716	0.859979	0.338504	0.987947	0.647825	0.61108	0.71824	0.817708	0.960534	0.934678	0.810361	0.59773	0.611514	0.745817	0.945756	0.998197	0.939475	0.847464	0.998653	0.920083	0.935888	0.0395275	0.606111	0.00127203	0.997481	0.0509479	0.595424	0.825189	0.827831
ATG4D	0.920368	0.870734	0.996189	0.999413	0.989993	0.968626	0.949287	0.999841	0.999841	0.294407	0.088399	0.59014	0.974169	0.453346	0.902206	0.999716	0.880293	0.252488	0.95327	0.589888	0.476304	0.896389	0.840243	0.999491	0.585112	0.939808	0.616182	0.381705	0.915452	0.939145	0.998426	0.90192	0.987531	0.937749	0.867405	0.722755	0.0562639	0.295835	0.0261945	0.997481	0.267151	0.994898	0.993242	0.863167
ATG5	0.38884	0.418918	0.996189	0.999413	0.925004	0.994047	0.899235	0.999841	0.999841	0.539918	0.508635	0.987517	0.974169	0.596416	0.514377	0.999716	0.784472	0.952436	0.95992	0.935402	0.435925	0.965449	0.880706	0.999491	0.316159	0.961147	0.773312	0.923347	0.787424	0.999352	0.998197	0.753839	0.93983	0.51678	0.710009	0.886789	0.843887	0.61738	0.915226	0.984591	0.898642	0.993443	0.962981	0.938761
ATG7	0.346872	0.601222	0.995671	0.999413	0.568529	0.840642	0.915053	0.999841	0.999841	0.374121	0.439912	0.901747	0.974169	0.893601	0.808959	0.999716	0.329154	0.997189	0.89232	0.703391	0.651477	0.996214	0.816036	0.999491	0.600369	0.921915	0.566894	0.549127	0.881961	0.923782	0.998197	0.757193	0.860887	0.459312	0.633722	0.563015	0.471529	0.847377	0.735484	0.629158	0.924416	0.967778	0.985827	0.834775
ATG9A	0.981965	0.688839	0.995671	0.999413	0.168592	0.920486	0.940612	0.999841	0.999841	0.501177	0.981451	0.604512	0.99695	0.985659	0.774914	0.999716	0.732031	0.77721	0.928022	0.693161	0.999431	0.932986	0.945976	0.999491	0.922366	0.986204	0.972623	0.993952	0.898838	0.96785	0.998197	0.933656	0.988246	0.950104	0.942624	0.784346	0.611084	0.565463	0.352359	0.997481	0.572382	0.904017	0.962981	0.891386
ATG9B	0.809203	0.713596	0.995671	0.999413	0.646974	0.840642	0.899235	0.999841	0.999841	0.13401	0.045965	0.872206	0.976115	0.883718	0.559203	0.999716	0.305349	0.954898	0.99628	0.62816	0.483038	0.965774	0.950467	0.999491	0.773902	0.997567	0.954359	0.98087	0.838705	0.99902	0.998197	0.667413	0.980042	0.866079	0.687149	0.975977	0.0322604	0.7741	0.12161	0.998284	0.461754	0.920498	0.990141	0.90026
ATIC	0.450059	0.445601	0.995671	0.999413	0.788411	0.911112	0.899235	0.999841	0.999841	0.23892	0.230048	0.405694	0.983219	0.480221	0.365929	0.999716	0.779823	0.52867	0.960614	0.694845	0.228746	0.937561	0.864771	0.999491	0.872838	0.96727	0.610126	0.507521	0.905053	0.942283	0.998437	0.824707	0.998934	0.814934	0.783317	0.90616	0.0291279	0.894713	0.423183	0.464545	0.0987313	0.966621	0.909039	0.988981
ATL1	0.831351	0.95856	0.996266	0.999413	0.692967	0.97255	0.909892	0.999841	0.999841	0.891378	0.372456	0.675693	0.974169	0.731267	0.626081	0.999716	0.997603	0.853329	0.988784	0.896778	0.934186	0.810179	0.864647	0.999491	0.516102	0.954955	0.688627	0.568179	0.995261	0.914264	0.998197	0.957987	0.919763	0.843892	0.864619	0.79834	0.508694	0.872139	0.931151	0.984591	0.867352	0.955901	0.964156	0.907897
ATL2	0.561174	0.498524	0.995671	0.999413	0.103116	0.818043	0.917125	0.999841	0.999841	0.991698	0.760922	0.988593	0.978704	0.478162	0.357408	0.999716	0.664672	0.985442	0.988784	0.929323	0.635218	0.97863	0.899461	0.999491	0.718425	0.978426	0.957401	0.867075	0.826156	0.988019	0.999165	0.956951	0.977887	0.882601	0.953706	0.705325	0.99842	0.617498	0.756668	0.967797	0.998271	0.841242	0.949228	0.854653
ATL3	0.670097	0.609509	0.995671	0.999413	0.675765	0.870762	0.923385	0.999841	0.999841	0.179038	0.339138	0.922051	0.974169	0.755612	0.867533	0.999716	0.664693	0.635332	0.990036	0.541162	0.99635	0.965774	0.796854	0.999491	0.456697	0.96776	0.537973	0.335068	0.823463	0.92067	0.998197	0.784485	0.923007	0.899992	0.749966	0.935779	0.138222	0.829745	0.215801	0.998284	0.788236	0.554791	0.866125	0.745853
ATM	0.672979	0.738068	0.927435	0.999413	0.184798	0.741195	0.929439	0.999841	0.999841	0.115385	0.0774971	0.914779	0.974169	0.361401	0.255123	0.999716	0.639862	0.203703	0.712053	0.12955	0.372265	0.87203	0.700061	0.999491	0.4402	0.752442	0.250659	0.140164	0.645304	0.91236	0.998197	0.568469	0.812807	0.342082	0.396458	0.289499	0.0276153	0.610382	0.00493711	0.759333	0.172498	0.234209	0.403355	0.270005
ATMIN	0.616078	0.771117	0.996189	0.999413	0.0743195	0.853165	0.899235	0.999841	0.999841	0.759974	0.948203	0.670285	0.974169	0.852177	0.784436	0.999716	0.476786	0.863333	0.969789	0.298721	0.99725	0.941889	0.918396	0.999491	0.809374	0.952687	0.598539	0.724516	0.993026	0.980276	0.998197	0.691586	0.957993	0.321908	0.583183	0.733484	0.902631	0.756618	0.149237	0.997481	0.619793	0.75411	0.853879	0.55578
ATN1	0.470246	0.401829	0.995671	0.999413	0.835609	0.786144	0.899235	0.999841	0.999841	0.524858	0.86108	0.407482	0.979046	0.931226	0.848303	0.999716	0.828335	0.559982	0.928022	0.848516	0.914019	0.914329	0.9946	0.999491	0.197721	0.930184	0.448734	0.415628	0.732548	0.954588	0.998197	0.690541	0.901284	0.344608	0.577376	0.965903	0.992329	0.979569	0.721125	0.966737	0.93519	0.929541	0.956257	0.916974
ATOH8	0.997531	0.583678	0.995671	0.999413	0.110124	0.920486	0.899235	0.999841	0.999841	0.828443	0.677298	0.966736	0.979046	0.902947	0.930587	0.999716	0.816169	0.567949	0.979492	0.545623	0.818677	0.999014	0.987794	0.999491	0.910492	0.96727	0.673698	0.967312	0.894721	0.960425	0.998197	0.937391	0.933107	0.461363	0.987441	0.8797	0.353507	0.521322	0.672273	0.920684	0.846286	0.964701	0.988353	0.991024
ATOX1	0.790544	0.93464	0.996189	0.999413	0.013871	0.978037	0.899235	0.999841	0.999841	0.163254	0.0778519	0.520174	0.991572	0.623748	0.909381	0.999716	0.873932	0.240833	0.957461	0.178191	0.45167	0.853567	0.783675	0.999491	0.0703488	0.939808	0.234387	0.10285	0.811263	0.91236	0.998197	0.5786	0.976509	0.457724	0.451689	0.92991	0.141175	0.674381	0.121611	0.997481	0.316012	0.861245	0.902363	0.885487
ATP10A	0.591155	0.769357	0.996266	0.999413	0.756827	0.985971	0.899235	0.999841	0.999841	0.420161	0.0276906	0.39176	0.982734	0.143699	0.137322	0.999716	0.400958	0.960563	0.977744	0.892672	0.513038	0.940898	0.983314	0.999491	0.592313	0.998837	0.873918	0.894445	0.987461	0.919447	0.998197	0.679543	0.993189	0.719543	0.613478	0.93882	0.0151129	0.467699	0.17502	0.966737	0.533137	0.87649	0.960746	0.916974
ATP10D	0.360825	0.476979	0.99825	0.999413	0.000670716	0.99031	0.953625	0.999841	0.999841	0.60476	0.0766086	0.99255	0.983219	0.914361	0.971877	0.999716	0.435331	0.789835	0.986968	0.181147	0.404352	0.911108	0.882293	0.999491	0.623669	0.844925	0.878166	0.57901	0.716656	0.918028	0.998197	0.697761	0.853142	0.735511	0.633583	0.67867	0.0110999	0.33333	0.000344883	0.990969	0.437065	0.996629	0.962981	0.995609
ATP11A	0.952898	0.795189	0.974041	0.999413	0.94869	0.764694	0.899235	0.999841	0.999841	0.0600054	0.0406497	0.96629	0.976233	0.72686	0.228232	0.999716	0.317912	0.953331	0.92866	0.615691	0.120154	0.973402	0.992049	0.999491	0.376033	0.921915	0.729793	0.620027	0.784068	0.98359	0.998197	0.91786	0.848056	0.783433	0.909123	0.931003	0.0379204	0.776743	0.213743	0.984591	0.636185	0.732188	0.903512	0.715706
ATP11B	0.545763	0.674519	0.995671	0.999413	0.358905	0.933128	0.968128	0.999841	0.999841	0.506572	0.355211	0.462506	0.976115	0.756122	0.585184	0.999716	0.465758	0.977375	0.968868	0.980249	0.959875	0.993705	0.894044	0.999491	0.914708	0.988779	0.597316	0.426541	0.981021	0.929285	0.998197	0.871659	0.993039	0.867969	0.824973	0.880419	0.162043	0.743817	0.590719	0.986319	0.907451	0.996629	0.983877	0.999898
ATP11C	0.652726	0.902673	0.997303	0.999413	0.281767	0.979403	0.907922	0.999841	0.999841	0.631883	0.326868	0.681718	0.992369	0.912873	0.580598	0.999716	0.602149	0.606941	0.968868	0.619958	0.933479	0.965774	0.794035	0.999491	0.619044	0.987533	0.699488	0.340978	0.996449	0.980545	0.998197	0.955232	0.983412	0.885125	0.925269	0.966469	0.0568913	0.512683	0.100536	0.972651	0.282865	0.910837	0.908551	0.949514
ATP13A1	0.99801	0.855615	0.996189	0.999413	0.896093	0.984833	0.909205	0.999841	0.999841	0.791254	0.31249	0.519302	0.986683	0.65802	0.634199	0.999716	0.798302	0.990425	0.951067	0.760636	0.657638	0.94655	0.993142	0.999491	0.721946	0.955712	0.977467	0.973828	0.989881	0.949066	0.998197	0.831264	0.99527	0.652361	0.760267	0.821215	0.314505	0.851477	0.0381743	0.996191	0.384023	0.966621	0.979162	0.90519
ATP13A2	0.854555	0.617	0.995671	0.999413	0.570087	0.547575	0.899235	0.999841	0.999841	0.0482041	0.389295	0.829065	0.979046	0.950732	0.971738	0.999716	0.956788	0.162066	0.35375	0.0965843	0.493005	0.867604	0.819853	0.956026	0.131208	0.835291	0.620931	0.301632	0.527022	0.91236	0.909425	0.549657	0.613014	0.34634	0.367384	0.652024	0.103913	0.964838	0.556923	0.931087	0.767183	0.387594	0.691051	0.351143
ATP13A3	0.602448	0.617376	0.996266	0.999413	0.229922	0.972392	0.990674	0.999841	0.999841	0.222023	0.386753	0.700381	0.976115	0.995005	0.905915	0.999716	0.417214	0.716121	0.951932	0.336886	0.914669	0.98784	0.85137	0.999491	0.632128	0.971776	0.651455	0.414204	0.930235	0.95903	0.998197	0.804134	0.969658	0.743063	0.763294	0.912043	0.38857	0.598364	0.203751	0.999156	0.961082	0.873831	0.92916	0.842082
ATP13A4	0.762881	0.764765	0.898008	0.999413	0.94766	0.775897	0.899235	0.999841	0.999841	0.623283	0.231228	0.484253	0.986683	0.936216	0.9441	0.999716	0.878089	0.920358	0.949455	0.732245	0.836409	0.781116	0.819733	0.958394	0.396834	0.872698	0.650755	0.550127	0.435541	0.91236	0.998197	0.693402	0.820169	0.802482	0.61865	0.834695	0.441977	0.613345	0.708147	0.503942	0.693902	0.999529	0.961314	0.889442
ATP1A1	0.344352	0.402504	0.996266	0.999413	0.0206129	0.927814	0.971696	0.999841	0.999841	0.753855	0.596456	0.524245	0.999419	0.652734	0.823161	0.999716	0.855254	0.866951	0.911323	0.883978	0.866738	0.921856	0.897228	0.999491	0.876708	0.994326	0.694266	0.73852	0.891536	0.985197	0.998197	0.941836	0.973407	0.963355	0.935891	0.969053	0.448179	0.884292	0.817194	0.993103	0.646272	0.894447	0.945294	0.913573
ATP1A1-AS1	0.91229	0.877841	0.995671	0.999413	0.176833	0.76925	0.921849	0.999841	0.999841	0.317338	0.511877	0.992242	0.974169	0.814247	0.165765	0.999716	0.453393	0.913441	0.955733	0.789244	0.703086	0.996893	0.944657	0.876881	0.993727	0.89319	0.970219	0.961464	0.884612	0.949735	0.998197	0.684089	0.878287	0.775918	0.660941	0.932128	0.37828	0.609877	0.806929	0.996191	0.959464	0.889745	0.92393	0.867414
ATP1A3	NA	NA	NA	NA	NA	NA	NA	NA	NA	NA	NA	NA	NA	NA	NA	NA	NA	NA	NA	NA	NA	NA	NA	NA	NA	NA	NA	NA	NA	NA	NA	NA	NA	NA	NA	NA	NA	NA	NA	NA	NA	NA	NA	NA
ATP1A4	NA	NA	NA	NA	NA	NA	NA	NA	NA	NA	NA	NA	NA	NA	NA	NA	NA	NA	NA	NA	NA	NA	NA	NA	NA	NA	NA	NA	NA	NA	NA	NA	NA	NA	NA	NA	NA	NA	NA	NA	NA	NA	NA	NA
ATP1B1	0.349881	0.441846	0.996189	0.999413	2.14e-06	0.940663	0.899235	0.999841	0.999841	0.320682	0.772566	0.626822	0.983219	0.924643	0.881462	0.999716	0.840413	0.940741	0.717765	0.501148	0.422202	0.907758	0.956636	0.999491	0.957217	0.956825	0.97208	0.937972	0.96129	0.91236	0.998197	0.895696	0.990223	0.821249	0.77439	0.973091	0.574272	0.648742	0.517461	0.992455	0.416904	0.939517	0.878483	0.709021
ATP1B2	NA	NA	NA	NA	NA	NA	NA	NA	NA	NA	NA	NA	NA	NA	NA	NA	NA	NA	NA	NA	NA	NA	NA	NA	NA	NA	NA	NA	NA	NA	NA	NA	NA	NA	NA	NA	NA	NA	NA	NA	NA	NA	NA	NA
ATP1B3	0.916382	0.947058	0.996189	0.999413	0.166066	0.748762	0.899235	0.999841	0.999841	0.537889	0.478463	0.773303	0.974169	0.657591	0.427269	0.999716	0.576327	0.527558	0.913385	0.883182	0.984096	0.906574	0.909114	0.999491	0.489306	0.963594	0.234702	0.400787	0.895987	0.973992	0.998197	0.730688	0.99053	0.475168	0.657669	0.909289	0.209058	0.952478	0.271641	0.963844	0.473707	0.972892	0.938022	0.860685
ATP23	0.351499	0.406262	0.996189	0.999413	0.271305	0.82656	0.994866	0.999841	0.999841	0.283981	0.327897	0.776025	0.991572	0.638561	0.606298	0.999716	0.912806	0.741301	0.972193	0.426541	0.508435	0.981245	0.956636	0.999491	0.33655	0.910971	0.791026	0.515027	0.664273	0.91236	0.998197	0.770913	0.847464	0.728513	0.67349	0.890336	0.194039	0.640088	0.0689773	0.937091	0.583282	0.911146	0.962981	0.991113
ATP2A2	0.6566	0.604233	0.995671	0.999413	0.73125	0.880504	0.915697	0.999841	0.999841	0.640717	0.645723	0.900541	0.995261	0.935141	0.926872	0.999716	0.556019	0.996348	0.9782	0.769386	0.938607	0.994935	0.842911	0.999491	0.402138	0.956514	0.973262	0.581865	0.935052	0.91236	0.998197	0.776674	0.965903	0.885995	0.690806	0.882089	0.622468	0.823487	0.411478	0.990969	0.930463	0.932721	0.993031	0.95987
ATP2A3	0.943284	0.959348	0.996189	0.999413	0.870153	0.991329	0.899235	0.999841	0.999841	0.893419	0.765687	0.411643	0.974169	0.763385	0.989401	0.999716	0.913946	0.949784	0.968868	0.946585	0.945868	0.890381	0.87339	0.992308	0.985543	0.951609	0.959841	0.759958	0.915452	0.95903	0.998197	0.989321	0.97915	0.898082	0.988044	0.983784	0.30603	0.800919	0.168473	0.997481	0.401011	0.989586	0.96684	0.892353
ATP2B1	0.349881	0.402548	0.996189	0.999413	0.0180033	0.974238	0.956026	0.999841	0.999841	0.883783	0.468935	0.912656	0.976115	0.940478	0.792156	0.999716	0.426462	0.743799	0.839924	0.898899	0.982565	0.998224	0.880706	0.999491	0.632128	0.978426	0.511793	0.403096	0.937537	0.993813	0.998197	0.974273	0.988595	0.952553	0.976327	0.869775	0.0364338	0.193583	0.0945802	0.99412	0.901149	0.989586	0.994277	0.996594
ATP2B1-AS1	0.826402	0.657525	0.996189	0.999413	0.00800557	0.705897	0.914178	0.999841	0.999841	0.0242119	0.360409	0.766848	0.976115	0.983771	0.992375	0.999716	0.311307	0.0385983	0.89108	0.0828827	0.324419	0.997785	0.894044	0.999491	0.266601	0.940131	0.592591	0.368918	0.849956	0.91236	0.998197	0.646933	0.921657	0.252783	0.459881	0.984783	0.80567	0.925616	0.31673	0.940618	0.875016	0.842331	0.908551	0.797193
ATP2B4	0.504558	0.431387	0.995671	0.999413	0.112874	0.728066	0.92195	0.999841	0.999841	0.227643	0.327036	0.994281	0.976115	0.860898	0.54738	0.999716	0.505068	0.782611	0.963358	0.964359	0.728951	0.755943	0.849413	0.999491	0.254782	0.834815	0.536812	0.400787	0.619765	0.964774	0.998197	0.814778	0.865472	0.83488	0.796584	0.962286	0.249506	0.477124	0.415925	0.997481	0.986636	0.720871	0.925702	0.733772
ATP2C1	0.6193	0.781435	0.997303	0.999413	0.351262	0.998824	0.899235	0.999841	0.999841	0.491539	0.317883	0.764451	0.974169	0.714429	0.546317	0.999716	0.331132	0.881714	0.971422	0.82973	0.851314	0.993705	0.745347	0.999491	0.931734	0.921915	0.806137	0.527181	0.904397	0.91236	0.998197	0.909428	0.919763	0.833002	0.812583	0.879782	0.163067	0.612772	0.0346415	0.984591	0.603231	0.879271	0.950982	0.826247
ATP2C2	0.621915	0.763825	0.996189	0.999413	0.275523	0.919325	0.981919	0.999841	0.999841	0.188549	0.154253	0.839726	0.988452	0.949044	0.969153	0.999716	0.892649	0.59904	0.891558	0.201207	0.459395	0.789935	0.978579	0.999491	0.442199	0.946865	0.878123	0.676267	0.999162	0.91236	0.998197	0.865192	0.999504	0.979929	0.812617	0.904383	0.187167	0.861661	0.230771	0.808938	0.642145	0.718217	0.851357	0.755839
ATP2C2-AS1	0.450777	0.441573	0.996266	0.999413	0.602208	0.723701	0.949866	0.999841	0.999841	0.571875	0.964116	0.934024	0.988638	0.981283	0.649542	0.999716	0.353252	0.590842	0.754267	0.50335	0.913868	0.805077	0.948323	0.960534	0.479518	0.848949	0.271478	0.340495	0.442322	0.95966	0.929484	0.824707	0.815661	0.438149	0.713943	0.412282	0.659129	0.760415	0.915599	0.748199	0.325797	0.757696	0.699135	0.431441
ATP5F1A	0.681668	0.815924	0.997303	0.999413	0.949307	0.998824	0.899235	0.999841	0.999841	0.435333	0.180371	0.622752	0.986683	0.361401	0.26685	0.999716	0.9695	0.855242	0.972137	0.999315	0.434651	0.751958	0.975751	0.999491	0.51997	0.947028	0.374407	0.527956	0.854144	0.948736	0.998197	0.976694	0.986424	0.693013	0.962735	0.76486	0.156848	0.477957	0.357867	0.976565	0.497412	0.989586	0.962981	0.954326
ATP5F1B	0.711881	0.859434	0.995671	0.999413	0.296475	0.792304	0.899235	0.999841	0.999841	0.717838	0.640692	0.967756	0.990627	0.991437	0.868448	0.999716	0.57707	0.645667	0.806768	0.925463	0.745972	0.755943	0.918005	0.978484	0.393949	0.964686	0.403915	0.47197	0.805592	0.939087	0.999165	0.730692	0.97174	0.45796	0.632066	0.868526	0.557632	0.946288	0.784861	0.997481	0.645426	0.849804	0.819985	0.711965
ATP5F1C	0.373567	0.401829	0.996189	0.999413	0.660578	0.832614	0.923385	0.999841	0.999841	0.220861	0.180268	0.637705	0.999657	0.93268	0.990938	0.999716	0.77354	0.535862	0.785288	0.153555	0.400461	0.965865	0.966462	0.999491	0.388753	0.959583	0.647156	0.548802	0.750422	0.915948	0.998197	0.682321	0.928731	0.368946	0.552139	0.59363	0.266802	0.432381	0.37407	0.989581	0.97557	0.952475	0.891455	0.877443
ATP5F1D	0.56942	0.995713	0.996189	0.999413	0.51058	0.926745	0.949045	0.999841	0.999841	0.887215	0.759191	0.980406	0.982734	0.919244	0.767218	0.999716	0.515347	0.812701	0.96083	0.293198	0.64133	0.993658	0.955855	0.999491	0.632871	0.956514	0.879834	0.753121	0.964913	0.977958	0.998197	0.947431	0.947579	0.941697	0.927992	0.971595	0.17176	0.897795	0.0288331	0.985803	0.751142	0.989586	0.954463	0.954326
ATP5F1E	0.933169	0.827578	0.995671	0.999413	0.919457	0.818043	0.899235	0.999841	0.999841	0.481694	0.327699	0.44523	0.979046	0.7406	0.863501	0.999716	0.670588	0.379717	0.749144	0.51452	0.478011	0.991797	0.922703	0.999491	0.239109	0.987528	0.820996	0.863391	0.750598	0.92067	0.998197	0.59804	0.98249	0.539673	0.502327	0.693058	0.484584	0.88138	0.450907	0.996191	0.86029	0.664076	0.891455	0.650143
ATP5IF1	0.48841	0.452027	0.995671	0.999413	0.872562	0.728066	0.899235	0.999841	0.999841	0.404012	0.404943	0.810137	0.974169	0.853198	0.939975	0.999716	0.314119	0.429962	0.923426	0.149493	0.712234	0.959931	0.818211	0.999491	0.353877	0.844925	0.538327	0.334834	0.817361	0.91236	0.998197	0.62892	0.831957	0.360314	0.464632	0.630351	0.238008	0.895653	0.0468332	0.882745	0.779296	0.939314	0.976283	0.809255
ATP5MC1	0.93826	0.967945	0.995671	0.999413	0.021155	0.994337	0.899235	0.999841	0.999841	0.00117701	0.00128078	0.599726	0.997034	0.385707	0.678748	0.999716	0.844662	0.235225	0.878856	0.212947	0.0156836	0.500804	0.687221	0.825704	0.0677563	0.767755	0.100147	0.046035	0.483247	0.92754	0.998197	0.587541	0.865681	0.210148	0.436978	0.852165	0.000914295	0.282087	0.00707945	0.987564	0.0813773	0.411681	0.546957	0.650143
ATP5MC2	0.464422	0.568265	0.996266	0.999413	0.324759	0.972392	0.899235	0.999841	0.999841	0.0362745	0.0316805	0.620751	0.982926	0.67557	0.956778	0.999716	0.901978	0.321725	0.94807	0.184293	0.342052	0.734418	0.770897	0.999491	0.135713	0.921707	0.212608	0.0839049	0.704235	0.929285	0.998197	0.759392	0.983412	0.452204	0.641344	0.805949	0.0264179	0.366639	0.106027	0.997481	0.540734	0.830093	0.878668	0.878335
ATP5MC3	0.522447	0.539321	0.996189	0.999413	0.114857	0.925649	0.899235	0.999841	0.999841	0.0113834	0.010266	0.811873	0.986683	0.586254	0.588189	0.999716	0.935289	0.20851	0.847327	0.212861	0.154631	0.714769	0.799509	0.999491	0.150912	0.899498	0.169352	0.136096	0.654529	0.953073	0.998197	0.679044	0.973061	0.337787	0.564301	0.904669	0.0244863	0.30679	0.0717094	0.996191	0.54367	0.912484	0.860873	0.834338
ATP5ME	0.455067	0.446345	0.996189	0.999413	0.491265	0.983596	0.923385	0.999841	0.999841	0.0350479	0.0154196	0.909794	0.988045	0.861495	0.965917	0.999716	0.985575	0.218664	0.903338	0.113306	0.168512	0.874669	0.808707	0.999491	0.133179	0.921915	0.356401	0.17797	0.594484	0.914264	0.998197	0.67276	0.893505	0.505464	0.556336	0.91191	0.0170994	0.364334	0.00534733	0.997481	0.125187	0.94171	0.96684	0.973003
ATP5MF	0.813567	0.608123	0.996189	0.999413	0.334258	0.828117	0.899235	0.999841	0.999841	0.0349715	0.0823259	0.49837	0.974169	0.94202	0.546986	0.999716	0.833006	0.0790125	0.792588	0.154126	0.398644	0.790609	0.623644	0.979825	0.0788906	0.795218	0.177155	0.0547626	0.673333	0.91236	0.998197	0.549657	0.870069	0.199896	0.333888	0.718845	0.0193901	0.588369	0.0505925	0.901468	0.480377	0.645992	0.814703	0.707037
ATP5MG	0.449754	0.409863	0.995671	0.999413	0.562968	0.922225	0.899235	0.999841	0.999841	0.362978	0.284025	0.74164	0.976115	0.746679	0.828722	0.999716	0.639895	0.649747	0.958281	0.113548	0.500069	0.994935	0.849413	0.999491	0.437244	0.952402	0.707398	0.437428	0.843726	0.91236	0.998197	0.67276	0.949671	0.526994	0.536045	0.829021	0.233995	0.538735	0.219607	0.972393	0.949862	0.999758	0.99187	0.972141
ATP5MJ	0.436172	0.42117	0.99825	0.999413	0.880672	0.925649	0.899235	0.999841	0.999841	0.115873	0.0732351	0.850944	0.994074	0.960128	0.884383	0.999716	0.879247	0.623063	0.833666	0.183017	0.234811	0.979836	0.8708	0.999491	0.254291	0.943829	0.535891	0.33087	0.704004	0.91236	0.998197	0.660508	0.927145	0.492507	0.527625	0.947704	0.105236	0.366639	0.051738	0.97819	0.415904	0.989171	0.998007	0.96585
ATP5MK	0.385001	0.401829	0.996266	0.999413	0.956822	0.967292	0.933797	0.999841	0.999841	0.235512	0.173833	0.878059	0.976115	0.869361	0.958393	0.999716	0.638979	0.435965	0.909264	0.124585	0.361153	0.993658	0.914332	0.999491	0.387616	0.939808	0.62779	0.443417	0.784068	0.91236	0.998197	0.67276	0.934991	0.430403	0.536045	0.946567	0.266696	0.48683	0.151321	0.976565	0.778344	0.978546	0.988104	0.911808
ATP5PB	0.373567	0.437341	0.996189	0.999413	0.930438	0.898141	0.899235	0.999841	0.999841	0.192597	0.14836	0.99255	0.976115	0.913414	0.770569	0.999716	0.568051	0.512893	0.886472	0.484859	0.217568	0.940898	0.927704	0.999491	0.376033	0.921172	0.450234	0.41791	0.81348	0.971355	0.998197	0.67276	0.942824	0.28249	0.551874	0.882089	0.114229	0.435456	0.26295	0.996	0.760174	0.822579	0.865249	0.637534
ATP5PD	0.344352	0.401829	0.996266	0.999413	0.480043	0.994047	0.899235	0.999841	0.999841	0.0437646	0.0690226	0.818741	0.986683	0.683155	0.68152	0.999716	0.766381	0.318084	0.926994	0.189897	0.308399	0.927363	0.817708	0.999491	0.249772	0.88917	0.24622	0.17086	0.776453	0.919447	0.998197	0.675949	0.917567	0.309211	0.533432	0.951803	0.0945909	0.56585	0.0921531	0.996191	0.576496	0.895076	0.92916	0.795701
ATP5PF	0.786073	0.551072	0.996189	0.999413	0.480459	0.803626	0.899235	0.999841	0.999841	0.0659765	0.133993	0.983871	0.974169	0.779195	0.620327	0.999716	0.437658	0.28549	0.747105	0.110069	0.237161	0.911372	0.687221	0.999491	0.170889	0.787036	0.281133	0.120418	0.664273	0.91236	0.998197	0.549657	0.847464	0.187447	0.34766	0.502316	0.0841509	0.8433	0.0414597	0.650581	0.786819	0.830093	0.906119	0.640553
ATP5PO	0.349881	0.41232	0.996189	0.999413	0.947087	0.998824	0.899235	0.999841	0.999841	0.0309771	0.0243861	0.921885	0.991572	0.746836	0.621441	0.999716	0.789233	0.313383	0.852461	0.10369	0.129169	0.930167	0.81998	0.999491	0.190871	0.923332	0.30571	0.171807	0.718604	0.919739	0.998197	0.655471	0.908823	0.359645	0.517308	0.90267	0.0323002	0.299481	0.0536686	0.984591	0.457319	0.963041	0.938264	0.89098
ATP6AP1	0.721763	0.580483	0.995671	0.999413	0.722554	0.722313	0.990674	0.999841	0.999841	0.0533736	0.314954	0.945265	0.982926	0.931138	0.83904	0.999716	0.59155	0.19432	0.687946	0.196011	0.485524	0.999212	0.984837	0.999491	0.331287	0.921707	0.691949	0.646099	0.868852	0.980545	0.998197	0.663001	0.831957	0.448141	0.577376	0.587473	0.287762	0.975894	0.463162	0.748199	0.813183	0.820362	0.938493	0.780065
ATP6AP1-DT	0.820852	0.675073	0.996266	0.999413	0.74543	0.949963	0.952471	0.999841	0.999841	0.0636167	0.0157045	0.81813	0.974169	0.965137	0.885576	0.999716	0.767951	0.341464	0.804391	0.107501	0.362731	0.979836	0.917196	0.999491	0.737789	0.900185	0.686201	0.610048	0.779764	0.939087	0.998197	0.983021	0.936377	0.637705	0.881272	0.891028	0.0114044	0.448749	0.0142949	0.650581	0.436745	0.619661	0.987539	0.731213
ATP6AP1L	0.802649	0.868414	0.996189	0.999413	0.881753	0.987982	0.899235	0.999841	0.999841	0.0999133	0.103681	0.615693	0.974169	0.251218	0.582641	0.999716	0.453983	0.238242	0.811632	0.140716	0.202965	0.996214	0.924744	0.999491	0.608354	0.868552	0.91113	0.743051	0.698536	0.914264	0.998197	0.601888	0.699402	0.525474	0.49651	0.277514	0.17951	0.884686	0.121401	0.518187	0.202544	0.300717	0.757418	0.650143
ATP6AP2	0.697937	0.747207	0.995671	0.999413	0.137198	0.951713	0.902918	0.999841	0.999841	0.804306	0.466959	0.949326	0.979046	0.898961	0.571126	0.999716	0.762733	0.902152	0.907191	0.392049	0.891231	0.994935	0.967287	0.999491	0.858041	0.930184	0.957673	0.988962	0.911539	0.978132	0.998197	0.945555	0.919763	0.717523	0.884859	0.907326	0.148213	0.887685	0.101934	0.971457	0.776045	0.97905	0.968247	0.896859
ATP6V0A1	0.364769	0.423742	0.996189	0.999413	0.515176	0.816148	0.971881	0.999841	0.999841	0.937929	0.813976	0.923605	0.976115	0.83913	0.36518	0.999716	0.317774	0.895961	0.997904	0.921352	0.763715	0.959931	0.921664	0.999491	0.762778	0.954955	0.790676	0.998029	0.95515	0.926806	0.998197	0.91596	0.991847	0.941711	0.902812	0.839619	0.934512	0.85806	0.958788	0.996394	0.863127	0.9917	0.966546	0.910855
[truncated: 15,720 more rows]
