# Supplementary material for: Exploratory development of biomarkers for neurobehavioral performance impairment during sleep loss: comparison across multiple types of sleep deprivation
Source: BMC Genomics. 2025 Nov 14;26:1043. doi: 10.1186/s12864-025-12193-6 (PMC12619276; doi:10.1186/s12864-025-12193-6)
Supplement: Supplementary file 8 — Additional file 8: Table S6B. List of FDR values for each gene tested, with respect to the noted neurobehavioral test battery endpoint and participant condition group CT. If an FDR is not available (e.g., genes with too few counts in a given participant category, an NA is listed. See the Description of Variables for the meaning of column headers (neurobehavioral test battery endpoints). Each row represents a gene (NCBI Gene Symbol). Genes with FDR<0.05 are considered significantly differentially expressed for the neurobehavioral test battery in the column header and participant group [file 12864_2025_12193_MOESM8_ESM.xlsx]

## Sheet: Description of variables
Variable Name	Variable Description
CUMULATIVE_WAKE_HOURS	Cumulative hours the subject has been awake at the time of sample collection, i.e., cumulative hours of wakefulness since the last time in bed sleep episdoe.
VPVTALL_LAPSE_TRAN	Transformation of psychomotor vigilance lapses calculated as LAPSE_TRAN = SQRT(LAPSES) + SQRT(LAPSES + 1)
VPVTALL_LAPSES	Count of the number of times a response was greater than 500 milliseconds during the session
VPVTALL_IALL_MEAN	Mean average of 1000/RT, where RT is the reaction time on the psychomotor vigilance test.
VAS_UNMOTIVATE	Visual analog scale response from 0 to 100, 100 being more Unmotivated. The scale is presented as a 100-mm bar that the participant marks with a cursor. The score is determined as the distance from the anchor word to the cursor.
VAS_SAD	Visual analog scale response from 0 to 100, 100 being more Sad. The scale is presented as a 100-mm bar that the participant marks with a cursor. The score is determined as the distance from the anchor word to the cursor.
VAS_CLEARHEADE	Visual analog scale response from 0 to 100, 100 being more Clear Headed. The scale is presented as a 100-mm bar that the participant marks with a cursor. The score is determined as the distance from the anchor word to the cursor.
VAS_CALM	Visual analog scale response from 0 to 100, 100 being more CALM. The scale is presented as a 100-mm bar that the participant marks with a cursor. The score is determined as the distance from the anchor word to the cursor.
VAS_ALERT	Visual analog scale response from 0 to 100, 100 being more Alert. The scale is presented as a 100-mm bar that the participant marks with a cursor. The score is determined as the distance from the anchor word to the cursor.
TRKALL_TOTAL_LOSS	Count of the sum total of right and left losses in the unstable TRACK assay
SCWORD_RESCUE_OV_CORRECT	Integer count of the overall number of correct responses for the STROOP assay with all four colors
SCWORD_RESCUE_NEU_PERCCR	Percent correct on neutral trials for the STROOP assay with all four colors
SCWORD_RESCUE_NEU_M_RT	Mean reaction time for neutral trials for the STROOP assay with all four colors
SCWORD_RESCUE_INH_PERCCR	Percent correct on inhibited trials for the STROOP assay with all four colors
SCWORD_RESCUE_INH_M_RT	Mean reaction time for inhibited trials for the STROOP assay with all four colors
SCWORD_RESCUE_FAC_PERCCR	Percent correct on facilitated trials for the STROOP assay with all four colors
SCWORD_RESCUE_FAC_M_RT	Mean reaction time for facilitated trials for the STROOP assay with all four colors
SCWORD_BLUEYELLOW_OV_CORRECT	This is the integer count of the overall number of correct responses on trials with only blue and yellow colors.
SCWORD_BLUEYELLOW_NEU_PERCCR	This is the percent correct on neutral trials on trials with only blue and yellow colors.
SCWORD_BLUEYELLOW_NEU_M_RT	This is the mean reaction time for neutral trials on trials with only blue and yellow colors.
SCWORD_BLUEYELLOW_INH_PERCCR	This is the percent correct on inhibited trials on trials with only blue and yellow colors.
SCWORD_BLUEYELLOW_INH_M_RT	This is the mean reaction time for inhibited trials on trials with only blue and yellow colors.
SCWORD_BLUEYELLOW_FAC_PERCCR	This is the percent correct on facilitated trials on trials with only blue and yellow colors.
SCWORD_BLUEYELLOW_FAC_M_RT	This is the mean reaction time for facilitated trials on trials with only blue and yellow colors.
P_PEERSCL_PERFORM	This is a self-rating of performance on the first or Pre PEERS session, on a scale from 0-100. A score of 100 on PEERS scales means: Extremely Good (for PERFORM), An Extreme Effort (for EFFORT), and Yes I Could Have Done Much Better (for BETTER).
P_PEERSCL_EFFORT	This is a self-rating of performance effort on the first or Pre PEERS session, on a scale from 0-100. A score of 100 on PEERS scales means: Extremely Good (for PERFORM), An Extreme Effort (for EFFORT), and Yes I Could Have Done Much Better (for BETTER).
PEERSCL_PERFORM	This is a self-rating of performance on the second PEERS session, on a scale from 0-100. A score of 100 on PEERS scales means: Extremely Good (for PERFORM), An Extreme Effort (for EFFORT), and Yes I Could Have Done Much Better (for BETTER).
PEERSCL_BETTER	This is a self-rating of performing better on the second PEERS session, on a scale from 0-100. A score of 100 on PEERS scales means: Extremely Good (for PERFORM), An Extreme Effort (for EFFORT), and Yes I Could Have Done Much Better (for BETTER).
PEERSCL_EFFORT	This is a self-rating of performance effort on the second PEERS session, on a scale from 0-100. A score of 100 on PEERS scales means: Extremely Good (for PERFORM), An Extreme Effort (for EFFORT), and Yes I Could Have Done Much Better (for BETTER).
MRT_Sum_INT_COR	This is the overall number of correct intermediate trials in the matrix reasoning task
MRT_Sum_EXP_COR	This is the overall number of correct expert trials in the matrix reasoning task
MRT_Sum_CORRECT	This is the overall number of correct answers in the matrix reasoning task
MRT_Sum_BEGIN_COR	This is the overall number of correct beginner trials in the matrix reasoning task
MRT_Sum_ADV_COR	This is the overall number of correct advanced trials in the matrix reasoning task
KSS_Before_SCALE	This is the initial self rating of the Karolinska Sleepiness Scale. Scale values range from 1-9, with anchor words for 1 (extremely alert), 3 (alert), 5 (neithere alert nor sleepy), 7 (sleepy - but no difficulty remaining awake), and 9 (extremely sleepy - fighting sleep).
KSS_After_SCALE	This is the final self rating of the Karolinska Sleepiness Scale. Scale values range from 1-9, with anchor words for 1 (extremely alert), 3 (alert), 5 (neithere alert nor sleepy), 7 (sleepy - but no difficulty remaining awake), and 9 (extremely sleepy - fighting sleep).
Face_RECALL_PERCENTCOR	This is the percentage of correct faces on the FACE assay
Face_RECALL_FACES_CORR	This is the number of correct faces on the FACE assay
DSST_PERCENT	Percentage of correct responses on the Digit Symbol Substitution Test (DSST), i.e., the number of correct responses divided by the total number of responses, expressed as a percentage
DSST_CORRECT	Total number of correct responses on the Digit Symbol Substitution Test (DSST).
CVS_RT1divbyCorr1	An adjusted response time, calculated as RT_1 / CORRTR_1, i.e. the average reaction time of mirror trials divided by the number of correct mirror trials on the Comparative Visual Search (CVS) assay.
CVS_RT0divbyCorr0	An adjusted response time, calculated as RT_0 / CORRTR_0, i.e. the average reaction time of copy trials divided by the number of correct copy trials on the Comparative Visual Search (CVS) assay.
BART_Risk_score	BART Risk Score calculated as (sum of TRIAL_PUMP) / (sum of (BURST_AT - 1)), where Trial_Pump are the pumps attempted and BURST_AT is when the balloon will burst in the Balloon Analog Risk Test (BART)
BART_Adj_Mean_Pmps	Bart adjusted mean pumps for successful trials that ended with collect rather than popping the balloon in the Balloon Analog Risk Test (BART)

## Sheet: TableS6B
Table S6B. List of FDR values for each gene tested, with respect to the noted neurobehavioral test battery endpoint and participant condition group CT. If an FDR is not available (e.g., genes with too few counts in a given participant category, an NA is listed. See the Description of Variables for the meaning of column headers (neurobehavioral test battery endpoints). Each row represents a gene (…
Gene Symbol	BART_Adj_Mean_Pmps_CT	BART_Risk_score_CT	CVS_RT0divbyCorr0_CT	CVS_RT1divbyCorr1_CT	CumWakeHr_CT	DSST_CORRECT_CT	DSST_PERCENT_CT	Face_RECALL_FACES_CORR_CT	Face_RECALL_PERCENTCOR_CT	KSS_After_SCALE_CT	KSS_Before_SCALE_CT	MRT_Sum_ADV_COR_CT	MRT_Sum_BEGIN_COR_CT	MRT_Sum_CORRECT_CT	MRT_Sum_EXP_COR_CT	MRT_Sum_INT_COR_CT	PEERSCL_BETTER_CT	PEERSCL_EFFORT_CT	PEERSCL_PERFORM_CT	P_PEERSCL_EFFORT_CT	P_PEERSCL_PERFORM_CT	SCWORD_BLUEYELLOW_FAC_M_RT_CT	SCWORD_BLUEYELLOW_FAC_PERCCR_CT	SCWORD_BLUEYELLOW_INH_M_RT_CT	SCWORD_BLUEYELLOW_INH_PERCCR_CT	SCWORD_BLUEYELLOW_NEU_M_RT_CT	SCWORD_BLUEYELLOW_NEU_PERCCR_CT	SCWORD_BLUEYELLOW_OV_CORRECT_CT	SCWORD_RESCUE_FAC_M_RT_CT	SCWORD_RESCUE_FAC_PERCCR_CT	SCWORD_RESCUE_INH_M_RT_CT	SCWORD_RESCUE_INH_PERCCR_CT	SCWORD_RESCUE_NEU_M_RT_CT	SCWORD_RESCUE_NEU_PERCCR_CT	SCWORD_RESCUE_OV_CORRECT_CT	TRKALL_TOTAL_LOSS_CT	VAS_ALERT_CT	VAS_CALM_CT	VAS_CLEARHEADE_CT	VAS_SAD_CT	VAS_UNMOTIVATE_CT	VPVTALL_IALL_MEAN_CT	VPVTALL_LAPSES_CT	VPVTALL_LAPSE_TRAN_CT
A1BG	0.411555	0.244118	0.999602	0.978969	0.000780225	0.653675	0.966338	0.999275	0.999275	0.882936	0.797657	0.990537	0.998622	0.991394	0.879158	0.879249	0.999476	0.971228	0.9999	0.994053	0.999477	0.701577	0.99977	0.973112	0.999393	0.987182	0.999006	0.999955	0.769262	0.998567	0.997802	0.356408	0.992883	0.993532	0.996731	0.507453	0.58833	0.323414	0.424926	0.705595	0.991774	0.82052	0.874212	0.89594
A1BG-AS1	0.886069	0.922231	0.850747	0.988953	0.359334	0.766645	0.912398	0.999275	0.999275	0.800255	0.924718	0.996482	0.978222	0.983771	0.803058	0.988245	0.999476	0.981074	0.9999	0.983157	0.999477	0.84635	0.99977	0.973112	0.999393	0.987182	0.999006	0.999955	0.937438	0.998567	0.995337	0.975092	0.992883	0.993532	0.997281	0.46203	0.966303	0.982552	0.923439	0.862184	0.991774	0.746811	0.595389	0.523865
A2M-AS1	0.640325	0.606502	0.968034	0.988047	0.718519	0.932476	0.800609	0.999275	0.999275	0.914713	0.748831	0.983978	0.973958	0.983771	0.710966	0.856385	0.999476	0.991488	0.9999	0.917045	0.999477	0.461417	0.99977	0.973112	0.999393	0.987182	0.999006	0.999955	0.655449	0.998567	0.995337	0.680843	0.992883	0.993532	0.996731	0.551675	0.711684	0.984247	0.740902	0.976864	0.991774	0.984928	0.763973	0.890772
AAAS	0.740782	0.635555	0.936835	0.988047	0.00293895	0.706126	0.713604	0.999275	0.999275	0.498379	0.948203	0.93655	0.96898	0.983771	0.802887	0.856385	0.999476	0.991488	0.9999	0.933089	0.999477	0.955289	0.99977	0.973112	0.999393	0.987182	0.999006	0.999955	0.885042	0.998567	0.995337	0.820159	0.992883	0.993532	0.996731	0.970326	0.760266	0.785908	0.645582	0.785816	0.991774	0.782222	0.647241	0.617916
AACS	0.665377	0.278768	0.963176	0.992709	0.144623	0.604796	0.427164	0.999275	0.999275	0.441502	0.83483	0.89814	0.998622	0.983771	0.999525	0.881103	0.999476	0.971228	0.9999	0.518037	0.999477	0.677178	0.99977	0.973112	0.999393	0.987182	0.999006	0.999955	0.694175	0.998567	0.995337	0.993241	0.992883	0.9986	0.99939	0.514596	0.53354	0.527145	0.638926	0.968194	0.991774	0.638593	0.757007	0.680961
AAGAB	0.857708	0.870924	0.917953	0.980291	0.124093	0.807187	0.444558	0.999275	0.999275	0.837098	0.427957	0.89814	0.96898	0.983771	0.973165	0.923259	0.999476	0.987258	0.9999	0.789756	0.999477	0.788355	0.99977	0.991788	0.999393	0.990409	0.999006	0.999955	0.72727	0.998567	0.997884	0.790245	0.993076	0.993532	0.996731	0.691207	0.296956	0.895531	0.277323	0.994107	0.991774	0.528887	0.97042	0.935826
AAK1	0.390954	0.335091	0.884126	0.992709	0.870041	0.567719	0.827037	0.999275	0.999275	0.594096	0.965965	0.967838	0.998528	0.987541	0.782635	0.856385	0.999476	0.971228	0.9999	0.647627	0.999477	0.443729	0.99977	0.973112	0.999393	0.987182	0.999456	0.999955	0.585155	0.998567	0.995337	0.633372	0.992883	0.993833	0.996731	0.919462	0.95185	0.194879	0.947118	0.768314	0.997364	0.96383	0.921836	0.917497
AAMDC	0.463729	0.370376	0.970432	0.980291	0.642804	0.701818	0.804204	0.999275	0.999275	0.968062	0.665279	0.934035	0.965055	0.999974	0.809347	0.916028	0.999476	0.977808	0.9999	0.84542	0.999477	0.695483	0.99977	0.973112	0.999393	0.987182	0.999006	0.999955	0.81711	0.998567	0.995337	0.369897	0.995469	0.993532	0.996731	0.881473	0.852827	0.939676	0.993264	0.718191	0.991774	0.753969	0.766279	0.861723
AAMP	0.846407	0.556945	0.993697	0.950551	0.170618	0.990562	0.44529	0.999275	0.999275	0.483643	0.607233	0.93655	0.993244	0.987541	0.977242	0.984989	0.999476	0.991488	0.9999	0.645471	0.999477	0.964506	0.99977	0.9855	0.999393	0.999037	0.999006	0.999955	0.911405	0.998567	0.997884	0.99257	0.992883	0.995571	0.99939	0.416231	0.553899	0.782183	0.327502	0.924204	0.991774	0.731087	0.83813	0.831374
AAR2	0.729968	0.463931	0.912249	0.992709	0.0158927	0.555828	0.515496	0.999275	0.999275	0.568409	0.888312	0.987419	0.970158	0.986785	0.977446	0.980704	0.999476	0.983646	0.9999	0.788196	0.999477	0.717374	0.99977	0.973112	0.999393	0.987182	0.999456	0.999955	0.736624	0.998567	0.995337	0.773972	0.998867	0.993532	0.99939	0.577789	0.980739	0.967186	0.32773	0.967367	0.991774	0.674316	0.59702	0.463262
AARS1	0.9389	0.934082	0.885769	0.986078	0.257339	0.980664	0.845619	0.999275	0.999275	0.0811091	0.348644	0.960871	0.981631	0.987541	0.996804	0.983589	0.999476	0.991488	0.9999	0.952798	0.999477	0.97607	0.99977	0.997221	0.999393	0.987182	0.999006	0.999955	0.995898	0.998567	0.997802	0.837672	0.992883	0.993532	0.996731	0.447884	0.66854	0.096327	0.879707	0.987178	0.993924	0.860745	0.941374	0.927534
AARS2	0.986841	0.868611	0.967834	0.978969	0.0882644	0.665693	0.453217	0.999275	0.999275	0.688824	0.964677	0.89814	0.989578	0.983771	0.93949	0.94039	0.999476	0.996853	0.9999	0.900506	0.999477	0.935	0.99977	0.973112	0.999393	0.989095	0.999006	0.999955	0.986635	0.998567	0.995337	0.197309	0.992883	0.993532	0.996731	0.292299	0.594006	0.994801	0.47489	0.720477	0.991774	0.872678	0.907943	0.964937
AASDH	0.729163	0.677144	0.78156	0.988047	0.580081	0.990291	0.627246	0.999275	0.999275	0.83705	0.793005	0.988991	0.991937	0.983771	0.714861	0.984343	0.999476	0.971228	0.9999	0.694312	0.999477	0.971124	0.99977	0.973112	0.999393	0.987182	0.999006	0.999955	0.863609	0.998567	0.997884	0.745236	0.992883	0.993532	0.996731	0.935511	0.98889	0.904422	0.688367	0.864022	0.998764	0.895014	0.850048	0.769716
AASDHPPT	0.419401	0.620702	0.975913	0.980517	0.00479399	0.924663	0.465756	0.999275	0.999275	0.831158	0.858149	0.996182	0.982563	0.983771	0.999525	0.856385	0.999476	0.996853	0.9999	0.699888	0.999477	0.689221	0.99977	0.986296	0.999393	0.987182	0.999006	0.999955	0.942609	0.998567	0.995337	0.967499	0.992883	0.993532	0.996731	0.508106	0.858956	0.80267	0.24755	0.997899	0.991774	0.5687	0.686459	0.621776
AASS	0.885993	0.887462	0.83881	0.976773	0.128409	0.675512	0.835986	0.999275	0.999275	0.574262	0.984769	0.925526	0.978222	0.983771	0.710966	0.905062	0.999476	0.971228	0.9999	0.943864	0.999477	0.963546	0.99977	0.986296	0.999393	0.992193	0.999006	0.999955	0.983272	0.998567	0.995337	0.56823	0.999938	0.993833	0.996731	0.981983	0.763842	0.905904	0.967358	0.763309	0.991774	0.764215	0.594371	0.414337
AATBC	0.8134	0.795676	0.891442	0.841635	0.138346	0.96124	0.966342	0.999275	0.999275	0.958651	0.75723	0.973315	0.927375	0.983771	0.985045	0.984989	0.999476	0.971228	0.9999	0.841768	0.999477	0.691423	0.99977	0.980239	0.999393	0.987182	0.999006	0.999955	0.862173	0.998567	0.995337	0.843378	0.992883	0.9986	0.996731	0.331344	0.996619	0.732574	0.563941	0.885697	0.991774	0.994123	0.604383	0.533604
AATF	0.629214	0.474043	0.95158	0.978969	0.2346	0.932476	0.973806	0.999275	0.999275	0.0550268	0.391919	0.970874	0.978222	0.99023	0.952439	0.876817	0.999476	0.997345	0.9999	0.858888	0.999477	0.57743	0.99977	0.973112	0.999393	0.987182	0.999006	0.999955	0.635308	0.998567	0.995337	0.960415	0.992883	0.993532	0.996731	0.701007	0.780334	0.116533	0.842741	0.877229	0.991774	0.99819	0.793362	0.865524
AATK	0.763518	0.985353	0.90962	0.996303	0.931284	0.715898	0.99022	0.999275	0.999275	0.135548	0.705266	0.985463	0.949283	0.983771	0.726826	0.882427	0.999476	0.993483	0.9999	0.881113	0.999477	0.859561	0.99977	0.973112	0.999393	0.987803	0.999006	0.999955	0.919689	0.998567	0.997884	0.975954	0.998867	0.993532	0.999363	0.396681	0.328473	0.649789	0.879463	0.734595	0.991774	0.987369	0.794033	0.80803
ABALON	0.563068	0.277152	0.801424	0.950551	0.755402	0.626186	0.648252	0.999275	0.999275	0.329751	0.245421	0.93655	0.96898	0.983771	0.889015	0.856385	0.999476	0.998274	0.9999	0.688959	0.999477	0.943371	0.99977	0.973112	0.999393	0.987182	0.999006	0.999955	0.969621	0.998567	0.997884	0.867513	0.992883	0.993532	0.996731	0.788162	0.445661	0.342545	0.642431	0.859667	0.991774	0.580145	0.718176	0.611032
ABAT	0.674271	0.53069	0.980836	0.996387	0.00831522	0.846335	0.708357	0.999275	0.999275	0.0114401	0.0258106	0.991019	0.993882	0.983771	0.756453	0.918201	0.999476	0.764059	0.9999	0.380063	0.999477	0.454038	0.99977	0.973112	0.999393	0.987182	0.999456	0.999955	0.623585	0.998567	0.995337	0.899277	0.992883	0.993532	0.999514	0.735453	0.00795272	0.145878	0.140969	0.868574	0.96744	0.290103	0.716012	0.763273
ABCA1	0.4249	0.275067	0.99794	0.978969	0.933201	0.802605	0.906398	0.999275	0.999275	0.0186358	0.0240687	0.89814	0.96898	0.983771	0.668744	0.882427	0.999476	0.971228	0.9999	0.692823	0.999477	0.904616	0.99977	0.992874	0.999393	0.999037	0.999006	0.999955	0.999989	0.998567	0.995337	0.626787	0.992883	0.993532	0.996731	0.156095	0.0214099	0.0985241	0.599497	0.709298	0.991774	0.824029	0.833069	0.72576
ABCA10	0.836832	0.912144	0.94943	0.996387	0.525184	0.748761	0.865407	0.999275	0.999275	0.16051	0.417471	0.991451	0.978222	0.983771	0.668744	0.907765	0.999476	0.971228	0.9999	0.969578	0.999477	0.732825	0.99977	0.973112	0.999393	0.992193	0.999006	0.999955	0.93662	0.999601	0.997802	0.54748	0.992883	0.993532	0.996731	0.682187	0.362842	0.889665	0.266593	0.693679	0.991774	0.69847	0.753814	0.509852
ABCA11P	0.376571	0.346567	0.988477	0.996803	0.616204	0.976949	0.862717	0.999275	0.999275	0.0437118	0.0405923	0.98233	0.991474	0.983771	0.801027	0.879249	0.999476	0.998929	0.9999	0.826525	0.999477	0.614254	0.99977	0.973112	0.999393	0.987182	0.999006	0.999955	0.789836	0.998567	0.997802	0.581978	0.992883	0.9986	0.996731	0.675815	0.0579227	0.150975	0.289685	0.86888	0.991774	0.94168	0.947728	0.976856
ABCA13	0.545044	0.342001	0.968034	0.992709	0.603715	0.886517	0.517489	0.999275	0.999275	0.838982	0.932387	0.93655	0.993882	0.987541	0.782747	0.856385	0.999476	0.987258	0.9999	0.818092	0.999477	0.824605	0.99977	0.980199	0.999393	0.990764	0.999006	0.999955	0.982814	0.998567	0.995337	0.861038	0.999938	0.993532	0.996731	0.430099	0.951878	0.985457	0.636945	0.79678	0.991774	0.528887	0.701921	0.603721
ABCA2	0.404895	0.691674	0.948641	0.99835	0.207615	0.624028	0.764885	0.999275	0.999275	0.238004	0.527203	0.963079	0.998622	0.984	0.907844	0.867025	0.999476	0.991781	0.9999	0.769746	0.999477	0.475384	0.99977	0.973112	0.999393	0.987182	0.999006	0.999955	0.817183	0.998567	0.995337	0.858047	0.992883	0.993532	0.99939	0.811841	0.411178	0.875786	0.862857	0.746419	0.991774	0.731087	0.641545	0.762659
ABCA3	0.611624	0.821859	0.884126	0.978969	0.802974	0.764132	0.967235	0.999275	0.999275	0.836076	0.988805	0.910189	0.96898	0.999974	0.951132	0.865595	0.999476	0.993483	0.9999	0.870117	0.999477	0.79682	0.99977	0.973112	0.999393	0.987182	0.999006	0.999955	0.992881	0.998567	0.997802	0.588968	0.992883	0.993532	0.996731	0.717917	0.91201	0.503903	0.980987	0.916476	0.993354	0.96852	0.950899	0.943932
ABCA5	0.862403	0.912106	0.779475	0.978969	0.209017	0.937153	0.770885	0.999275	0.999275	0.261654	0.517739	0.984578	0.96898	0.99023	0.710966	0.955253	0.999476	0.971228	0.9999	0.748232	0.999477	0.868845	0.99977	0.973112	0.999393	0.987182	0.999006	0.999955	0.96686	0.998567	0.997884	0.594182	0.999938	0.993532	0.996731	0.8943	0.544043	0.632446	0.47794	0.739502	0.991774	0.817336	0.60778	0.455557
ABCA6	0.898214	0.848452	0.881677	0.980978	0.345083	0.652993	0.427164	0.999275	0.999275	0.0343763	0.0520432	0.962533	0.993244	0.999974	0.702049	0.856385	0.999476	0.971228	0.9999	0.586638	0.999477	0.637828	0.99977	0.973112	0.999393	0.98843	0.999006	0.999955	0.712971	0.998567	0.995337	0.264087	0.992883	0.993532	0.976566	0.605197	0.176935	0.848028	0.47265	0.912844	0.991774	0.156563	0.713771	0.639123
ABCA7	0.652545	0.706743	0.989205	0.978969	0.000153685	0.932379	0.888478	0.999275	0.999275	0.566588	0.825315	0.920511	0.91413	0.995686	0.710966	0.863907	0.999476	0.971228	0.9999	0.955117	0.999477	0.653764	0.99977	0.973112	0.999393	0.987182	0.999006	0.999955	0.898549	0.998567	0.995337	0.994296	0.992883	0.993532	0.997281	0.924208	0.519697	0.665112	0.879707	0.771641	0.991774	0.877263	0.59702	0.550897
ABCB1	0.899925	0.658821	0.87931	0.978969	0.426699	0.967336	0.599453	0.999275	0.999275	0.831114	0.928295	0.89814	0.982359	0.983771	0.756453	0.92383	0.999476	0.991488	0.9999	0.750204	0.999477	0.900358	0.99977	0.983457	0.999393	0.987182	0.999006	0.999955	0.883464	0.998567	0.997802	0.659043	0.993461	0.993532	0.99939	0.765742	0.572542	0.999925	0.345244	0.862184	0.993674	0.872715	0.713264	0.561178
ABCB10	0.439797	0.383513	0.928254	0.997624	3.84e-05	0.560598	0.741754	0.999275	0.999275	0.926033	0.875706	0.89814	0.92653	0.983771	0.863091	0.908354	0.999476	0.998274	0.9999	0.828562	0.999477	0.453697	0.99977	0.973112	0.999393	0.987803	0.999006	0.999955	0.590946	0.998567	0.995337	0.866928	0.992883	0.993532	0.996731	0.611107	0.53331	0.933277	0.702307	0.996612	0.991774	0.825757	0.817832	0.85727
ABCB4	0.761507	0.904194	0.968399	0.950551	8.94e-10	0.650702	0.669421	0.999275	0.999275	0.00463057	0.00337843	0.89814	0.96898	0.983771	0.781313	0.932409	0.999476	0.973311	0.9999	0.676488	0.578069	0.942789	0.99977	0.973112	0.999393	0.987182	0.999006	0.999955	0.896157	0.998567	0.995337	0.383808	0.531001	0.993532	0.899015	0.721011	0.429174	0.80832	0.37933	0.159506	0.755326	0.648004	0.718948	0.634536
ABCB5	0.75945	0.872555	0.936748	0.978969	0.000809193	0.576338	0.541053	0.999275	0.999275	0.42399	0.547151	0.89814	0.91413	0.983771	0.814469	0.93513	0.999476	0.991488	0.9999	0.731678	0.999477	0.443729	0.99977	0.973112	0.999393	0.987182	0.999006	0.999955	0.622523	0.998567	0.995337	0.901202	0.992883	0.993532	0.996731	0.563648	0.940505	0.65412	0.859021	0.9027	0.991774	0.753064	0.759198	0.648596
ABCB6	0.955056	0.881742	0.884126	0.988047	0.0447529	0.942499	0.990941	0.999275	0.999275	0.541826	0.65726	0.93655	0.944701	0.983771	0.756453	0.993639	0.999476	0.977808	0.9999	0.864209	0.999477	0.594875	0.99977	0.982402	0.999393	0.987182	0.999006	0.999955	0.846388	0.998567	0.998497	0.348787	0.992883	0.993532	0.996731	0.756348	0.975135	0.93467	0.863697	0.998291	0.991774	0.856099	0.987942	0.937841
ABCB7	0.452385	0.732272	0.957578	0.978969	0.00340908	0.842035	0.934344	0.999275	0.999275	0.0928285	0.754452	0.959015	0.91413	0.983771	0.75422	0.882019	0.999476	0.978813	0.9999	0.803639	0.999477	0.858908	0.99977	0.973112	0.999393	0.987182	0.999006	0.999955	0.809515	0.998567	0.995337	0.740354	0.992883	0.993532	0.996731	0.761861	0.854848	0.594658	0.637759	0.787038	0.991774	0.731087	0.594371	0.376949
ABCB8	0.77924	0.989006	0.930011	0.996387	0.00447408	0.560598	0.509781	0.999275	0.999275	0.464781	0.912211	0.89814	0.965209	0.98706	0.98722	0.993816	0.999476	0.991488	0.9999	0.819897	0.999477	0.591984	0.99977	0.973112	0.999393	0.987182	0.999006	0.999955	0.7857	0.998567	0.995337	0.841261	0.992883	0.993532	0.999363	0.529187	0.769061	0.76952	0.777153	0.709283	0.991774	0.770723	0.610943	0.618157
ABCC1	0.935015	0.847979	0.988477	0.989572	0.331066	0.638764	0.886377	0.999275	0.999275	0.906502	0.733428	0.996454	0.993882	0.994386	0.95095	0.882427	0.999476	0.989835	0.9999	0.751407	0.999477	0.848922	0.99977	0.973112	0.999393	0.987182	0.999006	0.999955	0.970896	0.998567	0.995337	0.740354	0.992883	0.993532	0.99939	0.597957	0.975502	0.982552	0.867241	0.787986	0.991774	0.829635	0.825668	0.864392
ABCC10	0.547086	0.538568	0.975913	0.978969	0.00602193	0.666603	0.535187	0.999275	0.999275	0.57348	0.966256	0.96706	0.993882	0.987541	0.968942	0.856385	0.999476	0.999687	0.9999	0.645471	0.999477	0.665316	0.99977	0.973112	0.999393	0.987182	0.999006	0.999955	0.881784	0.998567	0.995337	0.771477	0.992883	0.993532	0.999363	0.429784	0.848467	0.905555	0.563941	0.737199	0.991774	0.771631	0.595389	0.589596
ABCC13	0.781217	0.654179	0.992682	0.988047	0.000148987	0.547535	0.540728	0.999275	0.999275	0.643755	0.907239	0.89814	0.92653	0.983771	0.815585	0.988575	0.999476	0.991488	0.9999	0.947038	0.999477	0.463733	0.99977	0.973112	0.999393	0.992003	0.999006	0.999955	0.607328	0.998567	0.995337	0.737022	0.992883	0.993532	0.996731	0.614471	0.720691	0.921736	0.867736	0.855816	0.996435	0.611058	0.634092	0.56096
ABCC2	0.81065	0.774494	0.966459	0.978969	0.302577	0.558211	0.742922	0.999275	0.999275	0.0487711	0.0774774	0.997332	0.940631	0.987541	0.824117	0.879249	0.999476	0.971228	0.9999	0.769973	0.999477	0.866288	0.99977	0.973112	0.999393	0.99539	0.999006	0.999955	0.966056	0.998567	0.998373	0.70227	0.999938	0.993532	0.996731	0.897244	0.164728	0.670396	0.557206	0.941291	0.993924	0.130127	0.707795	0.504981
ABCC3	0.83336	0.711609	0.933771	0.978969	0.10437	0.995688	0.976199	0.999275	0.999275	0.00375514	0.00770779	0.990537	0.978222	0.987541	0.938702	0.964333	0.999476	0.971228	0.9999	0.8061	0.944397	0.569343	0.99977	0.973112	0.999393	0.987182	0.999006	0.999955	0.59636	0.998567	0.995337	0.870547	0.992883	0.993532	0.997281	0.932944	0.049901	0.0323866	0.0456028	0.746008	0.557125	0.68344	0.59702	0.505236
ABCC4	0.458086	0.435352	0.933771	0.988047	3.74e-06	0.631471	0.646629	0.999275	0.999275	0.303931	0.437833	0.89814	0.91413	0.983771	0.983893	0.99968	0.999476	0.971228	0.9999	0.979747	0.999477	0.561962	0.99977	0.973112	0.999393	0.987182	0.999006	0.999955	0.697648	0.998567	0.995337	0.889394	0.992883	0.993532	0.996731	0.471828	0.978175	0.446174	0.907108	0.983307	0.991774	0.996548	0.955362	0.976636
ABCC5	0.713679	0.487157	0.942645	0.865122	0.151353	0.938884	0.95535	0.999275	0.999275	0.311058	0.284196	0.962533	0.92653	0.983771	0.668744	0.856385	0.999476	0.997144	0.9999	0.989196	0.999477	0.979123	0.99977	0.98686	0.999393	0.990764	0.999006	0.999955	0.93672	0.998567	0.997884	0.560815	0.992883	0.993532	0.996731	0.274974	0.436808	0.303833	0.523382	0.967008	0.991774	0.8841	0.797097	0.69186
ABCC6	0.890981	0.940281	0.928053	0.978969	0.563855	0.972214	0.792425	0.999275	0.999275	0.387863	0.775188	0.89814	0.917558	0.983771	0.710966	0.921689	0.999476	0.986878	0.9999	0.927449	0.999477	0.738009	0.99977	0.973112	0.999393	0.987182	0.999006	0.999955	0.890894	0.998567	0.995337	0.993728	0.992883	0.993532	0.996731	0.912707	0.376852	0.904422	0.862561	0.872745	0.991774	0.780111	0.725929	0.673626
ABCD1	0.939711	0.741234	0.948626	0.994678	0.972656	0.916106	0.907739	0.999275	0.999275	0.300472	0.762763	0.996454	0.982563	0.983771	0.748188	0.999375	0.999476	0.997144	0.9999	0.992445	0.999477	0.931236	0.99977	0.984979	0.999393	0.99174	0.999006	0.999955	0.963035	0.998567	0.995337	0.466293	0.994211	0.9986	0.996731	0.802706	0.571564	0.914651	0.839549	0.799937	0.991774	0.983735	0.919458	0.938373
ABCD2	0.994556	0.937068	0.881677	0.992709	0.00424343	0.893459	0.949655	0.999275	0.999275	0.0185085	0.0832874	0.987263	0.950861	0.983771	0.74875	0.951753	0.999476	0.991488	0.9999	0.976293	0.999477	0.891592	0.99977	0.982402	0.999393	0.987182	0.999006	0.999955	0.835464	0.998567	0.995337	0.567408	0.992883	0.998261	0.996731	0.378043	0.237246	0.484474	0.937804	0.947258	0.991774	0.555218	0.720386	0.590133
ABCD3	0.657682	0.84355	0.892557	0.978969	0.671949	0.965681	0.567739	0.999275	0.999275	0.724205	0.314617	0.982186	0.964861	0.998146	0.914496	0.900178	0.999476	0.971228	0.9999	0.550962	0.999477	0.963151	0.99977	0.98654	0.999393	0.992193	0.999006	0.999955	0.886761	0.998567	0.997884	0.978523	0.992883	0.993532	0.996731	0.992628	0.451322	0.961644	0.602447	0.78402	0.991774	0.824133	0.782627	0.771425
ABCD4	0.726016	0.780291	0.917953	0.978969	0.183187	0.881127	0.617189	0.999275	0.999275	0.11285	0.0648109	0.919084	0.965336	0.998146	0.93404	0.937344	0.999476	0.971228	0.9999	0.718874	0.999477	0.775797	0.99977	0.982402	0.999393	0.987182	0.999006	0.999955	0.819375	0.998567	0.997802	0.49349	0.992883	0.993532	0.996731	0.618615	0.237741	0.538712	0.580243	0.792766	0.991774	0.988923	0.701921	0.739563
ABCE1	0.954067	0.813524	0.962406	0.978969	0.389093	0.812119	0.577911	0.999275	0.999275	0.953556	0.926928	0.986211	0.967486	0.983771	0.668744	0.887039	0.999476	0.974034	0.9999	0.679959	0.999477	0.715624	0.99977	0.9855	0.999393	0.999038	0.999006	0.999955	0.694175	0.998567	0.997884	0.944401	0.993461	0.993532	0.996731	0.871498	0.982799	0.81957	0.650104	0.705595	0.991774	0.964299	0.727668	0.769247
ABCF1	0.42849	0.34169	0.999958	0.992709	0.285933	0.642413	0.723733	0.999275	0.999275	0.0358146	0.378917	0.93655	0.982563	0.983771	0.89094	0.929454	0.999476	0.983407	0.9999	0.58378	0.999477	0.508528	0.99977	0.986296	0.999393	0.99174	0.999006	0.999955	0.612724	0.998567	0.998497	0.990417	0.996849	0.9986	0.996731	0.87832	0.452455	0.103907	0.314788	0.91937	0.991774	0.888083	0.974685	0.98021
ABCF2	0.80597	0.964501	0.947907	0.978969	0.378478	0.916457	0.567739	0.999275	0.999275	0.883863	0.776634	0.984578	0.998528	0.983771	0.842163	0.967077	0.999476	0.971228	0.9999	0.545028	0.999477	0.723373	0.99977	0.999309	0.999393	0.987182	0.999006	0.999955	0.989795	0.998567	0.998497	0.819471	0.992883	0.993532	0.996731	0.851294	0.973581	0.750036	0.97368	0.796434	0.991774	0.974533	0.964736	0.931451
ABCF3	0.6119	0.430391	0.963176	0.934347	0.0581895	0.975605	0.465756	0.999275	0.999275	0.539258	0.7633	0.946278	0.991474	0.998146	0.956966	0.951753	0.999476	0.991488	0.9999	0.735449	0.999477	0.689221	0.99977	0.973112	0.999393	0.995843	0.999006	0.999955	0.706006	0.998567	0.997802	0.92266	0.998867	0.993532	0.997281	0.687888	0.620098	0.257613	0.256878	0.88603	0.991774	0.936509	0.976962	0.930364
ABCG1	0.748331	0.975427	0.98506	0.98336	0.587498	0.678318	0.980502	0.999275	0.999275	0.0111839	0.0104249	0.960509	0.92653	0.983771	0.668744	0.882427	0.999476	0.971228	0.9999	0.55628	0.999477	0.801526	0.99977	0.986296	0.999393	0.987182	0.999006	0.999955	0.950755	0.998567	0.997802	0.966756	0.992883	0.995156	0.99939	0.742445	0.000172134	0.322264	0.113681	0.997647	0.917533	0.928054	0.661665	0.642305
ABCG2	0.528803	0.514321	0.885769	0.986078	2.41e-05	0.576338	0.550935	0.999275	0.999275	0.554722	0.7462	0.89814	0.962319	0.983771	0.919026	0.999992	0.999476	0.991488	0.9999	0.940119	0.999477	0.443729	0.99977	0.973112	0.999393	0.987182	0.999006	0.999955	0.585155	0.998567	0.995337	0.81279	0.992883	0.993833	0.996731	0.352722	0.616656	0.844426	0.74671	0.820972	0.991774	0.88016	0.718704	0.772432
ABHD10	0.350691	0.263234	0.963558	0.988047	0.827837	0.864734	0.771349	0.999275	0.999275	0.065895	0.463103	0.968415	0.978222	0.983771	0.948671	0.856385	0.999476	0.991488	0.9999	0.956437	0.999477	0.695066	0.99977	0.973112	0.999393	0.995082	0.999006	0.999955	0.782934	0.998567	0.997802	0.701469	0.992883	0.993532	0.996731	0.44819	0.516092	0.116846	0.969388	0.989098	0.991774	0.991585	0.919458	0.885996
ABHD11	0.66049	0.635214	0.988477	0.989394	0.621319	0.948225	0.774128	0.999275	0.999275	0.640429	0.581292	0.996182	0.993244	0.98706	0.710966	0.89412	0.999476	0.838171	0.9999	0.379515	0.999477	0.536472	0.99977	0.973112	0.999393	0.987182	0.999006	0.999955	0.786538	0.998567	0.995337	0.340305	0.993461	0.9986	0.996731	0.911688	0.880775	0.157971	0.878118	0.964166	0.991774	0.781305	0.594371	0.384827
ABHD12	0.990319	0.94875	0.881677	0.998478	0.258385	0.591858	0.407589	0.999275	0.999275	0.611708	0.779552	0.990537	0.993974	0.99023	0.750242	0.933409	0.999476	0.989621	0.9999	0.678552	0.999477	0.791104	0.99977	0.973112	0.999393	0.99174	0.999006	0.999955	0.93827	0.998567	0.997802	0.423998	0.992883	0.993532	0.996731	0.665026	0.685901	0.626391	0.697947	0.715962	0.991774	0.384118	0.641545	0.568073
ABHD13	0.764776	0.739447	0.881677	0.980291	0.500497	0.719777	0.72951	0.999275	0.999275	0.12537	0.726054	0.925526	0.993244	0.987541	0.945714	0.988245	0.999476	0.996853	0.9999	0.893298	0.999477	0.962986	0.99977	0.973112	0.999393	0.999037	0.999006	0.999955	0.954201	0.998567	0.995337	0.827305	0.998867	0.993532	0.99939	0.523826	0.645361	0.603079	0.552509	0.77247	0.991774	0.770196	0.594371	0.433795
ABHD14A	0.785583	0.572912	0.988477	0.998207	0.202473	0.949466	0.886165	0.999275	0.999275	0.20395	0.159228	0.910356	0.92653	0.983771	0.972652	0.988245	0.999476	0.971228	0.9999	0.661329	0.999477	0.971655	0.99977	0.973112	0.999393	0.987182	0.999006	0.999955	0.898549	0.998567	0.997802	0.273448	0.999938	0.993532	0.996731	0.665026	0.0638965	0.111241	0.992754	0.963401	0.992689	0.818059	0.887071	0.959924
ABHD14B	0.878351	0.821859	0.853096	0.978969	0.0460353	0.609134	0.92724	0.999275	0.999275	0.69985	0.38511	0.908953	0.998622	0.983771	0.997008	0.915521	0.999476	0.97389	0.9999	0.94095	0.999477	0.867245	0.99977	0.986296	0.999393	0.99114	0.999006	0.999955	0.854195	0.998567	0.997884	0.806936	0.992883	0.9986	0.996731	0.702569	0.584011	0.97763	0.88725	0.984275	0.991774	0.838776	0.711584	0.765886
ABHD15	0.88169	0.791022	0.999873	0.777102	0.0223818	0.956862	0.589198	0.999275	0.999275	0.993331	0.680121	0.90891	0.943684	0.983771	0.820512	0.988245	0.999476	0.995187	0.9999	0.702661	0.999477	0.875613	0.99977	0.973112	0.999393	0.990764	0.999006	0.999955	0.982515	0.998567	0.997802	0.867347	0.998867	0.995571	0.996731	0.204408	0.732045	0.793746	0.505178	0.763309	0.991774	0.911691	0.766279	0.757035
ABHD16A	0.919207	0.989607	0.968399	0.950551	0.00902506	0.995345	0.860996	0.999275	0.999275	0.293702	0.21601	0.997256	0.92653	0.998146	0.710966	0.955253	0.999476	0.971228	0.9999	0.692232	0.999477	0.77706	0.99977	0.973112	0.999393	0.987803	0.999456	0.999955	0.942742	0.998567	0.995337	0.961385	0.998867	0.9986	0.99939	0.8607	0.157249	0.632115	0.230538	0.678798	0.898902	0.45284	0.594371	0.394091
ABHD17A	0.622241	0.392263	0.999873	0.978969	0.00157693	0.604796	0.997498	0.999275	0.999275	0.905082	0.728456	0.982235	0.967486	0.999974	0.830738	0.990324	0.999476	0.98338	0.9999	0.832952	0.999477	0.583589	0.99977	0.973112	0.999393	0.987182	0.999006	0.999955	0.611748	0.998567	0.995337	0.349917	0.992883	0.993532	0.996731	0.883467	0.904372	0.493049	0.72023	0.855623	0.991774	0.800215	0.792503	0.73838
ABHD17B	0.488307	0.536026	0.94943	0.980291	0.671218	0.926169	0.590056	0.999275	0.999275	0.636923	0.997047	0.990537	0.957676	0.987495	0.901816	0.856385	0.999476	0.976883	0.9999	0.8532	0.999477	0.725817	0.99977	0.973112	0.999393	0.99782	0.999006	0.999955	0.88702	0.998567	0.997802	0.745494	0.992883	0.993532	0.996731	0.667904	0.960016	0.486165	0.966755	0.966773	0.997822	0.833316	0.843945	0.83035
ABHD17C	0.979504	0.86756	0.884126	0.978969	0.743875	0.555828	0.651639	0.999275	0.999275	0.150149	0.149164	0.953539	0.970158	0.998146	0.889306	0.99968	0.999476	0.971228	0.9999	0.548678	0.999477	0.443729	0.99977	0.973112	0.999393	0.987182	0.999006	0.999955	0.522948	0.999402	0.908167	0.264087	0.992883	0.993532	0.899015	0.507453	0.574091	0.205386	0.129021	0.38503	0.462322	0.570179	0.991247	0.936577
ABHD18	0.519297	0.418373	0.885769	0.989943	1.6e-05	0.607244	0.536163	0.999275	0.999275	0.690852	0.592542	0.89814	0.96898	0.983771	0.989809	0.957483	0.999476	0.976883	0.9999	0.683423	0.999477	0.614565	0.99977	0.973112	0.999393	0.992165	0.999006	0.999955	0.720554	0.998567	0.995337	0.873902	0.992883	0.993532	0.996731	0.256337	0.760971	0.558957	0.47265	0.695722	0.991774	0.746811	0.594371	0.42777
ABHD2	0.50471	0.430665	0.917953	0.978969	0.740167	0.739814	0.641544	0.999275	0.999275	0.028489	0.0280674	0.921247	0.92653	0.983771	0.756453	0.999375	0.999476	0.996853	0.9999	0.715776	0.999477	0.82233	0.99977	0.973112	0.999393	0.987182	0.999456	0.999955	0.924014	0.998567	0.995337	0.492912	0.998502	0.993532	0.996731	0.541399	0.242241	0.0433814	0.513076	0.859667	0.991774	0.863602	0.659743	0.595086
ABHD3	0.574263	0.482099	0.917953	0.996387	0.00192946	0.908567	0.831008	0.999275	0.999275	0.377248	0.912761	0.996454	0.940631	0.99023	0.766922	0.856385	0.999476	0.971228	0.9999	0.58378	0.999477	0.516375	0.99977	0.988923	0.999393	0.992193	0.999006	0.999955	0.746908	0.998567	0.997884	0.810424	0.992883	0.993532	0.996731	0.700863	0.641802	0.377455	0.965728	0.758841	0.991774	0.801354	0.825668	0.844383
ABHD4	0.351885	0.347294	0.972937	0.989572	0.0352346	0.807295	0.813288	0.999275	0.999275	0.0117541	0.0637297	0.931204	0.967486	0.983771	0.710966	0.963868	0.999476	0.998868	0.9999	0.835425	0.999477	0.731522	0.99977	0.973112	0.999393	0.992003	0.999006	0.999955	0.657385	0.998567	0.997802	0.896372	0.992883	0.993532	0.999363	0.587914	0.211474	0.0657857	0.152869	0.997647	0.90454	0.737205	0.59702	0.463262
ABHD5	0.69015	0.674654	0.898625	0.984069	0.0299496	0.884522	0.598321	0.999275	0.999275	0.165461	0.10695	0.925526	0.965209	0.983771	0.713883	0.965376	0.999476	0.973388	0.9999	0.94354	0.999477	0.83877	0.99977	0.973112	0.999393	0.995831	0.999006	0.999955	0.973428	0.998567	0.997802	0.566524	0.992883	0.9986	0.996731	0.110644	0.23437	0.125166	0.918206	0.851979	0.991774	0.867277	0.918482	0.774914
ABHD6	0.889117	0.819561	0.968034	0.980517	0.000467261	0.885631	0.556106	0.999275	0.999275	0.855635	0.811172	0.89814	0.940533	0.983771	0.98722	0.990324	0.999476	0.990543	0.9999	0.723453	0.999477	0.90319	0.99977	0.973112	0.999393	0.998876	0.999006	0.999955	0.913989	0.998567	0.997802	0.570243	0.9979	0.993532	0.996731	0.299728	0.95264	0.663219	0.227045	0.780321	0.991774	0.477792	0.712151	0.65991
ABHD8	0.964247	0.978784	0.836205	0.984069	0.955438	0.911991	0.871756	0.999275	0.999275	0.913811	0.681475	0.996358	0.92653	0.983771	0.923302	0.961533	0.999476	0.998274	0.9999	0.900283	0.999477	0.743657	0.99977	0.973112	0.999393	0.987182	0.999456	0.999955	0.819426	0.999402	0.997802	0.495106	0.992883	0.9986	0.996731	0.875688	0.987475	0.984247	0.968013	0.998044	0.991774	0.771268	0.907436	0.732875
ABI1	0.748296	0.776423	0.919744	0.984546	0.0807445	0.875785	0.515496	0.999275	0.999275	0.839068	0.668086	0.929494	0.978222	0.987541	0.955142	0.954185	0.999476	0.996853	0.9999	0.84335	0.999477	0.848922	0.99977	0.973112	0.999393	0.992003	0.999006	0.999955	0.758689	0.998567	0.995337	0.479596	0.993076	0.993532	0.996731	0.227625	0.925524	0.565161	0.985465	0.696998	0.991774	0.879707	0.677518	0.647916
ABI2	0.732232	0.812341	0.947828	0.988047	0.244275	0.571088	0.623981	0.999275	0.999275	0.387493	0.195581	0.974312	0.96898	0.987541	0.984332	0.988393	0.999476	0.791095	0.9999	0.581522	0.999477	0.594875	0.99977	0.973112	0.999393	0.987182	0.999006	0.999955	0.671614	0.998567	0.995337	0.789062	0.992883	0.9986	0.996731	0.888215	0.446635	0.310762	0.700376	0.70706	0.991774	0.786354	0.950974	0.991443
ABI3	0.934824	0.911763	0.78156	0.824296	0.703138	0.817763	0.827969	0.999275	0.999275	0.962172	0.76899	0.996182	0.965336	0.998146	0.960337	0.988245	0.999476	0.910462	0.9999	0.58378	0.944397	0.986453	0.99977	0.980199	0.999393	0.992003	0.999006	0.999955	0.895482	0.998567	0.995337	0.929081	0.999938	0.993833	0.996731	0.329178	0.988941	0.598983	0.699878	0.70706	0.93532	0.85221	0.678172	0.812656
ABITRAM	0.723263	0.779632	0.941446	0.330602	0.599842	0.781206	0.651639	0.999275	0.999275	0.546123	0.708633	0.982235	0.993244	0.999974	0.811388	0.908354	0.999476	0.980838	0.9999	0.85746	0.999477	0.760879	0.99977	0.98654	0.999393	0.987182	0.999006	0.999955	0.97082	0.998567	0.995337	0.95632	0.993461	0.993532	0.996731	0.701175	0.738863	0.679115	0.864758	0.70706	0.991774	0.746811	0.753196	0.490139
ABL1	0.681505	0.701477	0.988477	0.996387	0.0335797	0.555828	0.427164	0.999275	0.999275	0.333625	0.618814	0.973315	0.993244	0.983771	0.894512	0.879249	0.999476	0.97619	0.9999	0.607818	0.999477	0.621682	0.99977	0.973112	0.999393	0.987182	0.999006	0.999955	0.837004	0.998567	0.995337	0.625101	0.992883	0.993532	0.996731	0.523968	0.721688	0.406178	0.917443	0.899562	0.991774	0.532881	0.629348	0.721604
ABL2	0.376571	0.263234	0.922693	0.996387	0.00368913	0.549811	0.487414	0.999275	0.999275	0.0523125	0.160112	0.968919	0.965336	0.987541	0.924366	0.919046	0.999476	0.971228	0.9999	0.518037	0.999477	0.443729	0.99977	0.973112	0.999393	0.987182	0.999006	0.999955	0.532508	0.998567	0.995337	0.920965	0.992883	0.993833	0.996731	0.906823	0.196526	0.052905	0.249248	0.943112	0.993354	0.641159	0.818569	0.785728
ABLIM1	0.439797	0.301461	0.967371	0.988047	0.000242989	0.576338	0.855408	0.999275	0.999275	0.883256	0.602132	0.962932	0.964861	0.983771	0.883604	0.946782	0.999476	0.975881	0.9999	0.570525	0.999477	0.45252	0.99977	0.973112	0.999393	0.987182	0.999006	0.999955	0.590063	0.998567	0.995337	0.799655	0.992883	0.993532	0.99939	0.627295	0.772144	0.196955	0.650104	0.70706	0.991774	0.903305	0.960514	0.923404
ABLIM2	0.587671	0.746726	0.937687	0.989572	1.7e-05	0.696878	0.880861	0.999275	0.999275	0.450219	0.541621	0.89814	0.96898	0.983771	0.984545	0.957483	0.999476	0.998274	0.9999	0.77298	0.999477	0.782538	0.99977	0.973112	0.999393	0.990764	0.999456	0.999955	0.996449	0.998567	0.999786	0.972572	0.999938	0.993532	0.999363	0.844391	0.993524	0.996804	0.786907	0.785816	0.991774	0.90085	0.907312	0.91772
ABLIM3	0.908937	0.710339	0.919996	0.978969	0.890308	0.875277	0.698701	0.999275	0.999275	0.0333015	0.104088	0.89814	0.936482	0.983771	0.948706	0.89412	0.999476	0.988415	0.9999	0.719361	0.999477	0.881571	0.99977	0.990535	0.999393	0.987182	0.999006	0.999955	0.996669	0.998567	0.998497	0.848358	0.992883	0.993532	0.99939	0.552748	0.450266	0.193697	0.376576	0.884178	0.991774	0.914255	0.836948	0.781305
ABO	0.581547	0.640452	0.942645	0.980517	0.854583	0.713132	0.728852	0.999275	0.999275	0.240592	0.228299	0.976184	0.982874	0.987541	0.756453	0.964721	0.999476	0.991488	0.9999	0.77806	0.999477	0.925221	0.99977	0.973112	0.999393	0.992003	0.999006	0.999955	0.982862	0.998567	0.997884	0.866274	0.992883	0.993532	0.99939	0.775956	0.236222	0.699575	0.462475	0.792766	0.991774	0.839312	0.694827	0.679389
ABR	0.47684	0.510897	0.921874	0.986819	0.417435	0.781206	0.986226	0.999275	0.999275	0.226362	0.335795	0.974312	0.993244	0.983771	0.828732	0.856385	0.999476	0.996853	0.9999	0.790859	0.999477	0.565551	0.99977	0.973112	0.999393	0.987182	0.999006	0.999955	0.852451	0.998567	0.995337	0.777602	0.992883	0.993532	0.996731	0.726822	0.16427	0.581041	0.640571	0.777298	0.991774	0.823952	0.670117	0.835457
ABRACL	0.327718	0.254616	0.988477	0.978969	0.298018	0.634052	0.667292	0.999275	0.999275	0.0855741	0.496733	0.988253	0.970158	0.983771	0.886913	0.856385	0.999476	0.982421	0.9999	0.622482	0.999477	0.602446	0.99977	0.973112	0.999393	0.987182	0.999006	0.999955	0.821555	0.998567	0.997802	0.880785	0.996596	0.993532	0.996731	0.7799	0.59969	0.141259	0.708758	0.78599	0.991774	0.868157	0.876424	0.679389
ABRAXAS1	0.382991	0.505577	0.988477	0.978969	0.492793	0.88633	0.453217	0.999275	0.999275	0.00393298	0.0230915	0.990537	0.944701	0.983771	0.797686	0.883934	0.999476	0.991488	0.9999	0.833679	0.999477	0.545842	0.99977	0.973112	0.999393	0.987182	0.999456	0.999955	0.707783	0.998567	0.995337	0.873893	0.992883	0.993532	0.996731	0.825762	0.0953665	0.058996	0.266931	0.678798	0.991774	0.61481	0.59702	0.501168
ABRAXAS2	0.545044	0.399327	0.997571	0.981559	0.023015	0.690168	0.725489	0.999275	0.999275	0.625967	0.950069	0.919021	0.965055	0.983771	0.987226	0.967693	0.999476	0.989621	0.9999	0.971662	0.999477	0.852415	0.99977	0.973112	0.999393	0.989044	0.999006	0.999955	0.713091	0.998567	0.995337	0.778339	0.992883	0.9986	0.996731	0.634879	0.720618	0.922915	0.469058	0.892237	0.991774	0.886533	0.746889	0.766447
ABT1	0.344508	0.355488	0.9971	0.995926	0.441495	0.884115	0.942923	0.999275	0.999275	0.12895	0.55401	0.95253	0.942343	0.983771	0.896788	0.879983	0.999476	0.996853	0.9999	0.880172	0.999477	0.485174	0.99977	0.998824	0.999393	0.987182	0.999006	0.999955	0.773084	0.998567	0.998497	0.542651	0.992883	0.993532	0.996731	0.604664	0.881347	0.398968	0.907337	0.76404	0.99971	0.993809	0.971641	0.972145
ABTB1	0.947395	0.923536	0.916987	0.988047	0.206425	0.752747	0.65391	0.999275	0.999275	0.702236	0.921299	0.94767	0.944701	0.983771	0.710966	0.924069	0.999476	0.991488	0.9999	0.925199	0.999477	0.632471	0.99977	0.975125	0.999393	0.987803	0.999006	0.999955	0.612724	0.998567	0.995337	0.712248	0.992883	0.993532	0.996731	0.560541	0.902173	0.988793	0.769211	0.773753	0.991774	0.873896	0.914369	0.867555
ABTB2	0.942627	0.858739	0.977211	0.899238	0.0621641	0.871381	0.868181	0.999275	0.999275	0.663522	0.55641	0.996182	0.957795	0.998146	0.886931	0.960773	0.999476	0.984359	0.9999	0.833679	0.999477	0.910629	0.99977	0.973112	0.999393	0.987182	0.999456	0.999955	0.876995	0.998567	0.997884	0.466293	0.998867	0.993532	0.996731	0.399521	0.995913	0.627376	0.58812	0.726462	0.991774	0.963043	0.895465	0.897613
ACAA1	0.979504	0.978784	0.996776	0.978969	0.793204	0.719777	0.849993	0.999275	0.999275	0.963411	0.952899	0.996182	0.959165	0.983771	0.768749	0.944506	0.999476	0.971228	0.9999	0.663338	0.999477	0.467967	0.99977	0.973112	0.999393	0.987182	0.999006	0.999955	0.590946	0.998567	0.908167	0.805788	0.992883	0.993833	0.996731	0.710973	0.814976	0.678527	0.674497	0.806604	0.991774	0.991115	0.846955	0.93552
ACAA2	0.736713	0.490122	0.886792	0.996387	0.583967	0.713647	0.882246	0.999275	0.999275	0.414144	0.469627	0.996482	0.940631	0.983771	0.78975	0.932409	0.999476	0.991488	0.9999	0.904085	0.999477	0.822786	0.99977	0.994533	0.999393	0.987182	0.999006	0.999955	0.958217	0.998567	0.995337	0.934491	0.992883	0.993532	0.996731	0.935973	0.205835	0.362267	0.851595	0.849339	0.991774	0.920183	0.901809	0.962778
ACACA	0.538956	0.455983	0.972432	0.992709	0.0168425	0.543678	0.427164	0.999275	0.999275	0.266534	0.321827	0.996454	0.92653	0.983771	0.98722	0.962184	0.999476	0.97389	0.9999	0.623727	0.999477	0.472633	0.99977	0.973112	0.999393	0.987182	0.999006	0.999955	0.635308	0.998567	0.995337	0.794892	0.992883	0.993532	0.997281	0.646613	0.189027	0.384112	0.381312	0.953685	0.991774	0.557313	0.721649	0.769825
ACACB	0.791621	0.680203	0.962113	0.978969	0.933548	0.667537	0.689669	0.999275	0.999275	0.156448	0.0643422	0.910391	0.936482	0.998146	0.901234	0.912906	0.999476	0.998274	0.9999	0.910008	0.999477	0.916912	0.99977	0.994533	0.999393	0.992003	0.999006	0.999955	0.888086	0.998567	0.995337	0.41272	0.998867	0.993532	0.891354	0.994074	0.32731	0.545906	0.475809	0.873942	0.991774	0.857567	0.944241	0.974896
ACAD10	0.708182	0.656232	0.917953	0.999921	0.193136	0.576338	0.743217	0.999275	0.999275	0.956574	0.698365	0.990537	0.991474	0.986785	0.894512	0.889864	0.999476	0.995667	0.9999	0.97233	0.999477	0.623776	0.99977	0.973112	0.999393	0.987182	0.999006	0.999955	0.861093	0.998567	0.995337	0.96605	0.992883	0.993532	0.996731	0.878099	0.935238	0.93103	0.863697	0.917035	0.997533	0.836448	0.651404	0.710657
ACAD11	0.833164	0.874986	0.973619	0.978969	0.604848	0.628137	0.510074	0.999275	0.999275	0.957469	0.779767	0.978502	0.954259	0.983771	0.84454	0.949789	0.999476	0.991488	0.9999	0.932653	0.999477	0.991834	0.99977	0.980697	0.999393	0.992003	0.999006	0.999955	0.892537	0.998567	0.997802	0.679588	0.999938	0.993532	0.99939	0.642107	0.631187	0.847693	0.938269	0.899733	0.991774	0.85221	0.83705	0.894466
ACAD8	0.877331	0.548359	0.950787	0.921127	0.341246	0.996944	0.466687	0.999275	0.999275	0.881445	0.974313	0.997332	0.963929	0.998146	0.866057	0.964721	0.999476	0.971228	0.9999	0.733045	0.999477	0.867245	0.99977	0.973112	0.999393	0.987803	0.999006	0.999955	0.895723	0.998567	0.997884	0.856414	0.992883	0.993532	0.996731	0.896959	0.591534	0.37944	0.448041	0.678798	0.991774	0.93222	0.701921	0.715942
ACAD9	0.8675	0.564916	0.98409	0.983159	0.570144	0.634072	0.578871	0.999275	0.999275	0.500657	0.945219	0.931159	0.95745	0.99023	0.989809	0.966539	0.999476	0.991488	0.9999	0.672201	0.999477	0.848922	0.99977	0.973112	0.999393	0.987182	0.999006	0.999955	0.827735	0.998567	0.995337	0.704115	0.992883	0.993532	0.996731	0.30381	0.967104	0.983776	0.526078	0.898675	0.991774	0.830883	0.722223	0.776917
ACADM	0.337235	0.397544	0.968034	0.996387	0.0467434	0.720591	0.860996	0.999275	0.999275	0.52418	0.832637	0.991001	0.915331	0.998146	0.710966	0.951753	0.999476	0.991488	0.9999	0.93236	0.999477	0.833189	0.99977	0.973112	0.999393	0.987803	0.999006	0.999955	0.982059	0.998567	0.997802	0.965256	0.992883	0.993532	0.996731	0.722792	0.881347	0.599559	0.781804	0.793211	0.991774	0.919379	0.610943	0.476051
ACADS	0.582398	0.494514	0.886838	0.984281	0.727663	0.991224	0.754127	0.999275	0.999275	0.801461	0.970789	0.990537	0.967695	0.998146	0.811388	0.882019	0.999476	0.971228	0.9999	0.964275	0.999477	0.770118	0.99977	0.980199	0.999393	0.99288	0.999006	0.999955	0.892537	0.998567	0.995337	0.690693	0.999938	0.993532	0.99939	0.445103	0.725681	0.93135	0.930528	0.70706	0.991774	0.923403	0.800018	0.652986
ACADSB	0.796106	0.748658	0.779475	0.921693	0.0105611	0.662972	0.932069	0.999275	0.999275	0.40595	0.562125	0.996182	0.91413	0.998146	0.710966	0.999159	0.999476	0.945716	0.9999	0.645471	0.999477	0.666148	0.99977	0.973112	0.999393	0.989095	0.999456	0.999955	0.758689	0.998567	0.997802	0.81279	0.993461	0.993532	0.999455	0.921007	0.389718	0.679342	0.741925	0.734598	0.991774	0.818059	0.594371	0.372371
ACADVL	0.679175	0.556945	0.963558	0.829602	0.0250589	0.892404	0.654314	0.999275	0.999275	0.140986	0.914571	0.979837	0.964861	0.983771	0.756453	0.988245	0.999476	0.974034	0.9999	0.847646	0.999477	0.947459	0.99977	0.973112	0.999393	0.987182	0.999006	0.999955	0.996669	0.998621	0.995337	0.992192	0.992883	0.993532	0.996731	0.912956	0.793487	0.688367	0.87683	0.975985	0.991774	0.990163	0.865697	0.794388
ACAP1	0.919076	0.951575	0.988477	0.978969	0.477118	0.82691	0.950806	0.999275	0.999275	0.748233	0.949558	0.990537	0.961667	0.991723	0.98722	0.856385	0.999476	0.991488	0.9999	0.978324	0.999477	0.861651	0.99977	0.973112	0.999393	0.987182	0.999006	0.999955	0.923772	0.998567	0.995337	0.96414	0.992883	0.993532	0.99939	0.916663	0.897758	0.810342	0.884711	0.78599	0.991774	0.901519	0.720386	0.815515
ACAP2	0.773365	0.762704	0.881677	0.988047	0.451952	0.924663	0.901036	0.999275	0.999275	0.17623	0.0623659	0.931204	0.959165	0.99023	0.919026	0.97127	0.999476	0.971228	0.9999	0.688959	0.999477	0.911497	0.99977	0.994533	0.999393	0.987182	0.999006	0.999955	0.905843	0.998567	0.997802	0.344741	0.992883	0.998261	0.996731	0.239965	0.17455	0.096327	0.789712	0.742548	0.997533	0.924337	0.946954	0.991443
ACAP3	0.679362	0.834191	0.934199	0.998478	0.569298	0.880764	0.479342	0.999275	0.999275	0.150091	0.604918	0.972966	0.9868	0.983771	0.867338	0.878184	0.999476	0.997144	0.9999	0.646074	0.999477	0.555929	0.99977	0.973112	0.999393	0.987182	0.999006	0.999955	0.86687	0.998567	0.995337	0.834881	0.992883	0.993532	0.99939	0.648444	0.181675	0.759243	0.642957	0.783263	0.991774	0.956208	0.935459	0.962778
ACAT1	0.695872	0.687772	0.89939	0.97677	0.676977	0.834733	0.67924	0.999275	0.999275	0.767457	0.620875	0.931159	0.92653	0.983771	0.851745	0.944876	0.999476	0.993739	0.9999	0.850105	0.999477	0.675552	0.99977	0.973112	0.999393	0.987803	0.999006	0.999955	0.635308	0.998567	0.997802	0.794769	0.992883	0.993532	0.996731	0.957734	0.580635	0.767731	0.591596	0.97182	0.997533	0.452524	0.943139	0.969018
ACAT2	0.423668	0.551822	0.929316	0.978969	0.494002	0.766734	0.773407	0.999275	0.999275	0.801395	0.98872	0.984578	0.92653	0.987541	0.941204	0.866766	0.999476	0.987787	0.9999	0.850542	0.999477	0.929142	0.99977	0.973112	0.999393	0.989436	0.999006	0.999955	0.707998	0.998567	0.995337	0.501049	0.992883	0.993532	0.996731	0.269995	0.896025	0.232374	0.929687	0.849883	0.992858	0.59759	0.959225	0.933885
ACBD3	0.855431	0.617694	0.799566	0.996387	0.14788	0.829339	0.479342	0.999275	0.999275	0.294811	0.549651	0.931204	0.984584	0.98706	0.841971	0.922999	0.999476	0.971228	0.9999	0.522612	0.999477	0.625395	0.99977	0.989498	0.999393	0.994536	0.999006	0.999955	0.649921	0.998567	0.997884	0.999087	0.998867	0.993532	0.996731	0.864121	0.612626	0.490844	0.353121	0.730735	0.997028	0.773472	0.852045	0.930364
ACBD4	0.709133	0.697972	0.779475	0.978969	0.0669294	0.832724	0.851491	0.999275	0.999275	0.0703515	0.114087	0.962533	0.91413	0.983771	0.945714	0.856385	0.999476	0.991488	0.9999	0.795591	0.999477	0.794545	0.99977	0.979339	0.999393	0.99174	0.999006	0.999955	0.635308	0.998567	0.995337	0.550584	0.992883	0.993532	0.996731	0.789732	0.299329	0.496239	0.386738	0.93179	0.991774	0.400282	0.629348	0.646879
ACBD5	0.878351	0.947504	0.891442	0.992709	0.516873	0.985118	0.599453	0.999275	0.999275	0.497872	0.238407	0.990537	0.96898	0.996339	0.904634	0.996095	0.999476	0.971228	0.9999	0.774536	0.999477	0.940697	0.99977	0.973112	0.999393	0.987803	0.999456	0.999955	0.971064	0.998567	0.997884	0.915639	0.996183	0.993532	0.996731	0.746893	0.140134	0.940651	0.290177	0.936603	0.991774	0.911157	0.813114	0.70866
ACBD6	0.482023	0.508234	0.999727	0.988047	0.000134471	0.797394	0.83008	0.999275	0.999275	0.963817	0.728628	0.996182	0.92653	0.998146	0.832441	0.996095	0.999476	0.971228	0.9999	0.863912	0.999477	0.753713	0.99977	0.973112	0.999393	0.987182	0.999456	0.999955	0.703417	0.998567	0.995337	0.347312	0.992883	0.993532	0.996731	0.8943	0.811173	0.992206	0.532048	0.862184	0.991774	0.993809	0.806213	0.781168
ACCS	0.946016	0.921402	0.885769	0.986078	0.308391	0.762803	0.903851	0.999275	0.999275	0.358359	0.347205	0.948764	0.963929	0.998146	0.86874	0.907857	0.999476	0.996853	0.9999	0.965052	0.999477	0.771796	0.99977	0.973112	0.999393	0.987182	0.999006	0.999955	0.757706	0.998567	0.995337	0.746447	0.992883	0.993532	0.996731	0.499173	0.455644	0.598097	0.826763	0.546954	0.991774	0.97423	0.749771	0.772432
ACD	0.86452	0.665425	0.902267	0.978969	0.957824	0.783884	0.881379	0.999275	0.999275	0.1191	0.35725	0.982235	0.96898	0.998146	0.948886	0.89494	0.999476	0.991488	0.9999	0.815266	0.999477	0.723821	0.99977	0.973112	0.999393	0.99174	0.999456	0.999955	0.693804	0.998567	0.995337	0.629113	0.999938	0.993532	0.996731	0.71457	0.45664	0.853582	0.476733	0.70706	0.991774	0.942113	0.836803	0.788415
ACE	0.56798	0.949349	0.988194	0.989572	7.55e-05	0.92322	0.92939	0.999275	0.999275	0.218759	0.0740634	0.962383	0.976679	0.998146	0.9776	0.89412	0.999476	0.979345	0.9999	0.871964	0.999477	0.467181	0.99977	0.973112	0.999393	0.987182	0.999006	0.999955	0.732266	0.998567	0.995337	0.859344	0.992883	0.993532	0.99939	0.788628	0.529761	0.966804	0.420226	0.916302	0.991774	0.933357	0.875102	0.908614
ACER2	0.662425	0.635304	0.850722	0.997136	0.922632	0.868203	0.566604	0.999275	0.999275	0.972695	0.646267	0.89814	0.965209	0.983771	0.756453	0.983792	0.999476	0.996853	0.9999	0.929947	0.999477	0.569141	0.99977	0.973112	0.999393	0.992193	0.999006	0.999955	0.837004	0.998567	0.995337	0.578084	0.992883	0.993532	0.996731	0.945373	0.818548	0.738268	0.962749	0.975985	0.991774	0.976716	0.747073	0.658694
ACER3	0.95003	0.86756	0.98409	0.998207	0.978944	0.753084	0.985186	0.999275	0.999275	0.347438	0.219608	0.985463	0.994223	0.983771	0.938514	0.856385	0.999476	0.991488	0.9999	0.979747	0.999477	0.878458	0.99977	0.986444	0.999393	0.987182	0.999006	0.999955	0.847243	0.998567	0.997802	0.560968	0.992883	0.993532	0.996731	0.868761	0.698457	0.847693	0.652151	0.859189	0.991774	0.676354	0.892904	0.848083
ACHE	0.675906	0.909562	0.999727	0.978969	0.278956	0.576338	0.748206	0.999275	0.999275	0.621555	0.849813	0.990537	0.967695	0.998146	0.919833	0.984989	0.999476	0.991488	0.9999	0.797327	0.999477	0.815902	0.99977	0.973112	0.999393	0.992193	0.999456	0.999955	0.707783	0.998567	0.997884	0.786802	0.993461	0.993532	0.996731	0.793713	0.844339	0.859747	0.796635	0.931229	0.991774	0.87216	0.651243	0.771166
ACIN1	0.381274	0.268431	0.928254	0.986485	0.354417	0.596297	0.997786	0.999275	0.999275	0.0729301	0.575664	0.931159	0.982874	0.998206	0.999561	0.856385	0.999476	0.971228	0.9999	0.646864	0.999477	0.443729	0.99977	0.973112	0.999393	0.987182	0.999006	0.999955	0.582851	0.998567	0.995337	0.863934	0.992883	0.993833	0.99939	0.918912	0.659917	0.104754	0.528082	0.950367	0.991774	0.878336	0.954547	0.885242
ACKR1	0.914612	0.916659	0.867297	0.988047	0.170559	0.549811	0.600429	0.999275	0.999275	0.783934	0.954091	0.90891	0.938715	0.983771	0.889987	0.996095	0.999476	0.995468	0.9999	0.85037	0.999477	0.474122	0.99977	0.973112	0.999393	0.987182	0.999006	0.999955	0.833538	0.998567	0.997802	0.619739	0.997051	0.993532	0.996731	0.488982	0.387202	0.971914	0.690878	0.869543	0.991774	0.776843	0.995304	0.863864
ACKR3	0.908416	0.766021	0.92609	0.980517	0.0197223	0.605798	0.959044	0.999275	0.999275	0.629982	0.720552	0.89814	0.934874	0.987541	0.944212	0.951753	0.999476	0.971228	0.9999	0.902169	0.999477	0.915493	0.99977	0.994594	0.999393	0.99174	0.999006	0.999955	0.909976	0.998567	0.997884	0.444265	0.999938	0.993532	0.996731	0.631072	0.754676	0.884155	0.565887	0.855623	0.991774	0.584983	0.670281	0.568656
ACLY	0.530806	0.397051	0.9971	0.98336	0.00430551	0.5754	0.550344	0.999275	0.999275	0.0678476	0.23589	0.982513	0.944701	0.983771	0.949638	0.951753	0.999476	0.993483	0.9999	0.58378	0.999477	0.593682	0.99977	0.973112	0.999393	0.987182	0.999006	0.999955	0.66068	0.998567	0.995337	0.904582	0.992883	0.998353	0.99939	0.789761	0.266187	0.130092	0.189899	0.996181	0.991774	0.747358	0.755557	0.618157
ACO1	0.564257	0.685519	0.98506	0.988047	0.139131	0.547535	0.562474	0.999275	0.999275	0.0601526	0.334266	0.984578	0.95745	0.987541	0.890207	0.996095	0.999476	0.971228	0.9999	0.586638	0.999477	0.487127	0.99977	0.973112	0.999393	0.987182	0.999006	0.999955	0.590063	0.998567	0.995337	0.638825	0.992883	0.9986	0.996731	0.588641	0.176935	0.161737	0.421137	0.989098	0.991774	0.520116	0.753703	0.679389
ACO2	0.480678	0.59304	0.871987	0.992709	0.0897407	0.591858	0.785187	0.999275	0.999275	0.364477	0.931395	0.977727	0.940631	0.990156	0.84454	0.964721	0.999476	0.991488	0.9999	0.918487	0.999477	0.964422	0.99977	0.990535	0.999393	0.998876	0.999006	0.999955	0.982059	0.998567	0.997802	0.970432	0.999938	0.993532	0.996731	0.789965	0.98255	0.996804	0.97444	0.843437	0.991774	0.836051	0.796182	0.710463
ACOT11	0.667031	0.639721	0.9971	0.988047	0.136969	0.860215	0.466687	0.999275	0.999275	0.233182	0.0420858	0.925526	0.957676	0.99023	0.7687	0.984989	0.999476	0.993483	0.9999	0.989261	0.999477	0.973434	0.99977	0.982402	0.999393	0.988046	0.999006	0.999955	0.932631	0.998567	0.998497	0.248559	0.994211	0.993532	0.753067	0.606546	0.224298	0.291845	0.395856	0.871244	0.991774	0.8841	0.974849	0.809934
ACOT13	0.561675	0.534975	0.997571	0.989572	0.0948335	0.938369	0.902389	0.999275	0.999275	0.916724	0.969039	0.962533	0.926877	0.99023	0.921694	0.954185	0.999476	0.991488	0.9999	0.708016	0.999477	0.654105	0.99977	0.992874	0.999393	0.987182	0.999006	0.999955	0.94479	0.998567	0.998497	0.328539	0.998867	0.993532	0.996731	0.981919	0.984565	0.192551	0.844054	0.957233	0.991774	0.96815	0.863348	0.769631
ACOT2	0.77797	0.890626	0.89264	0.996387	0.163081	0.924663	0.676733	0.999275	0.999275	0.922964	0.553381	0.96392	0.995773	0.998146	0.9776	0.998681	0.999476	0.991488	0.9999	0.954711	0.999477	0.865506	0.99977	0.973112	0.999393	0.987182	0.999006	0.999955	0.923964	0.998567	0.998348	0.617336	0.992883	0.993833	0.997281	0.674875	0.629317	0.774234	0.888727	0.780321	0.998113	0.879707	0.991247	0.871761
ACOT4	0.508521	0.6565	0.975913	0.992709	0.196169	0.852384	0.975456	0.999275	0.999275	0.369811	0.520731	0.989795	0.96898	0.98706	0.92988	0.856385	0.999476	0.507556	0.9999	0.462642	0.999477	0.995447	0.99977	0.973112	0.999393	0.987182	0.999006	0.999955	0.908066	0.998567	0.995337	0.815849	0.738726	0.993833	0.996731	0.866878	0.966724	0.339663	0.962985	0.938419	0.991774	0.860977	0.709054	0.683412
ACOT7	NA	NA	NA	NA	NA	NA	NA	NA	NA	NA	NA	NA	NA	NA	NA	NA	NA	NA	NA	NA	NA	NA	NA	NA	NA	NA	NA	NA	NA	NA	NA	NA	NA	NA	NA	NA	NA	NA	NA	NA	NA	NA	NA	NA
ACOT8	0.51823	0.54416	0.979231	0.983001	0.0349204	0.749151	0.798513	0.999275	0.999275	0.203235	0.368184	0.997932	0.92653	0.999974	0.704882	0.882019	0.999476	0.971228	0.9999	0.55628	0.999477	0.443729	0.99977	0.989668	0.999393	0.987182	0.999456	0.999955	0.590946	0.998567	0.995352	0.693078	0.992883	0.993532	0.99939	0.556918	0.788735	0.259258	0.999114	0.674778	0.991774	0.779621	0.595389	0.432837
ACOT9	0.778638	0.822924	0.818189	0.978969	0.917133	0.798849	0.865262	0.999275	0.999275	0.0748186	0.0185707	0.961889	0.982359	0.991804	0.832344	0.89619	0.999476	0.991488	0.9999	0.958184	0.999477	0.760879	0.99977	0.973112	0.999393	0.990764	0.999456	0.999955	0.985354	0.998567	0.997802	0.778339	0.998867	0.993532	0.996731	0.610011	0.0308959	0.226285	0.271009	0.877229	0.991774	0.773531	0.991247	0.973765
ACOX1	0.583043	0.426628	0.817549	0.98336	0.0916218	0.658177	0.925474	0.999275	0.999275	0.0201569	0.0183799	0.974823	0.92653	0.983771	0.668744	0.974168	0.999476	0.97389	0.9999	0.672514	0.999477	0.53628	0.99977	0.973112	0.999393	0.987182	0.999006	0.999955	0.590063	0.998567	0.995337	0.743429	0.992883	0.993833	0.99939	0.32489	0.0179605	0.0503334	0.167213	0.913838	0.991774	0.684707	0.78372	0.655291
ACOX3	0.729654	0.826438	0.858939	0.958409	0.937211	0.610182	0.427164	0.999275	0.999275	0.0888217	0.68587	0.953539	0.982874	0.983771	0.931432	0.924422	0.999476	0.990543	0.9999	0.683423	0.999477	0.461417	0.99977	0.973112	0.999393	0.987182	0.999006	0.999955	0.643412	0.998567	0.997802	0.92266	0.99333	0.993532	0.996731	0.817526	0.490269	0.102295	0.47489	0.70706	0.991774	0.579726	0.63905	0.482201
ACOXL	0.943269	0.730506	0.768654	0.108261	0.196169	0.881266	0.514218	0.999275	0.999275	0.309382	0.19426	0.996182	0.917558	0.983771	0.809921	0.990109	0.999476	0.971228	0.9999	0.987005	0.999477	0.510704	0.99977	0.973112	0.999393	0.987182	0.999006	0.999955	0.522948	0.998567	0.995337	0.987257	0.668036	0.993532	0.99939	0.815094	0.158862	0.974936	0.521448	0.710369	0.991774	0.594784	0.670117	0.493848
ACP1	0.454332	0.396421	0.997602	0.988047	6.69e-06	0.549811	0.736775	0.999275	0.999275	0.725244	0.994215	0.93655	0.933264	0.987541	0.985234	0.883934	0.999476	0.987876	0.9999	0.613946	0.999477	0.443729	0.99977	0.973112	0.999393	0.987182	0.999456	0.999955	0.590063	0.998567	0.995337	0.965256	0.992883	0.993532	0.99939	0.922486	0.366453	0.11305	0.354283	0.929003	0.991774	0.677946	0.610943	0.469889
ACP2	0.86269	0.611227	0.888322	0.996387	0.419895	0.818466	0.926773	0.999275	0.999275	0.25253	0.32405	0.89814	0.96898	0.999974	0.866024	0.971741	0.999476	0.977808	0.9999	0.949012	0.999477	0.921999	0.99977	0.973112	0.999393	0.99174	0.999006	0.999955	0.782994	0.998567	0.998497	0.793542	0.992883	0.993532	0.996731	0.492951	0.162677	0.904816	0.594385	0.38503	0.987573	0.637945	0.693163	0.648596
ACP3	0.471645	0.413952	0.912249	0.980291	0.535681	0.91022	0.444558	0.999275	0.999275	0.913736	0.844214	0.980934	0.964861	0.99347	0.902603	0.972215	0.999476	0.996853	0.9999	0.99281	0.999477	0.822577	0.99977	0.980199	0.999393	0.992193	0.999006	0.999955	0.955271	0.998567	0.997802	0.186629	0.992883	0.994672	0.996731	0.364339	0.787934	0.499133	0.641786	0.763309	0.991774	0.880634	0.979005	0.994469
ACP5	0.807349	0.58821	0.979918	0.988047	0.804912	0.764132	0.983684	0.999275	0.999275	0.333625	0.572738	0.998884	0.92653	0.983771	0.977771	0.966952	0.999476	0.974034	0.9999	0.702476	0.999477	0.687371	0.99977	0.994696	0.999393	0.999566	0.999006	0.999955	0.925514	0.998567	0.997802	0.497443	0.998867	0.993532	0.996731	0.537352	0.594518	0.252446	0.986991	0.879041	0.991774	0.793558	0.853149	0.808771
ACP6	0.495714	0.806351	0.999873	0.978969	0.515117	0.903014	0.960618	0.999275	0.999275	0.924246	0.568328	0.919021	0.994495	0.983771	0.679939	0.926849	0.999476	0.971228	0.9999	0.633804	0.999477	0.639461	0.99977	0.973112	0.999393	0.987182	0.999006	0.999955	0.805047	0.998567	0.997802	0.785946	0.992883	0.993532	0.996731	0.483016	0.560512	0.697676	0.972827	0.88558	0.991774	0.662898	0.64093	0.482201
ACRBP	0.706983	0.456379	0.885769	0.978969	0.958	0.591858	0.455969	0.999275	0.999275	0.868072	0.907526	0.89814	0.94419	0.983771	0.750942	0.996095	0.999476	0.971228	0.9999	0.58378	0.999477	0.616612	0.99977	0.982402	0.999393	0.999222	0.999006	0.999955	0.81785	0.998567	0.995337	0.781884	0.992883	0.993532	0.996731	0.7345	0.725906	0.853744	0.967358	0.988757	0.991774	0.801676	0.73279	0.783952
ACSBG1	0.799608	0.868076	0.955874	0.985974	0.692667	0.633015	0.80109	0.999275	0.999275	0.135092	0.136476	0.961889	0.965336	0.991804	0.935903	0.983589	0.999476	0.977808	0.9999	0.725184	0.999477	0.812457	0.99977	0.973112	0.999393	0.990764	0.999006	0.999955	0.881346	0.998567	0.997802	0.988879	0.992883	0.993532	0.996731	0.855781	0.800299	0.905904	0.354149	0.814807	0.928405	0.845832	0.945663	0.954129
ACSF2	0.841143	0.754846	0.88989	0.978969	0.0865345	0.978321	0.641484	0.999275	0.999275	0.748468	0.951497	0.89814	0.994812	0.983771	0.802887	0.903895	0.999476	0.991488	0.9999	0.692823	0.999477	0.989216	0.99977	0.973112	0.999393	0.99174	0.999006	0.999955	0.926941	0.998567	0.997802	0.954357	0.992883	0.993532	0.99939	0.443692	0.764742	0.599446	0.442429	0.720668	0.991774	0.668866	0.759198	0.761606
ACSF3	0.988381	0.807361	0.878164	0.984061	0.94838	0.976949	0.770885	0.999275	0.999275	0.682212	0.859739	0.996182	0.970158	0.983771	0.798824	0.89962	0.999476	0.993869	0.9999	0.94944	0.999477	0.784409	0.99977	0.986296	0.999393	0.987182	0.999006	0.999955	0.98557	0.998567	0.995337	0.766252	0.992883	0.993532	0.996731	0.593354	0.911851	0.817061	0.930064	0.937176	0.991774	0.921819	0.702794	0.666801
ACSL1	0.45583	0.368418	0.941446	0.991898	0.0853627	0.965548	0.613631	0.999275	0.999275	0.389708	0.508279	0.928142	0.91413	0.987541	0.900701	0.914169	0.999476	0.991488	0.9999	0.818092	0.999477	0.94055	0.99977	0.990535	0.999393	0.992193	0.999006	0.999955	0.943875	0.998567	0.997884	0.338949	0.992883	0.9986	0.996731	0.348194	0.949074	0.3242	0.756173	0.924784	0.991774	0.948143	0.833069	0.641261
ACSL3	0.798255	0.757235	0.881677	0.986078	0.145357	0.950577	0.928318	0.999275	0.999275	0.0228601	0.0193536	0.988991	0.991474	0.986785	0.938702	0.976119	0.999476	0.971228	0.9999	0.751123	0.999477	0.731442	0.99977	0.973112	0.999393	0.99174	0.999006	0.999955	0.735552	0.998567	0.997802	0.799321	0.998867	0.993532	0.996731	0.33286	0.0970889	0.247443	0.524371	0.709283	0.991774	0.838652	0.629348	0.715657
ACSL4	0.633927	0.472127	0.89264	0.978969	0.202973	0.782731	0.786352	0.999275	0.999275	0.0502665	0.0487512	0.89814	0.998528	0.983771	0.977867	0.991955	0.999476	0.991488	0.9999	0.993227	0.999477	0.915666	0.99977	0.973112	0.999393	0.99174	0.999006	0.999955	0.876995	0.998567	0.997802	0.423334	0.993076	0.993532	0.996731	0.232206	0.271576	0.169308	0.96437	0.715962	0.991774	0.91344	0.719091	0.862032
ACSL5	0.762687	0.465402	0.94943	0.978969	0.0005705	0.759214	0.589198	0.999275	0.999275	0.56496	0.761167	0.93655	0.957795	0.983771	0.949204	0.970977	0.999476	0.986878	0.9999	0.859388	0.999477	0.535648	0.99977	0.973112	0.999393	0.987182	0.999006	0.999955	0.585155	0.998567	0.995337	0.699738	0.992883	0.993532	0.99939	0.30344	0.469872	0.465023	0.139617	0.892443	0.991774	0.783015	0.763226	0.715942
ACSL6	0.774896	0.842794	0.984938	0.995059	0.919434	0.587943	0.525606	0.999275	0.999275	0.101538	0.100158	0.996482	0.965209	0.998146	0.974533	0.966952	0.999476	0.991488	0.9999	0.776279	0.999477	0.748648	0.99977	0.973112	0.999393	0.987182	0.999006	0.999955	0.989795	0.998567	0.995337	0.58521	0.999938	0.993833	0.996731	0.924531	0.0463627	0.967312	0.534693	0.953797	0.991774	0.328953	0.72699	0.69383
ACSM1	0.855912	0.997218	0.845668	0.978969	0.488131	0.811748	0.674488	0.999275	0.999275	0.34094	0.782407	0.990537	0.998622	0.99023	0.916977	0.97127	0.999476	0.989835	0.9999	0.867318	0.999477	0.639107	0.99977	0.973112	0.999393	0.99174	0.999006	0.999955	0.98181	0.998567	0.999786	0.273448	0.993076	0.993532	0.753067	0.916663	0.906631	0.841942	0.894694	0.792766	0.991774	0.943847	0.894617	0.991443
ACSM3	0.491739	0.654319	0.980836	0.99835	0.000368615	0.885137	0.511712	0.999275	0.999275	0.00738593	0.0181614	0.967307	0.91413	0.983771	0.811388	0.856385	0.999476	0.971228	0.9999	0.521836	0.999477	0.443729	0.99977	0.973112	0.999393	0.987182	0.999006	0.999955	0.656068	0.998567	0.995337	0.935894	0.992883	0.998261	0.996731	0.840142	0.0137821	0.0475991	0.0696809	0.9277	0.883971	0.555218	0.858476	0.814769
ACSS1	0.763001	0.554821	0.977211	0.978969	0.0177958	0.863781	0.518539	0.999275	0.999275	0.620691	0.18354	0.89814	0.991937	0.983771	0.994671	0.918201	0.999476	0.971228	0.9999	0.964646	0.999477	0.534012	0.99977	0.973112	0.999393	0.987182	0.999006	0.999955	0.667306	0.998567	0.995337	0.974536	0.992883	0.993532	0.996731	0.340656	0.414482	0.820392	0.944983	0.953797	0.991774	0.908046	0.908335	0.888415
ACSS2	0.54721	0.452797	0.917953	0.950825	0.602845	0.692276	0.931255	0.999275	0.999275	0.113831	0.306911	0.962533	0.982563	0.983771	0.668744	0.998829	0.999476	0.971228	0.9999	0.834456	0.999477	0.730399	0.99977	0.982402	0.999393	0.987803	0.999006	0.999955	0.843858	0.998567	0.997802	0.854404	0.998867	0.9986	0.996731	0.933528	0.149483	0.631125	0.795726	0.844271	0.991774	0.787271	0.682462	0.49376
ACSS3	0.682311	0.791022	0.967371	0.870931	0.659427	0.866712	0.582377	0.999275	0.999275	0.954197	0.945025	0.962383	0.92653	0.983771	0.925787	0.924069	0.999476	0.991488	0.9999	0.595217	0.999477	0.866072	0.99977	0.973112	0.999393	0.987182	0.999006	0.999955	0.860191	0.998567	0.995337	0.545715	0.992883	0.993532	0.996731	0.686428	0.965366	0.321023	0.517206	0.629774	0.991774	0.973777	0.894617	0.909082
ACTA2	0.523051	0.39686	0.984894	0.988047	0.477035	0.600335	0.831833	0.999275	0.999275	0.249528	0.0662871	0.988253	0.95745	0.984231	0.880229	0.938194	0.999476	0.971228	0.9999	0.729638	0.999477	0.902622	0.99977	0.973112	0.999393	0.989095	0.999006	0.999955	0.93871	0.998567	0.997802	0.682965	0.992883	0.993532	0.996731	0.962299	0.12764	0.0922551	0.700376	0.755383	0.991774	0.838432	0.978095	0.741196
ACTA2-AS1	0.327718	0.286851	0.930134	0.980291	0.0452778	0.678554	0.943675	0.999275	0.999275	0.990033	0.728239	0.977965	0.982874	0.998146	0.933284	0.88304	0.999476	0.976883	0.9999	0.691237	0.999477	0.545102	0.99977	0.973112	0.999393	0.987182	0.999006	0.999955	0.687607	0.998567	0.995337	0.713163	0.992883	0.993532	0.996731	0.997307	0.952521	0.276407	0.955762	0.755337	0.995186	0.906458	0.763036	0.775308
ACTB	0.556766	0.622597	0.967371	0.988047	0.251459	0.632846	0.804204	0.999275	0.999275	0.0151245	0.0208096	0.943849	0.92653	0.983771	0.714861	0.933409	0.999476	0.991488	0.9999	0.582467	0.999477	0.689221	0.99977	0.973112	0.999393	0.987182	0.999006	0.999955	0.954974	0.998567	0.995337	0.806936	0.992883	0.993532	0.996731	0.614562	0.21181	0.232164	0.47278	0.955926	0.991774	0.72219	0.66196	0.681686
ACTG1	0.799392	0.951575	0.942645	0.996387	0.901502	0.997302	0.883185	0.999275	0.999275	0.908424	0.823448	0.990519	0.930345	0.983771	0.739138	0.856385	0.999476	0.971228	0.9999	0.919344	0.999477	0.831028	0.99977	0.994148	0.999393	0.987182	0.999006	0.999955	0.925348	0.998567	0.995337	0.758816	0.992883	0.993833	0.996731	0.975868	0.408256	0.751025	0.973016	0.880831	0.991774	0.978673	0.898185	0.733317
ACTG1P17	0.396507	0.456772	0.91638	0.996303	0.00157988	0.711535	0.893259	0.999275	0.999275	0.826304	0.571778	0.990537	0.978222	0.983771	0.720577	0.988245	0.999476	0.971228	0.9999	0.717403	0.999477	0.747777	0.99977	0.982402	0.999393	0.987182	0.999456	0.999955	0.961202	0.998567	0.995337	0.986857	0.992883	0.993532	0.996731	0.868761	0.777476	0.7261	0.760366	0.915157	0.991774	0.855978	0.905017	0.917208
ACTG1P20	0.583899	0.709992	0.968148	0.978969	0.739529	0.72124	0.951082	0.999275	0.999275	0.0470095	0.104349	0.95253	0.92653	0.99023	0.91716	0.900178	0.999476	0.991488	0.9999	0.81596	0.999477	0.955556	0.99977	0.980697	0.999393	0.987182	0.999456	0.999955	0.990208	0.998567	0.997802	0.884942	0.992883	0.993532	0.999069	0.818467	0.518535	0.637772	0.598313	0.715962	0.993924	0.776549	0.98354	0.959399
ACTG1P4	0.839917	0.768244	0.886838	0.996303	0.73744	0.884235	0.998861	0.999275	0.999275	0.52225	0.213765	0.997256	0.965336	0.995686	0.830343	0.880875	0.999476	0.991488	0.9999	0.77343	0.999477	0.99561	0.99977	0.982402	0.999393	0.987182	0.999006	0.999955	0.93672	0.998567	0.997802	0.191506	0.999638	0.993532	0.763815	0.897244	0.847275	0.779676	0.987784	0.899378	0.991774	0.900523	0.694911	0.761606
ACTL10	0.942768	0.713874	0.993228	0.978969	0.747307	0.718369	0.95049	0.999275	0.999275	0.0858937	0.069189	0.925526	0.91413	0.983771	0.793961	0.974692	0.999476	0.971228	0.9999	0.617896	0.999477	0.717876	0.99977	0.980697	0.999393	0.999037	0.999006	0.999955	0.635308	0.998567	0.995337	0.420324	0.993461	0.993532	0.996731	0.664548	0.353447	0.109824	0.424005	0.718191	0.998067	0.867379	0.938094	0.914888
ACTL6A	0.632041	0.892824	0.858939	0.988047	0.0630584	0.987874	0.396253	0.999275	0.999275	0.964053	0.751489	0.89814	0.978222	0.983771	0.971543	0.965066	0.999476	0.991488	0.9999	0.700333	0.999477	0.688681	0.99977	0.9855	0.999393	0.987182	0.999006	0.999955	0.629612	0.998567	0.995337	0.615864	0.992883	0.993532	0.996731	0.692821	0.541084	0.899951	0.354136	0.989542	0.997028	0.577837	0.906182	0.950204
ACTN1	0.333949	0.289338	0.983386	0.997624	0.249853	0.574759	0.990916	0.999275	0.999275	0.0257618	0.175	0.93655	0.95745	0.983771	0.845613	0.856385	0.999476	0.993869	0.9999	0.769746	0.999477	0.534012	0.99977	0.973112	0.999393	0.987182	0.999006	0.999955	0.756262	0.998567	0.995337	0.543776	0.992883	0.993532	0.996731	0.243447	0.285605	0.131695	0.829674	0.992543	0.991774	0.8841	0.81992	0.883656
ACTN1-DT	NA	NA	NA	NA	NA	NA	NA	NA	NA	NA	NA	NA	NA	NA	NA	NA	NA	NA	NA	NA	NA	NA	NA	NA	NA	NA	NA	NA	NA	NA	NA	NA	NA	NA	NA	NA	NA	NA	NA	NA	NA	NA	NA	NA
ACTN4	0.45314	0.361086	0.963558	0.986485	0.0798799	0.576338	0.954763	0.999275	0.999275	0.00738593	0.107876	0.996482	0.966364	0.998146	0.895475	0.984989	0.999476	0.991488	0.9999	0.588838	0.999477	0.483438	0.99977	0.973112	0.999393	0.987182	0.999006	0.999955	0.623321	0.998567	0.995337	0.875864	0.992883	0.993833	0.99939	0.692674	0.207928	0.0661711	0.240228	0.954303	0.991774	0.787271	0.775095	0.659707
ACTR10	0.787706	0.770304	0.9971	0.996387	0.962656	0.713683	0.927719	0.999275	0.999275	0.901843	0.238736	0.962533	0.92653	0.998146	0.833599	0.965376	0.999476	0.991488	0.9999	0.967932	0.999477	0.720261	0.99977	0.973112	0.999393	0.992193	0.999006	0.999955	0.860191	0.998567	0.995337	0.86954	0.992883	0.993532	0.99939	0.441773	0.662148	0.955734	0.699878	0.857463	0.991774	0.934155	0.909248	0.960467
ACTR1A	0.486836	0.446212	0.908937	0.965555	0.00827854	0.916186	0.754127	0.999275	0.999275	0.248277	0.587839	0.996454	0.92653	0.998146	0.748697	0.999159	0.999476	0.971228	0.9999	0.987005	0.999477	0.652505	0.99977	0.973112	0.999393	0.987803	0.999006	0.999955	0.678102	0.998567	0.995337	0.589978	0.993076	0.993532	0.996731	0.905557	0.682545	0.439072	0.358817	0.832893	0.991774	0.879398	0.754724	0.614607
ACTR1B	0.739995	0.741234	0.922932	0.978969	0.207929	0.983742	0.699942	0.999275	0.999275	0.216812	0.123866	0.89814	0.991937	0.983771	0.852962	0.908354	0.999476	0.971228	0.9999	0.803381	0.999477	0.743879	0.99977	0.980199	0.999393	0.987182	0.999006	0.999955	0.884223	0.998567	0.998497	0.490928	0.992883	0.993532	0.996731	0.587914	0.239217	0.356876	0.827758	0.709298	0.991774	0.946846	0.610943	0.517555
ACTR2	0.713252	0.473686	0.887455	0.978969	0.133831	0.976949	0.921755	0.999275	0.999275	0.0953581	0.0450944	0.931204	0.943959	0.997513	0.894512	0.951663	0.999476	0.971228	0.9999	0.58378	0.999477	0.624339	0.99977	0.997221	0.999393	0.989095	0.999006	0.999955	0.657385	0.998567	0.997884	0.475526	0.995458	0.993532	0.99939	0.609026	0.335315	0.162509	0.372141	0.715962	0.991774	0.860693	0.830769	0.945567
ACTR3	0.805429	0.645639	0.881677	0.988047	0.272984	0.926486	0.955359	0.999275	0.999275	0.395765	0.247387	0.955868	0.945332	0.999974	0.983962	0.996095	0.999476	0.996853	0.9999	0.887968	0.999477	0.648863	0.99977	0.988598	0.999393	0.987182	0.999006	0.999955	0.635308	0.998567	0.997884	0.530187	0.993461	0.993532	0.99939	0.396414	0.428048	0.256774	0.574665	0.735859	0.991774	0.908741	0.907312	0.956713
ACTR3-AS1	0.632041	0.449204	0.967681	0.988047	0.995129	0.576338	0.466687	0.999275	0.999275	0.00484327	0.0384014	0.996182	0.982874	0.983771	0.931002	0.960773	0.999476	0.971228	0.9999	0.538618	0.999477	0.565574	0.99977	0.973112	0.999393	0.987182	0.999006	0.999955	0.750872	0.998567	0.995337	0.890576	0.992883	0.993532	0.99939	0.899835	0.176626	0.490458	0.355295	0.963247	0.991774	0.543162	0.939156	0.850071
ACTR3B	0.332041	0.244118	0.9971	0.958409	0.154454	0.878179	0.992326	0.999275	0.999275	0.820694	0.52545	0.90891	0.965336	0.983771	0.968889	0.897202	0.999476	0.991488	0.9999	0.858888	0.999477	0.695113	0.99977	0.986296	0.999393	0.999037	0.999006	0.999955	0.827452	0.998567	0.995337	0.761323	0.992883	0.993532	0.996731	0.934111	0.893751	0.794438	0.864991	0.949956	0.991774	0.706253	0.61593	0.585857
ACTR3C	0.965471	0.861187	0.801424	0.995059	0.14624	0.799822	0.89254	0.999275	0.999275	0.37828	0.887377	0.931159	0.963929	0.991804	0.949969	0.856385	0.999476	0.971228	0.9999	0.982682	0.999477	0.443729	0.99977	0.973112	0.999393	0.987182	0.999456	0.999955	0.610539	0.998567	0.995337	0.867494	0.992883	0.993532	0.99939	0.953924	0.909308	0.912764	0.802099	0.874387	0.991774	0.838432	0.791239	0.919956
ACTR5	0.58266	0.844147	0.9913	0.980978	0.076684	0.947744	0.542856	0.999275	0.999275	0.219602	0.301305	0.919021	0.965336	0.984	0.987888	0.932824	0.999476	0.971228	0.9999	0.723638	0.999477	0.677178	0.99977	0.973112	0.999393	0.987182	0.999006	0.999955	0.955965	0.998567	0.997802	0.715232	0.992883	0.9986	0.996731	0.3014	0.649994	0.827292	0.891947	0.891867	0.991774	0.992732	0.690273	0.679389
ACTR6	0.415983	0.412972	0.970315	0.992709	0.430582	0.657759	0.968747	0.999275	0.999275	0.101415	0.56198	0.993602	0.977217	0.990156	0.830343	0.988245	0.999476	0.991488	0.9999	0.934152	0.999477	0.811708	0.99977	0.982402	0.999393	0.987182	0.999456	0.999955	0.884127	0.998567	0.997802	0.957786	0.992883	0.993532	0.996731	0.941892	0.769138	0.122799	0.782686	0.890983	0.991774	0.881843	0.657111	0.543055
ACTR8	0.86304	0.552598	0.963558	0.978969	0.813982	0.734175	0.710451	0.999275	0.999275	0.602575	0.812439	0.90891	0.978222	0.983771	0.886913	0.908277	0.999476	0.998929	0.9999	0.798267	0.999477	0.713124	0.99977	0.98654	0.999393	0.987803	0.999006	0.999955	0.657385	0.998567	0.995337	0.669183	0.992883	0.9986	0.996731	0.725611	0.792837	0.476039	0.2106	0.941291	0.991774	0.859162	0.923179	0.982368
ACVR1	0.637035	0.926561	0.930741	0.980517	1.7e-09	0.560598	0.794192	0.999275	0.999275	0.687995	0.253383	0.965291	0.91413	0.995686	0.910461	0.888615	0.999476	0.971228	0.9999	0.518037	0.999477	0.443729	0.99977	0.973112	0.999393	0.987182	0.999006	0.999955	0.600255	0.998567	0.995337	0.728564	0.531001	0.994333	0.996731	0.436277	0.487002	0.714669	0.398723	0.923054	0.991774	0.408901	0.59702	0.591548
ACVR1B	0.383476	0.278768	0.917953	0.992709	0.32346	0.634484	0.826989	0.999275	0.999275	0.150822	0.682223	0.996182	0.978222	0.998146	0.956966	0.983589	0.999476	0.991488	0.9999	0.68759	0.999477	0.677178	0.99977	0.997221	0.999393	0.998876	0.999006	0.999955	0.73894	0.998567	0.998497	0.550963	0.999638	0.995571	0.996731	0.95835	0.975135	0.431576	0.670519	0.983588	0.991774	0.785871	0.763226	0.656789
ACVR1C	0.561282	0.539546	0.930341	0.996387	0.0461712	0.705852	0.507229	0.999275	0.999275	0.023498	0.00982698	0.974312	0.980389	0.983771	0.668744	0.993101	0.999476	0.971228	0.9999	0.864345	0.981039	0.443729	0.99977	0.973112	0.999393	0.987182	0.999006	0.999955	0.449241	0.998567	0.395938	0.654833	0.662926	0.9986	0.996731	0.956152	0.00875522	0.278283	0.135343	0.678798	0.597599	0.16516	0.594371	0.35862
ACVR2A	0.327718	0.244118	0.975913	0.978969	0.122429	0.553378	0.807054	0.999275	0.999275	0.183982	0.581292	0.89814	0.982874	0.998146	0.868902	0.97127	0.999476	0.995187	0.9999	0.712921	0.999477	0.765288	0.99977	0.983457	0.999393	0.997769	0.999006	0.999955	0.916136	0.998567	0.997802	0.987266	0.998867	0.993532	0.996731	0.971711	0.358999	0.409504	0.70344	0.742548	0.991774	0.771631	0.96147	0.917497
ACVR2B	0.479168	0.437382	0.871987	0.989572	0.0224607	0.509486	0.453217	0.999275	0.999275	0.392724	0.929131	0.940486	0.982874	0.983771	0.837185	0.988245	0.999476	0.97389	0.9999	0.586638	0.999477	0.443729	0.99977	0.973112	0.999393	0.987182	0.999006	0.999955	0.590063	0.998567	0.995337	0.962461	0.992883	0.998261	0.99939	0.746893	0.91201	0.31241	0.737002	0.951883	0.991774	0.788629	0.869243	0.806645
ACVRL1	0.626082	0.733371	0.932084	0.986078	0.021721	0.919936	0.9285	0.999275	0.999275	0.884821	0.978551	0.928142	0.96898	0.996785	0.849158	0.92292	0.999476	0.971228	0.9999	0.650675	0.999477	0.80378	0.99977	0.973112	0.999393	0.987182	0.999006	0.999955	0.923722	0.998567	0.995337	0.992192	0.992883	0.993532	0.99939	0.344848	0.380158	0.963671	0.351719	0.871244	0.991774	0.900152	0.776059	0.809934
ACYP1	0.90985	0.841789	0.878164	0.998207	0.00112949	0.818697	0.987358	0.999275	0.999275	0.0605062	0.378347	0.89814	0.926877	0.983771	0.907844	0.946782	0.999476	0.980054	0.9999	0.908749	0.999477	0.695066	0.99977	0.973112	0.999393	0.987182	0.999006	0.999955	0.687502	0.998567	0.995337	0.806936	0.992883	0.999903	0.996731	0.54116	0.995801	0.313804	0.973509	0.795674	0.991774	0.822004	0.991247	0.838714
ACYP2	0.337235	0.328256	0.933649	0.996387	0.150342	0.626186	0.504224	0.999275	0.999275	0.333439	0.733649	0.946278	0.96898	0.998146	0.983367	0.959576	0.999476	0.997804	0.9999	0.698183	0.999477	0.443729	0.99977	0.973112	0.999393	0.987182	0.999006	0.999955	0.590063	0.998567	0.995337	0.824038	0.992883	0.993532	0.99939	0.969527	0.87547	0.5144	0.597092	0.955135	0.991774	0.884241	0.982048	0.899634
ADA	0.851411	0.979489	0.963558	0.988047	0.093473	0.752509	0.477113	0.999275	0.999275	0.519646	0.426676	0.961889	0.933785	0.98706	0.811388	0.924069	0.999476	0.990543	0.9999	0.951224	0.999477	0.786193	0.99977	0.982402	0.999393	0.99174	0.999006	0.999955	0.980019	0.998567	0.998497	0.532263	0.996183	0.999868	0.996731	0.404812	0.335269	0.822126	0.145136	0.80142	0.991774	0.296979	0.701921	0.523865
ADA2	0.47003	0.324989	0.9971	0.978969	0.0085589	0.665826	0.779713	0.999275	0.999275	0.222053	0.485969	0.988271	0.944701	0.987541	0.972652	0.944876	0.999476	0.998274	0.9999	0.610529	0.999477	0.535648	0.99977	0.973112	0.999393	0.987182	0.999006	0.999955	0.63937	0.998567	0.995337	0.575631	0.992883	0.998605	0.996731	0.56158	0.446037	0.269862	0.204325	0.866803	0.991774	0.900523	0.767582	0.732875
ADAL	0.354142	0.367327	0.916987	0.988047	5.27e-05	0.706126	0.524376	0.999275	0.999275	0.814546	0.708509	0.917011	0.991474	0.983771	0.935887	0.996095	0.999476	0.991488	0.9999	0.670148	0.999477	0.525999	0.99977	0.973112	0.999393	0.987182	0.999006	0.999955	0.638672	0.998567	0.995337	0.618889	0.992883	0.993532	0.996731	0.756657	0.709861	0.930089	0.470989	0.806024	0.991774	0.97423	0.926141	0.968252
ADAM10	0.381274	0.326409	0.871987	0.978969	0.656725	0.841644	0.929284	0.999275	0.999275	0.112625	0.094849	0.93655	0.991474	0.983771	0.996099	0.924069	0.999476	0.971228	0.9999	0.558081	0.999477	0.602446	0.99977	0.990535	0.999393	0.987182	0.999006	0.999955	0.736264	0.998567	0.997884	0.500764	0.998867	0.9986	0.996731	0.20742	0.334855	0.114727	0.735836	0.705322	0.997822	0.950128	0.711971	0.768232
ADAM12	0.495598	0.746693	0.834202	0.998131	1.61e-06	0.576338	0.453625	0.999275	0.999275	0.906915	0.709005	0.89814	0.940631	0.986495	0.968942	0.996095	0.999476	0.983646	0.9999	0.591251	0.999477	0.453697	0.99977	0.973112	0.999393	0.987182	0.999456	0.999955	0.758689	0.998567	0.995337	0.547242	0.992883	0.993833	0.996731	0.538636	0.165	0.838667	0.314788	0.847256	0.991774	0.494954	0.870436	0.703781
ADAM15	0.978571	0.835493	0.963558	0.986078	0.0115902	0.732565	0.465009	0.999275	0.999275	0.598779	0.944276	0.974823	0.991474	0.99023	0.823432	0.88105	0.999476	0.976883	0.9999	0.963069	0.999477	0.875317	0.99977	0.973112	0.999393	0.990764	0.999006	0.999955	0.925348	0.998567	0.995337	0.850996	0.992883	0.993532	0.997281	0.610039	0.808128	0.829462	0.487544	0.785816	0.991774	0.61393	0.59702	0.454893
ADAM17	0.820185	0.730871	0.853096	0.980291	0.105432	0.604796	0.645542	0.999275	0.999275	0.44505	0.261058	0.996182	0.978222	0.999974	0.945165	0.996095	0.999476	0.996853	0.9999	0.748232	0.999477	0.763499	0.99977	0.983457	0.999393	0.99174	0.999456	0.999955	0.656534	0.998567	0.997884	0.750976	0.992883	0.993532	0.99939	0.213033	0.852827	0.0575986	0.856672	0.668733	0.991774	0.872296	0.848051	0.908393
ADAM19	0.498274	0.421933	0.928254	0.978969	0.412948	0.943472	0.90276	0.999275	0.999275	0.772892	0.915026	0.996182	0.954067	0.983771	0.818364	0.856385	0.999476	0.971228	0.9999	0.620278	0.999477	0.692864	0.99977	0.983122	0.999393	0.987182	0.999006	0.999955	0.914246	0.998567	0.997802	0.618209	0.999938	0.9986	0.996731	0.536065	0.409478	0.548146	0.928016	0.941291	0.991774	0.8841	0.97042	0.920081
ADAM20	0.916962	0.987329	0.914946	0.962044	0.375103	0.850356	0.605651	0.999275	0.999275	0.573554	0.549467	0.934035	0.993882	0.983771	0.79556	0.98387	0.999476	0.998274	0.9999	0.957571	0.999477	0.461417	0.99977	0.973112	0.999393	0.987182	0.999006	0.999955	0.689321	0.998567	0.995337	0.845091	0.992883	0.993532	0.996731	0.75672	0.983494	0.249103	0.849093	0.949307	0.993924	0.811331	0.632712	0.615889
ADAM20P1	0.583328	0.817555	0.829689	0.990325	0.989102	0.806437	0.725489	0.999275	0.999275	0.741736	0.940643	0.93655	0.978222	0.983771	0.668744	0.972242	0.999476	0.991488	0.9999	0.992445	0.999477	0.853023	0.99977	0.990535	0.999393	0.987182	0.999006	0.999955	0.975988	0.998567	0.997802	0.783387	0.999938	0.993532	0.996731	0.80961	0.666695	0.289762	0.905175	0.989942	0.99492	0.974533	0.878663	0.678792
ADAM22	0.847025	0.948952	0.833813	0.988047	0.00936011	0.861514	0.569109	0.999275	0.999275	0.227603	0.0676909	0.93655	0.965209	0.986785	0.759523	0.932409	0.999476	0.982734	0.9999	0.883742	0.999477	0.512369	0.99977	0.973112	0.999393	0.987182	0.999006	0.999955	0.585155	0.998567	0.995337	0.736874	0.992883	0.993532	0.996731	0.132052	0.0347279	0.375204	0.017462	0.715498	0.991774	0.45284	0.834334	0.882188
ADAM23	0.745656	0.761321	0.978649	0.984069	0.449203	0.694295	0.703733	0.999275	0.999275	0.951837	0.954219	0.961889	0.977217	0.983771	0.774694	0.953869	0.999476	0.971228	0.9999	0.650427	0.999477	0.698811	0.99977	0.989213	0.999393	0.987182	0.999006	0.999955	0.901934	0.998567	0.997802	0.564021	0.992883	0.993532	0.996731	0.944343	0.836682	0.762758	0.864758	0.954801	0.991774	0.799969	0.90117	0.979983
ADAM28	0.95077	0.980522	0.977211	0.978969	0.0347482	0.942959	0.792425	0.999275	0.999275	0.0102	0.0081605	0.93496	0.92653	0.983771	0.730425	0.883934	0.999476	0.991488	0.9999	0.930803	0.951946	0.964422	0.99977	0.9855	0.999393	0.987182	0.999006	0.999955	0.857761	0.998567	0.995337	0.606571	0.992883	0.997388	0.996731	0.95835	0.108169	0.827511	0.255446	0.611193	0.991774	0.45284	0.906382	0.754804
ADAM32	0.5701	0.455546	0.942645	0.978969	0.017938	0.576338	0.793937	0.999275	0.999275	0.893077	0.753599	0.89814	0.91413	0.983771	0.972839	0.961533	0.999476	0.99559	0.9999	0.886828	0.999477	0.443729	0.99977	0.980697	0.999393	0.992003	0.999006	0.999955	0.64968	0.998567	0.995337	0.747575	0.998867	0.993532	0.996731	0.675433	0.732371	0.867293	0.720698	0.546954	0.991774	0.91907	0.895656	0.851958
ADAM7-AS1	0.755571	0.62234	0.967371	0.945876	0.035802	0.855492	0.585116	0.999275	0.999275	0.00796213	0.0297166	0.980934	0.944701	0.986785	0.811388	0.856385	0.999476	0.991488	0.9999	0.877079	0.969026	0.699279	0.99977	0.973112	0.999393	0.987182	0.999006	0.999955	0.652111	0.998567	0.995337	0.98509	0.992883	0.993532	0.996731	0.943231	0.173195	0.45615	0.280555	0.663481	0.991774	0.394509	0.59702	0.432675
ADAM8	0.859687	0.989006	0.989205	0.978969	0.903188	0.918167	0.896688	0.999275	0.999275	0.845036	0.739538	0.990537	0.92653	0.98706	0.824117	0.887039	0.999476	0.97389	0.9999	0.850105	0.999477	0.935972	0.99977	0.992874	0.999393	0.989095	0.999006	0.999955	0.823233	0.998567	0.997802	0.874772	0.999938	0.993532	0.996731	0.818167	0.950245	0.991362	0.699643	0.693679	0.991774	0.891802	0.719091	0.753405
ADAM9	0.948401	0.826037	0.942645	0.988047	0.0331762	0.807187	0.962822	0.999275	0.999275	0.00738593	0.00546656	0.93655	0.967486	0.983771	0.901259	0.944876	0.999476	0.991488	0.9999	0.853381	0.999477	0.90319	0.99977	0.980199	0.999393	0.99174	0.999006	0.999955	0.817618	0.998567	0.997802	0.884942	0.998867	0.993532	0.99939	0.556487	0.178674	0.399035	0.449837	0.81999	0.991774	0.452524	0.919458	0.70719
ADAMDEC1	0.937149	0.968058	0.779475	0.978969	0.00177248	0.617941	0.676029	0.999275	0.999275	0.255613	0.66704	0.919084	0.944701	0.983771	0.925273	0.983494	0.999476	0.974034	0.9999	0.582467	0.999477	0.84542	0.99977	0.973112	0.999393	0.99174	0.999006	0.999955	0.750872	0.998567	0.995337	0.266931	0.992883	0.9986	0.996731	0.611598	0.470979	0.548512	0.883965	0.885382	0.991774	0.523956	0.59702	0.469889
ADAMTS1	0.980561	0.719579	0.941446	0.978969	8.14e-11	0.987611	0.971963	0.999275	0.999275	0.349862	0.555899	0.998425	0.91413	0.995686	0.91716	0.933409	0.999476	0.991488	0.9999	0.926126	0.999477	0.494287	0.99977	0.973112	0.999393	0.987182	0.999006	0.999955	0.590063	0.998567	0.995337	0.989146	0.992883	0.993532	0.996731	0.660556	0.69681	0.762758	0.999365	0.917035	0.991774	0.706253	0.887716	0.80839
ADAMTS10	0.894082	0.941411	0.89264	0.999856	0.185784	0.974704	0.886561	0.999275	0.999275	0.270334	0.166484	0.979046	0.982563	0.987541	0.882644	0.889864	0.999476	0.971228	0.9999	0.683713	0.999477	0.736573	0.99977	0.973112	0.999393	0.987182	0.999006	0.999955	0.996669	0.998567	0.995337	0.906988	0.992883	0.993532	0.996731	0.484289	0.418267	0.564386	0.652151	0.820203	0.991774	0.787819	0.789964	0.92222
ADAMTS17	0.953517	0.72258	0.989205	0.992709	0.0243421	0.962932	0.933841	0.999275	0.999275	0.0462772	0.258201	0.996182	0.978222	0.983771	0.812094	0.996095	0.999476	0.996826	0.9999	0.930437	0.999477	0.596495	0.99977	0.984979	0.999393	0.987182	0.999456	0.999955	0.606406	0.998567	0.997802	0.802371	0.993076	0.993532	0.996731	0.664942	0.248617	0.468377	0.261588	0.954162	0.760258	0.974533	0.956303	0.95352
ADAMTS3	0.913828	0.835493	0.928254	0.428083	0.0245629	0.576338	0.679356	0.999275	0.999275	0.400277	0.456593	0.90934	0.91413	0.983771	0.801449	0.884406	0.999476	0.971228	0.9999	0.904085	0.999477	0.593035	0.99977	0.973112	0.999393	0.987182	0.999006	0.999955	0.623321	0.998567	0.995337	0.768314	0.992883	0.993532	0.99939	0.633159	0.680248	0.687669	0.7878	0.997505	0.991774	0.976096	0.864817	0.991443
ADAMTS4	0.795223	0.73134	0.982331	0.8389	0.806223	0.87159	0.694939	0.999275	0.999275	0.913811	0.931395	0.931159	0.92653	0.99023	0.889987	0.998892	0.71078	0.991488	0.9999	0.875775	0.999477	0.748615	0.99977	0.973112	0.999393	0.987182	0.999006	0.999955	0.831616	0.998567	0.995337	0.638608	0.992883	0.993532	0.996731	0.356607	0.975135	0.302132	0.989216	0.705595	0.997533	0.798384	0.923603	0.908614
ADAMTS5	0.889117	0.988806	0.965625	0.992709	0.000821486	0.897322	0.878047	0.999275	0.999275	0.222976	0.0448863	0.974823	0.965981	0.983771	0.78224	0.996385	0.999476	0.971228	0.9999	0.493845	0.999477	0.505192	0.99977	0.992244	0.999393	0.987182	0.999006	0.999955	0.611748	0.998567	0.995337	0.889966	0.992883	0.993532	0.996731	0.718365	0.00448865	0.759243	0.266593	0.953245	0.96744	0.384118	0.701921	0.691688
ADAMTS6	0.444921	0.38116	0.881677	0.978969	0.0335797	0.68845	0.989333	0.999275	0.999275	0.357136	0.933276	0.960783	0.965336	0.983771	0.750242	0.951753	0.999476	0.976227	0.9999	0.542141	0.999477	0.801338	0.99977	0.973112	0.999393	0.989095	0.999006	0.999955	0.771782	0.998567	0.995337	0.557379	0.992883	0.993532	0.996731	0.610986	0.989032	0.904007	0.978801	0.834577	0.987573	0.926151	0.996812	0.95528
ADAMTS7P1	0.656471	0.553886	0.963558	0.978969	0.110375	0.983742	0.631078	0.999275	0.999275	0.719378	0.123688	0.962533	0.979108	0.983771	0.750942	0.924069	0.700666	0.971228	0.9999	0.71124	0.999477	0.918505	0.99977	0.973112	0.999393	0.98843	0.999006	0.999955	0.931231	0.998567	0.997884	0.578084	0.999938	0.993532	0.996731	0.700863	0.241699	0.219765	0.413859	0.956317	0.991774	0.979418	0.947728	0.864441
ADAMTSL4	0.437497	0.517897	0.829689	0.982052	0.536161	0.832858	0.617468	0.999275	0.999275	0.69489	0.703564	0.990537	0.987012	0.983771	0.964201	0.856385	0.999476	0.995832	0.9999	0.645471	0.999477	0.869126	0.99977	0.973112	0.999393	0.987182	0.999006	0.999955	0.812281	0.998567	0.997802	0.429302	0.992883	0.993532	0.996731	0.6427	0.388872	0.984247	0.964327	0.800596	0.991774	0.683214	0.847923	0.991443
ADAMTSL4-AS1	0.583435	0.579393	0.994115	0.986485	0.11638	0.59171	0.67206	0.999275	0.999275	0.542735	0.678576	0.962533	0.92653	0.983771	0.766022	0.882427	0.999476	0.971228	0.9999	0.651644	0.999477	0.735935	0.99977	0.973112	0.999393	0.987182	0.999006	0.999955	0.775789	0.998567	0.995337	0.979724	0.992883	0.993532	0.99939	0.311205	0.646685	0.339403	0.930677	0.936575	0.991774	0.886533	0.670117	0.55546
ADAMTSL4-AS2	0.511823	0.500587	0.967371	0.996387	0.208231	0.712247	0.912246	0.999275	0.999275	0.499759	0.802005	0.996182	0.940631	0.983771	0.867338	0.856385	0.999476	0.971228	0.9999	0.683423	0.999477	0.658335	0.99977	0.973112	0.999393	0.987182	0.999006	0.999955	0.890219	0.998567	0.997802	0.617336	0.99333	0.994333	0.996731	0.604142	0.634408	0.342274	0.985445	0.977544	0.991774	0.796961	0.630862	0.68374
ADAP1	0.760063	0.64298	0.83881	0.899238	0.535952	0.643884	0.933607	0.999275	0.999275	0.651205	0.629515	0.990537	0.93525	0.983771	0.668744	0.993816	0.999476	0.971228	0.9999	0.84143	0.737854	0.847326	0.99977	0.990535	0.999393	0.999037	0.999006	0.999955	0.888657	0.998567	0.997884	0.995595	0.994643	0.993532	0.996731	0.698434	0.383565	0.966804	0.466823	0.734346	0.939758	0.755074	0.595389	0.43611
ADAP2	0.807564	0.639714	0.993697	0.978969	1.02e-05	0.748761	0.585413	0.999275	0.999275	0.911584	0.40603	0.997332	0.91413	0.987541	0.714861	0.933899	0.999476	0.971228	0.9999	0.947572	0.999477	0.989157	0.99977	0.982402	0.999393	0.987182	0.999006	0.999955	0.968259	0.998567	0.995337	0.914025	0.992883	0.994672	0.996731	0.156095	0.0511156	0.737575	0.240285	0.718585	0.991774	0.82013	0.697632	0.703781
ADAR	0.338058	0.268695	0.917953	0.994678	0.00202913	0.522338	0.775623	0.999275	0.999275	0.0107646	0.0635667	0.966868	0.92653	0.987541	0.806938	0.961533	0.999476	0.996853	0.9999	0.756277	0.999477	0.461417	0.99977	0.973112	0.999393	0.987182	0.999456	0.999955	0.58672	0.998567	0.995337	0.783387	0.992883	0.993532	0.99939	0.772705	0.062328	0.052905	0.240285	0.973011	0.991774	0.739876	0.702794	0.56301
ADARB1	0.786172	0.784807	0.996309	0.988047	5.71e-05	0.600335	0.798555	0.999275	0.999275	0.42294	0.474306	0.89814	0.978222	0.983771	0.949126	0.882019	0.999476	0.971228	0.9999	0.59734	0.999477	0.625395	0.99977	0.973112	0.999393	0.992003	0.999006	0.999955	0.970599	0.998567	0.998775	0.83525	0.992883	0.993532	0.99939	0.399521	0.988058	0.935833	0.961464	0.903466	0.991774	0.897663	0.825668	0.981882
ADARB2	0.961166	0.847979	0.968034	0.877011	0.324415	0.749064	0.829439	0.999275	0.999275	0.379041	0.713746	0.996182	0.991474	0.983771	0.904476	0.879249	0.999476	0.991488	0.9999	0.932712	0.999477	0.954438	0.99977	0.973112	0.999393	0.987182	0.999006	0.999955	0.982059	0.998567	0.995337	0.652926	0.992883	0.993532	0.996731	0.880836	0.655439	0.96794	0.804917	0.693679	0.991774	0.743237	0.993016	0.843649
ADAT1	0.624704	0.541978	0.941064	0.978969	0.0441293	0.96755	0.979627	0.999275	0.999275	0.286666	0.610996	0.990519	0.993244	0.983771	0.702049	0.923259	0.999476	0.995468	0.9999	0.748232	0.999477	0.59215	0.99977	0.975125	0.999393	0.990764	0.999006	0.999955	0.724877	0.998567	0.995337	0.996545	0.992883	0.993532	0.996731	0.629974	0.69936	0.453974	0.968497	0.989756	0.995186	0.998073	0.894058	0.725396
ADAT2	0.93679	0.985576	0.937462	0.980291	0.00646293	0.695433	0.98557	0.999275	0.999275	0.633254	0.647465	0.945901	0.91413	0.986785	0.919026	0.944876	0.999476	0.971228	0.9999	0.989261	0.999477	0.695066	0.99977	0.986266	0.999393	0.987182	0.999006	0.999955	0.916152	0.998567	0.995337	0.802057	0.992883	0.993532	0.99939	0.766987	0.250972	0.839277	0.762944	0.938048	0.991774	0.993964	0.910946	0.907388
ADCK1	0.878483	0.852699	0.968034	0.996387	0.325039	0.626695	0.930688	0.999275	0.999275	0.974662	0.868348	0.89814	0.972322	0.983771	0.937256	0.988245	0.999476	0.980592	0.9999	0.830582	0.999477	0.577667	0.99977	0.990535	0.999393	0.987182	0.999006	0.999955	0.780075	0.998567	0.997802	0.663683	0.992883	0.993532	0.996731	0.574731	0.975502	0.82674	0.865833	0.760711	0.991774	0.934329	0.737005	0.700395
ADCK2	0.996335	0.852034	0.992682	0.99835	0.00690157	0.980529	0.407589	0.999275	0.999275	0.392211	0.160112	0.919021	0.96898	0.983771	0.983283	0.97646	0.999476	0.993483	0.9999	0.949012	0.999477	0.998323	0.99977	0.975125	0.999393	0.993282	0.999456	0.999955	0.929843	0.998567	0.997802	0.619232	0.999938	0.993833	0.996731	0.442761	0.732371	0.344217	0.740875	0.80749	0.991774	0.913376	0.789145	0.719469
ADCK5	0.663675	0.704251	0.997571	0.992709	0.223814	0.991205	0.785187	0.999275	0.999275	0.860024	0.804754	0.921247	0.962319	0.983771	0.900701	0.904594	0.999476	0.991488	0.9999	0.960511	0.999477	0.827069	0.99977	0.973112	0.999393	0.992003	0.999456	0.999955	0.908213	0.998567	0.995337	0.291709	0.993461	0.993532	0.996731	0.721011	0.971929	0.733352	0.989801	0.70706	0.996467	0.998073	0.743225	0.726263
ADCY10	0.327718	0.266292	0.94943	0.989572	0.600516	0.648984	0.767566	0.999275	0.999275	0.949544	0.893926	0.90891	0.982874	0.983771	0.811388	0.880875	0.999476	0.991488	0.9999	0.864352	0.999477	0.769315	0.99977	0.973112	0.999393	0.992193	0.999006	0.999955	0.921128	0.998567	0.995337	0.7017	0.999938	0.993532	0.996731	0.808904	0.985838	0.917295	0.98621	0.895404	0.991774	0.917136	0.835714	0.839293
ADCY10P1	0.45941	0.358442	0.851112	0.980291	5.21e-07	0.878179	0.916898	0.999275	0.999275	0.914928	0.93996	0.90891	0.91413	0.983771	0.948886	0.856385	0.999476	0.993663	0.9999	0.900506	0.999477	0.59215	0.99977	0.973112	0.999393	0.987182	0.999006	0.999955	0.682412	0.998567	0.995337	0.660811	0.992883	0.993532	0.996731	0.545672	0.53307	0.578399	0.695837	0.990521	0.991774	0.721518	0.610943	0.604332
ADCY3	0.591484	0.754264	0.917953	0.998207	0.00292135	0.552859	0.626317	0.999275	0.999275	0.670259	0.824149	0.982866	0.965336	0.983771	0.947594	0.963868	0.999476	0.991488	0.9999	0.586638	0.999477	0.665316	0.99977	0.973112	0.999393	0.987182	0.999006	0.999955	0.937548	0.998567	0.995337	0.820485	0.992883	0.993532	0.99939	0.555703	0.694975	0.475751	0.737002	0.955516	0.991774	0.622155	0.686316	0.623929
ADCY4	0.792843	0.681665	0.89264	0.996387	0.93152	0.985118	0.524376	0.999275	0.999275	0.830216	0.74676	0.991019	0.942343	0.987541	0.985915	0.980704	0.999476	0.983646	0.9999	0.958821	0.999477	0.558552	0.99977	0.973112	0.999393	0.987182	0.999006	0.999955	0.991458	0.998567	0.995337	0.368945	0.992883	0.993532	0.996731	0.934247	0.581621	0.887721	0.797032	0.964262	0.997533	0.764215	0.878041	0.972053
ADCY6	0.770681	0.984333	0.917953	0.844004	0.652026	0.983742	0.818237	0.999275	0.999275	0.0989054	0.200508	0.965504	0.91413	0.983771	0.947176	0.876817	0.999476	0.996853	0.9999	0.68434	0.999477	0.809312	0.99977	0.973112	0.999393	0.999037	0.999006	0.999955	0.86083	0.998567	0.995337	0.765088	0.992883	0.993833	0.996731	0.916663	0.329761	0.178839	0.880085	0.859667	0.992858	0.633295	0.744029	0.627346
ADCY7	0.970952	0.956179	0.988909	0.978969	0.11327	0.694277	0.540332	0.999275	0.999275	0.193553	0.466627	0.996182	0.943959	0.987541	0.974827	0.988245	0.999476	0.996853	0.9999	0.645471	0.999477	0.461417	0.99977	0.973112	0.999393	0.987182	0.999006	0.999955	0.703182	0.998567	0.840653	0.760979	0.992883	0.993532	0.996731	0.406966	0.376852	0.531985	0.275988	0.70706	0.991774	0.799485	0.594371	0.580352
ADCY9	0.877725	0.865903	0.878164	0.889811	0.178909	0.974262	0.465009	0.999275	0.999275	0.828099	0.889239	0.89814	0.993882	0.983771	0.984987	0.988245	0.999476	0.991488	0.9999	0.700333	0.999477	0.484367	0.99977	0.973112	0.999393	0.987182	0.999006	0.999955	0.898481	0.998567	0.997884	0.72849	0.992883	0.994672	0.999363	0.950823	0.589437	0.480719	0.930064	0.960153	0.993354	0.994349	0.991247	0.838421
ADCYAP1R1	0.856947	0.776423	0.942645	0.551194	0.305934	0.920693	0.608748	0.999275	0.999275	0.289599	0.0991346	0.985463	0.91413	0.990156	0.845613	0.999375	0.999476	0.987258	0.9999	0.705374	0.999477	0.950709	0.99977	0.973112	0.999393	0.99174	0.999006	0.999955	0.794151	0.998567	0.997884	0.918665	0.999938	0.993532	0.996731	0.742445	0.202925	0.604269	0.183482	0.709283	0.991774	0.882315	0.787776	0.963033
ADD1	0.454422	0.534763	0.997228	0.992709	0.263614	0.958482	0.987358	0.999275	0.999275	0.0482208	0.124814	0.945901	0.997931	0.983771	0.803058	0.856385	0.999476	0.976883	0.9999	0.749609	0.999477	0.792147	0.99977	0.977586	0.999393	0.987182	0.999006	0.999955	0.995898	0.998567	0.995337	0.754354	0.992883	0.993532	0.996731	0.392803	0.310456	0.188274	0.86582	0.980953	0.991774	0.855611	0.908335	0.735832
ADD2	0.575555	0.72982	0.972937	0.978969	0.0140158	0.657759	0.679356	0.999275	0.999275	0.0258461	0.247727	0.990537	0.993882	0.987541	0.882052	0.964721	0.999476	0.971228	0.9999	0.581522	0.999477	0.550474	0.99977	0.973112	0.999393	0.987182	0.999006	0.999955	0.635308	0.998567	0.995337	0.54324	0.992883	0.993833	0.996731	0.989808	0.536169	0.0683791	0.563941	0.961414	0.997349	0.78736	0.997762	0.904062
ADD3	0.81065	0.780291	0.967371	0.996387	0.875821	0.842988	0.656215	0.999275	0.999275	0.299875	0.596549	0.991019	0.95745	0.983771	0.710966	0.989772	0.999476	0.971228	0.9999	0.656318	0.999477	0.681816	0.99977	0.980199	0.999393	0.987182	0.999006	0.999955	0.689928	0.998567	0.997802	0.499588	0.992883	0.993532	0.999363	0.987948	0.635127	0.838824	0.987768	0.70706	0.991774	0.521995	0.59702	0.454301
ADGB	0.350691	0.53069	0.881677	0.978969	0.688125	0.69764	0.935999	0.999275	0.999275	0.270754	0.834039	0.934158	0.957676	0.98706	0.811949	0.962184	0.103711	0.971228	0.9999	0.586638	0.999477	0.493955	0.99977	0.973112	0.999393	0.987182	0.999006	0.999955	0.600255	0.998567	0.995337	0.858047	0.564731	0.993532	0.996731	0.946969	0.79016	0.42887	0.749602	0.745695	0.991774	0.858194	0.941272	0.848712
ADGRA2	0.948665	0.883211	0.801424	0.988047	0.869587	0.576338	0.84381	0.999275	0.999275	0.433661	0.707691	0.984578	0.91413	0.999974	0.869101	0.98733	0.999476	0.991488	0.9999	0.918373	0.999477	0.770118	0.99977	0.980239	0.999393	0.987182	0.999006	0.999955	0.856822	0.998567	0.995337	0.9844	0.992883	0.998261	0.99939	0.563416	0.725101	0.874528	0.807669	0.755337	0.991774	0.797621	0.923179	0.896349
ADGRA3	0.91317	0.791755	0.853096	0.950551	0.0338448	0.590157	0.937851	0.999275	0.999275	0.0850104	0.237387	0.90891	0.92653	0.983771	0.97209	0.881103	0.999476	0.971228	0.9999	0.973334	0.999477	0.871454	0.99977	0.992731	0.999393	0.999037	0.999006	0.999955	0.924414	0.998567	0.997884	0.752826	0.998867	0.993532	0.99939	0.990501	0.565064	0.791292	0.584337	0.968352	0.997261	0.602679	0.956426	0.826662
ADGRB1	0.763112	0.983001	0.95158	0.598207	0.134095	0.555828	0.71991	0.999275	0.999275	0.853104	0.360641	0.984578	0.92653	0.983771	0.909029	0.932409	0.999476	0.998929	0.9999	0.864345	0.999477	0.534012	0.99977	0.980697	0.999393	0.995463	0.999006	0.999955	0.886366	0.998567	0.997802	0.998072	0.992883	0.993532	0.996731	0.671457	0.375467	0.768998	0.276318	0.944628	0.991774	0.745963	0.638757	0.681751
ADGRB2	0.618838	0.681724	0.9971	0.84451	0.811478	0.778337	0.758863	0.999275	0.999275	0.996217	0.758644	0.974312	0.91413	0.983771	0.748697	0.937344	0.999476	0.996853	0.9999	0.93964	0.999477	0.774351	0.99977	0.993781	0.999393	0.989095	0.999006	0.999955	0.999989	0.998567	0.997802	0.799321	0.992883	0.993532	0.996731	0.881473	0.888217	0.346754	0.89677	0.871403	0.991774	0.801901	0.884959	0.915166
ADGRB3	0.739341	0.931779	0.878164	0.921693	6.62e-10	0.735213	0.466687	0.999275	0.999275	0.88659	0.985796	0.987419	0.91413	0.983771	0.919505	0.974692	0.999476	0.971228	0.9999	0.598449	0.999477	0.461417	0.99977	0.973112	0.999393	0.987182	0.999006	0.999955	0.522948	0.998567	0.995337	0.420504	0.905942	0.993833	0.996731	0.282225	0.921934	0.793218	0.194869	0.576448	0.991774	0.876073	0.610943	0.706663
ADGRB3-DT	NA	NA	NA	NA	NA	NA	NA	NA	NA	NA	NA	NA	NA	NA	NA	NA	NA	NA	NA	NA	NA	NA	NA	NA	NA	NA	NA	NA	NA	NA	NA	NA	NA	NA	NA	NA	NA	NA	NA	NA	NA	NA	NA	NA
ADGRD1	0.491739	0.430391	0.885769	0.986819	0.231982	0.997808	0.969161	0.999275	0.999275	0.331835	0.402707	0.996482	0.991474	0.983771	0.752764	0.882427	0.999476	0.971228	0.9999	0.616169	0.999477	0.718448	0.99977	0.980199	0.999393	0.999037	0.999006	0.999955	0.974003	0.998567	0.998497	0.579442	0.992883	0.993532	0.996731	0.975653	0.960624	0.832799	0.592681	0.869073	0.991774	0.76821	0.775095	0.799974
ADGRE1	0.922581	0.590283	0.917953	0.978969	0.0134881	0.8397	0.444558	0.999275	0.999275	0.388748	0.236449	0.982108	0.991474	0.987541	0.833914	0.975853	0.999476	0.971228	0.9999	0.598422	0.999477	0.61996	0.99977	0.973112	0.999393	0.987182	0.999006	0.999955	0.749574	0.998567	0.995337	0.0547957	0.992883	0.993532	0.381027	0.906858	0.139783	0.622129	0.322813	0.977166	0.995423	0.767903	0.870491	0.86423
ADGRE2	0.423668	0.352251	0.90912	0.998207	0.428977	0.631223	0.804691	0.999275	0.999275	0.449647	0.92416	0.925526	0.991474	0.983771	0.947676	0.918201	0.999476	0.971228	0.9999	0.790229	0.999477	0.612379	0.99977	0.973112	0.999393	0.987182	0.999006	0.999955	0.760282	0.998567	0.995337	0.449641	0.992883	0.993532	0.996731	0.329178	0.965366	0.929208	0.721554	0.95891	0.991774	0.872715	0.693235	0.761941
ADGRE3	0.546817	0.614935	0.984894	0.986078	0.103038	0.808756	0.515496	0.999275	0.999275	0.940248	0.901716	0.961889	0.91413	0.98706	0.793961	0.912504	0.999476	0.99559	0.9999	0.930971	0.999477	0.79407	0.99977	0.973112	0.999393	0.987182	0.999006	0.999955	0.873726	0.998567	0.997802	0.437031	0.992883	0.993532	0.996731	0.336348	0.77516	0.64864	0.974439	0.96918	0.991774	0.984928	0.725929	0.743472
ADGRE4P	0.755571	0.91159	0.942645	0.99835	0.0154311	0.617513	0.458719	0.999275	0.999275	0.00310494	0.000252039	0.996482	0.998528	0.983771	0.670551	0.997554	0.999476	0.971228	0.9999	0.632118	0.999477	0.743453	0.99977	0.973112	0.999393	0.987182	0.999006	0.999955	0.77619	0.998567	0.995337	0.302984	0.992883	0.9986	0.996731	0.964708	0.000479375	0.0482358	0.025572	0.878707	0.996753	0.45284	0.894198	0.763776
ADGRE5	0.587671	0.483325	0.979231	0.984281	0.235611	0.559758	0.723833	0.999275	0.999275	0.308276	0.713514	0.991219	0.91413	0.999974	0.750337	0.973111	0.999476	0.971228	0.9999	0.719434	0.999477	0.852187	0.99977	0.973112	0.999393	0.989095	0.999006	0.999955	0.864271	0.998567	0.997802	0.679536	0.99729	0.993532	0.996731	0.663487	0.988941	0.177193	0.993264	0.924215	0.991774	0.911676	0.657111	0.476051
ADGRF3	0.578689	0.715727	0.968034	0.980291	0.135823	0.655283	0.88263	0.999275	0.999275	0.424892	0.802957	0.973315	0.950861	0.995686	0.948886	0.966952	0.999476	0.971228	0.9999	0.864249	0.999477	0.809312	0.99977	0.973112	0.999393	0.987182	0.999006	0.999955	0.871814	0.998567	0.995337	0.974536	0.992883	0.993532	0.99939	0.686934	0.991173	0.291811	0.701697	0.613226	0.991774	0.696337	0.964736	0.748507
ADGRG1	0.673661	0.678827	0.801424	0.978969	0.162959	0.793924	0.890198	0.999275	0.999275	0.133697	0.144016	0.990537	0.944701	0.983771	0.98722	0.912292	0.999476	0.971228	0.9999	0.790229	0.660072	0.505147	0.99977	0.973112	0.999393	0.987182	0.999006	0.999955	0.753972	0.998567	0.995337	0.978899	0.992883	0.993532	0.996731	0.812607	0.331544	0.727022	0.35587	0.559662	0.264857	0.72471	0.600548	0.71816
ADGRG3	0.482814	0.488222	0.972357	0.978969	0.00556299	0.983742	0.718729	0.999275	0.999275	0.355862	0.129413	0.996182	0.91413	0.983771	0.668744	0.879249	0.999476	0.991488	0.9999	0.953618	0.999477	0.983179	0.99977	0.973112	0.999393	0.987182	0.999006	0.999955	0.995898	0.998567	0.995337	0.513201	0.992883	0.993532	0.996731	0.865214	0.0487145	0.634537	0.572522	0.777298	0.991774	0.773531	0.60778	0.566364
ADGRG5	0.471775	0.336668	0.878164	0.978969	0.250721	0.875785	0.786352	0.999275	0.999275	0.36812	0.32336	0.990537	0.978222	0.983771	0.80089	0.959777	0.999476	0.971228	0.9999	0.806514	0.999477	0.841142	0.99977	0.973112	0.999393	0.987182	0.999006	0.999955	0.985938	0.998567	0.995337	0.466103	0.992883	0.993532	0.996731	0.695836	0.586667	0.662378	0.905175	0.748145	0.991774	0.933952	0.652861	0.827454
ADGRG6	0.757046	0.802252	0.949579	0.783602	0.215084	0.607377	0.68853	0.999275	0.999275	0.870672	0.785034	0.934158	0.927331	0.983771	0.714861	0.980704	0.999476	0.991488	0.9999	0.741896	0.999477	0.719463	0.99977	0.973112	0.999393	0.999037	0.999006	0.999955	0.702677	0.998567	0.997802	0.954357	0.992883	0.993532	0.99939	0.994839	0.741482	0.860682	0.930528	0.910389	0.991774	0.676456	0.867079	0.899004
ADGRL1	0.654931	0.889045	0.871987	0.901058	0.396717	0.829074	0.819877	0.999275	0.999275	0.576705	0.812511	0.98848	0.940631	0.983771	0.970819	0.932409	0.999476	0.990543	0.9999	0.58378	0.999477	0.700221	0.99977	0.973112	0.999393	0.987182	0.999456	0.999955	0.958883	0.998567	0.995337	0.696667	0.992883	0.993532	0.999363	0.500837	0.681163	0.912752	0.87922	0.948274	0.998067	0.919523	0.930539	0.863864
ADGRL1-AS1	0.367166	0.521741	0.801424	0.916038	0.0312026	0.922245	0.971392	0.999275	0.999275	0.662551	0.447003	0.996482	0.917558	0.998146	0.980194	0.867185	0.999476	0.97619	0.9999	0.98286	0.999477	0.685944	0.99977	0.978739	0.999393	0.987803	0.999006	0.999955	0.950228	0.998567	0.998775	0.907489	0.998867	0.993532	0.996731	0.721011	0.780248	0.806509	0.971782	0.987969	0.991774	0.857756	0.947821	0.98021
ADGRV1	0.833318	0.949471	0.989533	0.340726	0.260662	0.99853	0.974917	0.999275	0.999275	0.658317	0.96894	0.961889	0.91413	0.995686	0.909863	0.856385	0.999476	0.971228	0.9999	0.905956	0.999477	0.903922	0.99977	0.999309	0.999393	0.987182	0.999006	0.999955	0.939191	0.998567	0.995337	0.65195	0.992883	0.9986	0.996731	0.945037	0.932536	0.957077	0.906979	0.856768	0.991774	0.993809	0.96597	0.953159
ADH5	0.837988	0.960484	0.974101	0.998207	0.0410921	0.967271	0.465756	0.999275	0.999275	0.258294	0.369199	0.957929	0.980973	0.983771	0.996048	0.879249	0.999476	0.998929	0.9999	0.748232	0.999477	0.949081	0.99977	0.982402	0.999393	0.993282	0.999006	0.999955	0.929923	0.998567	0.997802	0.741742	0.993461	0.993532	0.996731	0.243447	0.713308	0.318383	0.532248	0.997786	0.991774	0.717121	0.767844	0.706576
ADHFE1	0.991546	0.812302	0.912894	0.978969	0.0616374	0.747929	0.650135	0.999275	0.999275	0.0467945	0.131609	0.999858	0.982563	0.983771	0.82349	0.993101	0.999476	0.991488	0.9999	0.587937	0.999477	0.796887	0.99977	0.989213	0.999393	0.987182	0.999006	0.999955	0.684212	0.998567	0.995337	0.888403	0.992883	0.993532	0.996731	0.690282	0.226376	0.250543	0.169461	0.760711	0.992858	0.402958	0.813114	0.582734
ADI1	0.327718	0.252021	0.881677	0.980517	0.0371128	0.609716	0.992878	0.999275	0.999275	0.27514	0.489618	0.964544	0.96898	0.99023	0.710966	0.876817	0.999476	0.990543	0.9999	0.809551	0.999477	0.478111	0.99977	0.973112	0.999393	0.987182	0.999006	0.999955	0.627386	0.998567	0.995337	0.782917	0.992883	0.993532	0.996731	0.462704	0.256055	0.0420896	0.732051	0.84392	0.991774	0.771631	0.759198	0.688936
ADIPOR1	0.962994	0.903204	0.997602	0.992709	9.96e-07	0.588544	0.480319	0.999275	0.999275	0.124466	0.370286	0.898799	0.92653	0.983771	0.852962	0.972242	0.999476	0.998929	0.9999	0.902085	0.999477	0.493919	0.99977	0.973112	0.999393	0.98843	0.999006	0.999955	0.731125	0.998567	0.995337	0.935599	0.992883	0.9986	0.99939	0.356607	0.844696	0.299455	0.982621	0.958559	0.991774	0.849769	0.759304	0.805823
ADIPOR2	0.68978	0.74496	0.878604	0.999856	0.00584747	0.774037	0.790889	0.999275	0.999275	0.270865	0.147767	0.89814	0.999019	0.983771	0.839759	0.938875	0.999476	0.991488	0.9999	0.86122	0.999477	0.595958	0.99977	0.980697	0.999393	0.997769	0.999006	0.999955	0.718904	0.998567	0.997802	0.969431	0.992883	0.993532	0.999363	0.455316	0.540476	0.245631	0.914053	0.911185	0.991774	0.818059	0.865891	0.811928
ADIRF-AS1	0.670512	0.763249	0.805088	0.985305	0.0773163	0.766744	0.750235	0.999275	0.999275	0.304923	0.00932749	0.962383	0.998528	0.987541	0.811388	0.882019	0.999476	0.993483	0.9999	0.579274	0.999477	0.940697	0.99977	0.981225	0.999393	0.987182	0.999456	0.999955	0.970152	0.998567	0.998497	0.611284	0.992883	0.993532	0.996731	0.727665	0.00243863	0.251815	0.21995	0.965481	0.993728	0.764215	0.950974	0.972534
ADK	0.522517	0.387443	0.917953	0.978969	0.322818	0.80355	0.839875	0.999275	0.999275	0.00576984	0.0185707	0.967307	0.96898	0.983771	0.811388	0.975853	0.999476	0.971228	0.9999	0.843645	0.999477	0.619113	0.99977	0.9855	0.999393	0.989095	0.999006	0.999955	0.71045	0.998567	0.995337	0.74897	0.992883	0.993532	0.999363	0.890139	0.0449573	0.142352	0.166797	0.916365	0.991774	0.806912	0.796783	0.707062
ADM	0.833134	0.808007	0.912332	0.996387	0.000812377	0.773356	0.888193	0.999275	0.999275	0.419598	0.263428	0.974312	0.91413	0.983771	0.876946	0.89494	0.999476	0.971228	0.9999	0.542491	0.999477	0.685563	0.99977	0.982402	0.999393	0.987803	0.999006	0.999955	0.815637	0.998567	0.995337	0.946696	0.992883	0.998261	0.997281	0.51225	0.533651	0.952277	0.929687	0.737199	0.991774	0.712871	0.713264	0.534864
ADNP	0.594811	0.654179	0.84306	0.996387	0.473057	0.549811	0.721098	0.999275	0.999275	0.257653	0.2959	0.925526	0.999019	0.997513	0.919505	0.987832	0.999476	0.971228	0.9999	0.586638	0.999477	0.47808	0.99977	0.973112	0.999393	0.987182	0.999006	0.999955	0.702922	0.998567	0.995337	0.694688	0.992883	0.9986	0.996731	0.97763	0.41719	0.0770986	0.835995	0.792766	0.991774	0.777784	0.981343	0.885675
ADNP-AS1	0.507833	0.822267	0.908937	0.978969	0.134829	0.59263	0.786937	0.999275	0.999275	0.495213	0.611816	0.996182	0.965209	0.987541	0.867338	0.879249	0.999476	0.991488	0.9999	0.994331	0.999477	0.685563	0.99977	0.973112	0.999393	0.987803	0.999456	0.999955	0.813794	0.998567	0.995337	0.56149	0.992883	0.993833	0.996731	0.507453	0.1796	0.276407	0.173021	0.70706	0.991774	0.977937	0.930173	0.747649
ADNP2	0.932582	0.86159	0.83881	0.782966	0.311668	0.555828	0.480794	0.999275	0.999275	0.987816	0.985208	0.996182	0.978222	0.98706	0.847644	0.926364	0.999476	0.989621	0.9999	0.809645	0.999477	0.593035	0.99977	0.98654	0.999393	0.994286	0.999006	0.999955	0.944166	0.998567	0.995337	0.87338	0.992883	0.993532	0.997281	0.698455	0.995356	0.790804	0.951514	0.942997	0.991774	0.824133	0.991247	0.961893
ADO	0.428511	0.27352	0.94943	0.995059	0.00039983	0.894921	0.517489	0.999275	0.999275	0.498737	0.809201	0.909415	0.963991	0.983771	0.922911	0.856385	0.999476	0.991488	0.9999	0.96788	0.999477	0.875017	0.99977	0.992731	0.999393	0.992003	0.999006	0.999955	0.968259	0.998567	0.997802	0.337282	0.998867	0.993532	0.996731	0.110697	0.731614	0.080692	0.475791	0.789071	0.991774	0.757318	0.938999	0.954877
ADORA2A	0.987228	0.888255	0.968034	0.996387	0.128518	0.676598	0.698701	0.999275	0.999275	0.558597	0.48675	0.89814	0.959165	0.983771	0.811388	0.89619	0.999476	0.991488	0.9999	0.908256	0.999477	0.937343	0.99977	0.973112	0.999393	0.987182	0.999006	0.999955	0.875219	0.998567	0.995337	0.884942	0.992883	0.993532	0.99939	0.659637	0.56174	0.297292	0.950319	0.705322	0.991774	0.660486	0.594371	0.507295
ADORA2B	0.65762	0.508234	0.999873	0.983169	0.16155	0.983742	0.849993	0.999275	0.999275	0.878619	0.926928	0.990537	0.950861	0.994386	0.870985	0.909692	0.999476	0.971228	0.9999	0.858354	0.999477	0.815606	0.99977	0.973112	0.999393	0.990764	0.999006	0.999955	0.783529	0.998567	0.997802	0.197176	0.999938	0.993532	0.805058	0.559948	0.76721	0.975162	0.730321	0.799937	0.991774	0.477792	0.711584	0.623929
ADORA3	0.809422	0.838723	0.858939	0.996387	3.94e-09	0.626186	0.407589	0.999275	0.999275	0.00170168	9.63e-05	0.980934	0.957676	0.995686	0.710966	0.985276	0.999476	0.974237	0.9999	0.648183	0.999477	0.464265	0.99977	0.973112	0.999393	0.987182	0.999006	0.999955	0.546985	0.998567	0.939313	0.423334	0.860195	0.995571	0.996731	0.443571	2.07e-05	0.0653374	0.00810427	0.966267	0.991774	0.178805	0.661968	0.589596
ADPGK	0.839376	0.802252	0.975913	0.893741	0.19172	0.983112	0.635614	0.999275	0.999275	0.851865	0.986208	0.953539	0.965336	0.998146	0.77012	0.961533	0.999476	0.971228	0.9999	0.863912	0.999477	0.655386	0.99977	0.989213	0.999393	0.989095	0.999006	0.999955	0.978568	0.998567	0.997884	0.8896	0.993076	0.993532	0.996731	0.787174	0.800299	0.794148	0.513945	0.966267	0.991774	0.753064	0.595389	0.453028
ADPGK-AS1	0.866811	0.991638	0.93797	0.978969	0.210188	0.823439	0.554369	0.999275	0.999275	0.168069	0.245082	0.996182	0.96898	0.999974	0.94482	0.994722	0.999476	0.971228	0.9999	0.518037	0.999477	0.551659	0.99977	0.973112	0.999393	0.987182	0.999006	0.999955	0.705064	0.998567	0.997884	0.948515	0.993076	0.995447	0.99939	0.989551	0.586978	0.0991097	0.27831	0.755337	0.991774	0.662898	0.812131	0.772822
ADPRH	0.622435	0.504498	0.917953	0.971694	0.0151776	0.982924	0.860996	0.999275	0.999275	0.530821	0.469264	0.996482	0.940631	0.998146	0.985234	0.961533	0.999476	0.983646	0.9999	0.713769	0.999477	0.737762	0.99977	0.973112	0.999393	0.987182	0.999456	0.999955	0.699243	0.998567	0.995337	0.282463	0.992883	0.993532	0.996731	0.445054	0.405812	0.889512	0.126918	0.955582	0.991774	0.925461	0.680593	0.623034
ADPRHL1	0.938316	0.907341	0.983405	0.330602	0.275738	0.960207	0.798434	0.999275	0.999275	0.909436	0.703601	0.962533	0.943684	0.987541	0.865508	0.979908	0.999476	0.991488	0.9999	0.881907	0.999477	0.785923	0.99977	0.994533	0.999393	0.992003	0.999006	0.999955	0.898146	0.998567	0.995337	0.793647	0.992883	0.993532	0.996731	0.989779	0.888217	0.919622	0.60797	0.941291	0.991774	0.864769	0.701921	0.618157
ADPRM	0.366298	0.260271	0.98409	0.996387	0.00535859	0.634484	0.453217	0.999275	0.999275	0.00126048	0.00486829	0.990537	0.995773	0.983771	0.714861	0.934422	0.999476	0.991488	0.9999	0.58378	0.999477	0.615616	0.99977	0.973112	0.999393	0.987182	0.999456	0.999955	0.718698	0.998567	0.995337	0.914169	0.992883	0.993532	0.996731	0.900102	0.00508265	0.158526	0.0767116	0.715962	0.92832	0.389001	0.633915	0.486954
ADPRS	0.526688	0.636649	0.997497	0.954275	0.796396	0.913516	0.679405	0.999275	0.999275	0.762084	0.827885	0.963079	0.982359	0.998146	0.774505	0.924069	0.999476	0.991488	0.9999	0.934077	0.999477	0.461417	0.99977	0.983457	0.999393	0.999037	0.999006	0.999955	0.788275	0.998567	0.997802	0.577927	0.992883	0.998353	0.996731	0.511395	0.416049	0.480205	0.394508	0.668733	0.991774	0.780039	0.685648	0.641966
ADRB2	0.628166	0.753047	0.997602	0.877011	0.00360418	0.633015	0.934625	0.999275	0.999275	0.0980039	0.463421	0.925526	0.91413	0.983771	0.971543	0.960773	0.999476	0.971228	0.9999	0.638902	0.999477	0.921219	0.99977	0.974617	0.999393	0.995831	0.999006	0.999955	0.990007	0.998567	0.997802	0.910658	0.999048	0.993532	0.996731	0.452806	0.7684	0.159066	0.681763	0.708656	0.991774	0.850562	0.836803	0.991443
ADRM1	0.649905	0.807175	0.937687	0.999856	0.660946	0.763985	0.621198	0.999275	0.999275	0.0507022	0.771058	0.965504	0.963929	0.99023	0.90147	0.988245	0.999476	0.991488	0.9999	0.971662	0.999477	0.846015	0.99977	0.973112	0.999393	0.989044	0.999006	0.999955	0.885487	0.998567	0.995337	0.594103	0.993461	0.9986	0.996731	0.876841	0.417852	0.966994	0.690878	0.74194	0.991774	0.740211	0.748356	0.661995
ADSL	0.327718	0.318884	0.997703	0.988047	0.99748	0.918496	0.774825	0.999275	0.999275	0.101018	0.34835	0.962383	0.970516	0.983771	0.894008	0.856385	0.999476	0.971228	0.9999	0.741896	0.999477	0.461417	0.99977	0.992874	0.999393	0.987182	0.999006	0.999955	0.635308	0.998567	0.997884	0.378361	0.992883	0.9986	0.996731	0.374807	0.519809	0.0942987	0.877419	0.715962	0.991774	0.974056	0.922817	0.953056
ADSS1	0.635977	0.781656	0.90962	0.978969	0.0881623	0.923497	0.871415	0.999275	0.999275	0.532696	0.60104	0.968415	0.962319	0.99023	0.987305	0.856385	0.999476	0.991488	0.9999	0.987703	0.999477	0.443729	0.99977	0.973112	0.999393	0.987182	0.999006	0.999955	0.607328	0.998567	0.995337	0.578084	0.992883	0.999868	0.996731	0.943253	0.336964	0.319303	0.405254	0.88207	0.991774	0.969867	0.818823	0.962712
ADSS2	0.853371	0.892664	0.917953	0.998131	0.103999	0.956936	0.760946	0.999275	0.999275	0.764609	0.949358	0.996182	0.993882	0.997513	0.931882	0.975849	0.999476	0.991488	0.9999	0.717403	0.999477	0.667302	0.99977	0.978856	0.999393	0.987182	0.999006	0.999955	0.702932	0.998567	0.998348	0.73843	0.993076	0.993532	0.996731	0.623779	0.814885	0.945339	0.989216	0.678798	0.993354	0.931628	0.825668	0.770739
ADTRP	0.345102	0.416049	0.985686	0.958409	0.00559502	0.976175	0.536163	0.999275	0.999275	0.00799415	0.000857318	0.997332	0.92653	0.99023	0.803058	0.927939	0.999476	0.983646	0.9999	0.645471	0.999477	0.762969	0.99977	0.973112	0.999393	0.987182	0.999006	0.999955	0.991458	0.998567	0.995337	0.965673	0.994211	0.993532	0.996731	0.857198	0.00204116	0.200658	0.124925	0.852162	0.917533	0.326052	0.671775	0.589373
AEBP1	0.439797	0.598809	0.88989	0.978969	0.116825	0.811748	0.911548	0.999275	0.999275	0.974522	0.866169	0.974312	0.91413	0.998146	0.837185	0.99968	0.999476	0.971228	0.9999	0.767665	0.999477	0.721846	0.99977	0.985834	0.999393	0.990764	0.999006	0.999955	0.994764	0.998567	0.99693	0.986979	0.992883	0.993532	0.996731	0.875312	0.610731	0.786647	0.627304	0.896229	0.991774	0.824029	0.632111	0.576528
AEBP2	0.390954	0.277152	0.888322	0.760749	0.361225	0.927635	0.996616	0.999275	0.999275	0.101947	0.567914	0.962383	0.983268	0.983771	0.714861	0.944876	0.999476	0.971228	0.9999	0.906993	0.999477	0.863277	0.99977	0.975163	0.999393	0.996196	0.999006	0.999955	0.996968	0.998567	0.997802	0.788142	0.993033	0.993532	0.996731	0.81609	0.504982	0.378178	0.7151	0.847112	0.991774	0.865141	0.633915	0.477385
AEN	0.866286	0.976043	0.928254	0.996387	0.534565	0.924903	0.537179	0.999275	0.999275	0.500315	0.263274	0.962533	0.993882	0.983771	0.974388	0.908354	0.999476	0.995667	0.9999	0.95451	0.999477	0.683263	0.99977	0.989351	0.999393	0.987182	0.999006	0.999955	0.837004	0.998567	0.995337	0.525793	0.992883	0.993833	0.996731	0.69753	0.429947	0.867972	0.984575	0.892237	0.991774	0.990615	0.943152	0.99752
AFAP1	0.439797	0.371382	0.817549	0.989572	0.22834	0.626186	0.92921	0.999275	0.999275	0.195228	0.488948	0.93655	0.976292	0.983771	0.911205	0.863845	0.999476	0.987651	0.9999	0.751781	0.999477	0.57743	0.99977	0.980199	0.999393	0.987182	0.999006	0.999955	0.714006	0.998567	0.995337	0.851128	0.992883	0.993532	0.996731	0.991786	0.386173	0.375863	0.568043	0.829558	0.991774	0.864176	0.843945	0.989381
AFAP1-AS1	NA	NA	NA	NA	NA	NA	NA	NA	NA	NA	NA	NA	NA	NA	NA	NA	NA	NA	NA	NA	NA	NA	NA	NA	NA	NA	NA	NA	NA	NA	NA	NA	NA	NA	NA	NA	NA	NA	NA	NA	NA	NA	NA	NA
AFAP1L2	0.920777	0.809408	0.983386	0.958409	0.0107836	0.905058	0.922123	0.999275	0.999275	0.951249	0.426213	0.93655	0.950861	0.991804	0.987305	0.89412	0.999476	0.993483	0.9999	0.683252	0.999477	0.461417	0.99977	0.973112	0.999393	0.987182	0.999006	0.999955	0.657385	0.998567	0.995337	0.74897	0.992883	0.997218	0.996731	0.795526	0.920055	0.919041	0.738092	0.70706	0.991774	0.927932	0.813114	0.797549
AFDN	0.775986	0.751153	0.83881	0.978969	0.870853	0.954431	0.465756	0.999275	0.999275	0.0714057	0.10131	0.990537	0.998528	0.998146	0.91277	0.924069	0.999476	0.971228	0.9999	0.5244	0.999477	0.689221	0.99977	0.989321	0.999393	0.987803	0.999006	0.999955	0.908066	0.998567	0.997802	0.976672	0.993076	0.993833	0.99939	0.545292	0.180927	0.694869	0.586842	0.792766	0.991774	0.764956	0.809544	0.618157
AFF1	0.755748	0.851921	0.917953	0.984069	0.017994	0.916376	0.550344	0.999275	0.999275	0.448116	0.383977	0.89814	0.983833	0.983771	0.823213	0.89412	0.999476	0.971228	0.9999	0.518037	0.999477	0.670309	0.99977	0.973112	0.999393	0.992193	0.999006	0.999955	0.699243	0.998567	0.995337	0.639835	0.992883	0.993532	0.996731	0.252485	0.9042	0.353324	0.542655	0.70706	0.991774	0.903305	0.999613	0.938373
AFF1-AS1	0.862158	0.586887	0.988477	0.978969	0.0818626	0.951286	0.702712	0.999275	0.999275	0.188926	0.370723	0.990537	0.959165	0.98706	0.710966	0.996095	0.999476	0.976227	0.9999	0.609491	0.999477	0.702516	0.99977	0.980199	0.999393	0.987182	0.999006	0.999955	0.775183	0.998567	0.995337	0.793588	0.992883	0.993532	0.996731	0.674647	0.586978	0.7261	0.346528	0.815057	0.90454	0.328953	0.594371	0.372371
AFF2	0.439797	0.330389	0.9971	0.988047	0.834522	0.841987	0.559024	0.999275	0.999275	0.737357	0.919444	0.928142	0.978222	0.983771	0.929247	0.996095	0.999476	0.971228	0.9999	0.586638	0.999477	0.505147	0.99977	0.98027	0.999393	0.987182	0.999006	0.999955	0.71045	0.998567	0.995337	0.779661	0.992883	0.993532	0.996731	0.577225	0.901498	0.667052	0.638295	0.849339	0.991774	0.911676	0.760485	0.656104
AFF3	0.698017	0.865799	0.997602	0.978969	4.73e-07	0.641436	0.897276	0.999275	0.999275	0.0376585	0.0154979	0.89814	0.91413	0.983771	0.770557	0.856385	0.999476	0.983646	0.9999	0.801681	0.944397	0.815902	0.99977	0.998334	0.999393	0.987182	0.999006	0.999955	0.831174	0.998567	0.995337	0.736798	0.992883	0.993833	0.996731	0.928295	0.249624	0.939402	0.261588	0.418827	0.991774	0.712871	0.919611	0.763279
AFF4	0.337235	0.271888	0.886792	0.980517	0.979197	0.553378	0.999347	0.999275	0.999275	0.2014	0.25497	0.94454	0.982743	0.984433	0.968037	0.897395	0.999476	0.971228	0.9999	0.692474	0.999477	0.505147	0.99977	0.989213	0.999393	0.987182	0.999006	0.999955	0.699243	0.998567	0.995337	0.690649	0.992883	0.995159	0.996731	0.160143	0.58833	0.0658718	0.890492	0.649373	0.991774	0.991115	0.863993	0.768361
AFG1L	0.327718	0.328438	0.926746	0.980517	0.0415454	0.953066	0.97634	0.999275	0.999275	0.294448	0.886887	0.990537	0.940631	0.98706	0.855245	0.856385	0.999476	0.971228	0.9999	0.612974	0.999477	0.619963	0.99977	0.973112	0.999393	0.987182	0.999006	0.999955	0.837506	0.998567	0.995337	0.757154	0.992883	0.993833	0.99939	0.870074	0.817766	0.932801	0.829021	0.916476	0.997822	0.940075	0.860658	0.864505
AFG3L1P	0.874271	0.914507	0.988477	0.980517	0.614642	0.881036	0.703328	0.999275	0.999275	0.270601	0.700086	0.93655	0.998708	0.993761	0.98722	0.856385	0.999476	0.977235	0.9999	0.750204	0.999477	0.453697	0.99977	0.973112	0.999393	0.989095	0.999006	0.999955	0.699243	0.998567	0.997802	0.821557	0.998867	0.993833	0.997281	0.822368	0.533651	0.342805	0.492005	0.890036	0.991774	0.710468	0.997032	0.959744
AFG3L2	0.941546	0.590603	0.9971	0.984645	0.686198	0.778314	0.466687	0.999275	0.999275	0.447891	0.838594	0.945901	0.944701	0.998146	0.955158	0.996095	0.999476	0.995187	0.9999	0.593776	0.999477	0.978341	0.99977	0.990535	0.999393	0.99174	0.999006	0.999955	0.928786	0.998567	0.997802	0.966756	0.992883	0.993532	0.99939	0.695382	0.807847	0.876122	0.551713	0.897996	0.998764	0.720098	0.993016	0.925395
AFMID	0.583949	0.673331	0.988477	0.904961	0.684968	0.834146	0.453217	0.999275	0.999275	0.426591	0.160112	0.946278	0.982563	0.983771	0.668744	0.903895	0.999476	0.991488	0.9999	0.65626	0.944397	0.902255	0.99977	0.973112	0.999393	0.987182	0.999006	0.999955	0.869965	0.998567	0.995337	0.429866	0.992883	0.993532	0.996731	0.993227	0.268258	0.793434	0.368898	0.922683	0.991774	0.852318	0.818965	0.927076
AFTPH	0.689333	0.539453	0.878164	0.997654	0.182931	0.980245	0.943973	0.999275	0.999275	0.451106	0.300696	0.996182	0.955304	0.999974	0.972652	0.905851	0.999476	0.983509	0.9999	0.725358	0.999477	0.538765	0.99977	0.98654	0.999393	0.987182	0.999006	0.999955	0.625846	0.998567	0.998859	0.400177	0.993076	0.993532	0.996731	0.476726	0.236222	0.135318	0.490054	0.710369	0.991774	0.932676	0.890496	0.960609
AFTPH-DT	0.499213	0.343762	0.997256	0.992709	0.549578	0.633015	0.465756	0.999275	0.999275	0.101972	0.265753	0.996482	0.944701	0.983771	0.79556	0.951753	0.999476	0.995187	0.9999	0.924115	0.999477	0.921563	0.99977	0.981314	0.999393	0.987182	0.999456	0.999955	0.865039	0.998567	0.997884	0.783092	0.998867	0.993532	0.996731	0.974711	0.61396	0.052905	0.57157	0.755337	0.991774	0.753064	0.749771	0.608877
AGA	0.377282	0.54781	0.89264	0.998478	0.307879	0.970439	0.860996	0.999275	0.999275	0.0177636	0.157458	0.925526	0.965336	0.983771	0.886556	0.882019	0.999476	0.750933	0.9999	0.533952	0.999477	0.704727	0.99977	0.997061	0.999393	0.99174	0.999006	0.999955	0.955271	0.998567	0.997802	0.790245	0.993076	0.993833	0.996731	0.6427	0.360612	0.0791733	0.794487	0.763309	0.991774	0.957759	0.717606	0.690975
AGA-DT	0.950579	0.899244	0.922932	0.980517	0.23345	0.696317	0.462137	0.999275	0.999275	0.458237	0.534915	0.962533	0.91413	0.983771	0.845613	0.864773	0.999476	0.989835	0.9999	0.984885	0.999477	0.814393	0.99977	0.973112	0.999393	0.987182	0.999006	0.999955	0.865526	0.998567	0.995337	0.980846	0.999729	0.993532	0.99939	0.914217	0.766817	0.808187	0.472651	0.989098	0.997364	0.877765	0.959345	0.937002
AGAP1	0.729009	0.7468	0.930341	0.996387	0.468347	0.671373	0.723915	0.999275	0.999275	0.103437	0.156595	0.953539	0.91413	0.98706	0.932012	0.996808	0.999476	0.991488	0.9999	0.623727	0.999477	0.524438	0.99977	0.973112	0.999393	0.987182	0.999006	0.999955	0.731125	0.998567	0.995337	0.900883	0.992883	0.993532	0.997281	0.542163	0.342842	0.57718	0.417537	0.785923	0.991774	0.660486	0.804455	0.958276
AGAP10P	NA	NA	NA	NA	NA	NA	NA	NA	NA	NA	NA	NA	NA	NA	NA	NA	NA	NA	NA	NA	NA	NA	NA	NA	NA	NA	NA	NA	NA	NA	NA	NA	NA	NA	NA	NA	NA	NA	NA	NA	NA	NA	NA	NA
AGAP12P	0.805429	0.879555	0.83881	0.988047	0.9637	0.607377	0.681339	0.999275	0.999275	0.246463	0.0761115	0.93655	0.92653	0.983771	0.945165	0.908409	0.999476	0.997804	0.9999	0.995643	0.999477	0.443729	0.99977	0.973112	0.999393	0.987182	0.999006	0.999955	0.487854	0.998567	0.908167	0.964508	0.840208	0.993532	0.996731	0.533357	0.491231	0.984806	0.540896	0.777298	0.991774	0.839312	0.72699	0.627346
AGAP2	0.444509	0.563611	0.881677	0.978969	0.068394	0.925926	0.967235	0.999275	0.999275	0.529912	0.724143	0.997332	0.965583	0.983771	0.997008	0.856385	0.999476	0.993483	0.9999	0.73045	0.999477	0.516975	0.99977	0.973112	0.999393	0.987182	0.999006	0.999955	0.862159	0.998567	0.995337	0.94463	0.992883	0.993532	0.996731	0.84349	0.481014	0.291766	0.739091	0.849339	0.991774	0.922443	0.865466	0.981882
AGAP3	0.607747	0.861184	0.801424	0.988047	0.601949	0.702462	0.677791	0.999275	0.999275	0.724394	0.861686	0.990537	0.92653	0.987541	0.998581	0.993069	0.999476	0.998274	0.9999	0.617896	0.999477	0.885303	0.99977	0.983802	0.999393	0.989095	0.999006	0.999955	0.818982	0.998567	0.998775	0.782352	0.992883	0.993532	0.996731	0.804048	0.903714	0.959998	0.941616	0.975985	0.997822	0.993817	0.958549	0.99754
AGAP4	0.865886	0.985353	0.908909	0.998207	0.536946	0.850069	0.832195	0.999275	0.999275	0.35816	0.795081	0.95253	0.991474	0.99023	0.95803	0.999159	0.999476	0.971228	0.9999	0.58378	0.999477	0.87807	0.99977	0.975125	0.999393	0.992193	0.999006	0.999955	0.784169	0.998567	0.997884	0.74897	0.996909	0.993833	0.996731	0.909709	0.785776	0.476039	0.946737	0.885935	0.991774	0.899018	0.884495	0.725209
AGAP6	NA	NA	NA	NA	NA	NA	NA	NA	NA	NA	NA	NA	NA	NA	NA	NA	NA	NA	NA	NA	NA	NA	NA	NA	NA	NA	NA	NA	NA	NA	NA	NA	NA	NA	NA	NA	NA	NA	NA	NA	NA	NA	NA	NA
AGAP7P	0.84031	0.777532	0.963176	0.996387	0.864402	0.887655	0.759294	0.999275	0.999275	0.808176	0.988224	0.996182	0.933372	0.998146	0.950161	0.923259	0.999476	0.971228	0.9999	0.77343	0.999477	0.783383	0.99977	0.986017	0.999393	0.987182	0.999006	0.999955	0.786538	0.998567	0.997802	0.981009	0.992883	0.993532	0.99939	0.382498	0.617672	0.287755	0.977173	0.793211	0.991774	0.960806	0.73415	0.917986
AGBL2	0.80613	0.895278	0.907889	0.988047	0.879457	0.759684	0.619474	0.999275	0.999275	0.219276	0.0514548	0.89814	0.96898	0.998146	0.993229	0.908354	0.999476	0.991488	0.9999	0.718874	0.999477	0.905023	0.99977	0.973112	0.999393	0.99174	0.999006	0.999955	0.847243	0.998567	0.995337	0.958754	0.998867	0.993532	0.99939	0.917127	0.0995972	0.942317	0.0767116	0.998291	0.991774	0.759031	0.992978	0.880097
AGBL3	0.48255	0.376101	0.917953	0.986078	0.290676	0.794561	0.994472	0.999275	0.999275	0.00570842	0.0205041	0.988646	0.967486	0.983771	0.816349	0.999375	0.999476	0.983646	0.9999	0.699888	0.944397	0.801657	0.99977	0.973112	0.999393	0.989095	0.999006	0.999955	0.729989	0.998567	0.995337	0.934502	0.992883	0.9986	0.99939	0.815137	0.12928	0.188281	0.332441	0.834938	0.569652	0.44844	0.595389	0.414337
AGBL5	0.839473	0.75955	0.945652	0.978969	0.521418	0.59049	0.973258	0.999275	0.999275	0.0737826	0.106525	0.957929	0.982874	0.983771	0.811388	0.918201	0.999476	0.993483	0.9999	0.972473	0.999477	0.965206	0.99977	0.980199	0.999393	0.999222	0.999006	0.999955	0.996669	0.998567	0.997884	0.699636	0.998867	0.993532	0.99939	0.884686	0.283364	0.361586	0.288978	0.861567	0.991774	0.663255	0.881857	0.768788
AGER	0.561675	0.677753	0.993471	0.988047	0.981647	0.799045	0.725489	0.999275	0.999275	0.728072	0.653232	0.980934	0.971758	0.983771	0.9776	0.856385	0.999476	0.971228	0.9999	0.714419	0.999477	0.814012	0.99977	0.973112	0.999393	0.989095	0.999006	0.999955	0.920098	0.998567	0.997884	0.737619	0.999938	0.993532	0.996731	0.361118	0.631248	0.876619	0.471002	0.941187	0.993674	0.736276	0.976394	0.930364
AGFG1	0.546219	0.552598	0.881677	0.980291	0.223357	0.805733	0.93476	0.999275	0.999275	0.395603	0.250534	0.919021	0.987419	0.984231	0.985251	0.964721	0.999476	0.971228	0.9999	0.671803	0.999477	0.797365	0.99977	0.989213	0.999393	0.987182	0.999006	0.999955	0.812281	0.998567	0.995337	0.509138	0.992883	0.9986	0.996731	0.229627	0.841493	0.113979	0.916502	0.577667	0.991774	0.942446	0.870161	0.88565
AGFG2	0.945028	0.927856	0.988477	0.988047	5.14e-06	0.794698	0.848187	0.999275	0.999275	0.944684	0.666529	0.89814	0.982563	0.983771	0.966345	0.999378	0.999476	0.99559	0.9999	0.631961	0.999477	0.655386	0.99977	0.973112	0.999393	0.987182	0.999006	0.999955	0.718698	0.998567	0.995337	0.815849	0.992883	0.9986	0.996731	0.348194	0.882156	0.874424	0.674064	0.873054	0.991774	0.817137	0.595389	0.469889
AGGF1	0.4249	0.373201	0.922932	0.989572	5.6e-05	0.576338	0.48653	0.999275	0.999275	0.990304	0.80663	0.89814	0.943959	0.983771	0.99021	0.975853	0.999476	0.997732	0.9999	0.72384	0.999477	0.622467	0.99977	0.973112	0.999393	0.987182	0.999006	0.999955	0.678331	0.998567	0.995337	0.82919	0.992883	0.993532	0.99939	0.336015	0.677165	0.929885	0.462475	0.72457	0.991774	0.882252	0.78703	0.842596
AGK	0.825653	0.989006	0.902674	0.994423	0.546666	0.798849	0.52655	0.999275	0.999275	0.584609	0.446984	0.945667	0.967695	0.983771	0.850845	0.856385	0.999476	0.991488	0.9999	0.788378	0.999477	0.975807	0.99977	0.989321	0.999393	0.987803	0.999006	0.999955	0.809305	0.998567	0.995337	0.961385	0.992883	0.993532	0.996731	0.462276	0.650877	0.400979	0.204135	0.952871	0.991774	0.723165	0.869971	0.916076
AGL	0.934824	0.786774	0.830609	0.978969	0.703895	0.754219	0.80109	0.999275	0.999275	0.441502	0.922656	0.988253	0.945332	0.983771	0.710966	0.935347	0.999476	0.971228	0.9999	0.566234	0.999477	0.809223	0.99977	0.992731	0.999393	0.987182	0.999006	0.999955	0.913746	0.998567	0.995337	0.628258	0.992883	0.997388	0.996731	0.941892	0.887262	0.949373	0.691508	0.941291	0.991774	0.97423	0.697632	0.56709
AGMAT	0.964247	0.948383	0.978303	0.980291	0.000108775	0.558211	0.509781	0.999275	0.999275	0.409658	0.440981	0.974312	0.970158	0.991804	0.924774	0.996095	0.999476	0.989621	0.9999	0.642491	0.999477	0.877768	0.99977	0.973112	0.999393	0.992003	0.999006	0.999955	0.678331	0.998567	0.995337	0.283794	0.992883	0.993532	0.935526	0.556918	0.511915	0.572769	0.978532	0.746536	0.903927	0.988848	0.935569	0.956713
AGO1	0.4249	0.296254	0.989205	0.978969	0.156092	0.574759	0.783094	0.999275	0.999275	0.0495113	0.146823	0.990537	0.993244	0.987541	0.963531	0.882427	0.999476	0.971228	0.9999	0.570803	0.999477	0.443729	0.99977	0.973112	0.999393	0.987182	0.999006	0.999955	0.598776	0.998567	0.995337	0.76394	0.992883	0.993833	0.99939	0.918767	0.08671	0.0544761	0.253356	0.966267	0.991774	0.666068	0.751079	0.755039
AGO2	0.845933	0.947694	0.902267	0.996795	0.000340485	0.766645	0.688646	0.999275	0.999275	0.154584	0.51663	0.89814	0.96898	0.983771	0.832441	0.883934	0.999476	0.998929	0.9999	0.779306	0.999477	0.856692	0.99977	0.990535	0.999393	0.998942	0.999006	0.999955	0.838121	0.998567	0.997802	0.713913	0.992883	0.993532	0.996731	0.132052	0.963638	0.250543	0.551495	0.80142	0.991774	0.927207	0.992965	0.972534
AGO3	0.597279	0.512999	0.779475	0.978969	0.867288	0.576338	0.736775	0.999275	0.999275	0.425502	0.308846	0.949271	0.978222	0.983771	0.925084	0.856385	0.999476	0.725718	0.9999	0.538293	0.999477	0.443729	0.99977	0.991447	0.999393	0.987182	0.999006	0.999955	0.623321	0.998567	0.995337	0.669183	0.992883	0.993532	0.996731	0.356607	0.542043	0.17351	0.815152	0.715962	0.991774	0.786723	0.993513	0.940822
AGO4	0.454422	0.288494	0.885769	0.984645	0.384427	0.954431	0.92109	0.999275	0.999275	0.0877361	0.159614	0.962533	0.926877	0.983771	0.811388	0.879249	0.999476	0.991488	0.9999	0.796044	0.999477	0.609628	0.99977	0.973112	0.999393	0.987182	0.999006	0.999955	0.652111	0.998567	0.995337	0.370633	0.992883	0.993532	0.996731	0.311205	0.244624	0.0658718	0.57157	0.771804	0.991774	0.830883	0.785036	0.765907
AGPAT1	0.779231	0.921519	0.83881	0.957548	0.305332	0.955966	0.941587	0.999275	0.999275	0.292672	0.336917	0.997256	0.978222	0.987541	0.933806	0.999375	0.999476	0.991488	0.9999	0.748232	0.999477	0.618796	0.99977	0.973112	0.999393	0.987182	0.999006	0.999955	0.932679	0.998567	0.995337	0.777602	0.992883	0.999903	0.996731	0.83159	0.421924	0.864782	0.753504	0.792178	0.991774	0.772387	0.921461	0.92912
AGPAT2	0.481755	0.32321	0.878164	0.989572	0.984797	0.833369	0.860822	0.999275	0.999275	0.82007	0.841699	0.997332	0.92653	0.991804	0.710966	0.856385	0.999476	0.971228	0.9999	0.769973	0.999477	0.461417	0.99977	0.98654	0.999393	0.987182	0.999006	0.999955	0.635308	0.998567	0.995337	0.689761	0.992883	0.993532	0.99939	0.756738	0.846612	0.433535	0.79153	0.696998	0.991774	0.586949	0.594371	0.384779
AGPAT3	0.572404	0.559456	0.89264	0.978969	0.275316	0.917937	0.501048	0.999275	0.999275	0.0226357	0.173689	0.996182	0.979294	0.983771	0.945716	0.903895	0.999476	0.991488	0.9999	0.518037	0.999477	0.844444	0.99977	0.973112	0.999393	0.987182	0.999006	0.999955	0.931231	0.998567	0.995337	0.831377	0.992883	0.993532	0.996731	0.461462	0.247471	0.231197	0.290174	0.820203	0.991774	0.757068	0.720386	0.738001
AGPAT4	0.40219	0.578598	0.83881	0.877011	8.34e-08	0.930721	0.868475	0.999275	0.999275	0.0199983	0.01683	0.996182	0.92653	0.983771	0.883822	0.985869	0.999476	0.99559	0.9999	0.748232	0.944397	0.685747	0.99977	0.9855	0.999393	0.990764	0.999006	0.999955	0.913746	0.998567	0.995337	0.605821	0.992883	0.993532	0.996731	0.891486	0.11264	0.520002	0.345358	0.693679	0.875347	0.890457	0.847923	0.753405
AGPAT4-IT1	0.714825	0.974193	0.803416	0.978969	0.894106	0.553378	0.781301	0.999275	0.999275	0.0618014	0.189239	0.980509	0.965288	0.986785	0.889805	0.965376	0.999476	0.972722	0.9999	0.730922	0.999477	0.467412	0.99977	0.973112	0.999393	0.987182	0.999006	0.999955	0.635027	0.998567	0.995337	0.874941	0.992883	0.993833	0.996731	0.942435	0.0959175	0.5577	0.194869	0.744507	0.991774	0.602679	0.594371	0.432837
AGPAT5	0.554135	0.801701	0.989205	0.980291	0.00477364	0.889039	0.453217	0.999372	0.999372	0.344267	0.832154	0.89814	0.991474	0.983771	0.781313	0.900178	0.999476	0.971228	0.9999	0.698183	0.999477	0.727483	0.99977	0.990535	0.999393	0.987803	0.999006	0.999955	0.856138	0.998567	0.995337	0.986785	0.992883	0.993532	0.99939	0.790503	0.827724	0.681638	0.814014	0.705595	0.991774	0.8841	0.804455	0.810145
AGPS	0.919207	0.973783	0.878164	0.978969	0.161257	0.941256	0.712656	0.999275	0.999275	0.518455	0.491083	0.961889	0.965209	0.990156	0.798169	0.922754	0.999476	0.971228	0.9999	0.58378	0.999477	0.668555	0.99977	0.973112	0.999393	0.989044	0.999006	0.999955	0.843858	0.998567	0.998497	0.756165	0.998867	0.993532	0.99939	0.941866	0.600224	0.644419	0.788997	0.800596	0.991774	0.848156	0.762085	0.732875
AGRN	0.992489	0.808811	0.977211	0.3353	0.412685	0.739413	0.789436	0.999275	0.999275	0.143577	0.7853	0.991167	0.92653	0.999188	0.985045	0.891406	0.999476	0.971228	0.9999	0.59734	0.999477	0.480672	0.99977	0.973112	0.999393	0.999037	0.999006	0.999955	0.798036	0.998567	0.995337	0.429692	0.992883	0.9986	0.996731	0.883532	0.824183	0.78038	0.780326	0.922614	0.991774	0.864808	0.978168	0.842172
AGTPBP1	0.745568	0.776423	0.988909	0.992709	0.000160842	0.587105	0.466687	0.999275	0.999275	0.980899	0.611816	0.89814	0.970158	0.983771	0.961595	0.957483	0.999476	0.991488	0.9999	0.631569	0.999477	0.655552	0.99977	0.973112	0.999393	0.987182	0.999006	0.999955	0.7857	0.998567	0.995337	0.416522	0.992883	0.9986	0.996731	0.179795	0.995801	0.846342	0.410576	0.768314	0.991774	0.81477	0.833069	0.842414
AGTRAP	0.831831	0.745948	0.829689	0.995447	0.942638	0.886375	0.926919	0.999275	0.999275	0.521672	0.570009	0.946278	0.92653	0.983771	0.710966	0.964721	0.999476	0.991488	0.9999	0.94354	0.999477	0.985666	0.99977	0.973394	0.999393	0.989095	0.999006	0.999955	0.998277	0.998567	0.995337	0.865455	0.998867	0.993532	0.996731	0.969811	0.704152	0.931208	0.694902	0.624229	0.991774	0.669062	0.594371	0.376949
AHCTF1	0.395261	0.329313	0.779475	0.978969	0.633163	0.739145	0.931255	0.999275	0.999275	0.0176045	0.0338143	0.963079	0.973043	0.983771	0.936976	0.880793	0.999476	0.971228	0.9999	0.591744	0.999477	0.493955	0.99977	0.989213	0.999393	0.987182	0.999006	0.999955	0.623321	0.998567	0.997802	0.821557	0.992883	0.993532	0.996731	0.163584	0.0400983	0.0361998	0.554128	0.782658	0.991774	0.796024	0.846955	0.915094
AHCTF1P1	NA	NA	NA	NA	NA	NA	NA	NA	NA	NA	NA	NA	NA	NA	NA	NA	NA	NA	NA	NA	NA	NA	NA	NA	NA	NA	NA	NA	NA	NA	NA	NA	NA	NA	NA	NA	NA	NA	NA	NA	NA	NA	NA	NA
AHCY	0.916044	0.813567	0.942645	0.950551	0.643685	0.558211	0.789195	0.999275	0.999275	0.426942	0.598496	0.93496	0.982874	0.98706	0.87198	0.868294	0.999476	0.996853	0.9999	0.985254	0.999477	0.941238	0.99977	0.973112	0.999393	0.992193	0.999006	0.999955	0.954974	0.998567	0.995337	0.343751	0.992883	0.993532	0.996731	0.953051	0.566868	0.971608	0.67868	0.792766	0.991774	0.588159	0.813114	0.745518
AHCYL1	0.47003	0.288746	0.886792	0.996387	0.169535	0.572986	0.619977	0.999275	0.999275	0.0196995	0.125543	0.983196	0.991474	0.999974	0.987305	0.957124	0.999476	0.976883	0.9999	0.585531	0.999477	0.47808	0.99977	0.973112	0.999393	0.987182	0.999006	0.999955	0.585155	0.998567	0.995337	0.935432	0.992883	0.993532	0.996731	0.989073	0.193506	0.0887577	0.211703	0.840166	0.991774	0.652824	0.872514	0.760074
AHCYL2	0.35353	0.244118	0.922932	0.978969	0.00106619	0.802248	0.580291	0.999275	0.999275	0.0760963	0.092188	0.89814	0.979108	0.998146	0.987305	0.892974	0.999476	0.971228	0.9999	0.585839	0.999477	0.443729	0.99977	0.973112	0.999393	0.987182	0.999456	0.999955	0.583205	0.998567	0.995337	0.690357	0.866967	0.993532	0.996731	0.66906	0.0179605	0.0861684	0.0379342	0.903125	0.991774	0.809669	0.86799	0.903752
AHDC1	0.47003	0.766704	0.967371	0.980291	0.77925	0.973816	0.77377	0.999275	0.999275	0.876262	0.963435	0.962383	0.993244	0.987541	0.911862	0.920488	0.999476	0.991488	0.9999	0.624688	0.999477	0.443729	0.99977	0.973112	0.999393	0.989436	0.999006	0.999955	0.842604	0.998567	0.995337	0.650751	0.992883	0.993532	0.996731	0.979025	0.327846	0.706925	0.928917	0.916	0.991774	0.796024	0.632712	0.57132
AHI1	0.897453	0.928502	0.887455	0.978969	0.114568	0.839843	0.68767	0.999275	0.999275	0.3121	0.092188	0.996454	0.949553	0.998146	0.86506	0.984989	0.999476	0.97389	0.9999	0.92978	0.999477	0.859928	0.99977	0.973112	0.999393	0.987182	0.999006	0.999955	0.762045	0.998567	0.995337	0.911973	0.992883	0.993532	0.996731	0.688756	0.239447	0.218757	0.809056	0.867381	0.991774	0.809526	0.867525	0.98021
AHNAK	0.751051	0.938477	0.9971	0.978969	0.0456444	0.767916	0.466687	0.999275	0.999275	0.402363	0.835005	0.90891	0.965336	0.983771	0.823432	0.942046	0.999476	0.991488	0.9999	0.85746	0.999477	0.461417	0.99977	0.973112	0.999393	0.987182	0.999006	0.999955	0.590946	0.998567	0.186274	0.968983	0.98178	0.993532	0.996731	0.0268332	0.810771	0.668296	0.226642	0.410724	0.991774	0.726507	0.610943	0.591405
AHR	0.852848	0.90952	0.988477	0.999921	0.0471222	0.642413	0.866255	0.999275	0.999275	0.372579	0.461026	0.974312	0.978222	0.983771	0.710966	0.856385	0.999476	0.983646	0.9999	0.621504	0.999477	0.963363	0.99977	0.973112	0.999393	0.987182	0.999006	0.999955	0.989251	0.998567	0.997884	0.59156	0.993461	0.993532	0.996731	0.780938	0.989068	0.781993	0.863031	0.70706	0.991774	0.926094	0.905932	0.991316
AHSA1	0.651105	0.447262	0.90962	0.986078	0.012514	0.991257	0.521958	0.999275	0.999275	0.489782	0.522268	0.89814	0.991474	0.987541	0.985868	0.960773	0.999476	0.991488	0.9999	0.769973	0.999477	0.627685	0.99977	0.992874	0.999393	0.99174	0.999006	0.999955	0.635308	0.998567	0.997802	0.672209	0.999938	0.993532	0.996731	0.864519	0.511137	0.54185	0.334629	0.933208	0.991774	0.776548	0.790253	0.917986
AHSA2P	0.619624	0.564728	0.917714	0.978969	1.09e-05	0.784818	0.88059	0.999275	0.999275	0.266994	0.0870951	0.971997	0.92653	0.987541	0.818364	0.856385	0.999476	0.987258	0.9999	0.58378	0.999477	0.479766	0.99977	0.973112	0.999393	0.987182	0.999006	0.999955	0.583205	0.998567	0.995337	0.907161	0.992883	0.993532	0.996731	0.878839	0.0223118	0.59451	0.0104308	0.931514	0.991774	0.773531	0.905089	0.680729
AHSP	0.95569	0.7124	0.975913	0.996387	0.00706808	0.617941	0.453217	0.999275	0.999275	0.344977	0.847486	0.89814	0.970158	0.983771	0.789225	0.996095	0.999476	0.991488	0.9999	0.935018	0.999477	0.634903	0.99977	0.982402	0.999393	0.999037	0.999006	0.999955	0.895482	0.998567	0.997802	0.675695	0.992883	0.993532	0.996731	0.713165	0.391422	0.81762	0.861575	0.989046	0.993881	0.989485	0.974685	0.927704
AIDA	0.99328	0.939636	0.945308	0.78363	0.00377615	0.881127	0.926919	0.999275	0.999275	0.97625	0.824552	0.970606	0.934044	0.99023	0.795945	0.954185	0.999476	0.97389	0.9999	0.951945	0.999477	0.86273	0.99977	0.973112	0.999393	0.987182	0.999006	0.999955	0.890848	0.998567	0.995337	0.968736	0.992883	0.993532	0.996731	0.475478	0.419562	0.730378	0.580181	0.787668	0.991774	0.570354	0.594371	0.376949
AIF1	0.421987	0.324084	0.912249	0.999921	0.0452778	0.589158	0.573762	0.999275	0.999275	0.571798	0.899235	0.89814	0.96898	0.983771	0.928247	0.983589	0.999476	0.971228	0.9999	0.518037	0.999477	0.453697	0.99977	0.973112	0.999393	0.987182	0.999006	0.999955	0.590063	0.998567	0.995337	0.829669	0.992883	0.998261	0.996731	0.636138	0.812048	0.334769	0.569426	0.843182	0.998113	0.921159	0.960803	0.98021
AIFM1	0.671994	0.629596	0.992141	0.996387	0.248748	0.577782	0.466687	0.999275	0.999275	0.0304322	0.108478	0.89814	0.96898	0.983771	0.980752	0.988245	0.999476	0.989821	0.9999	0.548835	0.999477	0.5566	0.99977	0.973112	0.999393	0.987182	0.999006	0.999955	0.585155	0.998567	0.995337	0.966534	0.992883	0.993532	0.996731	0.499662	0.149965	0.0819532	0.11752	0.997847	0.991774	0.570354	0.951762	0.835516
AIFM2	0.965471	0.823157	0.848013	0.919825	0.0665456	0.787835	0.487414	0.999275	0.999275	0.637956	0.875453	0.961889	0.98872	0.998146	0.978519	0.934422	0.999476	0.971228	0.9999	0.558081	0.999477	0.94091	0.99977	0.973112	0.999393	0.999037	0.999456	0.999955	0.876995	0.998567	0.995337	0.272389	0.998596	0.998261	0.996731	0.841133	0.588941	0.626278	0.948463	0.693679	0.991774	0.800215	0.976962	0.954877
AIFM3	0.907816	0.989006	0.858939	0.996387	0.00328558	0.693712	0.453625	0.999275	0.999275	0.844275	0.997744	0.957165	0.951836	0.983771	0.968755	0.882427	0.999476	0.971228	0.9999	0.959997	0.999477	0.989437	0.99977	0.986017	0.999393	0.992193	0.999006	0.999955	0.989795	0.998567	0.995337	0.999078	0.992883	0.993532	0.99939	0.455235	0.452717	0.416724	0.490054	0.705205	0.991774	0.753064	0.651404	0.66534
AIG1	0.341458	0.296994	0.997602	0.996387	0.136122	0.915054	0.465756	0.999275	0.999275	0.362707	0.257031	0.93655	0.994974	0.987541	0.992765	0.99968	0.999476	0.976227	0.9999	0.937372	0.999477	0.941112	0.99977	0.973112	0.999393	0.987182	0.999006	0.999955	0.934749	0.998567	0.995337	0.890498	0.992883	0.993833	0.99939	0.444216	0.84871	0.794921	0.973016	0.705595	0.991774	0.746811	0.960269	0.776917
AIM2	0.861376	0.753156	0.915491	0.988047	0.247276	0.943502	0.912398	0.999275	0.999275	0.820477	0.63867	0.980934	0.940631	0.983771	0.84454	0.990324	0.999476	0.971228	0.9999	0.515269	0.999477	0.659435	0.99977	0.973112	0.999393	0.989436	0.999006	0.999955	0.884555	0.998567	0.995337	0.746632	0.992883	0.993532	0.997281	0.960329	0.810771	0.716362	0.705657	0.926785	0.991774	0.923143	0.925013	0.947367
AIMP1	0.372439	0.350359	0.996776	0.976098	0.310647	0.669813	0.770093	0.999275	0.999275	0.281974	0.421115	0.953539	0.940631	0.983771	0.668744	0.937344	0.999476	0.99559	0.9999	0.983095	0.999477	0.92743	0.99977	0.973112	0.999393	0.987182	0.999006	0.999955	0.986831	0.998567	0.997802	0.616957	0.998867	0.993532	0.996731	0.476726	0.583082	0.10585	0.891947	0.936427	0.99301	0.969896	0.833069	0.715942
AIMP2	0.941913	0.870592	0.917714	0.986819	0.320042	0.59171	0.630748	0.999275	0.999275	0.0399406	0.213319	0.93655	0.978222	0.983771	0.990608	0.89412	0.999476	0.993175	0.9999	0.926848	0.999477	0.978341	0.99977	0.973112	0.999393	0.99174	0.999006	0.999955	0.822951	0.998567	0.995337	0.631645	0.992883	0.993532	0.996731	0.506591	0.647997	0.937724	0.0884458	0.788024	0.991774	0.273211	0.610943	0.414337
AIP	0.863936	0.716695	0.865633	0.996387	0.422197	0.930368	0.61528	0.999275	0.999275	0.677927	0.159353	0.953539	0.92653	0.997513	0.901259	0.923259	0.999476	0.990543	0.9999	0.683423	0.999477	0.663765	0.99977	0.98654	0.999393	0.987182	0.999006	0.999955	0.689875	0.998567	0.997802	0.875641	0.992883	0.993532	0.996731	0.671656	0.532159	0.198631	0.906062	0.465388	0.991774	0.993717	0.846768	0.844774
AJAP1	0.677522	0.829314	0.987902	0.506093	0.00281137	0.97372	0.884313	0.999275	0.999275	0.967044	0.715296	0.98233	0.915331	0.998146	0.750337	0.934422	0.999476	0.971228	0.9999	0.777514	0.999477	0.894262	0.99977	0.980199	0.999393	0.987182	0.999456	0.999955	0.968504	0.998567	0.99886	0.861592	0.992883	0.993532	0.996731	0.69911	0.578844	0.158526	0.321231	0.868574	0.991774	0.540025	0.967455	0.841961
AJM1	0.548677	0.542515	0.983386	0.986819	0.00816292	0.783091	0.894695	0.999275	0.999275	0.0561106	0.1407	0.980833	0.96898	0.983771	0.964039	0.966952	0.999476	0.991488	0.9999	0.929343	0.660072	0.815606	0.99977	0.973112	0.999393	0.999037	0.999006	0.999955	0.859427	0.998567	0.995337	0.297029	0.992883	0.993532	0.996731	0.719063	0.418872	0.804974	0.863357	0.624229	0.991774	0.830252	0.952345	0.991443
AK2	0.894294	0.584809	0.974092	0.980291	0.0139513	0.911991	0.536163	0.999275	0.999275	0.53104	0.706526	0.90891	0.964861	0.983771	0.951132	0.905539	0.999476	0.996826	0.9999	0.686132	0.999477	0.634258	0.99977	0.973112	0.999393	0.989095	0.999006	0.999955	0.660226	0.998567	0.997802	0.747283	0.999938	0.993532	0.996731	0.575984	0.655769	0.956079	0.180674	0.941547	0.991774	0.61393	0.720495	0.55546
AK3	0.684543	0.469804	0.878164	0.978969	0.0134913	0.939154	0.905499	0.999275	0.999275	0.0839024	0.225946	0.936883	0.92653	0.98706	0.774333	0.999562	0.999476	0.971228	0.9999	0.90654	0.999477	0.824605	0.99977	0.973112	0.999393	0.99174	0.999006	0.999955	0.968259	0.998567	0.997802	0.537382	0.992883	0.993532	0.996731	0.997429	0.122357	0.295067	0.354459	0.70706	0.991774	0.830252	0.59702	0.457296
AK4	0.815286	0.824936	0.8984	0.827503	0.367018	0.560598	0.790751	0.999275	0.999275	0.487647	0.511883	0.996482	0.931633	0.983771	0.909442	0.997554	0.999476	0.991488	0.9999	0.668602	0.999477	0.917212	0.99977	0.98654	0.999393	0.999222	0.999006	0.999955	0.981481	0.998567	0.995337	0.899277	0.992883	0.998605	0.99939	0.905046	0.772018	0.917295	0.993593	0.801715	0.991774	0.625971	0.974849	0.884475
AK5	0.506099	0.590283	0.93797	0.988047	0.59376	0.732565	0.614354	0.999275	0.999275	0.175308	0.0211905	0.994948	0.980374	0.99023	0.723534	0.87376	0.999476	0.991488	0.9999	0.683423	0.999477	0.94289	0.99977	0.980697	0.999393	0.992193	0.999456	0.999955	0.936807	0.998567	0.998775	0.935432	0.994211	0.993532	0.99939	0.653104	0.0579227	0.391378	0.591766	0.705595	0.557125	0.396834	0.650945	0.676711
AK6	0.327718	0.244118	0.925507	0.959578	0.759382	0.818341	0.901036	0.999275	0.999275	0.136508	0.549856	0.963632	0.940533	0.983771	0.923302	0.879249	0.999476	0.995187	0.9999	0.934152	0.999477	0.703473	0.99977	0.986444	0.999393	0.987182	0.999006	0.999955	0.865526	0.998567	0.998497	0.605751	0.993461	0.993532	0.996731	0.476013	0.31586	0.052905	0.468416	0.971319	0.991774	0.879161	0.938144	0.822511
AK7	0.844234	0.899822	0.89264	0.978969	0.00903362	0.846061	0.760187	0.999275	0.999275	0.216245	0.58099	0.89814	0.91413	0.957427	0.801153	0.856385	0.999476	0.991488	0.9999	0.905102	0.999477	0.512044	0.99977	0.989888	0.999393	0.999037	0.999006	0.999955	0.917083	0.998567	0.997884	0.69857	0.995973	0.9986	0.996731	0.466062	0.968336	0.777881	0.784636	0.737199	0.991774	0.945174	0.86519	0.92376
AK9	0.736713	0.76803	0.966544	0.995782	0.0912514	0.553378	0.581953	0.999275	0.999275	0.297989	0.505435	0.991019	0.993244	0.999974	0.766922	0.879249	0.999476	0.996853	0.9999	0.695242	0.999477	0.634903	0.99977	0.973112	0.999393	0.987182	0.999006	0.999955	0.718698	0.998567	0.995337	0.741742	0.992883	0.993532	0.997281	0.554057	0.312945	0.945339	0.491377	0.820972	0.998764	0.634451	0.72699	0.584842
AKAP1	0.547086	0.352251	0.967371	0.978969	0.0981056	0.559758	0.581957	0.999275	0.999275	0.825689	0.614859	0.93655	0.989259	0.987495	0.987003	0.987832	0.999476	0.993212	0.9999	0.623142	0.999477	0.461417	0.99977	0.973112	0.999393	0.992193	0.999006	0.999955	0.590063	0.998567	0.995337	0.867494	0.992883	0.99422	0.996731	0.700187	0.612778	0.742624	0.962985	0.941291	0.991774	0.950219	0.959345	0.809934
AKAP10	0.969125	0.871993	0.937687	0.988047	0.449201	0.80901	0.85407	0.999275	0.999275	0.595081	0.321305	0.988253	0.96898	0.987541	0.922732	0.932824	0.999476	0.99559	0.9999	0.803047	0.999477	0.922062	0.99977	0.994148	0.999393	0.987182	0.999006	0.999955	0.996669	0.998567	0.997884	0.542651	0.998867	0.994333	0.996731	0.394716	0.613977	0.632161	0.979435	0.965481	0.991774	0.969418	0.775095	0.675144
AKAP11	0.491739	0.64092	0.858939	0.980291	0.125062	0.654639	0.537179	0.999275	0.999275	0.72133	0.92039	0.988253	0.982874	0.983771	0.710966	0.962184	0.999476	0.971228	0.9999	0.518702	0.999477	0.560618	0.99977	0.993461	0.999393	0.987182	0.999006	0.999955	0.83434	0.998567	0.995337	0.654351	0.992883	0.9986	0.996731	0.659445	0.775438	0.582493	0.852648	0.755337	0.991774	0.929848	0.727668	0.638438
AKAP12	0.787	0.677753	0.884534	0.998207	0.267098	0.810118	0.783825	0.999275	0.999275	0.375286	0.791401	0.962383	0.994223	0.983771	0.939831	0.908354	0.999476	0.995468	0.9999	0.732318	0.999477	0.484474	0.99977	0.973112	0.999393	0.987182	0.999006	0.999955	0.590063	0.998567	0.995337	0.701397	0.992883	0.993532	0.996731	0.743376	0.984411	0.972972	0.603451	0.668733	0.991774	0.9875	0.919458	0.997217
AKAP13	0.344211	0.244118	0.89264	0.978969	0.688988	0.560598	0.915263	0.999275	0.999275	0.0502665	0.22764	0.997332	0.96898	0.984	0.999555	0.856385	0.999476	0.991488	0.9999	0.728282	0.999477	0.454038	0.99977	0.973112	0.999393	0.987182	0.999006	0.999955	0.600255	0.998567	0.995337	0.53518	0.992883	0.993833	0.996731	0.710477	0.36548	0.0602967	0.605493	0.834454	0.991774	0.9875	0.991247	0.98021
AKAP17A	0.639161	0.689721	0.881677	0.996387	0.0935003	0.559758	0.724948	0.999275	0.999275	0.173428	0.243181	0.965291	0.974281	0.983771	0.78295	0.959832	0.999476	0.971228	0.9999	0.668602	0.969026	0.868404	0.99977	0.973112	0.999393	0.987182	0.999006	0.999955	0.836058	0.998567	0.995337	0.741742	0.992883	0.993532	0.996731	0.659473	0.665631	0.551724	0.678517	0.38503	0.90454	0.943308	0.785062	0.697743
AKAP17A_1	0.870906	0.725513	0.94689	0.978969	0.871515	0.624028	0.654509	0.999275	0.999275	0.183484	0.258101	0.957673	0.92653	0.987541	0.863091	0.996095	0.999476	0.971228	0.9999	0.586638	0.999477	0.906611	0.99977	0.982402	0.999393	0.987182	0.999006	0.999955	0.873726	0.998567	0.99602	0.335936	0.992883	0.993532	0.899722	0.494734	0.30266	0.493073	0.147315	0.713381	0.991774	0.801974	0.854964	0.995316
AKAP3	0.812171	0.833715	0.858939	0.988047	0.0631879	0.98868	0.838078	0.999275	0.999275	0.79093	0.176127	0.996482	0.99716	0.983771	0.847644	0.856385	0.999476	0.996853	0.9999	0.912894	0.999477	0.758539	0.99977	0.973112	0.999393	0.987182	0.999006	0.999955	0.892777	0.998567	0.998497	0.853433	0.994211	0.993532	0.996731	0.556996	0.400602	0.663385	0.978649	0.903817	0.987573	0.831632	0.711146	0.781305
AKAP5	0.428919	0.644794	0.980253	0.992709	0.0897291	0.89078	0.503812	0.999275	0.999275	0.0226357	0.00265802	0.89814	0.966925	0.983771	0.983473	0.988245	0.999476	0.971228	0.9999	0.957456	0.292055	0.530369	0.99977	0.986296	0.999393	0.987182	0.999006	0.999955	0.706827	0.998567	0.995337	0.967499	0.992883	0.993532	0.996731	0.769884	0.00286735	0.964612	0.0222403	0.668733	0.428469	0.728182	0.89935	0.954877
AKAP6	0.785583	0.670084	0.987902	0.986078	0.345988	0.732762	0.721172	0.999275	0.999275	0.0890056	5.27e-05	0.954577	0.965336	0.983771	0.668744	0.966952	0.999476	0.971228	0.9999	0.829273	0.0644859	0.717085	0.99977	0.973112	0.999393	0.987182	0.999006	0.999955	0.951202	0.998567	0.995337	0.777602	0.992883	0.993532	0.996731	0.911688	5.84e-05	0.882058	0.0116504	0.659715	0.462322	0.517542	0.791359	0.810214
AKAP7	0.575555	0.542035	0.922097	0.99835	1.7e-05	0.560598	0.485803	0.999275	0.999275	0.739764	0.842701	0.89814	0.926877	0.983771	0.987412	0.922999	0.999476	0.991488	0.9999	0.692232	0.999477	0.461417	0.99977	0.973112	0.999393	0.987182	0.999006	0.999955	0.590946	0.998567	0.995337	0.909607	0.992883	0.993532	0.996731	0.34054	0.515379	0.831737	0.33709	0.833247	0.991774	0.543162	0.653541	0.646086
AKAP8	0.502874	0.441247	0.941446	0.980291	0.842153	0.818238	0.650296	0.999275	0.999275	0.322793	0.868373	0.89814	0.991474	0.987541	0.945714	0.879249	0.999476	0.988583	0.9999	0.965052	0.999477	0.815902	0.99977	0.973112	0.999393	0.99174	0.999006	0.999955	0.810544	0.998567	0.997884	0.732544	0.999938	0.99839	0.996731	0.604514	0.731575	0.518355	0.499313	0.846516	0.991774	0.89271	0.789648	0.73206
AKAP8L	0.841777	0.76024	0.997256	0.399954	0.000990196	0.706126	0.831823	0.999275	0.999275	0.0150141	0.353755	0.980934	0.982392	0.983771	0.7687	0.944876	0.999476	0.996577	0.9999	0.959997	0.999477	0.827838	0.99977	0.973112	0.999393	0.987182	0.999006	0.999955	0.958217	0.998567	0.995337	0.990762	0.992883	0.993532	0.99807	0.631072	0.597059	0.109713	0.870522	0.912859	0.991774	0.933305	0.651294	0.617916
AKAP9	0.750014	0.913644	0.881677	0.978969	0.00535859	0.882059	0.948761	0.999275	0.999275	0.650003	0.671768	0.957986	0.92653	0.99023	0.686131	0.883934	0.999476	0.971228	0.9999	0.790859	0.999477	0.90319	0.99977	0.973112	0.999393	0.995463	0.999006	0.999955	0.955271	0.998567	0.995337	0.732208	0.992883	0.993833	0.996731	0.695876	0.876926	0.549811	0.729046	0.726462	0.991774	0.708405	0.594371	0.374023
AKIP1	0.663462	0.580376	0.912249	0.984061	0.497204	0.931339	0.537179	0.999275	0.999275	0.261578	0.777652	0.958199	0.965583	0.983771	0.863091	0.856385	0.999476	0.991488	0.9999	0.781925	0.999477	0.531858	0.99977	0.973112	0.999393	0.987182	0.999006	0.999955	0.913746	0.998567	0.997802	0.47125	0.992883	0.993532	0.996731	0.903792	0.89641	0.387826	0.912227	0.792766	0.991774	0.85709	0.937002	0.94128
AKIRIN1	0.655428	0.735036	0.940402	0.978969	0.0840435	0.718341	0.577911	0.999275	0.999275	0.733145	0.660167	0.963632	0.954259	0.998146	0.766922	0.884406	0.999476	0.996853	0.9999	0.948906	0.999477	0.677969	0.99977	0.973112	0.999393	0.992193	0.999006	0.999955	0.943352	0.998567	0.995337	0.779147	0.995091	0.993532	0.996731	0.512403	0.950334	0.967186	0.802192	0.763309	0.991774	0.847576	0.981858	0.930364
AKIRIN2	0.6699	0.401601	0.942645	0.986485	0.467942	0.946575	0.636776	0.999275	0.999275	0.996217	0.641624	0.89814	0.944701	0.983771	0.714861	0.984989	0.999476	0.991488	0.9999	0.87445	0.999477	0.971655	0.99977	0.99095	0.999393	0.992193	0.999006	0.999955	0.894946	0.998567	0.997802	0.815849	0.993461	0.993833	0.996731	0.27942	0.726567	0.864181	0.839938	0.87021	0.991774	0.978308	0.976962	0.991443
AKNA	0.533271	0.641053	0.984901	0.988047	0.902971	0.676689	0.995611	0.999275	0.999275	0.407164	0.875259	0.963953	0.978222	0.983771	0.922732	0.856385	0.999476	0.995187	0.9999	0.944906	0.999477	0.538342	0.99977	0.973112	0.999393	0.987182	0.999006	0.999955	0.843164	0.998567	0.995337	0.992826	0.992883	0.993532	0.997281	0.706279	0.736889	0.629983	0.986294	0.847112	0.991774	0.949963	0.797097	0.962265
AKR1A1	0.414392	0.563611	0.98409	0.978969	0.034692	0.817835	0.465756	0.999275	0.999275	0.683749	0.895141	0.922752	0.973043	0.983771	0.897406	0.856385	0.999476	0.971228	0.9999	0.767412	0.999477	0.541456	0.99977	0.986296	0.999393	0.999037	0.999006	0.999955	0.887803	0.998567	0.996389	0.52097	0.999938	0.994672	0.996731	0.122967	0.626263	0.291811	0.304848	0.537282	0.991774	0.469735	0.595389	0.460928
AKR1B1	0.996101	0.945494	0.930776	0.986078	0.0382049	0.926169	0.465756	0.999275	0.999275	0.698194	0.586264	0.917011	0.950861	0.983771	0.80727	0.880076	0.999476	0.971228	0.9999	0.973054	0.999477	0.941644	0.99977	0.973112	0.999393	0.989095	0.999006	0.999955	0.985107	0.998567	0.997802	0.973744	0.997051	0.993532	0.999363	0.558953	0.861364	0.399235	0.563941	0.886716	0.991774	0.705622	0.610943	0.469889
AKR1C1	0.976238	0.920959	0.976358	0.978969	0.169895	0.543321	0.947185	0.999275	0.999275	0.255613	0.599698	0.974823	0.91413	0.987228	0.89094	0.856385	0.999476	0.971228	0.9999	0.710369	0.999477	0.82233	0.99977	0.973112	0.999393	0.99174	0.999456	0.999955	0.940674	0.998567	0.997802	0.978899	0.992883	0.993532	0.996731	0.759017	0.829128	0.762571	0.861575	0.966577	0.991774	0.675315	0.933333	0.757814
AKR1C3	0.694426	0.868593	0.779475	0.992709	1.3e-10	0.778314	0.907739	0.999275	0.999275	0.543009	0.598543	0.965504	0.91413	0.983771	0.710966	0.924069	0.999476	0.971228	0.9999	0.58378	0.999477	0.443729	0.99977	0.973112	0.999393	0.987182	0.999456	0.999955	0.585155	0.998567	0.995337	0.909316	0.992883	0.993532	0.996731	0.450287	0.995356	0.641864	0.997337	0.737199	0.991774	0.727767	0.954547	0.980257
AKR1E2	0.427407	0.436869	0.939689	0.998554	0.00162001	0.648984	0.515496	0.999275	0.999275	0.977599	0.894042	0.89814	0.933372	0.983771	0.947068	0.993101	0.999476	0.99559	0.9999	0.776279	0.999477	0.443729	0.99977	0.973112	0.999393	0.987182	0.999006	0.999955	0.585155	0.998567	0.995337	0.981539	0.992883	0.993532	0.996731	0.535322	0.50097	0.684681	0.648821	0.941291	0.991774	0.686665	0.890157	0.986128
AKR7A2	0.720574	0.88811	0.989205	0.997497	0.00438719	0.815038	0.525606	0.999275	0.999275	0.793916	0.743543	0.89814	0.965209	0.983771	0.750942	0.876443	0.999476	0.998929	0.9999	0.714962	0.999477	0.999219	0.99977	0.99374	0.999393	0.997263	0.999006	0.999955	0.93672	0.998567	0.997802	0.54748	0.992883	0.993833	0.996731	0.617259	0.726601	0.727982	0.492002	0.961305	0.991774	0.581188	0.635193	0.507295
AKT1	0.575555	0.408746	0.914946	0.98336	0.0589056	0.97372	0.809462	0.999275	0.999275	0.285494	0.852341	0.996182	0.92653	0.998146	0.732678	0.996095	0.999476	0.991488	0.9999	0.937639	0.999477	0.934054	0.99977	0.980697	0.999393	0.99454	0.999006	0.999955	0.916235	0.998567	0.997802	0.989683	0.992883	0.993532	0.99939	0.971637	0.955034	0.896852	0.561419	0.962448	0.991774	0.684707	0.594371	0.377875
AKT1S1	0.922829	0.728464	0.999958	0.991898	0.377574	0.935227	0.616119	0.999275	0.999275	0.118398	0.582764	0.996454	0.982874	0.983771	0.750242	0.964721	0.999476	0.977123	0.9999	0.933244	0.999477	0.822577	0.99977	0.973112	0.999393	0.992003	0.999006	0.999955	0.981481	0.998567	0.998775	0.417659	0.999938	0.993532	0.996731	0.859371	0.937573	0.795973	0.573564	0.783263	0.991774	0.890171	0.914369	0.955986
AKT2	0.445227	0.519437	0.963176	0.978969	0.257103	0.905058	0.994629	0.999275	0.999275	0.144585	0.771625	0.988253	0.959165	0.99023	0.726826	0.996095	0.999476	0.971228	0.9999	0.917411	0.999477	0.794758	0.99977	0.973112	0.999393	0.987182	0.999456	0.999955	0.742177	0.998567	0.995337	0.931586	0.994643	0.993833	0.996731	0.897244	0.951878	0.388015	0.562034	0.989756	0.991774	0.930916	0.727668	0.618157
AKT3	0.411165	0.476033	0.945333	0.998207	0.127007	0.664465	0.59627	0.999275	0.999275	0.0925456	0.206421	0.925526	0.981631	0.983771	0.668744	0.884406	0.999476	0.987787	0.9999	0.965052	0.999477	0.826795	0.99977	0.973112	0.999393	0.987182	0.999006	0.999955	0.903128	0.999128	0.995337	0.859819	0.992883	0.993532	0.996731	0.770289	0.211866	0.381951	0.47265	0.710369	0.991774	0.673797	0.59702	0.463899
AKT3-IT1	0.982569	0.808007	0.995094	0.988047	0.553038	0.900547	0.580291	0.999275	0.999275	0.358965	0.588595	0.991167	0.967695	0.983771	0.668744	0.988245	0.999476	0.971228	0.9999	0.741635	0.999477	0.713243	0.99977	0.989351	0.999393	0.990764	0.999456	0.999955	0.898549	0.998567	0.997884	0.961066	0.994211	0.993532	0.996731	0.967406	0.45664	0.577518	0.430351	0.792766	0.991774	0.85221	0.773419	0.618157
AKTIP	0.492022	0.559374	0.89264	0.992709	0.0313276	0.600335	0.998145	0.999275	0.999275	0.0571885	0.702296	0.971721	0.936482	0.998146	0.778756	0.968347	0.999476	0.996853	0.9999	0.957207	0.999477	0.651754	0.99977	0.989213	0.999393	0.987182	0.999006	0.999955	0.954631	0.998567	0.997884	0.978899	0.993461	0.993532	0.996731	0.99566	0.846828	0.548378	0.973773	0.948148	0.991774	0.852318	0.974685	0.999765
ALAD	0.523051	0.56721	0.917953	0.978969	0.895966	0.947744	0.72951	0.999275	0.999275	0.116904	0.500069	0.994916	0.982563	0.983771	0.835551	0.895434	0.999476	0.991488	0.9999	0.776279	0.999477	0.855283	0.99977	0.997221	0.999393	0.987182	0.999006	0.999955	0.785938	0.998567	0.997802	0.92969	0.992883	0.993532	0.996731	0.951616	0.94627	0.421424	0.417686	0.715962	0.991774	0.830684	0.854502	0.959924
ALAS1	0.918756	0.657844	0.90962	0.997497	0.00855762	0.642765	0.921789	0.999275	0.999275	0.303931	0.677641	0.962383	0.951796	0.998146	0.741467	0.991955	0.999476	0.993483	0.9999	0.769746	0.999477	0.569343	0.99977	0.973112	0.999393	0.987182	0.999456	0.999955	0.635308	0.998567	0.995337	0.815868	0.992883	0.993532	0.996731	0.803362	0.570216	0.823819	0.317423	0.961305	0.991774	0.625971	0.653541	0.56301
ALAS2	0.900315	0.73923	0.941446	0.992709	0.00208627	0.770405	0.639975	0.999275	0.999275	0.300048	0.668718	0.89814	0.956396	0.983771	0.770644	0.962184	0.999476	0.971228	0.9999	0.71922	0.999477	0.602466	0.99977	0.98654	0.999393	0.998888	0.999006	0.999955	0.913746	0.998567	0.998775	0.893233	0.992883	0.993532	0.99939	0.615647	0.767007	0.758686	0.956883	0.728008	0.991774	0.985254	0.991247	0.923797
ALCAM	0.496546	0.535181	0.83881	0.971694	0.767317	0.620611	0.904337	0.999275	0.999275	0.0942345	0.206487	0.931159	0.965209	0.987541	0.878818	0.999375	0.999476	0.976227	0.9999	0.765241	0.999477	0.496668	0.99977	0.980199	0.999393	0.997194	0.999006	0.999955	0.590946	0.998567	0.997802	0.946577	0.992883	0.993532	0.996731	0.302891	0.241699	0.11834	0.6799	0.70706	0.991774	0.743237	0.701921	0.86577
ALDH16A1	0.890981	0.787669	0.917953	0.978969	0.152813	0.946355	0.623629	0.999275	0.999275	0.417475	0.964677	0.928142	0.95745	0.983771	0.948704	0.880875	0.999476	0.993483	0.9999	0.599659	0.999477	0.938359	0.99977	0.988598	0.999393	0.987182	0.999006	0.999955	0.919351	0.998567	0.997802	0.356451	0.992883	0.993532	0.996731	0.471186	0.598707	0.814702	0.656147	0.903084	0.991774	0.887591	0.932333	0.907896
ALDH18A1	0.590989	0.453802	0.983386	0.980291	0.000192758	0.559758	0.444558	0.999275	0.999275	0.25686	0.463089	0.89814	0.965978	0.983771	0.931432	0.989772	0.999476	0.991488	0.9999	0.58378	0.999477	0.600804	0.99977	0.973112	0.999393	0.987182	0.999006	0.999955	0.687607	0.998567	0.995337	0.801094	0.992883	0.9986	0.996731	0.441323	0.418386	0.721744	0.132738	0.905968	0.991774	0.600234	0.754925	0.662307
ALDH1A1	0.982949	0.745528	0.902267	0.975675	0.0783866	0.959882	0.736979	0.999275	0.999275	0.278716	0.15192	0.996182	0.92653	0.983771	0.964039	0.980632	0.999476	0.971228	0.9999	0.870564	0.999477	0.876667	0.99977	0.980199	0.999393	0.992193	0.999006	0.999955	0.821407	0.998567	0.997884	0.886887	0.999938	0.9986	0.996731	0.810465	0.223131	0.810768	0.212044	0.751727	0.991774	0.927617	0.913645	0.917497
ALDH1A3-AS1	0.902691	0.895027	0.989205	0.978969	0.57045	0.97571	0.642259	0.999275	0.999275	0.389559	0.268652	0.998884	0.95745	0.998146	0.839759	0.996095	0.999476	0.971228	0.9999	0.858888	0.999477	0.80378	0.99977	0.990535	0.999393	0.987182	0.999006	0.999955	0.970152	0.998567	0.998497	0.897597	0.992883	0.998353	0.997281	0.62738	0.0569914	0.420713	0.384254	0.720668	0.991774	0.822976	0.900849	0.80803
ALDH1B1	0.950485	0.897708	0.989205	0.992709	0.0032521	0.705372	0.495991	0.999275	0.999275	0.527573	0.707916	0.89814	0.973043	0.983771	0.938514	0.94953	0.999476	0.991488	0.9999	0.647759	0.999477	0.848922	0.99977	0.973112	0.999393	0.987182	0.999006	0.999955	0.793079	0.998567	0.997802	0.524522	0.992883	0.993532	0.996731	0.483016	0.63949	0.813614	0.21701	0.981713	0.991774	0.614627	0.804455	0.622627
ALDH2	0.689462	0.486547	0.917953	0.978969	0.0546871	0.693626	0.927454	0.999275	0.999275	0.0114401	0.0729908	0.919084	0.958821	0.983771	0.929247	0.94489	0.999476	0.993483	0.9999	0.702476	0.999477	0.838504	0.99977	0.980199	0.999393	0.987182	0.999006	0.999955	0.894946	0.998567	0.997802	0.347312	0.992883	0.993532	0.996731	0.922741	0.0801164	0.222075	0.2106	0.88059	0.991774	0.595883	0.59702	0.518423
ALDH3A2	0.851411	0.713874	0.934199	0.978969	0.0026191	0.847264	0.407589	0.999275	0.999275	0.559817	0.700901	0.89814	0.991474	0.983771	0.963859	0.925312	0.999476	0.971228	0.9999	0.542491	0.999477	0.654105	0.99977	0.973112	0.999393	0.987182	0.999006	0.999955	0.694175	0.998567	0.995337	0.960415	0.992883	0.993532	0.996731	0.358251	0.541398	0.682321	0.132738	0.997657	0.992996	0.455496	0.677186	0.592077
ALDH3B1	0.831021	0.659235	0.83881	0.986078	0.31309	0.926486	0.871756	0.999275	0.999275	0.0714057	0.738423	0.998425	0.984272	0.998146	0.902429	0.923259	0.999476	0.991488	0.9999	0.748232	0.999477	0.944041	0.99977	0.98654	0.999393	0.999037	0.999006	0.999955	0.93827	0.998567	0.997884	0.778355	0.993461	0.993532	0.996731	0.87497	0.79069	0.808242	0.708783	0.89889	0.991774	0.72471	0.594371	0.4226
ALDH4A1	0.825653	0.86808	0.853096	0.988047	0.505498	0.601677	0.763083	0.999275	0.999275	0.143143	0.458665	0.998425	0.92653	0.983771	0.668744	0.856385	0.999476	0.983646	0.9999	0.579274	0.999477	0.606046	0.99977	0.973112	0.999393	0.992003	0.999006	0.999955	0.702187	0.998567	0.995337	0.598577	0.992883	0.993532	0.996731	0.559842	0.675286	0.984247	0.536818	0.94327	0.991774	0.517865	0.751079	0.750993
ALDH5A1	0.337235	0.347219	0.941999	0.998207	0.950493	0.987611	0.959879	0.999275	0.999275	0.0463012	0.418641	0.962369	0.969804	0.983771	0.889689	0.856385	0.999476	0.866491	0.9999	0.442426	0.999477	0.713124	0.99977	0.973112	0.999393	0.987182	0.999006	0.999955	0.803012	0.998567	0.997802	0.619232	0.9979	0.993532	0.996731	0.799312	0.594283	0.0550856	0.722575	0.918106	0.991774	0.964011	0.912685	0.90237
ALDH6A1	0.511989	0.342649	0.983386	0.984645	0.0493055	0.778146	0.690408	0.999275	0.999275	0.437533	0.893887	0.93655	0.971953	0.983771	0.89137	0.975771	0.999476	0.976227	0.9999	0.542491	0.999477	0.557473	0.99977	0.973112	0.999393	0.99174	0.999006	0.999955	0.623321	0.998567	0.997802	0.611284	0.998867	0.9986	0.996731	0.807289	0.935238	0.21912	0.462807	0.859667	0.991774	0.800215	0.835039	0.781417
ALDH7A1	0.944217	0.845212	0.94943	0.917287	0.924483	0.740458	0.758459	0.999275	0.999275	0.508896	0.605795	0.964544	0.938715	0.998146	0.974003	0.879249	0.999476	0.971228	0.9999	0.601196	0.999477	0.876667	0.99977	0.987146	0.999393	0.987182	0.999006	0.999955	0.97586	0.998567	0.995337	0.806722	0.992883	0.993532	0.996731	0.977151	0.786505	0.572456	0.971998	0.811957	0.991774	0.949141	0.81381	0.862199
ALDH8A1	0.91665	0.580952	0.970315	0.988047	0.5361	0.604796	0.871648	0.999275	0.999275	0.0839024	0.128909	0.974312	0.92653	0.983771	0.84454	0.887463	0.999476	0.975881	0.9999	0.664399	0.999477	0.443729	0.99977	0.973112	0.999393	0.987182	0.999006	0.999955	0.57093	0.998567	0.995337	0.597662	0.992883	0.993532	0.996731	0.892711	0.522774	0.199178	0.405189	0.991732	0.996467	0.95304	0.799541	0.808175
ALDH9A1	0.46493	0.252021	0.9971	0.989572	0.07484	0.931029	0.62678	0.999275	0.999275	0.152904	0.297231	0.996182	0.940631	0.983771	0.977867	0.993083	0.999476	0.971228	0.9999	0.536849	0.999477	0.699279	0.99977	0.9855	0.999393	0.989436	0.999006	0.999955	0.688228	0.998567	0.997802	0.58882	0.999938	0.993532	0.996731	0.793713	0.487767	0.259889	0.289846	0.949728	0.991774	0.863602	0.868439	0.768796
ALDOA	0.902591	0.905706	0.943603	0.980517	0.0512183	0.904592	0.947185	0.999275	0.999275	0.931509	0.8288	0.991451	0.92653	0.983771	0.978519	0.929575	0.999476	0.976227	0.9999	0.548835	0.999477	0.916466	0.99977	0.973112	0.999393	0.987182	0.999006	0.999955	0.947879	0.998567	0.997802	0.588271	0.992883	0.993833	0.997281	0.61315	0.82696	0.819112	0.740799	0.740552	0.991774	0.991445	0.969671	0.876183
ALDOC	0.491739	0.362214	0.997602	0.978969	0.0299642	0.547535	0.695086	0.999275	0.999275	0.198397	0.702601	0.934158	0.984883	0.997513	0.97209	0.938194	0.999476	0.998274	0.9999	0.586638	0.999477	0.768911	0.99977	0.973112	0.999393	0.987182	0.999006	0.999955	0.780075	0.998567	0.995337	0.995274	0.992883	0.993532	0.996731	0.842652	0.609109	0.361004	0.537052	0.755337	0.991774	0.889127	0.75224	0.634536
ALG1	0.842424	0.94103	0.95158	0.978969	0.0518744	0.880695	0.703328	0.999275	0.999275	0.938088	0.910268	0.931159	0.970158	0.983771	0.804717	0.879249	0.999476	0.981477	0.9999	0.897152	0.999477	0.996425	0.999787	0.982402	0.999393	0.989095	0.999006	0.999955	0.928786	0.998567	0.997802	0.59156	0.999938	0.9986	0.996731	0.410221	0.994986	0.588539	0.546768	0.742548	0.991774	0.829192	0.696404	0.565262
ALG10	0.938208	0.989313	0.830609	0.988047	0.00328696	0.692179	0.478614	0.999275	0.999275	0.608219	0.572833	0.996182	0.982874	0.983771	0.98722	0.891406	0.999476	0.971228	0.9999	0.553706	0.999477	0.600804	0.99977	0.973112	0.999393	0.987182	0.999006	0.999955	0.678331	0.998567	0.995337	0.938715	0.992883	0.993532	0.99939	0.508106	0.651089	0.936895	0.29228	0.981319	0.997533	0.705595	0.876792	0.881716
ALG10B	0.4249	0.48872	0.858939	0.947574	0.260963	0.836144	0.699864	0.999275	0.999275	0.0571885	0.224639	0.946278	0.993882	0.983771	0.793764	0.856385	0.999476	0.991488	0.9999	0.900506	0.999477	0.799061	0.99977	0.973112	0.999393	0.999037	0.999006	0.999955	0.756356	0.998567	0.998497	0.742635	0.999938	0.993532	0.996731	0.802706	0.269498	0.137435	0.60674	0.760633	0.917533	0.995987	0.908335	0.893092
ALG11	0.651548	0.866694	0.965508	0.996387	0.86999	0.742445	0.876207	0.999275	0.999275	0.398984	0.66961	0.996182	0.917558	0.983771	0.726814	0.987832	0.999476	0.991488	0.9999	0.989768	0.999477	0.827838	0.99977	0.973112	0.999393	0.992003	0.999006	0.999955	0.940239	0.998567	0.997884	0.946314	0.999938	0.993532	0.996731	0.374348	0.805284	0.870893	0.864758	0.972872	0.991774	0.97473	0.964268	0.970009
ALG12	0.644672	0.940526	0.997602	0.992709	0.0662332	0.576338	0.980151	0.999275	0.999275	0.585286	0.991547	0.957986	0.965209	0.998146	0.778756	0.989923	0.999476	0.993483	0.9999	0.7248	0.999477	0.52697	0.99977	0.973112	0.999393	0.987182	0.999006	0.999955	0.802432	0.998567	0.995337	0.655812	0.992883	0.993532	0.996731	0.938791	0.852827	0.76862	0.743321	0.801108	0.991774	0.802692	0.610727	0.509852
ALG13	0.842121	0.905603	0.845449	0.978969	0.928074	0.89078	0.851562	0.999275	0.999275	0.297183	0.509672	0.964544	0.97269	0.999974	0.772188	0.964721	0.999476	0.97667	0.9999	0.823295	0.999477	0.824041	0.99977	0.989213	0.999393	0.987182	0.999006	0.999955	0.937644	0.998567	0.995337	0.58139	0.992883	0.993532	0.996731	0.969887	0.834541	0.884133	0.604752	0.777298	0.991774	0.876609	0.815724	0.565262
ALG14	0.344508	0.252021	0.959815	0.983901	0.605592	0.864885	0.583872	0.999275	0.999275	0.371804	0.896552	0.991019	0.963929	0.998146	0.811388	0.856385	0.999476	0.991488	0.9999	0.906993	0.999477	0.840354	0.99977	0.973112	0.999393	0.992193	0.999006	0.999955	0.920093	0.998567	0.995337	0.443969	0.992883	0.993532	0.996731	0.398664	0.889777	0.277904	0.907108	0.787668	0.991774	0.8841	0.884959	0.994275
ALG1L2	0.664658	0.743916	0.229833	0.708612	0.968817	0.956425	0.536735	0.999275	0.999275	0.130205	0.463615	0.89814	0.936482	0.983771	0.874171	0.996438	0.999476	0.997144	0.9999	0.958584	0.999477	0.443729	0.99977	0.639271	0.999393	0.987182	0.999006	0.999955	0.293951	0.998567	0.132956	0.742852	0.531001	0.993833	0.996731	0.519351	0.61788	0.844209	0.730321	0.645877	0.991774	0.726274	0.803956	0.610899
ALG1L9P	0.818071	0.972643	0.947007	0.986078	0.535663	0.823366	0.682608	0.999275	0.999275	0.172699	0.0784264	0.990537	0.993882	0.996328	0.746224	0.856385	0.999476	0.971228	0.9999	0.745167	0.999477	0.949449	0.99977	0.986296	0.999393	0.987182	0.999006	0.999955	0.917516	0.998567	0.998497	0.437982	0.992883	0.998261	0.996731	0.8943	0.356611	0.345736	0.512965	0.99679	0.991774	0.799485	0.965459	0.952806
ALG2	0.551422	0.422587	0.967371	0.989572	0.636019	0.807584	0.933874	0.999275	0.999275	0.250126	0.179948	0.90891	0.982874	0.983771	0.944212	0.881611	0.999476	0.991488	0.9999	0.912289	0.999477	0.662148	0.99977	0.973112	0.999393	0.987182	0.999006	0.999955	0.6802	0.998567	0.995337	0.674666	0.992883	0.993532	0.996731	0.166654	0.391903	0.0793149	0.952712	0.91519	0.997822	0.850462	0.891598	0.773558
ALG3	0.623217	0.881764	0.95158	0.999921	0.0783866	0.626186	0.920667	0.999275	0.999275	0.980871	0.687658	0.970874	0.965336	0.99023	0.748697	0.879249	0.999476	0.993483	0.9999	0.871207	0.999477	0.838463	0.99977	0.973112	0.999393	0.987182	0.999006	0.999955	0.991458	0.998567	0.997802	0.383613	0.993076	0.993532	0.996731	0.54961	0.263936	0.628236	0.905175	0.742548	0.997533	0.860977	0.90253	0.776917
ALG5	0.327718	0.244118	0.997571	0.996303	0.219975	0.764132	0.987711	0.999275	0.999275	0.324788	0.916911	0.931204	0.982874	0.983771	0.907844	0.856385	0.999476	0.99465	0.9999	0.772802	0.999477	0.522799	0.99977	0.995186	0.999393	0.990679	0.999006	0.999955	0.794248	0.998567	0.997884	0.482347	0.998867	0.993532	0.996731	0.494734	0.730266	0.130444	0.955307	0.800938	0.996767	0.887411	0.917615	0.968548
ALG6	0.514254	0.728276	0.930776	0.996387	0.939629	0.840018	0.855857	0.999275	0.999275	0.0403808	0.245069	0.990537	0.978222	0.983771	0.811949	0.856385	0.999476	0.991488	0.9999	0.851029	0.999477	0.723418	0.99977	0.973112	0.999393	0.992193	0.999456	0.999955	0.843858	0.998567	0.997884	0.92266	0.996183	0.993532	0.99939	0.941936	0.410425	0.273868	0.747391	0.834249	0.991774	0.899018	0.833747	0.7109
ALG8	0.661356	0.799455	0.999873	0.988047	0.0238856	0.845319	0.738904	0.999275	0.999275	0.891981	0.743899	0.953539	0.978222	0.983771	0.971697	0.856385	0.999476	0.991488	0.9999	0.805255	0.999477	0.748801	0.99977	0.986296	0.999393	0.987182	0.999006	0.999955	0.994979	0.998567	0.997884	0.942671	0.992883	0.993532	0.99939	0.579526	0.957353	0.862061	0.378431	0.778256	0.991774	0.521995	0.653541	0.501168
ALG9	0.908444	0.879145	0.954871	0.995059	0.719799	0.787076	0.734748	0.999275	0.999275	0.481789	0.572833	0.934158	0.970448	0.983771	0.759523	0.988245	0.999476	0.991488	0.9999	0.930803	0.999477	0.791034	0.99977	0.973112	0.999393	0.995463	0.999006	0.999955	0.982059	0.998567	0.995337	0.197309	0.992883	0.993532	0.996731	0.980903	0.23957	0.914299	0.899344	0.800596	0.991774	0.995775	0.997293	0.842416
ALKBH1	0.724809	0.869409	0.972857	0.978969	0.0233622	0.931607	0.528844	0.999275	0.999275	0.78424	0.76899	0.962383	0.964861	0.983771	0.983473	0.856385	0.999476	0.971228	0.9999	0.891495	0.999477	0.921999	0.99977	0.973112	0.999393	0.987803	0.999006	0.999955	0.973473	0.998567	0.997884	0.967944	0.992883	0.993532	0.999363	0.653104	0.52457	0.951488	0.47538	0.846112	0.995186	0.583518	0.861548	0.683412
ALKBH2	0.528803	0.628896	0.972857	0.984281	0.16563	0.949786	0.93908	0.999275	0.999275	0.20587	0.237387	0.962383	0.965336	0.997513	0.950161	0.923259	0.999476	0.971228	0.9999	0.796924	0.999477	0.581297	0.99977	0.973112	0.999393	0.987182	0.999006	0.999955	0.760769	0.998567	0.995337	0.455371	0.992883	0.993532	0.996731	0.659982	0.32731	0.147438	0.711356	0.954801	0.991774	0.942049	0.700513	0.543055
ALKBH3	0.360205	0.592926	0.995623	0.980517	0.685528	0.978516	0.965499	0.999275	0.999275	0.182016	0.263059	0.919021	0.92653	0.983771	0.77955	0.988245	0.999476	0.971228	0.9999	0.698183	0.999477	0.681136	0.99977	0.990535	0.999393	0.987182	0.999006	0.999955	0.928786	0.998567	0.997884	0.970631	0.992883	0.993532	0.997281	0.288958	0.653106	0.118107	0.952819	0.97182	0.997364	0.736276	0.908107	0.812522
ALKBH4	0.818071	0.794015	0.967371	0.978969	0.647392	0.985785	0.636572	0.999275	0.999275	0.583979	0.843025	0.962533	0.993882	0.995686	0.86506	0.908354	0.999476	0.991488	0.9999	0.924498	0.76278	0.749964	0.99977	0.973112	0.999393	0.998876	0.999006	0.999955	0.954201	0.998567	0.995337	0.537803	0.992883	0.993532	0.996731	0.299728	0.655176	0.927717	0.609881	0.693679	0.991774	0.684707	0.801973	0.775491
ALKBH5	0.633449	0.416569	0.988477	0.978969	0.0108098	0.875873	0.641484	0.999275	0.999275	0.26571	0.477059	0.962533	0.96898	0.99018	0.944212	0.998892	0.999476	0.99559	0.9999	0.555838	0.999477	0.77487	0.99977	0.983457	0.999393	0.99174	0.999006	0.999955	0.748616	0.998567	0.997884	0.981539	0.998867	0.993532	0.997281	0.724044	0.632394	0.345023	0.152003	0.93	0.991774	0.85221	0.798657	0.688929
ALKBH6	0.720587	0.907022	0.959205	0.997348	0.804121	0.677541	0.607524	0.999275	0.999275	0.576705	0.170494	0.965504	0.99362	0.99023	0.901693	0.933409	0.999476	0.971228	0.9999	0.58378	0.999477	0.988085	0.99977	0.973112	0.999393	0.990764	0.999006	0.999955	0.985938	0.998567	0.997884	0.528365	0.999938	0.9986	0.996731	0.972288	0.0846822	0.234607	0.730321	0.839943	0.991774	0.890457	0.837802	0.831807
ALKBH7	0.445993	0.288494	0.967371	0.978969	0.00816209	0.626695	0.966338	0.999275	0.999275	0.589426	0.464041	0.997332	0.940631	0.999974	0.78295	0.957313	0.999476	0.996853	0.9999	0.729469	0.999477	0.464265	0.99977	0.973112	0.999393	0.987182	0.999006	0.999955	0.585155	0.998567	0.995337	0.347312	0.992883	0.993532	0.996731	0.931095	0.765505	0.34922	0.321131	0.777896	0.991774	0.583518	0.701921	0.682821
ALKBH8	0.724809	0.566121	0.858939	0.988047	0.664691	0.884088	0.661231	0.999275	0.999275	0.639979	0.938384	0.962533	0.950861	0.983771	0.670551	0.951753	0.999476	0.971228	0.9999	0.585531	0.999477	0.467181	0.99977	0.986296	0.999393	0.99174	0.999006	0.999955	0.585155	0.998567	0.997802	0.776473	0.994211	0.993532	0.99939	0.579583	0.993871	0.614957	0.481328	0.817199	0.998113	0.977566	0.75224	0.725129
ALMS1	0.763876	0.561526	0.974092	0.996387	0.33853	0.892093	0.947013	0.999275	0.999275	0.0530328	0.245438	0.979046	0.983917	0.983771	0.986129	0.882427	0.999476	0.971228	0.9999	0.735449	0.999477	0.49813	0.99977	0.973112	0.999393	0.987182	0.999006	0.999955	0.603062	0.998567	0.995337	0.795981	0.992883	0.993532	0.996731	0.917127	0.481646	0.0424264	0.67868	0.705595	0.998764	0.901778	0.991247	0.921341
ALMS1-IT1	0.790058	0.759641	0.93152	0.996387	0.178446	0.604796	0.723915	0.999275	0.999275	0.759674	0.961664	0.931204	0.970158	0.998146	0.710966	0.932409	0.999476	0.971228	0.9999	0.748232	0.999477	0.443729	0.99977	0.973112	0.999393	0.987182	0.999006	0.999955	0.44074	0.998567	0.995337	0.778339	0.992883	0.993532	0.996731	0.912956	0.838546	0.592816	0.688509	0.921129	0.991774	0.943014	0.6457	0.50945
ALOX12	0.862846	0.924923	0.853096	0.978969	0.777191	0.70155	0.468239	0.999275	0.999275	0.193056	0.532919	0.89814	0.993882	0.983771	0.839759	0.929575	0.999476	0.991488	0.9999	0.866997	0.999477	0.857197	0.99977	0.973112	0.999393	0.993282	0.999006	0.999955	0.88364	0.998567	0.995337	0.555577	0.999938	0.993532	0.996731	0.516874	0.6793	0.0843766	0.898997	0.952871	0.991774	0.72471	0.905017	0.893092
ALOX12-AS1	0.581261	0.567936	0.997639	0.976773	0.0114916	0.931197	0.605651	0.999275	0.999275	0.33855	0.626888	0.925526	0.931025	0.983771	0.972332	0.965822	0.999476	0.971228	0.9999	0.615577	0.999477	0.485545	0.99977	0.98389	0.999393	0.987182	0.999006	0.999955	0.653778	0.998567	0.995337	0.776262	0.992883	0.993532	0.996731	0.879869	0.962031	0.692149	0.947118	0.895627	0.991774	0.925461	0.824201	0.962778
ALOX12P2	0.798255	0.776214	0.916987	0.980517	0.568905	0.619383	0.865865	0.999275	0.999275	0.584416	0.479675	0.988991	0.91413	0.983771	0.820512	0.961533	0.999476	0.977808	0.9999	0.756277	0.999477	0.869126	0.99977	0.98654	0.999393	0.987803	0.999006	0.999955	0.972677	0.998567	0.995337	0.789503	0.993461	0.998261	0.996731	0.919522	0.208183	0.246004	0.735836	0.835044	0.997533	0.886818	0.937002	0.863219
ALOX15	0.952216	0.748658	0.90962	0.998131	0.206366	0.986368	0.623981	0.999275	0.999275	0.0554189	0.00336768	0.990537	0.96898	0.995686	0.713579	0.934422	0.953843	0.993869	0.9999	0.92233	0.999477	0.751914	0.99977	0.973112	0.999393	0.987182	0.999006	0.999955	0.63937	0.998567	0.995337	0.598577	0.992883	0.995571	0.996731	0.8943	0.0154569	0.102295	0.0763362	0.954303	0.996467	0.681598	0.912685	0.842432
ALOX15P1	0.851411	0.877217	0.990838	0.996387	0.0858972	0.985118	0.926058	0.999275	0.999275	0.0789014	0.0211258	0.89814	0.92653	0.983771	0.842998	0.965822	0.999476	0.988804	0.9999	0.86122	0.999477	0.967949	0.99977	0.973112	0.999393	0.987182	0.999456	0.999955	0.925514	0.998567	0.995337	0.863079	0.998867	0.993833	0.996731	0.906858	0.0874623	0.779849	0.337598	0.871009	0.991774	0.45284	0.75782	0.782593
ALOX5	0.77055	0.790117	0.9971	0.978969	0.301716	0.885631	0.517489	0.999275	0.999275	0.783934	0.85481	0.990537	0.91413	0.999974	0.774667	0.996095	0.999476	0.971228	0.9999	0.769801	0.999477	0.986148	0.99977	0.993461	0.999393	0.992193	0.999006	0.999955	0.95109	0.998567	0.998775	0.564076	0.993076	0.993833	0.997267	0.544308	0.833098	0.466573	0.871598	0.982605	0.991774	0.820448	0.918227	0.899529
ALOX5AP	0.883275	0.91988	0.908569	0.992709	0.551064	0.654308	0.635614	0.999275	0.999275	0.59108	0.180888	0.998425	0.91413	0.987541	0.710966	0.924069	0.999476	0.991488	0.9999	0.940593	0.999477	0.926876	0.99977	0.989213	0.999393	0.996196	0.999006	0.999955	0.884555	0.998567	0.998348	0.889781	0.992883	0.993532	0.996731	0.718365	0.207928	0.783165	0.398044	0.941291	0.926653	0.85014	0.877953	0.897613
ALPK1	0.429306	0.371401	0.917953	0.992709	0.997919	0.797546	0.559577	0.999275	0.999275	0.30786	0.63712	0.89814	0.926877	0.99023	0.934954	0.951753	0.999476	0.97389	0.9999	0.58378	0.999477	0.954478	0.99977	0.980697	0.999393	0.992193	0.999006	0.999955	0.934749	0.998567	0.997884	0.330641	0.993076	0.993532	0.996731	0.148075	0.906769	0.112573	0.525077	0.938012	0.991774	0.993809	0.925114	0.809992
ALPK2	0.523398	0.814053	0.925939	0.980517	0.312473	0.559758	0.900074	0.999275	0.999275	0.24132	0.297057	0.960871	0.965209	0.998146	0.996804	0.989945	0.999476	0.971228	0.9999	0.379515	0.999477	0.747137	0.99977	0.973112	0.999393	0.987803	0.999456	0.999955	0.824212	0.998567	0.995337	0.92266	0.992883	0.993532	0.99939	0.83391	0.581621	0.577019	0.820979	0.792766	0.991774	0.62635	0.922965	0.885321
ALPK3	0.45795	0.414542	0.975913	0.950551	0.0300098	0.937193	0.713272	0.999275	0.999275	0.163411	0.121093	0.990537	0.982874	0.983771	0.886556	0.958042	0.999476	0.971228	0.9999	0.58378	0.999477	0.443729	0.99977	0.973112	0.999393	0.987182	0.999006	0.999955	0.585155	0.998567	0.995337	0.945271	0.992883	0.993532	0.99939	0.963314	0.00823991	0.369235	0.465109	0.943157	0.991774	0.598004	0.905289	0.746925
ALPL	0.327718	0.268695	0.963176	0.978969	0.0644348	0.685896	0.558956	0.999275	0.999275	0.26563	0.509804	0.931159	0.91413	0.987541	0.996099	0.879249	0.999476	0.971228	0.9999	0.650675	0.999477	0.891168	0.99977	0.973112	0.999393	0.987182	0.999006	0.999955	0.981481	0.998567	0.997884	0.641302	0.993461	0.993532	0.996731	0.231518	0.705498	0.120484	0.79821	0.849339	0.991774	0.909119	0.685385	0.583353
ALS2	0.573202	0.277152	0.989533	0.978969	0.295194	0.928744	0.907739	0.999275	0.999275	0.190684	0.159881	0.995653	0.982874	0.998146	0.91364	0.999375	0.999476	0.991488	0.9999	0.881113	0.999477	0.976026	0.99977	0.986296	0.999393	0.987182	0.999006	0.999955	0.981114	0.998567	0.997802	0.415379	0.992883	0.993532	0.996731	0.71705	0.643805	0.415299	0.598275	0.894911	0.991774	0.951724	0.946179	0.938373
ALS2CL	0.715682	0.747817	0.977211	0.978969	6.27e-05	0.854458	0.858984	0.999275	0.999275	0.344977	0.266119	0.90891	0.965209	0.999974	0.970452	0.879249	0.999476	0.989835	0.9999	0.628741	0.999477	0.783081	0.99977	0.973112	0.999393	0.987182	0.999006	0.999955	0.93633	0.998567	0.995337	0.777602	0.992883	0.993532	0.996731	0.450933	0.868279	0.861634	0.879463	0.792766	0.991774	0.911676	0.900171	0.955382
ALYREF	0.980057	0.733918	0.9971	0.978969	0.592721	0.714967	0.525766	0.999275	0.999275	0.663522	0.893149	0.931159	0.965209	0.999974	0.837185	0.951753	0.999476	0.971228	0.9999	0.892111	0.999477	0.911816	0.99977	0.989668	0.999393	0.987182	0.999006	0.999955	0.906833	0.998567	0.997884	0.555577	0.996596	0.993532	0.996731	0.60717	0.845387	0.678776	0.420751	0.915157	0.991774	0.464665	0.774293	0.649637
AMACR	0.481937	0.46733	0.948641	0.965555	0.969625	0.904592	0.667292	0.999275	0.999275	0.280278	0.346652	0.90891	0.943684	0.983771	0.999525	0.976119	0.999476	0.971228	0.9999	0.694312	0.944397	0.706632	0.99977	0.989213	0.999393	0.987182	0.999006	0.999955	0.873118	0.998567	0.995337	0.662651	0.992883	0.998261	0.996731	0.330463	0.070645	0.722311	0.173021	0.806604	0.991774	0.955256	0.701921	0.778779
AMBRA1	0.528803	0.356811	0.917953	0.984281	0.499987	0.626662	0.725445	0.999275	0.999275	0.141563	0.527357	0.962533	0.965583	0.983771	0.974533	0.925312	0.999476	0.995187	0.9999	0.966339	0.999477	0.720665	0.99977	0.973112	0.999393	0.987182	0.999216	0.999955	0.931231	0.998567	0.995337	0.898925	0.992883	0.993532	0.996731	0.992651	0.361833	0.127083	0.746237	0.787961	0.991774	0.825556	0.604383	0.58289
AMD1	0.859682	0.928066	0.917953	0.980291	0.585529	0.604796	0.890724	0.999275	0.999275	0.741736	0.120252	0.980934	0.92653	0.98706	0.746224	0.993101	0.999476	0.971228	0.9999	0.794549	0.999477	0.814423	0.99977	0.973112	0.999393	0.99174	0.999006	0.999955	0.95475	0.998567	0.995337	0.970631	0.9979	0.993532	0.996731	0.5083	0.194793	0.502718	0.66052	0.875299	0.99322	0.746811	0.991247	0.934032
AMDHD1	0.604197	0.523571	0.967371	0.980517	0.454687	0.719978	0.794603	0.999275	0.999275	0.454319	0.462328	0.981166	0.92653	0.983771	0.975187	0.938194	0.999476	0.400142	0.9999	0.350368	0.999477	0.707981	0.99977	0.973112	0.999393	0.987182	0.999006	0.999955	0.689736	0.998567	0.995337	0.961385	0.668036	0.993532	0.999069	0.433273	0.869454	0.590262	0.609881	0.755725	0.991774	0.799209	0.813114	0.618157
AMDHD2	0.623217	0.50797	0.98409	0.988047	0.492868	0.932476	0.60135	0.999275	0.999275	0.396245	0.904496	0.921247	0.96898	0.994245	0.84454	0.984989	0.999476	0.976227	0.9999	0.646864	0.999477	0.941644	0.99977	0.973112	0.999393	0.998876	0.999006	0.999955	0.97849	0.998567	0.995337	0.325268	0.998867	0.993532	0.996731	0.818189	0.956329	0.575027	0.774465	0.737199	0.991774	0.863602	0.6551	0.702444
AMER1	0.892006	0.750537	0.970432	0.978969	0.0310016	0.720372	0.748206	0.999275	0.999275	0.742581	0.298431	0.934035	0.982874	0.983771	0.944212	0.949789	0.999476	0.974034	0.9999	0.987498	0.999477	0.461417	0.99977	0.973112	0.999393	0.987182	0.999006	0.999955	0.590063	0.998567	0.995337	0.70942	0.992883	0.998353	0.996731	0.561631	0.313925	0.952125	0.975306	0.92014	0.991774	0.876609	0.807322	0.758205
AMFR	0.994956	0.892175	0.925476	0.978969	0.984214	0.779029	0.823999	0.999275	0.999275	0.955869	0.827185	0.99985	0.992889	0.983771	0.726826	0.946782	0.999476	0.971228	0.9999	0.997352	0.999477	0.689221	0.99977	0.997221	0.999393	0.987182	0.999006	0.999955	0.765785	0.998567	0.995337	0.876323	0.996183	0.993532	0.996731	0.903659	0.294609	0.965906	0.918632	0.974223	0.991774	0.988923	0.743046	0.62138
AMIGO1	0.559309	0.859078	0.885769	0.978969	0.466284	0.982813	0.935472	0.999275	0.999275	0.139074	0.0626817	0.996182	0.954888	0.98706	0.793764	0.922999	0.999476	0.971228	0.9999	0.656318	0.999477	0.999637	0.99977	0.973112	0.999393	0.987182	0.999006	0.999955	0.813904	0.998567	0.997802	0.930755	0.998867	0.993532	0.996731	0.819953	0.162677	0.850013	0.381614	0.975772	0.991774	0.638593	0.938094	0.867407
AMIGO2	0.672074	0.53499	0.917953	0.978969	1.97e-05	0.892349	0.715582	0.999275	0.999275	0.0186335	0.0564044	0.90891	0.944701	0.983771	0.710966	0.908354	0.999476	0.991488	0.9999	0.992445	0.999477	0.902622	0.99977	0.973112	0.999393	0.987182	0.999006	0.999955	0.951119	0.998567	0.995337	0.684228	0.992883	0.993532	0.996731	0.305318	0.0387111	0.260881	0.593109	0.884509	0.875347	0.881125	0.83705	0.790435
AMIGO3	0.919207	0.899473	0.801424	0.978969	0.935016	0.965181	0.962315	0.999275	0.999275	0.692561	0.883661	0.954819	0.982563	0.987541	0.981606	0.951663	0.999476	0.971228	0.9999	0.679959	0.999477	0.889828	0.99977	0.992874	0.999393	0.998582	0.999006	0.999955	0.897156	0.998567	0.997802	0.881862	0.992883	0.993532	0.99939	0.623336	0.92817	0.826157	0.976746	0.902792	0.997028	0.874046	0.797097	0.879813
AMMECR1	0.969726	0.807361	0.999602	0.988047	0.2117	0.747364	0.878548	0.999275	0.999275	0.230748	0.303453	0.997728	0.998622	0.993886	0.983473	0.924069	0.999476	0.971228	0.9999	0.69945	0.999477	0.814926	0.99977	0.973112	0.999393	0.99174	0.999006	0.999955	0.932128	0.998567	0.997884	0.973226	0.993461	0.994333	0.996731	0.547369	0.606774	0.310264	0.824531	0.757022	0.997533	0.923403	0.908335	0.959924
AMMECR1L	0.4249	0.355772	0.858939	0.984281	0.326688	0.694277	0.465756	0.999275	0.999275	0.710501	0.653836	0.990519	0.995773	0.999974	0.78975	0.856385	0.999476	0.996735	0.9999	0.681109	0.999477	0.551659	0.99977	0.973112	0.999393	0.987182	0.999006	0.999955	0.677901	0.998567	0.995337	0.857661	0.992883	0.9986	0.996731	0.946394	0.454155	0.431015	0.65159	0.841498	0.991774	0.637945	0.600548	0.617916
AMN1	0.782523	0.543193	0.806804	0.978969	0.984897	0.816931	0.789212	0.999275	0.999275	0.133547	0.514939	0.974312	0.957676	0.99023	0.915747	0.989945	0.999476	0.991488	0.9999	0.58378	0.999477	0.971655	0.99977	0.979339	0.999393	0.987182	0.999006	0.999955	0.923964	0.998567	0.997802	0.977144	0.992883	0.993532	0.996731	0.491921	0.753669	0.343269	0.315852	0.96602	0.991774	0.967767	0.891975	0.827329
AMOT	0.668772	0.428111	0.942645	0.978969	0.0146658	0.633015	0.524376	0.999275	0.999275	0.203235	0.173212	0.928142	0.983864	0.99023	0.978581	0.892591	0.999476	0.971228	0.9999	0.613946	0.999477	0.453697	0.99977	0.973112	0.999393	0.987182	0.999006	0.999955	0.623219	0.998567	0.995337	0.561621	0.992883	0.993532	0.996731	0.51348	0.0879837	0.253354	0.279045	0.987848	0.997533	0.825645	0.999022	0.987139
AMOTL1	0.711866	0.802388	0.928254	0.980646	0.709542	0.600335	0.857575	0.999275	0.999275	0.0238103	0.112812	0.996182	0.91413	0.983771	0.928616	0.961533	0.999476	0.971228	0.9999	0.93979	0.999477	0.677969	0.99977	0.992244	0.999393	0.987182	0.999006	0.999955	0.668883	0.999143	0.997802	0.608448	0.992883	0.993833	0.996731	0.899339	0.0775643	0.391528	0.606834	0.947727	0.991774	0.336389	0.764883	0.767399
AMPD2	0.510937	0.691674	0.947078	0.980517	0.245581	0.620247	0.920971	0.999275	0.999275	0.131057	0.767977	0.980934	0.955388	0.983771	0.710966	0.993816	0.999476	0.971228	0.9999	0.80608	0.999477	0.921999	0.99977	0.973112	0.999393	0.987182	0.999006	0.999955	0.961202	0.998567	0.995337	0.877991	0.992883	0.993532	0.996731	0.696638	0.766671	0.379465	0.867519	0.737199	0.991774	0.57342	0.594371	0.376949
AMPD3	0.576122	0.664666	0.98409	0.988047	0.161172	0.876352	0.477797	0.999275	0.999275	0.539017	0.569752	0.998335	0.91413	0.997513	0.978456	0.879249	0.999476	0.991488	0.9999	0.926705	0.999477	0.824041	0.99977	0.983457	0.999393	0.987182	0.999006	0.999955	0.992733	0.998567	0.998497	0.565517	0.9979	0.998261	0.996731	0.865377	0.725448	0.740455	0.790835	0.971319	0.991774	0.964299	0.696404	0.776917
AMT	0.565935	0.75571	0.983283	0.996387	0.427526	0.560098	0.731723	0.999275	0.999275	0.921664	0.608442	0.960871	0.92653	0.998146	0.895877	0.948128	0.999476	0.998929	0.9999	0.887968	0.999477	0.595466	0.99977	0.973112	0.999393	0.99174	0.999006	0.999955	0.930913	0.998567	0.998497	0.87957	0.992883	0.993532	0.996731	0.697634	0.911851	0.905211	0.995661	0.847112	0.991774	0.933644	0.871218	0.964058
AMY2B	0.42939	0.459168	0.881677	0.996387	0.0136046	0.75603	0.654314	0.999275	0.999275	0.057814	0.204645	0.990537	0.978222	0.998146	0.803058	0.963868	0.999476	0.985781	0.9999	0.776279	0.999477	0.496668	0.99977	0.973112	0.999393	0.999037	0.999006	0.999955	0.692701	0.998567	0.997802	0.600543	0.998867	0.998353	0.996731	0.989808	0.203373	0.525873	0.251579	0.938048	0.991774	0.76908	0.958498	0.887124
AMZ1	0.940911	0.752164	0.960876	0.904961	1.78e-05	0.710061	0.85377	0.999275	0.999275	0.239397	0.183412	0.962533	0.943959	0.983771	0.774505	0.988245	0.999476	0.975881	0.9999	0.808227	0.999477	0.949081	0.99977	0.973112	0.999393	0.987182	0.999006	0.999955	0.742177	0.998567	0.997802	0.966756	0.994664	0.993532	0.99939	0.735382	0.924473	0.706928	0.737465	0.982293	0.991774	0.831435	0.976241	0.878102
AMZ2	0.753096	0.856652	0.941446	0.984281	0.991336	0.709474	0.993384	0.999275	0.999275	0.869091	0.948108	0.90891	0.978222	0.987541	0.953746	0.951663	0.999476	0.971228	0.9999	0.823584	0.999477	0.944814	0.99977	0.986296	0.999393	0.987182	0.999006	0.999955	0.672726	0.998567	0.998497	0.769567	0.998719	0.993532	0.996731	0.770965	0.903714	0.212713	0.497208	0.926785	0.991774	0.893809	0.923179	0.941388
AMZ2P1	0.651342	0.561617	0.878164	0.996387	0.538135	0.624028	0.466687	0.999275	0.999275	0.0547395	0.111816	0.979046	0.964861	0.983771	0.970452	0.990702	0.999476	0.971228	0.9999	0.586638	0.999477	0.472203	0.99977	0.973112	0.999393	0.987182	0.999456	0.999955	0.590946	0.998567	0.995337	0.864008	0.992883	0.9986	0.996731	0.91414	0.0999306	0.0420896	0.305573	0.674778	0.991774	0.838489	0.753196	0.758205
ANAPC1	0.680632	0.556727	0.960153	0.998131	0.252049	0.558211	0.656195	0.999275	0.999275	0.669254	0.899795	0.95253	0.991474	0.983771	0.841369	0.900178	0.999476	0.971228	0.9999	0.598601	0.999477	0.65449	0.99977	0.973112	0.999393	0.987182	0.999006	0.999955	0.724877	0.998567	0.995337	0.875659	0.992883	0.993833	0.996731	0.822863	0.84871	0.134841	0.724396	0.755337	0.991774	0.903362	0.979554	0.946639
ANAPC10	0.327718	0.244118	0.973506	0.978969	0.20553	0.715364	0.908274	0.999275	0.999275	0.227803	0.910104	0.983356	0.940631	0.99023	0.883005	0.879249	0.999476	0.99559	0.9999	0.768775	0.999477	0.608125	0.99977	0.973112	0.999393	0.990764	0.999006	0.999955	0.811817	0.998567	0.997884	0.776773	0.999801	0.993532	0.996731	0.947411	0.974867	0.184249	0.826679	0.954879	0.993881	0.991609	0.775095	0.632498
ANAPC11	0.41222	0.271888	0.917953	0.990778	0.860368	0.833369	0.760187	0.999444	0.999444	0.768132	0.951497	0.998884	0.978222	0.999974	0.750942	0.856385	0.999476	0.971228	0.9999	0.669494	0.999477	0.520034	0.99977	0.990535	0.999393	0.987182	0.999006	0.999955	0.635308	0.998567	0.997884	0.452673	0.992883	0.993833	0.996731	0.418272	0.947301	0.224949	0.985111	0.559662	0.991774	0.796024	0.720428	0.602992
ANAPC13	0.50957	0.362491	0.963176	0.978969	0.278407	0.807937	0.907739	0.999275	0.999275	0.87432	0.84579	0.988253	0.92653	0.999974	0.670551	0.879249	0.999476	0.971228	0.9999	0.700333	0.999477	0.59215	0.99977	0.973112	0.999393	0.992193	0.999006	0.999955	0.931669	0.998567	0.998497	0.879233	0.999938	0.993532	0.996731	0.714833	0.898219	0.38901	0.840716	0.992727	0.991774	0.453551	0.59702	0.376949
ANAPC15	0.614518	0.486547	0.83881	0.980517	0.16864	0.798849	0.829034	0.999275	0.999275	0.0792876	0.106011	0.95253	0.976048	0.983771	0.847644	0.93089	0.999476	0.971228	0.9999	0.704788	0.999477	0.637737	0.99977	0.973112	0.999393	0.987182	0.999006	0.999955	0.657385	0.998567	0.995337	0.486768	0.992883	0.993532	0.996731	0.941152	0.0179605	0.052905	0.212398	0.89302	0.991774	0.7938	0.897043	0.931917
ANAPC16	0.327718	0.290024	0.97691	0.988047	0.00944557	0.650702	0.746911	0.999275	0.999275	0.00671662	0.0484079	0.996182	0.978222	0.990156	0.942476	0.92292	0.999476	0.971228	0.9999	0.600141	0.999477	0.443729	0.99977	0.973112	0.999393	0.987182	0.999456	0.999955	0.585155	0.998567	0.995337	0.832073	0.992883	0.993532	0.996731	0.689027	0.106323	0.052905	0.409019	0.907688	0.991774	0.636847	0.893878	0.771589
ANAPC1P1	0.969125	0.975029	0.881677	0.978969	0.247943	0.930721	0.962315	0.999275	0.999275	0.808555	0.143833	0.948554	0.998622	0.983771	0.668744	0.931769	0.999476	0.991488	0.9999	0.853381	0.999477	0.864004	0.99977	0.973112	0.999393	0.987803	0.999006	0.999955	0.790837	0.998567	0.997802	0.668559	0.992883	0.993532	0.996731	0.744754	0.478352	0.493073	0.716561	0.98238	0.991774	0.821244	0.963388	0.94015
ANAPC1P2	0.698926	0.553599	0.989533	0.989572	0.0176011	0.553378	0.832758	0.999275	0.999275	0.695065	0.923352	0.996182	0.92653	0.987541	0.989809	0.988245	0.999476	0.975881	0.9999	0.936447	0.999477	0.714	0.99977	0.973112	0.999393	0.987182	0.999006	0.999955	0.954974	0.998567	0.997884	0.848086	0.998867	0.993532	0.99939	0.531496	0.56174	0.874424	0.676215	0.709298	0.991774	0.935579	0.865466	0.993608
ANAPC1P4	0.68799	0.603694	0.989205	0.978969	0.74571	0.704277	0.936267	0.999275	0.999275	0.85647	0.592214	0.959294	0.936482	0.990156	0.752764	0.94039	0.999476	0.993483	0.9999	0.633804	0.999477	0.607067	0.99977	0.980199	0.999393	0.987182	0.999006	0.999955	0.984496	0.998567	0.997802	0.605751	0.992883	0.993532	0.996731	0.702414	0.659844	0.367338	0.594385	0.726462	0.991774	0.985568	0.993529	0.824106
ANAPC2	0.698926	0.95727	0.84955	0.99835	0.608042	0.774611	0.607524	0.999275	0.999275	0.395904	0.995633	0.990537	0.993882	0.998146	0.93152	0.976119	0.999476	0.990543	0.9999	0.858508	0.999477	0.671666	0.99977	0.973112	0.999393	0.99174	0.999006	0.999955	0.950077	0.998567	0.995337	0.864237	0.996849	0.993532	0.996731	0.484849	0.906392	0.923085	0.897332	0.755337	0.991774	0.872678	0.71181	0.638438
ANAPC4	0.858015	0.966213	0.799566	0.996387	0.467361	0.987611	0.648267	0.999275	0.999275	0.0474176	0.552572	0.919021	0.993244	0.983771	0.774333	0.997789	0.999476	0.991488	0.9999	0.871974	0.999477	0.841855	0.99977	0.978739	0.999393	0.990764	0.999006	0.999955	0.903968	0.998567	0.997884	0.881039	0.993461	0.993833	0.996731	0.795828	0.69343	0.512006	0.658806	0.915157	0.991774	0.99353	0.772349	0.613908
ANAPC5	0.964247	0.832141	0.962746	0.984645	0.000890945	0.859164	0.495991	0.999275	0.999275	0.983147	0.925021	0.89814	0.982874	0.983771	0.962551	0.951753	0.999476	0.991488	0.9999	0.656318	0.999477	0.860719	0.99977	0.973112	0.999393	0.987182	0.999006	0.999955	0.994764	0.998567	0.997802	0.936285	0.992883	0.993532	0.997281	0.640118	0.851486	0.808242	0.342083	0.891867	0.993354	0.743237	0.610943	0.463262
ANAPC7	0.606089	0.343652	0.992682	0.978969	0.00113939	0.635983	0.427164	0.999275	0.999275	0.305409	0.333364	0.89814	0.993882	0.983771	0.935887	0.953869	0.999476	0.988583	0.9999	0.613946	0.999477	0.610357	0.99977	0.973112	0.999393	0.987182	0.999006	0.999955	0.612724	0.998567	0.995337	0.767751	0.992883	0.993833	0.996731	0.602366	0.320378	0.5441	0.162396	0.911472	0.997533	0.585255	0.635193	0.546714
ANG	0.395185	0.560667	0.970943	0.978969	0.733613	0.713647	0.957411	0.999275	0.999275	0.330689	0.425128	0.937638	0.930345	0.983771	0.668744	0.901047	0.999476	0.991488	0.9999	0.983959	0.999477	0.706288	0.99977	0.980199	0.999393	0.987182	0.999474	0.999955	0.808123	0.998567	0.995337	0.892376	0.992883	0.993532	0.997281	0.412554	0.265645	0.714669	0.230478	0.769513	0.991774	0.563951	0.996812	0.917497
ANGEL1	0.991231	0.970413	0.95158	0.996387	0.000475885	0.553378	0.444188	0.999275	0.999275	0.805848	0.860735	0.90891	0.965336	0.983771	0.928467	0.954185	0.999476	0.971228	0.9999	0.58378	0.999477	0.781664	0.99977	0.973112	0.999393	0.987182	0.999006	0.999955	0.895482	0.998567	0.995337	0.764007	0.992883	0.993532	0.99939	0.447884	0.893904	0.434764	0.508124	0.834537	0.998764	0.421548	0.635193	0.56301
ANGEL2	0.387357	0.371104	0.878164	0.988047	0.0322511	0.991257	0.97246	0.999275	0.999275	0.0109532	0.0962692	0.965504	0.948321	0.98706	0.895877	0.856385	0.999476	0.996853	0.9999	0.774349	0.999477	0.657957	0.99977	0.973112	0.999393	0.996437	0.999456	0.999955	0.750872	0.998567	0.997802	0.785507	0.999938	0.993532	0.996731	0.928295	0.180449	0.266277	0.300914	0.729788	0.927396	0.632985	0.610943	0.469889
ANGPT1	0.50471	0.500805	0.779475	0.99835	0.000559947	0.547535	0.535187	0.999275	0.999275	0.230026	0.143285	0.89814	0.990253	0.983771	0.939387	0.914169	0.999476	0.971228	0.9999	0.978892	0.999477	0.594875	0.99977	0.973112	0.999393	0.987182	0.999006	0.999955	0.678331	0.998567	0.995337	0.811392	0.992883	0.9986	0.99939	0.369977	0.312484	0.402364	0.682283	0.715962	0.991774	0.940633	0.935569	0.974369
ANGPTL6	0.548485	0.430391	0.997256	0.950551	0.135811	0.94845	0.821319	0.999275	0.999275	0.177801	0.107847	0.996182	0.91413	0.983771	0.931432	0.899417	0.700666	0.971228	0.9999	0.621613	0.999477	0.901173	0.99977	0.986444	0.999393	0.987182	0.999456	0.999955	0.881158	0.998567	0.998497	0.947156	0.998867	0.993532	0.996731	0.981983	0.396065	0.293397	0.557206	0.92803	0.991774	0.830883	0.818096	0.928799
ANK1	0.961971	0.825689	0.878164	0.989572	0.00107234	0.560598	0.619977	0.999275	0.999275	0.307732	0.676238	0.89814	0.970158	0.983771	0.921865	0.961533	0.999476	0.997804	0.9999	0.984885	0.999477	0.569141	0.99977	0.973112	0.999393	0.999037	0.999006	0.999955	0.710303	0.998567	0.995337	0.977144	0.992883	0.993532	0.99939	0.336348	0.876055	0.373666	0.949376	0.925553	0.991774	0.883845	0.819203	0.776917
ANK2	0.855431	0.993929	0.884126	0.950551	0.693842	0.97752	0.703328	0.999275	0.999275	0.850285	0.758865	0.940486	0.917558	0.986785	0.895475	0.980704	0.999476	0.996853	0.9999	0.769306	0.999477	0.743215	0.99977	0.973112	0.999393	0.98843	0.999006	0.999955	0.895482	0.998567	0.997802	0.958176	0.993033	0.993532	0.997281	0.895735	0.955095	0.637901	0.775596	0.820576	0.991774	0.963961	0.868439	0.940019
ANK3	0.595543	0.482541	0.90962	0.988047	0.633044	0.882319	0.865954	0.999275	0.999275	0.0663264	0.0119948	0.990537	0.975648	0.987541	0.699252	0.880875	0.999476	0.971228	0.9999	0.790229	0.969026	0.955104	0.99977	0.999495	0.999393	0.992003	0.999456	0.999955	0.92128	0.998567	0.997802	0.382119	0.992883	0.993532	0.996731	0.895974	0.0435304	0.894433	0.208287	0.710369	0.991774	0.494433	0.610943	0.505236
ANKAR	0.636717	0.491692	0.899033	0.993267	0.702709	0.72632	0.573843	0.999275	0.999275	0.00796213	0.0989193	0.974312	0.978222	0.983771	0.732915	0.966952	0.999476	0.996826	0.9999	0.58378	0.999477	0.461417	0.99977	0.973112	0.999393	0.987182	0.999006	0.999955	0.590063	0.998567	0.995337	0.972345	0.992883	0.993532	0.99939	0.997624	0.164162	0.17554	0.308855	0.718191	0.991774	0.502112	0.718948	0.550897
ANKDD1A	0.619624	0.992832	0.0353631	0.978969	0.000480227	0.591858	0.592408	0.999275	0.999275	0.759674	0.501929	0.89814	0.92653	0.983771	0.963531	0.988245	0.999476	0.971228	0.9999	0.732857	0.999477	0.854939	0.99977	0.973112	0.999393	0.987182	0.999006	0.999955	0.657385	0.998567	0.934165	0.874944	0.745658	0.993532	0.996731	0.171575	0.473595	0.914651	0.299302	0.715962	0.991774	0.818789	0.713264	0.717605
ANKDD1B	0.570234	0.319797	0.9971	0.992709	0.526224	0.547535	0.922498	0.999275	0.999275	0.98463	0.652663	0.925526	0.994223	0.983771	0.950161	0.991955	0.999476	0.971228	0.9999	0.772802	0.999477	0.698383	0.99977	0.973112	0.999393	0.992003	0.999006	0.999955	0.943397	0.998567	0.997884	0.964611	0.996596	0.993833	0.996731	0.883249	0.822392	0.361688	0.801337	0.96918	0.991774	0.79062	0.881107	0.865332
ANKEF1	0.874233	0.939989	0.848013	0.988047	0.07444	0.624028	0.623629	0.999275	0.999275	0.988828	0.991687	0.89814	0.984358	0.983771	0.7687	0.935347	0.999476	0.971228	0.9999	0.493845	0.999477	0.831028	0.99977	0.973112	0.999393	0.987182	0.999006	0.999955	0.718698	0.998567	0.995337	0.889743	0.992883	0.993532	0.996731	0.620212	0.9687	0.372186	0.316808	0.792766	0.991774	0.784209	0.852197	0.997135
ANKFY1	0.480678	0.425054	0.885611	0.997624	0.180728	0.509486	0.477081	0.999275	0.999275	0.00377795	0.0100453	0.996182	0.977863	0.999974	0.954472	0.988245	0.999476	0.971228	0.9999	0.58378	0.999477	0.482007	0.99977	0.973112	0.999393	0.987182	0.999006	0.999955	0.677901	0.998567	0.995337	0.777704	0.992883	0.993532	0.996731	0.967641	0.028592	0.0610587	0.173021	0.862184	0.991774	0.641159	0.695572	0.662307
ANKH	0.618015	0.776733	0.949986	0.986819	0.0130966	0.823429	0.775623	0.999275	0.999275	0.0213599	0.129452	0.89814	0.976292	0.983771	0.825917	0.919046	0.999476	0.971228	0.9999	0.698232	0.999477	0.80977	0.99977	0.973112	0.999393	0.987182	0.999006	0.999955	0.989233	0.998567	0.997884	0.849418	0.998867	0.993532	0.996731	0.551816	0.869215	0.111158	0.624672	0.980953	0.991774	0.937433	0.994825	0.938373
ANKHD1	0.941666	0.904194	0.967371	0.996387	0.33336	0.916186	0.894731	0.999275	0.999275	0.600255	0.793143	0.984578	0.965209	0.999188	0.845051	0.904594	0.999476	0.991488	0.9999	0.864345	0.999477	0.751242	0.99977	0.973112	0.999393	0.987182	0.999006	0.999955	0.998795	0.998567	0.995337	0.799319	0.992883	0.993532	0.996731	0.83327	0.751459	0.963774	0.971027	0.965481	0.997088	0.839487	0.713264	0.842596
ANKIB1	0.34185	0.343432	0.967834	0.986078	0.00106514	0.659661	0.629671	0.999275	0.999275	0.822853	0.974428	0.983356	0.959165	0.987541	0.782747	0.934647	0.999476	0.991488	0.9999	0.790859	0.999477	0.565574	0.99977	0.973112	0.999393	0.987182	0.999456	0.999955	0.745242	0.998567	0.995337	0.929041	0.992883	0.993532	0.996731	0.483016	0.67643	0.777362	0.512944	0.795134	0.991774	0.837663	0.677186	0.683412
ANKLE1	0.721432	0.715339	0.931009	0.965555	0.94504	0.95293	0.935206	0.999275	0.999275	0.175308	0.236449	0.931159	0.991937	0.983771	0.950161	0.901047	0.999476	0.972744	0.9999	0.820692	0.999477	0.861824	0.99977	0.973112	0.999393	0.987182	0.999006	0.999955	0.951156	0.998567	0.995337	0.415379	0.992883	0.993532	0.996731	0.638189	0.264805	0.21912	0.632027	0.80142	0.991774	0.447599	0.744029	0.617916
ANKLE2	0.480678	0.792076	0.9971	0.978969	0.0532579	0.774037	0.654387	0.999275	0.999275	0.591706	0.650441	0.931204	0.986656	0.999974	0.904365	0.975613	0.999476	0.983646	0.9999	0.858888	0.999477	0.871139	0.99977	0.973112	0.999393	0.987803	0.999006	0.999955	0.948111	0.998567	0.997802	0.830798	0.999938	0.993532	0.996731	0.585305	0.708925	0.968423	0.728339	0.911472	0.997364	0.889219	0.768181	0.697659
ANKMY1	0.533988	0.748127	0.96572	0.978969	0.768254	0.997585	0.918746	0.999275	0.999275	0.676498	0.954219	0.93655	0.983268	0.998146	0.909289	0.856385	0.999476	0.971228	0.9999	0.548678	0.999477	0.461417	0.99977	0.973112	0.999393	0.987182	0.999006	0.999955	0.729563	0.998567	0.995337	0.950784	0.992883	0.993532	0.996731	0.108736	0.995356	0.880632	0.625217	0.715962	0.991774	0.881102	0.908687	0.987354
ANKMY2	0.8158	0.990547	0.903726	0.980291	0.716821	0.742445	0.622832	0.999275	0.999275	0.384158	0.699278	0.996182	0.965336	0.98706	0.800052	0.975853	0.999476	0.976227	0.9999	0.878761	0.999477	0.994814	0.99977	0.986296	0.999393	0.987182	0.999006	0.999955	0.930126	0.998567	0.998775	0.983779	0.993461	0.993532	0.996731	0.78845	0.893544	0.777951	0.699643	0.925553	0.997533	0.844528	0.878082	0.775765
ANKRA2	0.51311	0.422587	0.965625	0.99835	0.186969	0.634072	0.619977	0.999275	0.999275	0.0802179	0.562815	0.999119	0.96898	0.998146	0.941204	0.977513	0.999476	0.971228	0.9999	0.5244	0.999477	0.505147	0.99977	0.973112	0.999393	0.990764	0.999456	0.999955	0.808245	0.998567	0.997802	0.903787	0.999938	0.993532	0.996731	0.93335	0.718457	0.318168	0.715709	0.930131	0.991774	0.743237	0.819647	0.654418
ANKRD10	0.872312	0.897746	0.801424	0.980291	0.460745	0.72026	0.48226	0.999275	0.999275	0.583061	0.339721	0.979837	0.997931	0.983771	0.74625	0.994922	0.999476	0.972744	0.9999	0.787213	0.999477	0.960801	0.99977	0.983858	0.999393	0.987182	0.999941	0.999955	0.996949	0.998567	0.997884	0.976643	0.992883	0.993532	0.997281	0.808732	0.597926	0.900303	0.992195	0.897996	0.991774	0.87887	0.877772	0.937749
ANKRD11	0.797864	0.993658	0.967371	0.988047	0.0718874	0.868385	0.98384	0.999275	0.999275	0.194454	0.879072	0.997332	0.991474	0.98706	0.907764	0.856385	0.999476	0.971228	0.9999	0.645471	0.999477	0.463388	0.99977	0.989213	0.999393	0.992193	0.999006	0.999955	0.846388	0.998567	0.997802	0.878364	0.992883	0.993532	0.996731	0.880482	0.937516	0.521901	0.720753	0.888991	0.991774	0.999338	0.833069	0.738973
ANKRD12	0.618522	0.525687	0.970315	0.978969	0.0001319	0.653001	0.453217	0.999275	0.999275	0.50742	0.586265	0.928142	0.92653	0.98706	0.750242	0.964721	0.999476	0.996853	0.9999	0.700428	0.999477	0.786778	0.99977	0.973112	0.999393	0.987182	0.999006	0.999955	0.782994	0.998567	0.995337	0.844991	0.992883	0.993532	0.99939	0.618508	0.426941	0.581304	0.337784	0.842854	0.991774	0.57342	0.594371	0.444865
ANKRD13A	0.493943	0.352251	0.968034	0.984281	0.843994	0.785763	0.942804	0.999275	0.999275	0.0237244	0.094463	0.983978	0.96898	0.986785	0.890207	0.937805	0.999476	0.983646	0.9999	0.692557	0.999477	0.691423	0.99977	0.989351	0.999393	0.987182	0.999006	0.999955	0.678497	0.998567	0.998775	0.415379	0.998867	0.999868	0.996731	0.492951	0.21942	0.0515449	0.328993	0.734346	0.991774	0.908909	0.923603	0.767399
ANKRD13C	0.350691	0.285823	0.947078	0.996387	1.06e-06	0.560598	0.617763	0.999275	0.999275	0.519532	0.996566	0.919021	0.92653	0.983771	0.928853	0.989772	0.999476	0.996826	0.9999	0.769746	0.999477	0.461417	0.99977	0.973112	0.999393	0.987182	0.999006	0.999955	0.532508	0.998567	0.995337	0.99202	0.985616	0.993532	0.996731	0.553494	0.401948	0.508141	0.263617	0.776379	0.991774	0.578302	0.610943	0.535049
ANKRD13D	0.922581	0.97626	0.989205	0.984061	0.0388911	0.901005	0.997337	0.999275	0.999275	0.858345	0.99068	0.989602	0.932293	0.983771	0.668744	0.916739	0.999476	0.971228	0.9999	0.729588	0.999477	0.978687	0.99977	0.973112	0.999393	0.987182	0.999006	0.999955	0.979125	0.998567	0.995337	0.873252	0.992883	0.993532	0.996731	0.827031	0.836682	0.936073	0.930509	0.689785	0.991774	0.937351	0.595389	0.469889
ANKRD16	0.4249	0.693365	0.968034	0.980517	0.718519	0.966425	0.407589	0.999275	0.999275	0.91221	0.897823	0.984578	0.950861	0.987495	0.955142	0.963868	0.999476	0.971228	0.9999	0.758582	0.999477	0.61247	0.99977	0.990535	0.999393	0.987182	0.999006	0.999955	0.760769	0.998567	0.997884	0.34505	0.998482	0.993532	0.996731	0.947342	0.963729	0.490397	0.993264	0.878813	0.991774	0.964406	0.906967	0.983747
ANKRD17	0.327718	0.250691	0.98409	0.992709	0.801023	0.669342	0.909341	0.999275	0.999275	0.253026	0.635347	0.987419	0.994223	0.983771	0.948914	0.856385	0.999476	0.991488	0.9999	0.877478	0.999477	0.572979	0.99977	0.9855	0.999393	0.987182	0.999006	0.999955	0.699243	0.998567	0.998497	0.682969	0.992883	0.993532	0.996731	0.509714	0.977585	0.105953	0.937804	0.705595	0.991774	0.985912	0.956426	0.967321
ANKRD17-DT	0.877105	0.987123	0.94807	0.996387	0.000467144	0.923314	0.997022	0.999275	0.999275	0.0333057	0.00125086	0.953539	0.965583	0.987541	0.668744	0.856385	0.999476	0.995468	0.9999	0.536849	0.999477	0.949345	0.99977	0.973112	0.999393	0.987803	0.999456	0.999955	0.707578	0.998567	0.995337	0.516244	0.992883	0.993833	0.996731	0.979211	0.0197319	0.647364	0.115666	0.537282	0.597599	0.728086	0.702794	0.521764
ANKRD18A	0.731644	0.45577	0.83881	0.893741	0.257849	0.766645	0.853362	0.999275	0.999275	0.648256	0.717016	0.973315	0.946313	0.983771	0.732678	0.999375	0.999476	0.971228	0.9999	0.702266	0.999477	0.887961	0.99977	0.990535	0.999393	0.989095	0.999006	0.999955	0.949173	0.998567	0.998497	0.995595	0.993076	0.993532	0.996731	0.999428	0.877582	0.630357	0.378142	0.94633	0.997822	0.749002	0.825668	0.760382
ANKRD18CP	0.890981	0.648111	0.779475	0.978969	0.776421	0.549811	0.98557	0.999275	0.999275	0.156106	0.664569	0.972005	0.92653	0.994386	0.931432	0.930064	0.999476	0.991488	0.9999	0.765907	0.999477	0.584885	0.99977	0.986296	0.999393	0.987182	0.999006	0.999955	0.590063	0.998567	0.995337	0.477133	0.992883	0.993532	0.996731	0.694815	0.955582	0.706795	0.967344	0.984275	0.991774	0.922119	0.657111	0.512861
ANKRD18DP	0.698085	0.336668	0.922693	0.978969	0.0322247	0.996316	0.564134	0.999275	0.999275	0.84741	0.954219	0.934158	0.926877	0.998146	0.668744	0.985032	0.999476	0.971228	0.9999	0.954711	0.999477	0.741948	0.99977	0.989321	0.999393	0.987182	0.999006	0.999955	0.806908	0.998567	0.997802	0.776473	0.992883	0.993532	0.99939	0.4515	0.3102	0.549349	0.173314	0.858725	0.991774	0.926232	0.877772	0.894449
ANKRD20A11P	0.572187	0.661645	0.879377	0.992709	0.993218	0.97412	0.780567	0.999275	0.999275	0.156524	0.353274	0.89814	0.933264	0.983771	0.950161	0.929575	0.999476	0.971228	0.9999	0.58378	0.999477	0.917763	0.99977	0.973112	0.999393	0.989095	0.999006	0.999955	0.733288	0.998567	0.995337	0.767995	0.999938	0.993532	0.996731	0.553929	0.25319	0.0529333	0.729614	0.755337	0.993924	0.757068	0.594371	0.376949
ANKRD20A2P	0.795715	0.838947	0.881677	0.988047	0.000508202	0.509486	0.427164	0.999275	0.999275	0.158853	0.561035	0.95253	0.978222	0.983771	0.885485	0.987752	0.999476	0.976883	0.9999	0.695242	0.999477	0.496668	0.99977	0.670735	0.999393	0.987182	0.999006	0.999955	0.678331	0.998567	0.995337	0.531578	0.992883	0.993532	0.996731	0.597582	0.0804145	0.884865	0.63565	0.925553	0.991774	0.745981	0.965613	0.883083
ANKRD20A4-ANKRD20A20P	0.613867	0.500289	0.930003	0.986078	0.00043244	0.549811	0.453217	0.999275	0.999275	0.705482	0.970815	0.89814	0.934161	0.983771	0.950256	0.996095	0.999476	0.971228	0.9999	0.781925	0.999477	0.784741	0.99977	0.973112	0.999393	0.987182	0.999006	0.999955	0.9223	0.998567	0.995337	0.60602	0.993461	0.993532	0.996731	0.417774	0.524587	0.375863	0.63783	0.94358	0.997533	0.613593	0.699463	0.55266
ANKRD20A5P	0.402579	0.635999	0.779475	0.988047	0.890243	0.782165	0.760187	0.999275	0.999275	0.445422	0.452067	0.940486	0.92653	0.983771	0.668744	0.984989	0.999476	0.971228	0.9999	0.645471	0.999477	0.631923	0.99977	0.973112	0.999393	0.999566	0.999006	0.999955	0.913989	0.998567	0.997802	0.988786	0.999938	0.993532	0.99939	0.873997	0.708812	0.823771	0.590139	0.826511	0.991774	0.570258	0.600548	0.376949
ANKRD20A9P	NA	NA	NA	NA	NA	NA	NA	NA	NA	NA	NA	NA	NA	NA	NA	NA	NA	NA	NA	NA	NA	NA	NA	NA	NA	NA	NA	NA	NA	NA	NA	NA	NA	NA	NA	NA	NA	NA	NA	NA	NA	NA	NA	NA
ANKRD22	0.685859	0.594997	0.968399	0.978969	0.00535859	0.996944	0.732561	0.999275	0.999275	0.671999	0.139215	0.89814	0.940147	0.987541	0.889689	0.880875	0.999476	0.821901	0.9999	0.442426	0.999477	0.479071	0.99977	0.973112	0.999393	0.987182	0.999006	0.999955	0.702187	0.998567	0.997802	0.681382	0.992883	0.993532	0.996731	0.89838	0.391407	0.663516	0.762975	0.897996	0.991774	0.937351	0.935234	0.949902
ANKRD23	0.818199	0.985775	0.952186	0.996387	0.0972945	0.982508	0.931255	0.999275	0.999275	0.211651	0.338875	0.945353	0.933264	0.983771	0.990608	0.966952	0.999476	0.998804	0.9999	0.968419	0.999477	0.658069	0.99977	0.973112	0.999393	0.990764	0.999006	0.999955	0.955965	0.998567	0.997802	0.502747	0.992883	0.993532	0.996731	0.278339	0.477415	0.330714	0.908963	0.834577	0.991774	0.818446	0.93061	0.941388
ANKRD24	0.741124	0.975058	0.801424	0.926055	0.195845	0.933368	0.687804	0.999275	0.999275	0.850355	0.571357	0.999863	0.976292	0.995686	0.922777	0.974057	0.999476	0.987331	0.9999	0.95186	0.999477	0.970187	0.99977	0.998334	0.999393	0.987182	0.999006	0.999955	0.943478	0.998567	0.997802	0.776473	0.992883	0.993532	0.996731	0.963596	0.832288	0.572769	0.631427	0.907785	0.991774	0.809526	0.71471	0.67257
ANKRD26	0.614047	0.500805	0.867297	0.978969	0.00017314	0.695514	0.825695	0.999275	0.999275	0.992574	0.961664	0.917011	0.92653	0.983771	0.78975	0.933409	0.999476	0.971228	0.9999	0.991384	0.999477	0.735793	0.99977	0.973112	0.999393	0.989044	0.999006	0.999955	0.797604	0.998567	0.995337	0.879233	0.992883	0.998353	0.996731	0.402959	0.814976	0.897081	0.462475	0.739917	0.991774	0.674316	0.594371	0.376949
ANKRD27	0.996101	0.878133	0.87931	0.978969	0.957738	0.87159	0.812175	0.999275	0.999275	0.503783	0.705836	0.933133	0.978222	0.983771	0.795945	0.959576	0.999476	0.971228	0.9999	0.947038	0.999477	0.989092	0.99977	0.982402	0.999393	0.987182	0.999006	0.999955	0.963151	0.998567	0.995337	0.51127	0.992883	0.993532	0.996731	0.988941	0.989068	0.655795	0.837954	0.939605	0.991774	0.862051	0.991247	0.899954
ANKRD28	0.91394	0.999105	0.975913	0.992709	0.00213951	0.977248	0.957989	0.999275	0.999275	0.63756	0.512285	0.89814	0.933372	0.983771	0.832344	0.909692	0.999476	0.971228	0.9999	0.951505	0.999477	0.709323	0.99977	0.973112	0.999393	0.998876	0.999006	0.999955	0.889285	0.998567	0.995337	0.914025	0.992883	0.995159	0.996731	0.374348	0.860552	0.200683	0.490045	0.38503	0.991774	0.933644	0.708945	0.765886
ANKRD31	0.84031	0.871424	0.878164	0.998207	0.496301	0.941534	0.910957	0.999275	0.999275	0.0224443	0.00721475	0.945353	0.977416	0.987541	0.668744	0.882019	0.999476	0.971228	0.9999	0.851606	0.155432	0.796785	0.99977	0.997221	0.999393	0.987182	0.999006	0.999955	0.913989	0.998567	0.997802	0.68211	0.992883	0.993532	0.999363	0.429672	0.00918749	0.186703	0.0963905	0.693679	0.455066	0.190609	0.594371	0.35862
ANKRD33B	0.730854	0.562117	0.911561	0.984645	0.832927	0.915169	0.926919	0.999275	0.999275	0.683327	0.820868	0.997332	0.991474	0.99023	0.750242	0.924069	0.999476	0.971228	0.9999	0.826525	0.999477	0.618541	0.99977	0.989668	0.999393	0.99174	0.999006	0.999955	0.923026	0.998567	0.998497	0.845091	0.992883	0.993532	0.996731	0.991786	0.643683	0.375863	0.814617	0.965481	0.991774	0.998477	0.847171	0.75191
ANKRD34A	0.719777	0.68723	0.988477	0.996387	0.0281312	0.910191	0.649112	0.999275	0.999275	0.0723967	0.189222	0.996482	0.970927	0.983771	0.853515	0.996095	0.999476	0.971228	0.9999	0.522612	0.999477	0.612148	0.99977	0.986296	0.999393	0.987182	0.999456	0.999955	0.71726	0.998567	0.997802	0.879233	0.992883	0.993532	0.996731	0.90723	0.269472	0.254734	0.0852581	0.715962	0.991774	0.384447	0.654398	0.526264
ANKRD34B	0.540386	0.572624	0.943401	0.980517	0.000987226	0.921633	0.679282	0.999275	0.999275	0.445588	0.126604	0.931159	0.991474	0.983771	0.997008	0.983589	0.999476	0.991488	0.9999	0.987005	0.999477	0.954027	0.99977	0.982402	0.999393	0.999037	0.999456	0.999955	0.856908	0.998567	0.995337	0.96754	0.992883	0.993532	0.996731	0.618076	0.434832	0.751025	0.673986	0.991666	0.991774	0.866269	0.847749	0.955587
ANKRD35	0.969631	0.907243	0.979918	0.996387	0.00612149	0.672668	0.989333	0.999275	0.999275	0.936047	0.393789	0.962383	0.91413	0.987541	0.931126	0.963868	0.999476	0.971228	0.9999	0.58378	0.999477	0.601231	0.99977	0.989213	0.999393	0.999037	0.999006	0.999955	0.663056	0.998567	0.997802	0.988886	0.992883	0.993532	0.997544	0.974218	0.596306	0.510404	0.95897	0.772404	0.882079	0.952467	0.790921	0.679389
ANKRD36	0.95748	0.875822	0.779475	0.978969	0.00657454	0.946575	0.907953	0.999275	0.999275	0.922359	0.572978	0.964746	0.961772	0.998146	0.668744	0.908354	0.999476	0.971228	0.9999	0.954249	0.999477	0.790164	0.99977	0.973112	0.999393	0.989044	0.999006	0.999955	0.897882	0.998567	0.997884	0.932114	0.999938	0.993532	0.996731	0.981983	0.663928	0.526647	0.697947	0.832893	0.991774	0.92779	0.604383	0.477184
ANKRD36B	0.761507	0.724135	0.859661	0.992709	0.161002	0.797546	0.758346	0.999275	0.999275	0.472557	0.41305	0.996182	0.982563	0.983771	0.668744	0.946782	0.999476	0.981477	0.9999	0.979747	0.999477	0.89962	0.99977	0.973112	0.999393	0.987182	0.999006	0.999955	0.958113	0.998567	0.997802	0.906988	0.992883	0.9986	0.997281	0.91414	0.431478	0.361744	0.697947	0.747826	0.991774	0.439739	0.594371	0.372371
ANKRD36BP2	0.623217	0.45191	0.942645	0.984281	2.7e-06	0.608289	0.546815	0.999275	0.999275	0.684824	0.85481	0.89814	0.91413	0.983771	0.925273	0.966952	0.999476	0.996853	0.9999	0.870564	0.999477	0.601231	0.99977	0.973112	0.999393	0.987182	0.999006	0.999955	0.669479	0.998567	0.995337	0.970767	0.992883	0.9986	0.997281	0.44915	0.784175	0.96611	0.790531	0.957115	0.991774	0.722714	0.632111	0.616044
ANKRD36C	0.918696	0.923565	0.829689	0.988047	0.0448607	0.972914	0.756584	0.999275	0.999275	0.839188	0.586854	0.996482	0.959165	0.983771	0.668744	0.961533	0.999476	0.971228	0.9999	0.888856	0.999477	0.803361	0.99977	0.973112	0.999393	0.99174	0.999006	0.999955	0.944228	0.998567	0.997884	0.964625	0.999938	0.9986	0.99939	0.735382	0.634531	0.517102	0.855514	0.832105	0.991774	0.770723	0.59702	0.446969
ANKRD37	0.448697	0.522575	0.983386	0.978969	0.5019	0.86919	0.542186	0.999275	0.999275	0.554731	0.925897	0.89814	0.950861	0.983771	0.950749	0.856385	0.999476	0.989192	0.9999	0.607477	0.999477	0.848341	0.99977	0.973112	0.999393	0.987182	0.999006	0.999955	0.846388	0.998567	0.995337	0.874941	0.992883	0.993532	0.996731	0.492951	0.799769	0.0420896	0.768187	0.918462	0.991774	0.978389	0.938094	0.981882
ANKRD39	0.337235	0.268431	0.928254	0.989572	0.807524	0.967857	0.935006	0.999275	0.999275	0.885947	0.98696	0.983978	0.965583	0.986785	0.879605	0.856385	0.999476	0.971228	0.9999	0.801681	0.999477	0.588784	0.99977	0.989351	0.999393	0.990764	0.999006	0.999955	0.724985	0.998567	0.998348	0.499588	0.992883	0.993532	0.99939	0.471664	0.681926	0.310753	0.896088	0.559662	0.991774	0.854224	0.753742	0.699538
ANKRD40	0.553863	0.681483	0.967681	0.989572	0.0999036	0.543678	0.798798	0.999275	0.999275	0.582137	0.985104	0.89814	0.994164	0.983771	0.778756	0.954185	0.999476	0.991488	0.9999	0.645471	0.999477	0.461417	0.99977	0.973112	0.999393	0.987182	0.999006	0.999955	0.603062	0.998567	0.997802	0.957675	0.992883	0.993532	0.996731	0.617879	0.985605	0.965363	0.642369	0.967617	0.991774	0.905302	0.963422	0.899012
ANKRD42	0.980561	0.939989	0.871987	0.998478	0.642674	0.827916	0.758346	0.999275	0.999275	0.50138	0.215217	0.90891	0.980374	0.983771	0.827404	0.961533	0.999476	0.996853	0.9999	0.948906	0.999477	0.90388	0.99977	0.973112	0.999393	0.987182	0.999006	0.999955	0.877345	0.998567	0.995337	0.957786	0.992883	0.993532	0.997281	0.942309	0.191861	0.306731	0.322045	0.95861	0.993924	0.85709	0.632111	0.60088
ANKRD42-DT	0.986905	0.751468	0.858939	0.996387	0.787641	0.990562	0.687804	0.999275	0.999275	0.354259	0.305419	0.931204	0.978222	0.987541	0.835241	0.919046	0.999476	0.989621	0.9999	0.790229	0.999477	0.493919	0.99977	0.995435	0.999393	0.987182	0.999006	0.999955	0.677901	0.998567	0.997884	0.965256	0.992883	0.993532	0.996731	0.80619	0.461088	0.933277	0.915326	0.829705	0.991774	0.765152	0.708945	0.608877
ANKRD44	0.964476	0.992553	0.884534	0.984281	0.457539	0.992022	0.654804	0.999275	0.999275	0.388375	0.43551	0.961889	0.991474	0.9913	0.863258	0.888615	0.999476	0.991488	0.9999	0.825782	0.999477	0.924256	0.99977	0.98654	0.999393	0.990679	0.999006	0.999955	0.93672	0.998567	0.997802	0.415379	0.998867	0.998605	0.996731	0.707088	0.53916	0.861634	0.47794	0.778256	0.991774	0.599129	0.890367	0.745431
ANKRD44-AS1	0.898214	0.776536	0.988477	0.998207	0.137173	0.715777	0.512187	0.999275	0.999275	0.00856294	0.0573591	0.962533	0.933003	0.983771	0.974759	0.996095	0.999476	0.990755	0.9999	0.893573	0.999477	0.763825	0.99977	0.990535	0.999393	0.987803	0.999006	0.999955	0.843858	0.998567	0.997802	0.618889	0.992883	0.998261	0.996731	0.73512	0.321927	0.182507	0.400826	0.86656	0.991774	0.384118	0.81992	0.775107
ANKRD44-DT	0.942627	0.763249	0.999727	0.978969	0.794584	0.672431	0.703994	0.999275	0.999275	0.0120226	0.114455	0.990537	0.92653	0.983771	0.886931	0.999375	0.999476	0.971228	0.9999	0.502611	0.999477	0.932188	0.99977	0.991027	0.999393	0.990764	0.999006	0.999955	0.933558	0.998567	0.998497	0.886887	0.996183	0.993532	0.999363	0.446103	0.508787	0.411099	0.335545	0.968194	0.991774	0.366734	0.598058	0.463262
ANKRD44-IT1	0.587671	0.54765	0.928254	0.988047	0.864776	0.871282	0.93476	0.999275	0.999275	0.820694	0.71439	0.981184	0.98437	0.986785	0.926427	0.856385	0.999476	0.998274	0.9999	0.879019	0.999477	0.493955	0.99977	0.986296	0.999393	0.987182	0.999006	0.999955	0.779529	0.998567	0.997802	0.577617	0.992883	0.993532	0.996731	0.374769	0.892816	0.485464	0.639379	0.728008	0.998113	0.8841	0.991247	0.850949
ANKRD46	0.42025	0.352251	0.937687	0.990325	0.149605	0.702293	0.466687	0.999275	0.999275	0.0212472	0.183274	0.916048	0.99842	0.983771	0.985954	0.946782	0.999476	0.998274	0.9999	0.685971	0.999477	0.743337	0.99977	0.990986	0.999393	0.987182	0.999006	0.999955	0.848198	0.998567	0.995337	0.966756	0.992883	0.998398	0.99939	0.413287	0.449291	0.115627	0.882151	0.983588	0.991774	0.974533	0.995748	0.931917
ANKRD49	0.386372	0.321783	0.968034	0.992709	0.224912	0.609134	0.577911	0.999275	0.999275	0.0298484	0.185695	0.997728	0.978222	0.987541	0.824599	0.988245	0.999476	0.983646	0.9999	0.58378	0.999477	0.725888	0.99977	0.973112	0.999393	0.987803	0.999456	0.999955	0.881346	0.998567	0.995337	0.903809	0.999938	0.993532	0.996731	0.79856	0.427642	0.0950168	0.451113	0.997647	0.991774	0.625025	0.632111	0.489952
ANKRD50	0.619161	0.598809	0.983386	0.996387	0.251545	0.881036	0.517654	0.999275	0.999275	0.0343794	0.0182797	0.93655	0.991937	0.989781	0.928853	0.908354	0.999476	0.974034	0.9999	0.699281	0.999477	0.862353	0.99977	0.973112	0.999393	0.999037	0.999006	0.999955	0.93827	0.998567	0.997802	0.806811	0.998867	0.993532	0.996731	0.627295	0.0343525	0.198627	0.353442	0.820972	0.991774	0.636293	0.970932	0.932698
ANKRD52	0.428502	0.582791	0.928254	0.997497	0.0425255	0.549811	0.725715	0.999275	0.999275	0.489682	0.561126	0.985463	0.997931	0.987541	0.938702	0.914813	0.999476	0.991488	0.9999	0.55628	0.999477	0.746151	0.99977	0.973112	0.999393	0.987182	0.999006	0.999955	0.996449	0.998567	0.995337	0.943082	0.992883	0.993532	0.996731	0.66884	0.207928	0.559343	0.632865	0.763309	0.991774	0.74502	0.743225	0.787704
ANKRD54	0.878483	0.660356	0.982331	0.996387	0.449853	0.757514	0.984648	0.999275	0.999275	0.426591	0.542468	0.990537	0.996794	0.999188	0.977771	0.978874	0.999476	0.971228	0.9999	0.678552	0.999477	0.948365	0.99977	0.986296	0.999393	0.989095	0.999006	0.999955	0.956793	0.998567	0.998497	0.50396	0.993076	0.993532	0.996731	0.719063	0.688286	0.225178	0.730764	0.902517	0.991774	0.839971	0.751079	0.60676
ANKRD55	0.718127	0.72678	0.98506	0.992709	1.2e-05	0.694258	0.466687	0.999275	0.999275	0.00474402	0.00725172	0.98848	0.92653	0.999974	0.710966	0.960773	0.999476	0.986878	0.9999	0.981192	0.999477	0.751242	0.99977	0.992874	0.999393	0.987182	0.999006	0.999955	0.739202	0.998567	0.995337	0.552413	0.992883	0.993833	0.996731	0.699618	0.00875522	0.612566	0.0604076	0.992727	0.991774	0.290103	0.625178	0.685777
ANKRD6	0.888851	0.749228	0.999873	0.988047	1.26e-07	0.735213	0.569156	0.999275	0.999275	0.629907	0.205318	0.89814	0.927331	0.983771	0.844248	0.918201	0.268976	0.971228	0.9999	0.722241	0.999477	0.842463	0.99977	0.97821	0.999393	0.987803	0.999006	0.999955	0.929775	0.998567	0.995337	0.469948	0.992883	0.993532	0.996731	0.0659205	0.290611	0.848455	0.146353	0.793223	0.991774	0.59759	0.604285	0.478516
ANKRD9	0.89872	0.731234	0.94689	0.992709	0.0757391	0.836144	0.920779	0.999275	0.999275	0.0152285	0.115183	0.946278	0.91413	0.983771	0.668744	0.988245	0.677947	0.996853	0.9999	0.937639	0.999477	0.964422	0.99977	0.97821	0.999393	0.987803	0.999006	0.999955	0.92464	0.998567	0.997802	0.614428	0.992883	0.993532	0.996731	0.848381	0.543051	0.226784	0.467269	0.858961	0.991774	0.727142	0.923968	0.787874
ANKS1A	0.443311	0.408344	0.962113	0.988047	0.187225	0.594781	0.989841	0.999275	0.999275	0.00604714	0.197836	0.996454	0.998622	0.998146	0.997008	0.964721	0.999476	0.971228	0.9999	0.581522	0.999477	0.551458	0.99977	0.973112	0.999393	0.987182	0.999006	0.999955	0.660226	0.998567	0.995337	0.985755	0.992883	0.993532	0.99939	0.574731	0.656016	0.254741	0.684831	0.805663	0.991774	0.668866	0.632111	0.481996
ANKS3	0.696884	0.783158	0.908937	0.994423	0.836068	0.974756	0.734748	0.999275	0.999275	0.55933	0.299986	0.90891	0.993882	0.983771	0.931882	0.999375	0.999476	0.995667	0.9999	0.871207	0.999477	0.963633	0.99977	0.973112	0.999393	0.987182	0.999456	0.999955	0.946219	0.998567	0.995337	0.680843	0.992883	0.993532	0.99939	0.514596	0.932166	0.847693	0.99339	0.849883	0.991774	0.804909	0.884959	0.850089
ANKS6	0.591366	0.56029	0.989205	0.978969	0.00486039	0.549811	0.663188	0.999275	0.999275	0.364477	0.857657	0.985463	0.970158	0.986785	0.901234	0.982699	0.999476	0.973311	0.9999	0.623727	0.999477	0.77021	0.99977	0.973112	0.999393	0.992003	0.999006	0.999955	0.875484	0.998621	0.995337	0.509986	0.992883	0.993532	0.996731	0.605796	0.835536	0.942059	0.658806	0.970899	0.991774	0.852034	0.856672	0.775308
ANKUB1	0.854042	0.809408	0.816593	0.978969	0.454284	0.633527	0.517489	0.999275	0.999275	0.563036	0.735243	0.934035	0.943959	0.998146	0.984545	0.94039	0.999476	0.971228	0.9999	0.586638	0.999477	0.715384	0.99977	0.973112	0.999393	0.987182	0.999006	0.999955	0.747488	0.998567	0.995337	0.525793	0.992883	0.993532	0.996731	0.597957	0.944983	0.919041	0.927555	0.992085	0.991774	0.637117	0.85458	0.775308
ANKZF1	0.922581	0.893803	0.917953	0.978969	3.33e-05	0.997531	0.997201	0.999275	0.999275	0.885198	0.453338	0.983356	0.944701	0.983771	0.948886	0.923259	0.999476	0.99559	0.9999	0.796072	0.999477	0.745461	0.99977	0.997221	0.999393	0.989044	0.999006	0.999955	0.912911	0.998567	0.995337	0.74897	0.992883	0.993532	0.996731	0.845912	0.456112	0.671317	0.430152	0.971694	0.991774	0.456115	0.746534	0.605543
ANLN	0.505958	0.614605	0.9971	0.901058	0.000455191	0.710061	0.897244	0.999275	0.999275	0.0771141	0.125851	0.900011	0.934874	0.983771	0.926529	0.988245	0.999476	0.971228	0.9999	0.930865	0.999477	0.565551	0.99977	0.973112	0.999393	0.987182	0.999006	0.999955	0.731831	0.998567	0.995337	0.512946	0.992883	0.993833	0.996731	0.365299	0.688286	0.633262	0.929943	0.874934	0.991774	0.828724	0.857954	0.94015
ANO10	0.383476	0.412331	0.978029	0.978969	0.00955126	0.684454	0.487414	0.999275	0.999275	0.281818	0.22764	0.89814	0.993882	0.983771	0.668744	0.966952	0.999476	0.971228	0.9999	0.930055	0.999477	0.948178	0.99977	0.986444	0.999393	0.989436	0.999006	0.999955	0.934749	0.998567	0.998775	0.859999	0.992883	0.993532	0.996731	0.355922	0.699419	0.272271	0.947118	0.862385	0.998113	0.777784	0.929204	0.781201
ANO2	0.618197	0.441057	0.945652	0.90278	0.503845	0.649991	0.731501	0.999275	0.999275	0.28542	0.368777	0.89814	0.993882	0.983771	0.902859	0.998829	0.999476	0.993483	0.9999	0.997724	0.999477	0.615648	0.99977	0.973112	0.999393	0.987182	0.999941	0.999955	0.819203	0.998567	0.997884	0.964508	0.992883	0.993532	0.99939	0.909238	0.981727	0.849948	0.951767	0.904178	0.991774	0.989672	0.95997	0.880564
ANO5	0.665033	0.781656	0.751706	0.950551	0.38972	0.605763	0.479342	0.999275	0.999275	0.40628	0.167347	0.996182	0.944701	0.983771	0.953013	0.856385	0.999476	0.977808	0.9999	0.988467	0.999477	0.771772	0.99977	0.973112	0.999393	0.987182	0.999006	0.999955	0.623321	0.998567	0.840653	0.892376	0.531001	0.993532	0.996731	0.630303	0.0900432	0.984452	0.212044	0.68319	0.991774	0.783015	0.91972	0.968156
ANO6	0.65099	0.485552	0.993598	0.992082	0.282361	0.821866	0.861871	0.999275	0.999275	0.0105279	0.0116155	0.988991	0.96898	0.999974	0.974388	0.964333	0.999476	0.971228	0.9999	0.518037	0.999477	0.571395	0.99977	0.98027	0.999393	0.987182	0.999006	0.999955	0.622523	0.998567	0.997802	0.62859	0.992883	0.993532	0.99939	0.945383	0.068135	0.048345	0.0963905	0.73895	0.991774	0.827115	0.974685	0.907896
ANO7	NA	NA	NA	NA	NA	NA	NA	NA	NA	NA	NA	NA	NA	NA	NA	NA	NA	NA	NA	NA	NA	NA	NA	NA	NA	NA	NA	NA	NA	NA	NA	NA	NA	NA	NA	NA	NA	NA	NA	NA	NA	NA	NA	NA
ANO7L1	0.815286	0.631945	0.884126	0.978969	0.274357	0.979474	0.698701	0.999275	0.999275	0.864339	0.955336	0.89814	0.992872	0.983771	0.997008	0.964361	0.999476	0.99559	0.9999	0.933966	0.999477	0.909378	0.99977	0.997061	0.999393	0.987182	0.999006	0.999955	0.780075	0.998567	0.995337	0.988786	0.994147	0.993532	0.996731	0.867898	0.980266	0.51916	0.846046	0.794124	0.991774	0.773531	0.643848	0.67919
ANO8	0.989027	0.913644	0.978303	0.996387	0.177347	0.938316	0.724828	0.999275	0.999275	0.985666	0.349632	0.89814	0.982874	0.983771	0.774505	0.899338	0.999476	0.991488	0.9999	0.992445	0.999477	0.64735	0.99977	0.973112	0.999393	0.99174	0.999006	0.999955	0.996669	0.998567	0.997802	0.390156	0.992883	0.993532	0.996731	0.319752	0.876576	0.915073	0.688239	0.897407	0.991774	0.97423	0.889912	0.883488
ANO9	0.77982	0.791022	0.989286	0.988047	7.02e-11	0.80355	0.928681	0.999275	0.999275	0.121003	0.0358004	0.89814	0.926877	0.983771	0.84454	0.972809	0.999476	0.998929	0.9999	0.767412	0.999477	0.868449	0.99977	0.973112	0.999393	0.997509	0.999006	0.999955	0.890894	0.998567	0.995337	0.802517	0.998867	0.993532	0.997267	0.369977	0.262169	0.651061	0.778322	0.862385	0.991774	0.985912	0.634229	0.629962
ANP32A	0.847998	0.802388	0.969723	0.996387	0.685705	0.734175	0.849223	0.999275	0.999275	0.0252704	0.212911	0.962533	0.950861	0.983771	0.886556	0.89412	0.999476	0.991488	0.9999	0.903478	0.999477	0.631704	0.99977	0.98654	0.999393	0.987182	0.999006	0.999955	0.630622	0.998567	0.99602	0.936862	0.992883	0.993532	0.996731	0.433483	0.402372	0.288222	0.497029	0.921044	0.991774	0.681598	0.995476	0.863864
ANP32A-IT1	0.554105	0.453056	0.98409	0.988047	0.129728	0.710061	0.944123	0.999275	0.999275	0.337363	0.547151	0.997256	0.998528	0.983771	0.993047	0.856385	0.999476	0.991488	0.9999	0.87393	0.999477	0.461417	0.99977	0.973112	0.999393	0.987182	0.999006	0.999955	0.678331	0.998567	0.995337	0.758192	0.992883	0.993532	0.996731	0.425401	0.338421	0.140864	0.797776	0.985209	0.991774	0.743237	0.60778	0.642305
ANP32B	0.72295	0.728148	0.968034	0.978969	1.46e-06	0.628726	0.593143	0.999275	0.999275	0.269162	0.620875	0.917172	0.951836	0.983771	0.971697	0.900178	0.999476	0.97619	0.9999	0.968311	0.999477	0.783778	0.99977	0.973112	0.999393	0.987182	0.999456	0.999955	0.759938	0.998567	0.995337	0.950025	0.992883	0.9986	0.996731	0.587163	0.770673	0.662378	0.688367	0.827375	0.998113	0.995316	0.670117	0.721746
ANP32E	0.92363	0.996962	0.988477	0.978969	0.214796	0.770073	0.938772	0.999275	0.999275	0.155993	0.325496	0.962533	0.978222	0.998146	0.83138	0.966952	0.999476	0.971228	0.9999	0.64049	0.999477	0.739856	0.99977	0.9855	0.999393	0.987803	0.999006	0.999955	0.784769	0.998567	0.99602	0.840146	0.992883	0.998261	0.99939	0.666193	0.761753	0.616152	0.756173	0.710369	0.991774	0.872678	0.716829	0.808771
ANPEP	0.344508	0.412331	0.94943	0.997172	0.950126	0.666603	0.888246	0.999275	0.999275	0.0553739	0.21452	0.931204	0.972734	0.983771	0.811949	0.856385	0.999476	0.987876	0.9999	0.685137	0.999477	0.582815	0.99977	0.973112	0.999393	0.987182	0.999456	0.999955	0.760282	0.998567	0.995337	0.674812	0.992883	0.993532	0.996731	0.473415	0.295327	0.282342	0.812917	0.921981	0.991774	0.864747	0.701921	0.732875
ANTKMT	0.505511	0.343432	0.922051	0.980517	0.460302	0.703063	0.943675	0.999275	0.999275	0.622777	0.527595	0.983356	0.982874	0.991205	0.9052	0.934546	0.999476	0.971228	0.9999	0.683708	0.999477	0.488198	0.99977	0.973112	0.999393	0.987182	0.999006	0.999955	0.586211	0.998567	0.995337	0.32135	0.992883	0.993532	0.996731	0.732135	0.849776	0.170476	0.577736	0.742548	0.991774	0.764956	0.969574	0.941388
ANTXR2	0.514122	0.400598	0.881677	0.986819	0.0303533	0.985118	0.913086	0.999275	0.999275	0.126108	0.0557986	0.990537	0.91413	0.998146	0.867338	0.951753	0.999476	0.971228	0.9999	0.656318	0.999477	0.56093	0.99977	0.982402	0.999393	0.987182	0.999006	0.999955	0.667067	0.998567	0.997884	0.573254	0.999938	0.9986	0.996731	0.232206	0.0442063	0.0367029	0.33997	0.715962	0.991774	0.739514	0.905017	0.958063
ANTXRLP1	0.984704	0.959556	0.997826	0.978969	0.27068	0.672431	0.617189	0.999275	0.999275	0.0189617	0.0215464	0.962533	0.978222	0.983771	0.710966	0.880186	0.999476	0.998929	0.9999	0.978065	0.999477	0.782538	0.99977	0.973112	0.999393	0.99174	0.999006	0.999955	0.924688	0.998567	0.995337	0.889781	0.996596	0.993532	0.996731	0.547369	0.156584	0.723981	0.695218	0.787654	0.991774	0.241906	0.76028	0.56301
ANXA1	0.525906	0.531053	0.954178	0.999022	0.593991	0.802653	0.788807	0.999275	0.999275	0.748468	0.772746	0.974312	0.957795	0.998146	0.949736	0.933409	0.999476	0.971228	0.9999	0.836843	0.999477	0.944041	0.99977	0.986577	0.999393	0.987803	0.999006	0.999955	0.989233	0.998567	0.997884	0.962461	0.992883	0.993532	0.996731	0.718452	0.950341	0.192202	0.56374	0.989098	0.991774	0.715465	0.85458	0.761732
ANXA11	0.351885	0.278768	0.9971	0.996387	0.773548	0.553378	0.924098	0.999275	0.999275	0.216039	0.994018	0.983356	0.986068	0.983771	0.866142	0.856385	0.999476	0.991488	0.9999	0.835909	0.999477	0.454038	0.99977	0.973112	0.999393	0.987182	0.999006	0.999955	0.622523	0.998567	0.995337	0.542651	0.992883	0.993532	0.996731	0.455079	0.908144	0.278264	0.906354	0.94654	0.991774	0.889317	0.616703	0.558174
ANXA2	0.680632	0.457723	0.984894	0.978969	0.00495488	0.821866	0.462137	0.999275	0.999275	0.226657	0.260465	0.932261	0.973043	0.983771	0.974908	0.922999	0.999476	0.991488	0.9999	0.713657	0.999477	0.663168	0.99977	0.973112	0.999393	0.987182	0.999006	0.999955	0.635308	0.998567	0.995337	0.844191	0.992883	0.993532	0.997824	0.434411	0.263647	0.607507	0.0647621	0.973142	0.991774	0.450956	0.686459	0.56096
ANXA2R	0.359857	0.268695	0.957578	0.978969	0.315894	0.694277	0.966205	0.999275	0.999275	0.0090518	0.0385021	0.985463	0.96898	0.983771	0.970403	0.913479	0.999476	0.821901	0.9999	0.474503	0.999477	0.443729	0.99977	0.98654	0.999393	0.987182	0.999006	0.999955	0.590946	0.998567	0.995337	0.746287	0.992883	0.993833	0.99939	0.457311	0.13167	0.0385809	0.384028	0.80142	0.991774	0.580445	0.999613	0.895771
ANXA2R-AS1	0.854042	0.824724	0.977211	0.926055	0.0152558	0.92906	0.832823	0.999275	0.999275	0.142696	0.297057	0.962533	0.91413	0.983771	0.813577	0.879249	0.999476	0.859648	0.9999	0.542058	0.999477	0.79751	0.99977	0.992731	0.999393	0.99174	0.999006	0.999955	0.93672	0.998567	0.997884	0.903787	0.999938	0.993532	0.996731	0.366291	0.419862	0.166993	0.977173	0.9027	0.991774	0.831435	0.898571	0.781168
ANXA2R-OT1	0.456296	0.554692	0.975913	0.96738	0.85708	0.875277	0.988776	0.999275	0.999275	0.035078	0.360906	0.89814	0.970516	0.983771	0.926475	0.988245	0.999476	0.971228	0.9999	0.479054	0.999477	0.624226	0.99977	0.983457	0.999393	0.987182	0.999006	0.999955	0.785861	0.998567	0.997884	0.347312	0.992883	0.993532	0.996731	0.344848	0.543386	0.121894	0.55971	0.737199	0.998113	0.833839	0.967444	0.955158
ANXA3	0.522517	0.419136	0.968399	0.984061	0.00665748	0.975856	0.477797	0.999275	0.999275	0.870188	0.952316	0.934158	0.933264	0.987541	0.997008	0.908354	0.999476	0.971228	0.9999	0.495465	0.999477	0.872935	0.99977	0.997221	0.999393	0.99174	0.999006	0.999955	0.843599	0.998567	0.997884	0.373633	0.999938	0.99649	0.996731	0.420649	0.960689	0.431991	0.308855	0.855458	0.954901	0.97423	0.999039	0.772507
ANXA4	0.994146	0.758822	0.996413	0.988047	0.0122821	0.98963	0.62678	0.999275	0.999275	0.294632	0.586155	0.90891	0.926877	0.983771	0.853625	0.880875	0.999476	0.976883	0.9999	0.974823	0.999477	0.902749	0.99977	0.973112	0.999393	0.993217	0.999006	0.999955	0.877845	0.998914	0.995337	0.802058	0.993461	0.993532	0.996731	0.663744	0.692368	0.0800838	0.893134	0.858493	0.995186	0.557313	0.833069	0.669863
ANXA5	0.86125	0.540617	0.946609	0.998207	0.0413728	0.880695	0.832758	0.999275	0.999275	0.23662	0.318144	0.93496	0.993882	0.987541	0.949969	0.975771	0.999476	0.991488	0.9999	0.755177	0.999477	0.587514	0.99977	0.986406	0.999393	0.989095	0.999006	0.999955	0.585155	0.998567	0.997884	0.916206	0.993076	0.993532	0.996731	0.996296	0.333252	0.646121	0.152188	0.757022	0.991774	0.72576	0.900171	0.753405
ANXA6	0.54721	0.359928	0.9971	0.950551	0.00549939	0.905058	0.627298	0.999275	0.999275	0.393095	0.759459	0.931159	0.965209	0.983771	0.929538	0.967544	0.999476	0.996853	0.9999	0.58378	0.999477	0.498469	0.99977	0.973112	0.999393	0.987182	0.999006	0.999955	0.590946	0.998567	0.995337	0.853204	0.992883	0.993532	0.996731	0.714626	0.522121	0.179735	0.132944	0.859667	0.991774	0.984928	0.974685	0.974896
ANXA7	0.80988	0.579541	0.997602	0.980291	0.644769	0.881575	0.825932	0.999275	0.999275	0.297183	0.696821	0.988253	0.993882	0.99023	0.934954	0.980975	0.999476	0.993869	0.9999	0.808227	0.999477	0.977391	0.99977	0.992874	0.999393	0.999037	0.999006	0.999955	0.811812	0.998567	0.997884	0.552105	0.993461	0.9986	0.996731	0.834927	0.916024	0.245431	0.802439	0.760465	0.991774	0.890464	0.800018	0.706267
AOAH	0.856883	0.811124	0.999873	0.889148	0.549224	0.827483	0.823265	0.999275	0.999275	0.759548	0.511875	0.989795	0.92653	0.983771	0.750942	0.92511	0.999476	0.971228	0.9999	0.879618	0.999477	0.991777	0.99977	0.98686	0.999393	0.987182	0.999006	0.999955	0.905843	0.998567	0.997802	0.319597	0.999938	0.993532	0.996731	0.840404	0.584011	0.621213	0.61864	0.963247	0.991774	0.903305	0.743225	0.772881
AOAH-IT1	0.511864	0.414542	0.942645	0.656329	0.0907289	0.818259	0.580291	0.999275	0.999275	0.754255	0.985796	0.952233	0.991474	0.983771	0.97209	0.856385	0.999476	0.971228	0.9999	0.586638	0.999477	0.802455	0.99977	0.98654	0.999393	0.987803	0.999006	0.999955	0.770038	0.998567	0.995337	0.257028	0.993461	0.993532	0.996731	0.267255	0.913475	0.290674	0.708704	0.959824	0.991774	0.71265	0.797097	0.916588
AOC2	0.376571	0.359625	0.850747	0.98943	0.322621	0.901146	0.747315	0.999275	0.999275	0.250226	0.320097	0.962533	0.976292	0.983771	0.702049	0.856385	0.999476	0.971228	0.9999	0.593776	0.999477	0.561726	0.99977	0.980199	0.999393	0.987182	0.999006	0.999955	0.877766	0.998567	0.997884	0.997849	0.992883	0.997489	0.997281	0.384662	0.207656	0.309366	0.640871	0.947258	0.96744	0.848908	0.753499	0.756156
AOC3	0.445993	0.703355	0.983386	0.978969	0.339349	0.908567	0.893139	0.999275	0.999275	0.473763	0.368184	0.974823	0.976899	0.983771	0.847644	0.856385	0.999476	0.971228	0.9999	0.582467	0.999477	0.453697	0.99977	0.973112	0.999393	0.987182	0.999006	0.999955	0.829723	0.998567	0.995773	0.932293	0.992883	0.993532	0.99939	0.437393	0.152071	0.794236	0.794487	0.975527	0.991774	0.826325	0.819203	0.852266
AOPEP	0.806811	0.690818	0.963176	0.950551	0.289295	0.600053	0.515496	0.999275	0.999275	0.133573	0.407304	0.991019	0.978222	0.998146	0.886913	0.882427	0.999476	0.971228	0.9999	0.71922	0.999477	0.580201	0.99977	0.973112	0.999393	0.987803	0.999006	0.999955	0.744705	0.998567	0.995337	0.734097	0.992883	0.993532	0.99939	0.491898	0.483938	0.195516	0.546768	0.978521	0.993924	0.648002	0.697632	0.689764
AP1AR	0.419401	0.373931	0.941999	0.986078	0.00334277	0.78174	0.927719	0.999275	0.999275	0.0366774	0.276153	0.996182	0.92653	0.99831	0.803058	0.99968	0.999476	0.983646	0.9999	0.724442	0.999477	0.556854	0.99977	0.973112	0.999393	0.987182	0.999006	0.999955	0.682998	0.998567	0.995337	0.847436	0.992883	0.993532	0.996731	0.897463	0.192705	0.0475991	0.18186	0.715962	0.991774	0.680332	0.594371	0.372371
AP1B1	0.588732	0.581958	0.945308	0.996387	0.703987	0.626602	0.839695	0.999275	0.999275	0.0404614	0.277929	0.963954	0.980973	0.983771	0.957283	0.929575	0.999476	0.983646	0.9999	0.680839	0.999477	0.646287	0.99977	0.973112	0.999393	0.987182	0.999456	0.999955	0.922737	0.998567	0.995337	0.960415	0.992883	0.993532	0.99939	0.904239	0.288687	0.39289	0.738499	0.834537	0.991774	0.900523	0.789574	0.822392
AP1G1	0.439797	0.361086	0.916987	0.993799	0.587789	0.555828	0.951171	0.999275	0.999275	0.0213737	0.0564044	0.946278	0.96898	0.983771	0.890207	0.951753	0.999476	0.991488	0.9999	0.784591	0.999477	0.485174	0.99977	0.973112	0.999393	0.987182	0.999006	0.999955	0.590063	0.998567	0.995337	0.499143	0.992883	0.993532	0.996731	0.487393	0.323349	0.0323866	0.596636	0.70706	0.991774	0.663859	0.686459	0.56301
AP1G2	0.841928	0.764561	0.967371	0.980291	2.81e-06	0.559758	0.907769	0.999275	0.999275	0.512757	0.397243	0.89814	0.92653	0.987541	0.842163	0.924069	0.999476	0.971228	0.9999	0.871207	0.999477	0.607524	0.99977	0.973112	0.999393	0.987182	0.999006	0.999955	0.763262	0.998567	0.995337	0.934502	0.992883	0.9986	0.99939	0.729733	0.754836	0.93135	0.928016	0.75662	0.991774	0.991941	0.59702	0.558174
AP1G2-AS1	0.537199	0.486071	0.779475	0.978969	0.402684	0.878179	0.938698	0.999275	0.999275	0.922359	0.812487	0.996482	0.985336	0.983771	0.869773	0.856385	0.999476	0.976227	0.9999	0.818092	0.999477	0.443729	0.99977	0.973112	0.999393	0.987803	0.999006	0.999955	0.770045	0.998567	0.997802	0.965661	0.998867	0.9986	0.996731	0.794442	0.992474	0.669794	0.840012	0.856175	0.991774	0.975302	0.798657	0.930364
AP1M1	0.646766	0.418757	0.980591	0.986485	0.0303565	0.619383	0.976267	0.999275	0.999275	0.546304	0.553635	0.953539	0.959165	0.983771	0.954215	0.988245	0.999476	0.991488	0.9999	0.685137	0.999477	0.471777	0.99977	0.973112	0.999393	0.987182	0.999006	0.999955	0.738313	0.998567	0.995337	0.760371	0.992883	0.993532	0.996731	0.780938	0.866812	0.275534	0.964284	0.997176	0.991774	0.998477	0.797097	0.804999
AP1M2	0.42939	0.566418	0.90962	0.978969	0.656756	0.922778	0.691388	0.999275	0.999275	0.212405	0.686342	0.89814	0.92653	0.983771	0.923344	0.989772	0.999476	0.995187	0.9999	0.768448	0.999477	0.885303	0.99977	0.98654	0.999393	0.999037	0.999006	0.999955	0.958217	0.998567	0.997802	0.62949	0.992883	0.993532	0.996731	0.984609	0.836712	0.512364	0.759327	0.765009	0.991774	0.580145	0.594371	0.414337
AP1S1	0.556766	0.497529	0.989205	0.988047	0.714398	0.723439	0.682489	0.999275	0.999275	0.916162	0.640878	0.982186	0.91413	0.998146	0.875234	0.856385	0.999476	0.987258	0.9999	0.974953	0.999477	0.90319	0.99977	0.973112	0.999393	0.987182	0.999006	0.999955	0.807428	0.998567	0.995337	0.165211	0.992883	0.993532	0.753067	0.531044	0.832304	0.206348	0.737329	0.855613	0.998876	0.879707	0.939156	0.937002
AP1S2	0.351885	0.286151	0.979231	0.982052	0.540344	0.862304	0.992326	0.999275	0.999275	0.561521	0.385464	0.931159	0.993244	0.98706	0.842335	0.882427	0.999476	0.971228	0.9999	0.82625	0.999477	0.741788	0.99977	0.989213	0.999393	0.987182	0.999006	0.999955	0.883014	0.998567	0.997884	0.916057	0.992883	0.993532	0.996731	0.548244	0.693631	0.0722618	0.582633	0.983588	0.991774	0.805804	0.763036	0.818238
AP1S3	0.579424	0.460659	0.83881	0.782966	0.0854228	0.634072	0.760187	0.999275	0.999275	0.918975	0.655378	0.961889	0.984213	0.99023	0.783925	0.876817	0.999476	0.971228	0.9999	0.813627	0.999477	0.65585	0.99977	0.973112	0.999393	0.987182	0.999006	0.999955	0.818829	0.998567	0.995337	0.437982	0.992883	0.993532	0.996731	0.617259	0.94576	0.43119	0.734864	0.866322	0.991774	0.879232	0.659357	0.583095
AP2A1	0.950232	0.892593	0.892706	0.996387	0.0790293	0.691818	0.755702	0.999275	0.999275	0.239854	0.626888	0.89814	0.993244	0.983771	0.750242	0.994257	0.999476	0.993483	0.9999	0.937681	0.999477	0.48639	0.99977	0.973112	0.999393	0.992003	0.999006	0.999955	0.5961	0.998567	0.995337	0.926538	0.992883	0.993532	0.996731	0.327937	0.925831	0.453556	0.978695	0.943157	0.99971	0.985485	0.966339	0.936652
AP2A2	0.523398	0.671963	0.990838	0.994678	0.0992209	0.632999	0.666773	0.999275	0.999275	0.379816	0.985796	0.996482	0.982874	0.983771	0.877816	0.856385	0.999476	0.991488	0.9999	0.853472	0.999477	0.601275	0.99977	0.973112	0.999393	0.987182	0.999006	0.999955	0.838121	0.998567	0.995337	0.578895	0.992883	0.993532	0.996731	0.830487	0.46892	0.71295	0.582124	0.857463	0.991774	0.993657	0.63127	0.709557
AP2B1	0.587671	0.610018	0.997595	0.996387	0.760221	0.837996	0.878057	0.999275	0.999275	0.0146807	0.0423498	0.973315	0.956755	0.987541	0.880198	0.988245	0.999476	0.983646	0.9999	0.720696	0.999477	0.842136	0.99977	0.973112	0.999393	0.987182	0.999006	0.999955	0.851886	0.998567	0.995337	0.650382	0.992883	0.993532	0.996731	0.907416	0.36758	0.0664749	0.39893	0.921329	0.991774	0.797621	0.749771	0.623929
AP2M1	0.785028	0.783167	0.917953	0.994678	0.00541535	0.802653	0.936267	0.999275	0.999275	0.00697007	0.0931533	0.89814	0.993244	0.983771	0.889805	0.909692	0.999476	0.971228	0.9999	0.937639	0.999477	0.629643	0.99977	0.973112	0.999393	0.987182	0.999006	0.999955	0.740414	0.998567	0.995337	0.778339	0.992883	0.993532	0.996731	0.212027	0.597903	0.0694729	0.638652	0.937778	0.997822	0.940162	0.890023	0.956917
AP2S1	0.455563	0.332273	0.948626	0.996387	0.327771	0.694863	0.763738	0.999275	0.999275	0.575001	0.634972	0.974312	0.993882	0.99023	0.710966	0.856385	0.999476	0.976227	0.9999	0.863912	0.999477	0.443729	0.99977	0.973112	0.999393	0.987182	0.999006	0.999955	0.631128	0.998567	0.997802	0.890849	0.992883	0.993532	0.996731	0.613446	0.837228	0.471448	0.927555	0.724108	0.991774	0.647478	0.629348	0.501168
AP3B1	0.890981	0.757235	0.878164	0.996387	0.0130415	0.970439	0.974564	0.999275	0.999275	0.0621656	0.044783	0.955868	0.993244	0.983771	0.989911	0.926364	0.999476	0.973311	0.9999	0.88972	0.999477	0.746948	0.99977	0.973112	0.999393	0.987182	0.999006	0.999955	0.797604	0.998567	0.995337	0.639194	0.992883	0.993532	0.996731	0.329178	0.577944	0.0936936	0.901798	0.70706	0.991774	0.985912	0.729193	0.836231
AP3B2	0.75945	0.572905	0.968034	0.893741	0.666178	0.791354	0.703103	0.999275	0.999275	0.877573	0.887111	0.990537	0.978222	0.987541	0.941204	0.880875	0.999476	0.991488	0.9999	0.710623	0.999477	0.461417	0.99977	0.973112	0.999393	0.987803	0.999006	0.999955	0.670197	0.998567	0.995337	0.877588	0.992883	0.993532	0.996731	0.90723	0.996619	0.769274	0.786907	0.879041	0.991774	0.853469	0.803956	0.87135
AP3D1	0.534665	0.493986	0.919199	0.992709	0.249036	0.587943	0.911548	0.999275	0.999275	0.00889915	0.320638	0.964544	0.965209	0.999974	0.970819	0.882427	0.999476	0.991488	0.9999	0.588953	0.999477	0.510707	0.99977	0.973112	0.999393	0.989095	0.999456	0.999955	0.73533	0.998567	0.995337	0.853204	0.992883	0.993532	0.996731	0.860946	0.352116	0.124173	0.440996	0.969323	0.991774	0.731087	0.729976	0.637981
AP3M1	0.508821	0.368418	0.930776	0.986485	0.000560704	0.836945	0.786347	0.999275	0.999275	0.251857	0.22209	0.987419	0.92653	0.983771	0.970403	0.963868	0.999476	0.993483	0.9999	0.594454	0.999477	0.443729	0.99977	0.973112	0.999393	0.987182	0.999006	0.999955	0.487854	0.998567	0.995337	0.880385	0.992883	0.993532	0.996731	0.979165	0.211951	0.248275	0.0855584	0.710369	0.991774	0.863685	0.979144	0.995545
AP3M2	0.913811	0.569864	0.801424	0.980291	2.27e-08	0.618369	0.623981	0.999275	0.999275	0.949463	0.69477	0.89814	0.96898	0.983771	0.9052	0.914813	0.999476	0.991488	0.9999	0.771352	0.999477	0.443729	0.99977	0.973112	0.999393	0.987182	0.999006	0.999955	0.556239	0.998567	0.995337	0.872749	0.992883	0.993532	0.996731	0.543665	0.80628	0.708329	0.361538	0.989542	0.991774	0.776843	0.760205	0.589596
AP3S1	0.376571	0.334979	0.9971	0.926055	0.00406378	0.639077	0.534927	0.999275	0.999275	0.47272	0.87174	0.946278	0.967381	0.99023	0.988527	0.933409	0.999476	0.991488	0.9999	0.62674	0.999477	0.463733	0.99977	0.973112	0.999393	0.987182	0.999006	0.999955	0.684632	0.998567	0.995337	0.878374	0.992883	0.993532	0.996731	0.646374	0.543389	0.317104	0.50385	0.915157	0.991774	0.963415	0.885452	0.819358
AP3S2	0.551903	0.607067	0.975913	0.980517	0.652283	0.80355	0.720455	0.999275	0.999275	0.90059	0.607303	0.90934	0.933391	0.99023	0.901816	0.856385	0.999476	0.971228	0.9999	0.633804	0.999477	0.716178	0.99977	0.973112	0.999393	0.987182	0.999006	0.999955	0.687763	0.998567	0.997884	0.982472	0.992883	0.993532	0.99939	0.346856	0.46832	0.442925	0.787137	0.77247	0.991774	0.786611	0.594371	0.42777
AP4B1	0.700552	0.827966	0.908937	0.978969	0.00827093	0.798849	0.64295	0.999275	0.999275	0.601563	0.6814	0.925526	0.96898	0.983771	0.966009	0.908354	0.999476	0.991488	0.9999	0.992956	0.999477	0.933821	0.99977	0.973112	0.999393	0.987182	0.999006	0.999955	0.827735	0.998567	0.995337	0.85659	0.999938	0.993532	0.996731	0.401078	0.86434	0.78038	0.552512	0.992727	0.991774	0.864769	0.610943	0.614607
AP4E1	0.836924	0.761224	0.817549	0.971694	0.850222	0.986368	0.46232	0.999275	0.999275	0.428283	0.256457	0.990537	0.991474	0.987541	0.890207	0.964717	0.999476	0.895776	0.9999	0.542058	0.999477	0.93811	0.99977	0.999495	0.999393	0.987182	0.999006	0.999955	0.998298	0.998567	0.995337	0.946908	0.992883	0.993833	0.99939	0.99566	0.489295	0.3044	0.788997	0.885382	0.991774	0.85981	0.971938	0.965818
AP4M1	0.454332	0.433711	0.94943	0.986078	0.384276	0.827618	0.870173	0.999275	0.999275	0.964571	0.995633	0.988508	0.976292	0.999974	0.98722	0.946782	0.999476	0.991488	0.9999	0.866997	0.999477	0.723373	0.99977	0.994533	0.999393	0.987182	0.999006	0.999955	0.908067	0.998567	0.998497	0.561707	0.992883	0.993532	0.996731	0.768613	0.547552	0.884689	0.452933	0.70706	0.991774	0.450956	0.713264	0.643942
AP4S1	0.558275	0.521503	0.917714	0.704578	0.11717	0.978516	0.902434	0.999275	0.999275	0.17623	0.123315	0.908953	0.970516	0.983771	0.769293	0.918201	0.999476	0.991488	0.9999	0.745098	0.999477	0.809407	0.99977	0.973112	0.999393	0.992003	0.999006	0.999955	0.938821	0.998567	0.995337	0.788509	0.993461	0.993833	0.996731	0.985089	0.0743954	0.837504	0.769211	0.70725	0.991774	0.728086	0.992197	0.982688
AP5B1	0.381274	0.534763	0.999727	0.989572	0.269074	0.626186	0.950092	0.999275	0.999275	0.0101037	0.0230908	0.962533	0.92653	0.983771	0.710966	0.856385	0.999476	0.991488	0.9999	0.870564	0.999477	0.677269	0.99977	0.973112	0.999393	0.987182	0.999006	0.999955	0.865363	0.998567	0.995337	0.873252	0.992883	0.993532	0.996731	0.836741	0.0373936	0.177193	0.491312	0.715962	0.991774	0.696337	0.59702	0.482201
AP5M1	0.950485	0.980866	0.866018	0.986078	0.187894	0.982924	0.713764	0.999275	0.999275	0.579267	0.80845	0.996482	0.976899	0.987541	0.99801	0.960773	0.999476	0.971228	0.9999	0.683423	0.999477	0.865429	0.99977	0.988598	0.999393	0.987182	0.999006	0.999955	0.8635	0.998567	0.995337	0.60602	0.992883	0.993532	0.996731	0.994725	0.965821	0.92025	0.729601	0.772404	0.991774	0.921819	0.901693	0.906562
AP5S1	0.671994	0.891875	0.917953	0.978969	0.00316802	0.630869	0.7191	0.999275	0.999275	0.809695	0.908246	0.987419	0.967206	0.983771	0.992561	0.916611	0.999476	0.991488	0.9999	0.809735	0.999477	0.879347	0.99977	0.973112	0.999393	0.987803	0.999456	0.999955	0.837004	0.998567	0.995337	0.497443	0.992883	0.993532	0.996731	0.432288	0.857313	0.523809	0.717104	0.785816	0.991774	0.800215	0.635878	0.518423
AP5Z1	0.991548	0.732348	0.942852	0.989572	0.706072	0.745402	0.649112	0.999275	0.999275	0.201402	0.876915	0.996182	0.971953	0.998146	0.914676	0.987832	0.999476	0.991488	0.9999	0.84726	0.999477	0.949314	0.99977	0.973112	0.999393	0.987182	0.999006	0.999955	0.893644	0.998567	0.995337	0.595127	0.992883	0.993532	0.996731	0.824526	0.596306	0.803821	0.962922	0.70706	0.991774	0.906624	0.720355	0.669863
APAF1	0.786614	0.658131	0.878164	0.99882	0.485239	0.902061	0.969161	0.999275	0.999275	0.0963627	0.0442068	0.92153	0.943959	0.983771	0.710966	0.899417	0.999476	0.971228	0.9999	0.566732	0.999477	0.608125	0.99977	0.990535	0.999393	0.987182	0.999006	0.999955	0.735091	0.998567	0.997802	0.623381	0.992883	0.993532	0.999665	0.30381	0.0871118	0.120484	0.561548	0.782164	0.991774	0.943336	0.99543	0.989921
APBA2	0.738422	0.757507	0.942645	0.998207	2.07e-08	0.879292	0.646683	0.999275	0.999275	0.848889	0.0559989	0.95253	0.970158	0.995581	0.839759	0.972215	0.999476	0.971228	0.9999	0.77777	0.999477	0.870053	0.99977	0.990535	0.999393	0.987182	0.999006	0.999955	0.963751	0.998567	0.997802	0.86389	0.992883	0.993532	0.996731	0.872663	0.0103278	0.602898	0.147099	0.715962	0.948068	0.241906	0.658969	0.585296
APBA3	0.874233	0.874699	0.927519	0.986078	0.0796675	0.914742	0.800119	0.999275	0.999275	0.89845	0.801813	0.991167	0.930345	0.995439	0.914789	0.996095	0.999476	0.983646	0.9999	0.968579	0.999477	0.827562	0.99977	0.9855	0.999393	0.987803	0.999006	0.999955	0.922228	0.998567	0.997884	0.58139	0.996862	0.993532	0.996731	0.752044	0.950958	0.884697	0.891947	0.844271	0.991774	0.986897	0.803956	0.683412
APBB1	0.713583	0.867279	0.917953	0.988047	0.500996	0.740458	0.913198	0.999275	0.999275	0.495405	0.0335534	0.990537	0.96898	0.983771	0.748697	0.943791	0.999476	0.993869	0.9999	0.93979	0.999477	0.969163	0.99977	0.973112	0.999393	0.992193	0.999456	0.999955	0.929734	0.998567	0.997802	0.82368	0.998867	0.993833	0.999363	0.747882	0.137298	0.978237	0.7878	0.817748	0.991774	0.709233	0.94592	0.991443
APBB1IP	0.806317	0.807361	0.967371	0.98336	0.536087	0.864717	0.577911	0.999275	0.999275	0.941216	0.462601	0.975003	0.933264	0.983771	0.839759	0.880875	0.999476	0.991488	0.9999	0.727744	0.999477	0.959235	0.99977	0.989668	0.999393	0.987182	0.999006	0.999955	0.934937	0.998567	0.997884	0.609487	0.999938	0.993532	0.996731	0.452843	0.484781	0.947645	0.766976	0.980164	0.991774	0.986897	0.947365	0.986128
APBB2	0.963074	0.988392	0.881677	0.984281	0.579639	0.824304	0.982674	0.999275	0.999275	0.535174	0.541095	0.962533	0.965336	0.983771	0.891126	0.998892	0.999476	0.971228	0.9999	0.691237	0.999477	0.672812	0.99977	0.973112	0.999393	0.987182	0.999006	0.999955	0.635308	0.998567	0.995337	0.478413	0.992883	0.993532	0.996731	0.793713	0.739712	0.303798	0.378142	0.38503	0.991774	0.787819	0.731179	0.831374
APBB3	0.546817	0.505652	0.997571	0.978969	0.00300337	0.974262	0.819721	0.999275	0.999275	0.581871	0.476697	0.996182	0.91413	0.983771	0.668744	0.907857	0.999476	0.983646	0.9999	0.649945	0.999477	0.840803	0.99977	0.982402	0.999393	0.996073	0.999006	0.999955	0.765526	0.998567	0.995337	0.771884	0.993461	0.993833	0.996731	0.801435	0.655591	0.893433	0.534693	0.972872	0.991774	0.991941	0.720386	0.729556
APC	0.95352	0.947803	0.878164	0.978969	0.000589246	0.855642	0.537179	0.999275	0.999275	0.59108	0.468274	0.90891	0.991474	0.987541	0.997008	0.935347	0.999476	0.984413	0.9999	0.774381	0.999477	0.7744	0.99977	0.973112	0.999393	0.999037	0.999006	0.999955	0.904037	0.998567	0.997884	0.679536	0.999938	0.993532	0.99939	0.268863	0.58833	0.672958	0.692962	0.954769	0.991774	0.964862	0.713771	0.719952
APEH	0.665377	0.875822	0.927926	0.978969	0.433997	0.783091	0.535187	0.999275	0.999275	0.567508	0.910268	0.940486	0.993244	0.998146	0.80089	0.933409	0.999476	0.971228	0.9999	0.942059	0.999477	0.871849	0.99977	0.982402	0.999393	0.99174	0.999006	0.999955	0.982814	0.998567	0.997802	0.945028	0.998867	0.993532	0.996731	0.448645	0.929159	0.807895	0.408559	0.693679	0.991774	0.856445	0.674258	0.564666
APEX1	0.773176	0.951575	0.952544	0.99835	0.187916	0.99129	0.841466	0.999275	0.999275	0.0625117	0.123585	0.98848	0.970158	0.998146	0.91716	0.882427	0.999476	0.971228	0.9999	0.75367	0.999477	0.471777	0.99977	0.973112	0.999393	0.987182	0.999006	0.999955	0.635308	0.998567	0.395938	0.560753	0.992883	0.993532	0.996731	0.781954	0.0269642	0.277904	0.489294	0.769994	0.991774	0.689578	0.657111	0.771425
APEX2	0.426104	0.3252	0.958973	0.988047	0.0452778	0.801809	0.765097	0.999275	0.999275	0.99078	0.871177	0.974823	0.997931	0.987541	0.848662	0.961533	0.999476	0.971228	0.9999	0.944148	0.999477	0.831848	0.99977	0.986444	0.999393	0.987182	0.999006	0.999955	0.974469	0.998567	0.995337	0.859737	0.992883	0.993532	0.996731	0.967806	0.669465	0.399794	0.797427	0.820762	0.991774	0.868334	0.657121	0.587802
APH1A	0.716746	0.88169	0.980836	0.978969	0.116173	0.975605	0.842252	0.999275	0.999275	0.724318	0.769837	0.996182	0.94419	0.983771	0.803058	0.856385	0.999476	0.971228	0.9999	0.737843	0.999477	0.63885	0.99977	0.994533	0.999393	0.987803	0.999006	0.999955	0.937991	0.998567	0.998497	0.72138	0.992883	0.993833	0.996731	0.654308	0.725448	0.629416	0.67823	0.885697	0.994053	0.762093	0.59702	0.433795
APH1B	0.948401	0.633618	0.989205	0.998456	0.188317	0.846061	0.800609	0.999275	0.999275	0.939714	0.955557	0.93655	0.95053	0.997513	0.998581	0.924069	0.999476	0.991488	0.9999	0.804636	0.999477	0.614645	0.99977	0.973112	0.999393	0.987182	0.999006	0.999955	0.786538	0.998567	0.995337	0.472056	0.992883	0.9986	0.996731	0.23898	0.90866	0.396355	0.925294	0.693679	0.991774	0.77716	0.923179	0.908221
API5	0.693599	0.489654	0.951196	0.996387	0.235611	0.734175	0.619474	0.999275	0.999275	0.253026	0.354063	0.962533	0.982359	0.983771	0.889689	0.972242	0.999476	0.978048	0.9999	0.58378	0.999477	0.569865	0.99977	0.973112	0.999393	0.989436	0.999006	0.999955	0.635308	0.998567	0.997802	0.67889	0.992883	0.993532	0.99939	0.905145	0.724615	0.398557	0.279753	0.709283	0.997822	0.886671	0.952345	0.98021
APIP	0.369111	0.397367	0.9971	0.980291	0.017388	0.647064	0.714845	0.999275	0.999275	0.121986	0.461458	0.996028	0.96898	0.98706	0.91716	0.879249	0.999476	0.993483	0.9999	0.656318	0.999477	0.643671	0.99977	0.973112	0.999393	0.987182	0.999006	0.999955	0.829723	0.998567	0.995337	0.598665	0.992883	0.993532	0.996731	0.9948	0.436345	0.20802	0.475444	0.798389	0.991774	0.890171	0.711552	0.541892
APLF	0.416868	0.359625	0.942645	0.992709	0.000313733	0.559732	0.453217	0.999275	0.999275	0.465211	0.636687	0.90891	0.940631	0.983771	0.948671	0.951753	0.999476	0.991488	0.9999	0.607243	0.999477	0.461417	0.99977	0.973112	0.999393	0.987182	0.999006	0.999955	0.600255	0.998567	0.995337	0.995595	0.992883	0.993532	0.996731	0.321787	0.250408	0.591992	0.294555	0.715498	0.991774	0.548103	0.700513	0.656233
APLP2	0.439797	0.347885	0.942645	0.98336	0.750718	0.818033	0.677791	0.999275	0.999275	0.00403551	0.0171276	0.997512	0.96898	0.983771	0.815184	0.856385	0.999476	0.971228	0.9999	0.479411	0.999477	0.493955	0.99977	0.991027	0.999393	0.987182	0.999456	0.999955	0.635308	0.998567	0.998497	0.776473	0.992883	0.993532	0.996731	0.745425	0.0537977	0.0731954	0.186633	0.849339	0.991774	0.680085	0.993016	0.955646
APMAP	0.470095	0.306448	0.9971	0.980291	0.60108	0.845329	0.782772	0.999275	0.999275	0.134871	0.0791951	0.997256	0.92653	0.983771	0.668744	0.881611	0.999476	0.991488	0.9999	0.904085	0.999477	0.876164	0.99977	0.995435	0.999393	0.987803	0.999006	0.999955	0.832907	0.998567	0.997884	0.72849	0.992883	0.998353	0.997281	0.519448	0.271576	0.477696	0.360632	0.941291	0.991774	0.765152	0.720386	0.518423
APOBEC2	0.963635	0.995473	0.98409	0.996387	0.000690968	0.633015	0.568556	0.999275	0.999275	0.784534	0.82928	0.90891	0.91413	0.983771	0.798169	0.988245	0.999476	0.98338	0.9999	0.58378	0.999477	0.947459	0.99977	0.973112	0.999393	0.987182	0.999006	0.999955	0.929775	0.998567	0.997802	0.423334	0.993033	0.993532	0.996731	0.699221	0.195311	0.684414	0.530139	0.70706	0.991774	0.555218	0.759198	0.83143
APOBEC3A	0.995617	0.93285	0.95158	0.996803	0.648292	0.944318	0.5645	0.999275	0.999275	0.322674	0.321733	0.925526	0.92653	0.983771	0.782747	0.966952	0.999476	0.991488	0.9999	0.718874	0.999477	0.959999	0.99977	0.973112	0.999393	0.987182	0.999006	0.999955	0.916374	0.998567	0.995337	0.985105	0.992883	0.9986	0.997281	0.93522	0.224087	0.761593	0.7239	0.852187	0.991774	0.809775	0.703888	0.58289
APOBEC3B	0.764716	0.500587	0.945796	0.971694	0.839661	0.937924	0.6842	0.999275	0.999275	0.393996	0.867608	0.998725	0.944701	0.998146	0.874226	0.856385	0.999476	0.971228	0.9999	0.542058	0.999477	0.800505	0.99977	0.973112	0.999393	0.989095	0.999006	0.999955	0.745242	0.998567	0.995337	0.969431	0.992883	0.993532	0.99939	0.836126	0.73566	0.647067	0.465396	0.774532	0.991774	0.994777	0.919976	0.94015
APOBEC3C	0.561675	0.67561	0.878164	0.978969	0.220246	0.972944	0.819808	0.999275	0.999275	0.65228	0.693505	0.928087	0.993882	0.983771	0.886556	0.904594	0.999476	0.991488	0.9999	0.970422	0.999477	0.685771	0.99977	0.973112	0.999393	0.987182	0.999006	0.999955	0.676243	0.998567	0.995337	0.967237	0.999938	0.993532	0.99939	0.707574	0.957353	0.952784	0.895466	0.954162	0.991774	0.829635	0.722223	0.763439
APOBEC3D	0.898214	0.922231	0.9971	0.988047	0.240482	0.918496	0.98557	0.999275	0.999275	0.623201	0.836404	0.963079	0.980374	0.983771	0.988854	0.856385	0.999476	0.971228	0.9999	0.984398	0.999477	0.901355	0.99977	0.98654	0.999393	0.992003	0.999006	0.999955	0.896233	0.998567	0.997802	0.661553	0.999938	0.993532	0.996731	0.808732	0.778743	0.498145	0.86582	0.705528	0.991774	0.971597	0.816393	0.961745
APOBEC3F	0.632633	0.853654	0.930776	0.978969	0.198733	0.875785	0.821864	0.999275	0.999275	0.974684	0.634123	0.931204	0.976292	0.999577	0.971371	0.856385	0.999476	0.971228	0.9999	0.784511	0.999477	0.912633	0.99977	0.980199	0.999393	0.987803	0.999006	0.999955	0.782994	0.998567	0.997802	0.850541	0.996849	0.994451	0.996731	0.4069	0.550923	0.492859	0.883965	0.718585	0.991774	0.743237	0.778141	0.574274
APOBEC3G	0.590271	0.749869	0.972857	0.978969	0.955079	0.648566	0.998266	0.999275	0.999275	0.617867	0.8093	0.996482	0.965336	0.984231	0.973076	0.908354	0.999476	0.523323	0.9999	0.540701	0.999477	0.757767	0.99977	0.992874	0.999393	0.987182	0.999006	0.999955	0.997082	0.998567	0.997884	0.995223	0.992883	0.993532	0.996731	0.596258	0.59831	0.414121	0.37665	0.792161	0.991774	0.84807	0.967455	0.820734
APOBEC3H	0.601389	0.477948	0.983386	0.988047	0.713069	0.679567	0.786315	0.999275	0.999275	0.858264	0.835264	0.966868	0.92653	0.983771	0.928565	0.99968	0.999476	0.976883	0.9999	0.732208	0.999477	0.891168	0.99977	0.973112	0.999393	0.99174	0.999456	0.999955	0.982992	0.998567	0.995337	0.578526	0.992883	0.993532	0.996731	0.627295	0.988941	0.425683	0.701662	0.410724	0.930799	0.940633	0.660916	0.712564
APOBR	0.474137	0.510101	0.968034	0.980517	0.934401	0.933034	0.740032	0.999275	0.999275	0.251231	0.867096	0.962533	0.92653	0.986785	0.955158	0.856385	0.999476	0.97389	0.9999	0.985207	0.999477	0.709323	0.99977	0.988168	0.999393	0.987182	0.999456	0.999955	0.926497	0.998567	0.997802	0.720577	0.992883	0.993833	0.999363	0.793713	0.874999	0.545906	0.947118	0.864811	0.991774	0.913658	0.980725	0.959924
APOL1	0.5187	0.326394	0.967371	0.978969	0.0087918	0.624028	0.726508	0.999275	0.999275	0.00322072	0.0102392	0.983356	0.91413	0.987541	0.92308	0.99044	0.999476	0.971228	0.9999	0.748232	0.999477	0.748182	0.99977	0.992731	0.999393	0.998876	0.999456	0.999955	0.687763	0.998567	0.9992	0.911174	0.993076	0.993532	0.99939	0.87497	0.00165163	0.153353	0.0726768	0.913504	0.991774	0.701568	0.905289	0.763439
APOL2	0.701777	0.514461	0.987902	0.978969	0.101216	0.68503	0.915405	0.999275	0.999275	0.0116447	0.0153486	0.962533	0.91413	0.999974	0.880002	0.965021	0.999476	0.971228	0.9999	0.66598	0.999477	0.765675	0.99977	0.98654	0.999393	0.998876	0.999006	0.999955	0.662789	0.998567	0.998348	0.959742	0.992883	0.99691	0.996731	0.838597	0.00751078	0.0985241	0.151616	0.925115	0.991774	0.701568	0.836803	0.721746
APOL3	0.936812	0.837248	0.997602	0.703078	0.0175336	0.861633	0.833277	0.999275	0.999275	0.581168	0.75319	0.919021	0.940631	0.983771	0.876946	0.988245	0.999476	0.971228	0.9999	0.711423	0.999477	0.753112	0.99977	0.983457	0.999393	0.987182	0.999006	0.999955	0.717161	0.998567	0.995337	0.74973	0.998867	0.993532	0.99939	0.215601	0.919717	0.856956	0.435673	0.978438	0.991774	0.845636	0.943139	0.98021
APOL4	0.629681	0.656343	0.908408	0.995782	0.22011	0.617941	0.80109	0.999275	0.999275	0.732764	0.664205	0.946278	0.92653	0.999974	0.989705	0.856385	0.999476	0.507556	0.9999	0.518037	0.999477	0.950061	0.99977	0.973112	0.999393	0.987182	0.999006	0.999955	0.990208	0.998567	0.997884	0.827305	0.992883	0.9986	0.996731	0.756379	0.571632	0.519081	0.625867	0.678798	0.991774	0.612579	0.610943	0.49376
APOL6	0.671116	0.430391	0.885769	0.978969	0.827753	0.553378	0.797775	0.999275	0.999275	0.0324143	0.0356207	0.93655	0.965209	0.998146	0.983893	0.963868	0.999476	0.971228	0.9999	0.855878	0.999477	0.782787	0.99977	0.986017	0.999393	0.987182	0.999456	0.999955	0.718698	0.998567	0.995337	0.684228	0.992883	0.9986	0.996731	0.988305	0.0511156	0.2016	0.37665	0.923605	0.991774	0.982241	0.848904	0.895771
APOLD1	0.979366	0.691674	0.999575	0.978969	0.637706	0.615856	0.773411	0.999275	0.999275	0.292618	0.561374	0.990537	0.998622	0.998146	0.927619	0.923259	0.999476	0.991488	0.9999	0.789401	0.999477	0.465966	0.99977	0.973112	0.999393	0.987182	0.999006	0.999955	0.520776	0.998567	0.137529	0.557622	0.78142	0.993532	0.997671	0.311205	0.849776	0.414833	0.365375	0.751727	0.991774	0.806912	0.594371	0.376949
APOM	0.847531	0.68836	0.885769	0.978969	0.0689243	0.926486	0.860996	0.999275	0.999275	0.966536	0.589219	0.996482	0.965209	0.987541	0.919748	0.856385	0.999476	0.997144	0.9999	0.906919	0.999477	0.528042	0.99977	0.973112	0.999393	0.987182	0.999006	0.999955	0.600255	0.998567	0.995337	0.424568	0.992883	0.993532	0.996731	0.356607	0.84491	0.813901	0.993268	0.96918	0.991774	0.910015	0.731193	0.855671
APOO	0.792494	0.922231	0.930776	0.978969	0.247865	0.861633	0.85786	0.999275	0.999275	0.560973	0.906563	0.996182	0.917558	0.990156	0.981957	0.923259	0.999476	0.991488	0.9999	0.929433	0.999477	0.963802	0.99977	0.991447	0.999393	0.99174	0.999006	0.999955	0.837004	0.998567	0.997802	0.741742	0.992883	0.993833	0.996731	0.610986	0.897961	0.624796	0.965567	0.944442	0.998113	0.871726	0.905017	0.930364
APOOL	0.713583	0.599096	0.968034	0.988047	0.977604	0.796272	0.868728	0.999275	0.999275	0.772892	0.574241	0.952233	0.972322	0.987541	0.939621	0.885762	0.999476	0.991488	0.9999	0.93782	0.999477	0.919742	0.99977	0.97338	0.999393	0.987803	0.999456	0.999955	0.946477	0.998567	0.995337	0.959055	0.993461	0.993833	0.99939	0.905314	0.649558	0.556735	0.906104	0.947055	0.991774	0.81208	0.833069	0.669863
APP	0.479168	0.408126	0.997602	0.996387	0.946024	0.731554	0.786352	0.999275	0.999275	0.0188018	0.144122	0.997332	0.998528	0.99023	0.983869	0.954142	0.999476	0.971228	0.9999	0.554138	0.999477	0.641861	0.99977	0.997221	0.999393	0.999037	0.999006	0.999955	0.718698	0.998567	0.997884	0.866894	0.999938	0.993532	0.99939	0.959927	0.418872	0.104563	0.340173	0.803739	0.991774	0.827545	0.971153	0.916076
APPBP2	0.965438	0.983001	0.843786	0.978969	0.497296	0.659661	0.71809	0.999275	0.999275	0.285494	0.125123	0.996454	0.982874	0.98706	0.985915	0.904594	0.999476	0.971228	0.9999	0.633804	0.999477	0.764306	0.99977	0.973112	0.999393	0.987182	0.999006	0.999955	0.712971	0.998567	0.995337	0.901202	0.992883	0.993532	0.996731	0.585271	0.336357	0.313804	0.59567	0.693679	0.991774	0.539139	0.974685	0.92167
APPL1	0.691937	0.781222	0.887964	0.978969	0.214244	0.760591	0.814821	0.999275	0.999275	0.65815	0.944276	0.964544	0.993244	0.983771	0.668744	0.951753	0.999476	0.971228	0.9999	0.531316	0.999477	0.715624	0.99977	0.980697	0.999393	0.987182	0.999006	0.999955	0.755314	0.998567	0.997884	0.777602	0.992883	0.993532	0.996731	0.991619	0.995913	0.716454	0.837528	0.678798	0.991774	0.964798	0.817677	0.729871
APPL2	0.581631	0.430391	0.881677	0.989572	0.658062	0.802848	0.927719	0.999275	0.999275	0.429319	0.393613	0.996482	0.96898	0.983771	0.776862	0.856385	0.999476	0.99418	0.9999	0.904085	0.999477	0.535201	0.99977	0.973112	0.999393	0.987182	0.999006	0.999955	0.601876	0.998567	0.995337	0.454852	0.992883	0.993532	0.996731	0.132052	0.75384	0.0958673	0.891947	0.920919	0.991774	0.765427	0.670117	0.673626
APRG1	0.996101	0.874453	0.968034	0.978969	1.92e-06	0.974262	0.56925	0.999275	0.999275	0.621449	0.445148	0.996182	0.92653	0.983771	0.940959	0.882427	0.999476	0.996853	0.9999	0.700333	0.999477	0.790278	0.99977	0.973112	0.999393	0.987182	0.999006	0.999955	0.864271	0.998567	0.995337	0.530589	0.992883	0.993833	0.996731	0.863597	0.256055	0.86506	0.162396	0.873942	0.991774	0.595384	0.782642	0.617916
APRT	0.439797	0.366393	0.878164	0.988047	0.583972	0.930165	0.758346	0.999275	0.999275	0.343338	0.132109	0.991019	0.982563	0.983771	0.981881	0.856385	0.999476	0.971228	0.9999	0.664623	0.999477	0.551827	0.99977	0.985834	0.999393	0.987182	0.999006	0.999955	0.671614	0.998567	0.997884	0.666766	0.992883	0.993532	0.99939	0.581263	0.340603	0.287292	0.737438	0.696998	0.992689	0.978692	0.670117	0.644105
APTR	0.546644	0.500805	0.972857	0.997624	0.523837	0.632999	0.877652	0.999275	0.999275	0.954063	0.550529	0.970874	0.951796	0.99023	0.787978	0.951753	0.999476	0.991488	0.9999	0.77922	0.999477	0.514517	0.99977	0.973112	0.999393	0.987182	0.999006	0.999955	0.600255	0.998567	0.995337	0.557379	0.992883	0.993532	0.996731	0.454238	0.58992	0.785791	0.792448	0.800938	0.993924	0.71053	0.881526	0.923597
APTX	0.713679	0.893245	0.973506	0.983159	0.980201	0.9301	0.465756	0.999275	0.999275	0.834073	0.897417	0.89814	0.993882	0.983771	0.956716	0.934422	0.999476	0.991488	0.9999	0.958821	0.999477	0.880135	0.99977	0.9855	0.999393	0.987803	0.999006	0.999955	0.82133	0.998567	0.998497	0.761051	0.992883	0.993532	0.996731	0.805934	0.759663	0.599307	0.706424	0.800596	0.991774	0.841414	0.915855	0.845248
AQP1	0.796082	0.947863	0.858939	0.988047	0.100476	0.560598	0.645025	0.999275	0.999275	0.463816	0.951257	0.95253	0.930345	0.983771	0.809521	0.961533	0.999476	0.971228	0.9999	0.787541	0.999477	0.461417	0.99977	0.973112	0.999393	0.989095	0.999006	0.999955	0.786461	0.998567	0.995337	0.995595	0.992883	0.993532	0.99939	0.682187	0.741715	0.289699	0.794623	0.70706	0.991774	0.777784	0.825668	0.797549
AQP10	0.655853	0.700531	0.903726	0.958409	0.252265	0.522338	0.396253	0.999275	0.999275	0.428283	0.641624	0.93655	0.978222	0.987541	0.802887	0.88304	0.999476	0.971228	0.9999	0.794518	0.999477	0.846028	0.99977	0.992244	0.999393	0.999037	0.999006	0.999955	0.991458	0.998567	0.997802	0.433137	0.992883	0.993532	0.996731	0.620286	0.448389	0.855331	0.959522	0.800938	0.991774	0.556007	0.995849	0.921832
AQP3	0.849316	0.754396	0.933771	0.99126	3.81e-05	0.76463	0.751687	0.999275	0.999275	0.31635	0.037179	0.89814	0.965336	0.983771	0.834059	0.937344	0.999476	0.999058	0.9999	0.86577	0.999477	0.904766	0.99977	0.980199	0.999393	0.987803	0.999006	0.999955	0.898146	0.998567	0.997802	0.930627	0.992883	0.99649	0.996731	0.678623	0.107553	0.575516	0.942006	0.899696	0.991774	0.998485	0.872455	0.778779
AQP9	0.503396	0.430391	0.963558	0.984061	0.122647	0.907417	0.566857	0.999275	0.999275	0.411904	0.437504	0.934158	0.91413	0.98706	0.834621	0.915521	0.999476	0.983646	0.9999	0.806341	0.999477	0.976659	0.99977	0.997998	0.999393	0.989095	0.999006	0.999955	0.939191	0.998567	0.997884	0.371982	0.992883	0.9986	0.996731	0.388684	0.615946	0.202413	0.888033	0.837238	0.991774	0.992732	0.890229	0.731761
AQR	0.52757	0.387443	0.878164	0.992709	0.053034	0.778356	0.585454	0.999275	0.999275	0.279852	0.300535	0.990537	0.979302	0.983771	0.873234	0.924069	0.999476	0.971228	0.9999	0.645471	0.999477	0.505147	0.99977	0.980199	0.999393	0.987182	0.999006	0.999955	0.590946	0.998567	0.995337	0.548871	0.992883	0.998353	0.996731	0.808129	0.241866	0.0922705	0.181811	0.798228	0.991774	0.868334	0.99448	0.971547
AR	0.613836	0.718803	0.997826	0.965555	0.0255862	0.834441	0.949176	0.999275	0.999275	0.270601	0.495739	0.945353	0.92653	0.998146	0.89607	0.88572	0.999476	0.971228	0.9999	0.594454	0.999477	0.634998	0.99977	0.986296	0.999393	0.987182	0.999006	0.999955	0.955523	0.998567	0.997884	0.895267	0.992883	0.994053	0.996731	0.455235	0.611735	0.496581	0.865239	0.794107	0.991774	0.900523	0.957267	0.87135
ARAF	0.675714	0.95921	0.911561	0.992171	0.0751608	0.864296	0.901704	0.999275	0.999275	0.718467	0.89179	0.990537	0.932293	0.990156	0.769696	0.946782	0.999476	0.99315	0.9999	0.833949	0.999477	0.906805	0.99977	0.973112	0.999393	0.99454	0.999006	0.999955	0.709253	0.998567	0.995337	0.875864	0.993461	0.993532	0.99939	0.759428	0.738372	0.666332	0.720954	0.944283	0.991774	0.886771	0.751079	0.826585
ARAP1	0.590687	0.63681	0.989205	0.980517	0.346625	0.767781	0.860996	0.999275	0.999275	0.0591687	0.266573	0.970411	0.95745	0.983771	0.774667	0.856385	0.999476	0.99559	0.9999	0.748232	0.999477	0.655434	0.99977	0.973112	0.999393	0.987182	0.999006	0.999955	0.938215	0.998567	0.995337	0.741263	0.992883	0.993532	0.996731	0.655881	0.154517	0.290542	0.602342	0.696998	0.938991	0.791781	0.629348	0.696012
ARAP2	0.991548	0.834191	0.878164	0.988047	0.44528	0.875873	0.707786	0.999275	0.999275	0.602725	0.384708	0.996182	0.978222	0.998146	0.841803	0.879249	0.999476	0.991488	0.9999	0.956216	0.999477	0.877184	0.99977	0.986444	0.999393	0.987182	0.999006	0.999955	0.817856	0.998567	0.995337	0.580476	0.992883	0.994672	0.996731	0.486912	0.666204	0.976734	0.430152	0.95861	0.991774	0.844703	0.874212	0.739712
ARAP3	0.480711	0.537465	0.975913	0.996387	0.686766	0.787327	0.955285	0.999275	0.999275	0.125443	0.248532	0.95253	0.978222	0.983771	0.9052	0.882019	0.999476	0.991488	0.9999	0.711396	0.999477	0.771058	0.99977	0.973112	0.999393	0.987182	0.999006	0.999955	0.99636	0.998567	0.995337	0.731167	0.992883	0.993532	0.996731	0.610986	0.101343	0.590591	0.69509	0.726462	0.991774	0.622155	0.610943	0.654714
ARCN1	0.665033	0.360857	0.983386	0.980517	0.444834	0.978381	0.890198	0.999275	0.999275	0.011813	0.0423901	0.974312	0.965336	0.998567	0.9696	0.923259	0.999476	0.974034	0.9999	0.598422	0.999477	0.676536	0.99977	0.98027	0.999393	0.999037	0.999897	0.999955	0.702187	0.998567	0.997884	0.557379	0.999938	0.993532	0.99939	0.479991	0.15808	0.0544761	0.313471	0.71632	0.991774	0.905174	0.915855	0.989428
AREG	0.878354	0.614663	0.866018	0.978969	1.93e-37	0.829339	0.466687	0.999275	0.999275	0.635337	0.781861	0.89814	0.91413	0.983771	0.86506	0.888615	0.999476	0.999425	0.9999	0.627078	0.999477	0.583589	0.99977	0.973112	0.999393	0.987182	0.999006	0.999955	0.690663	0.998567	0.995337	0.992826	0.992883	0.993532	0.996731	0.225805	0.00620035	0.766098	0.0610241	0.846732	0.991774	0.774238	0.701921	0.666661
AREL1	0.351885	0.278768	0.988909	0.978969	0.419184	0.619383	0.959474	0.999275	0.999275	0.0492778	0.0796495	0.962533	0.933264	0.983771	0.766922	0.966952	0.999476	0.991488	0.9999	0.900506	0.999477	0.811394	0.99977	0.980199	0.999393	0.987803	0.999006	0.999955	0.813884	0.998567	0.997884	0.54193	0.998867	0.993833	0.996731	0.455632	0.331523	0.0558854	0.458437	0.92429	0.991774	0.727425	0.628794	0.464118
ARF1	0.73807	0.899312	0.885611	0.996795	0.401066	0.928181	0.926919	0.999275	0.999275	0.0936973	0.562125	0.89814	0.965209	0.983771	0.710966	0.974168	0.999476	0.971228	0.9999	0.785081	0.999477	0.731442	0.99977	0.973112	0.999393	0.989095	0.999006	0.999955	0.86687	0.998567	0.995337	0.795905	0.992883	0.993532	0.996731	0.617259	0.791485	0.480761	0.983755	0.899562	0.991774	0.94168	0.804455	0.666212
ARF3	0.351885	0.317443	0.930003	0.992709	0.00936118	0.600053	0.92827	0.999275	0.999275	0.112651	0.231827	0.983196	0.965209	0.999974	0.893888	0.965066	0.999476	0.99418	0.9999	0.656318	0.999477	0.453697	0.99977	0.973112	0.999393	0.987182	0.999006	0.999955	0.600255	0.998567	0.995337	0.87125	0.992883	0.993532	0.99939	0.905046	0.475344	0.210626	0.43479	0.91937	0.991774	0.801956	0.753229	0.623929
ARF4	0.835255	0.903102	0.959815	0.978969	0.480845	0.800875	0.875839	0.999275	0.999275	0.23044	0.0593328	0.946783	0.983185	0.996785	0.728388	0.856385	0.999476	0.996853	0.9999	0.98061	0.999477	0.585666	0.99977	0.982402	0.999393	0.987803	0.999006	0.999955	0.893961	0.998567	0.995337	0.961222	0.993076	0.993532	0.996731	0.969527	0.552762	0.942916	0.398294	0.936575	0.991774	0.390203	0.610943	0.493848
ARF4-AS1	0.556766	0.398764	0.967681	0.996387	0.611061	0.623911	0.622969	0.999275	0.999275	0.0517566	0.310747	0.996454	0.944701	0.983771	0.863091	0.856385	0.999476	0.991488	0.9999	0.594454	0.999477	0.455258	0.99977	0.989668	0.999393	0.987182	0.999006	0.999955	0.600255	0.998567	0.997884	0.594103	0.992883	0.9986	0.996731	0.631923	0.271576	0.202396	0.217612	0.78402	0.991774	0.800632	0.967177	0.867266
ARF5	0.955535	0.792494	0.905669	0.988047	0.886344	0.892326	0.924098	0.999275	0.999275	0.882937	0.650843	0.974312	0.978222	0.983771	0.710966	0.969606	0.999476	0.971228	0.9999	0.596146	0.999477	0.906621	0.99977	0.973112	0.999393	0.99174	0.999006	0.999955	0.969512	0.998567	0.997802	0.861582	0.993461	0.993532	0.996731	0.727732	0.516637	0.276842	0.949943	0.755908	0.991774	0.942446	0.718948	0.583095
ARF6	0.965523	0.965218	0.909909	0.984069	0.710472	0.974704	0.935006	0.999275	0.999275	0.963841	0.745475	0.95253	0.965209	0.983771	0.880654	0.964333	0.999476	0.993483	0.9999	0.87875	0.999477	0.709421	0.99977	0.994533	0.999393	0.987803	0.999006	0.999955	0.687438	0.998567	0.997884	0.548019	0.998867	0.993532	0.935526	0.865942	0.590393	0.747733	0.699878	0.859452	0.991774	0.983915	0.701921	0.774914
ARFGAP1	0.416364	0.637011	0.78156	0.987606	0.602822	0.739622	0.723915	0.999275	0.999275	0.425873	0.952899	0.964544	0.982874	0.991804	0.845613	0.958615	0.999476	0.987258	0.9999	0.656318	0.999477	0.815606	0.99977	0.973112	0.999393	0.989095	0.999241	0.999955	0.910963	0.998567	0.997884	0.873893	0.993845	0.993532	0.99939	0.735199	0.808933	0.951828	0.958525	0.718585	0.991774	0.989672	0.955858	0.938373
ARFGAP2	0.845506	0.557037	0.962113	0.893741	0.00286505	0.626186	0.53438	0.999275	0.999275	0.494234	0.81012	0.938957	0.959165	0.998146	0.843563	0.957292	0.999476	0.971228	0.9999	0.83312	0.999477	0.699023	0.99977	0.973112	0.999393	0.989044	0.999456	0.999955	0.808538	0.998567	0.997802	0.948405	0.999938	0.993532	0.996731	0.670562	0.684682	0.754349	0.340825	0.767222	0.991774	0.886896	0.657111	0.501168
ARFGAP3	0.886069	0.610486	0.858939	0.996387	0.29755	0.96795	0.736979	0.999275	0.999275	0.196029	0.28622	0.990537	0.96898	0.99023	0.993066	0.964721	0.999476	0.993207	0.9999	0.926292	0.999477	0.827838	0.99977	0.973112	0.999393	0.990068	0.999006	0.999955	0.729563	0.998567	0.997802	0.197309	0.999801	0.993532	0.996731	0.506591	0.719464	0.141071	0.875975	0.879058	0.997533	0.677946	0.853149	0.7573
ARFGEF1	0.578032	0.524313	0.829689	0.986078	0.258804	0.922778	0.945874	0.999275	0.999275	0.241459	0.267639	0.954577	0.991937	0.98706	0.811388	0.856385	0.999476	0.971228	0.9999	0.712966	0.999477	0.461417	0.99977	0.982402	0.999393	0.987182	0.999006	0.999955	0.603062	0.998567	0.997802	0.467466	0.992883	0.993532	0.996731	0.317414	0.455644	0.0743719	0.964481	0.709283	0.991774	0.985394	0.708945	0.62387
ARFGEF1-DT	0.985336	0.795676	0.967371	0.988047	0.943961	0.977773	0.409292	0.999275	0.999275	0.0953581	0.801648	0.919021	0.92653	0.99023	0.896788	0.988245	0.999476	0.987331	0.9999	0.58378	0.999477	0.928768	0.99977	0.97821	0.999393	0.993282	0.999456	0.999955	0.963035	0.998567	0.997802	0.869654	0.992883	0.993532	0.99939	0.977926	0.728251	0.56704	0.71536	0.931474	0.993924	0.753618	0.860658	0.789362
ARFGEF2	0.668315	0.582776	0.999958	0.980517	0.053477	0.590261	0.477113	0.999275	0.999275	0.321066	0.43551	0.991019	0.991088	0.989389	0.778649	0.934422	0.999476	0.991488	0.9999	0.581522	0.999477	0.670309	0.99977	0.973112	0.999393	0.98843	0.999006	0.999955	0.781336	0.998567	0.995337	0.966756	0.994211	0.993532	0.996731	0.536636	0.534653	0.210626	0.340842	0.787038	0.991774	0.810687	0.825668	0.824011
ARFGEF3	0.555445	0.840341	0.916987	0.771851	0.225066	0.9301	0.871756	0.999275	0.999275	0.789992	0.769997	0.996482	0.92653	0.998146	0.929247	0.975853	0.999476	0.971228	0.9999	0.751407	0.999477	0.914193	0.99977	0.973112	0.999393	0.99174	0.999006	0.999955	0.916453	0.998567	0.995337	0.456566	0.997051	0.993532	0.996731	0.697135	0.680719	0.680178	0.75906	0.802676	0.991774	0.993817	0.610943	0.718473
ARFIP1	0.887006	0.82511	0.963558	0.996387	0.162203	0.809188	0.878548	0.999275	0.999275	0.369811	0.0783185	0.945353	0.92653	0.983771	0.792263	0.93954	0.999476	0.978866	0.9999	0.765648	0.999477	0.964752	0.99977	0.988598	0.999393	0.992003	0.999006	0.999955	0.938821	0.998567	0.997884	0.663255	0.992883	0.9986	0.99939	0.558539	0.153789	0.755593	0.495621	0.923735	0.991774	0.848156	0.92341	0.97726
ARFIP2	0.984863	0.879536	0.977304	0.978969	0.943245	0.937924	0.759216	0.999275	0.999275	0.239079	0.518239	0.90891	0.993882	0.983771	0.836347	0.888615	0.999476	0.987331	0.9999	0.886085	0.999477	0.553171	0.99977	0.973112	0.999393	0.987182	0.999006	0.999955	0.829723	0.998567	0.995337	0.508379	0.992883	0.993532	0.996731	0.733746	0.685033	0.588366	0.9727	0.765009	0.991774	0.998833	0.947742	0.986128
ARFRP1	0.69015	0.778525	0.999727	0.950551	0.10094	0.828483	0.407589	0.999275	0.999275	0.601578	0.934965	0.90891	0.96898	0.98706	0.884992	0.998829	0.999476	0.996777	0.9999	0.735449	0.999477	0.905658	0.99977	0.973112	0.999393	0.992003	0.999006	0.999955	0.989795	0.998567	0.997802	0.622778	0.999938	0.995571	0.996731	0.323926	0.685033	0.879579	0.442429	0.693679	0.991774	0.926094	0.773655	0.800809
ARG1	0.914612	0.929293	0.945652	0.996795	1.19e-23	0.701818	0.453217	0.999275	0.999275	0.222692	0.326945	0.89814	0.91413	0.983771	0.732678	0.964721	0.999476	0.991488	0.9999	0.767474	0.999477	0.64351	0.99977	0.973112	0.999393	0.987182	0.999006	0.999955	0.913746	0.998567	0.995337	0.679536	0.992883	0.999868	0.996731	0.0424037	0.992747	0.456744	0.453899	0.782278	0.991774	0.888083	0.742889	0.715942
ARG2	0.716221	0.681665	0.917714	0.988047	0.226011	0.720372	0.855518	0.999275	0.999275	0.117145	0.0527918	0.965504	0.965336	0.983771	0.750942	0.961533	0.71078	0.971228	0.9999	0.704675	0.999477	0.744893	0.99977	0.986444	0.999393	0.992193	0.999006	0.999955	0.991345	0.998567	0.997802	0.552105	0.999938	0.993532	0.996731	0.510349	0.534653	0.772617	0.538271	0.80142	0.991774	0.723165	0.905017	0.809934
ARGLU1	0.616467	0.39182	0.885945	0.998207	0.00281137	0.706126	0.795338	0.999275	0.999275	0.150971	0.157234	0.996182	0.970158	0.998146	0.84454	0.988245	0.999476	0.999248	0.9999	0.735022	0.999477	0.665024	0.99977	0.973112	0.999393	0.987182	0.999006	0.999955	0.64968	0.998567	0.995337	0.550584	0.992883	0.993532	0.996731	0.967759	0.197839	0.188637	0.201619	0.928362	0.991774	0.677946	0.594371	0.414337
ARHGAP1	0.513834	0.639187	0.912114	0.992709	0.0126852	0.720511	0.935006	0.999275	0.999275	0.834339	0.795699	0.990537	0.965583	0.983771	0.782635	0.856385	0.999476	0.993483	0.9999	0.71922	0.999477	0.625395	0.99977	0.973112	0.999393	0.987182	0.999456	0.999955	0.987202	0.998567	0.995337	0.86144	0.992883	0.993532	0.996731	0.88163	0.51768	0.820482	0.919843	0.808136	0.991774	0.965306	0.797097	0.801596
ARHGAP10	0.42435	0.498053	0.972857	0.996387	0.00108083	0.555828	0.755285	0.999275	0.999275	0.562822	0.860021	0.996182	0.978222	0.998146	0.89137	0.932409	0.999476	0.971228	0.9999	0.610075	0.999477	0.541655	0.99977	0.973112	0.999393	0.987182	0.999006	0.999955	0.781336	0.998567	0.995337	0.964183	0.992883	0.993833	0.99939	0.861961	0.537401	0.586821	0.629812	0.986672	0.991774	0.95979	0.983648	0.925661
ARHGAP11A	0.612282	0.681087	0.94943	0.888662	0.11124	0.93711	0.703328	0.999275	0.999275	0.303931	0.214612	0.931159	0.933372	0.983771	0.855521	0.966952	0.999476	0.987258	0.9999	0.776279	0.999477	0.850851	0.99977	0.973112	0.999393	0.992003	0.999006	0.999955	0.926497	0.998567	0.997884	0.403469	0.999938	0.9986	0.996731	0.62738	0.46719	0.82059	0.829674	0.895649	0.991774	0.780111	0.939717	0.959744
ARHGAP11A-DT	0.485844	0.421933	0.994173	0.983001	0.151351	0.739916	0.738904	0.999275	0.999275	0.429735	0.798195	0.970874	0.970516	0.983771	0.873929	0.915266	0.999476	0.971775	0.9999	0.933089	0.999477	0.79752	0.99977	0.980199	0.999393	0.987182	0.999006	0.999955	0.888932	0.998567	0.997884	0.830941	0.994211	0.993532	0.996731	0.965727	0.893187	0.795172	0.743967	0.866498	0.991774	0.791781	0.924228	0.895771
ARHGAP11B	0.578552	0.856652	0.971719	0.984281	0.000202827	0.920877	0.792425	0.999275	0.999275	0.118912	0.163453	0.953114	0.91413	0.983771	0.919026	0.951753	0.999476	0.971228	0.9999	0.942059	0.999477	0.513995	0.99977	0.973112	0.999393	0.987182	0.999006	0.999955	0.762274	0.998567	0.995337	0.761051	0.992883	0.993532	0.996731	0.99566	0.572004	0.226245	0.923439	0.906198	0.993924	0.937351	0.952548	0.970124
ARHGAP11B-DT	0.866165	0.858739	0.957578	0.996387	0.445961	0.976949	0.975085	0.999275	0.999275	0.465135	0.53606	0.95253	0.96898	0.986785	0.945545	0.856385	0.999476	0.993483	0.9999	0.87445	0.999477	0.923861	0.99977	0.973112	0.999393	0.987182	0.999006	0.999955	0.830762	0.998567	0.995337	0.838591	0.992883	0.993532	0.996731	0.871865	0.596962	0.217325	0.852534	0.932139	0.991774	0.532881	0.727668	0.56096
ARHGAP12	0.343623	0.437367	0.885769	0.996387	0.449578	0.941029	0.992878	0.999275	0.999275	0.130154	0.90148	0.958611	0.943684	0.995686	0.902603	0.997705	0.999476	0.99559	0.9999	0.986102	0.999477	0.837164	0.99977	0.973112	0.999393	0.99174	0.999006	0.999955	0.913835	0.998567	0.995337	0.805444	0.992883	0.993532	0.996731	0.994222	0.808933	0.191417	0.853045	0.864949	0.991774	0.958705	0.632111	0.56301
ARHGAP15	0.991464	0.97311	0.902125	0.986078	0.758746	0.603219	0.607524	0.999275	0.999275	0.177511	0.644865	0.929042	0.943959	0.99023	0.966009	0.928861	0.999476	0.988583	0.9999	0.586638	0.999477	0.731442	0.999787	0.973367	0.999393	0.991756	0.999006	0.999955	0.928786	0.998567	0.995337	0.352115	0.993461	0.993532	0.996731	0.489029	0.630163	0.837036	0.402419	0.763309	0.991774	0.879161	0.939931	0.956713
ARHGAP15-AS1	0.888864	0.905229	0.867439	0.978969	0.355099	0.626602	0.514171	0.999275	0.999275	0.868011	0.74793	0.934158	0.92653	0.983771	0.997008	0.964721	0.700666	0.991488	0.9999	0.990145	0.944397	0.91654	0.99977	0.98654	0.999393	0.997467	0.999006	0.999955	0.902054	0.998567	0.997802	0.673357	0.992883	0.993532	0.996731	0.266542	0.685754	0.646442	0.359371	0.674778	0.991774	0.840223	0.610943	0.659056
ARHGAP17	0.516267	0.470475	0.934745	0.980291	1.3e-07	0.703439	0.453217	0.999275	0.999275	0.728093	0.48829	0.996182	0.940631	0.987541	0.983427	0.856385	0.999476	0.991488	0.9999	0.623727	0.999477	0.557138	0.99977	0.973112	0.999393	0.987182	0.999006	0.999955	0.935474	0.998567	0.995337	0.789841	0.992883	0.993532	0.996731	0.772705	0.17455	0.519788	0.580164	0.988977	0.991774	0.634451	0.764059	0.923797
ARHGAP18	0.727457	0.827887	0.968034	0.988047	0.0597284	0.606504	0.721456	0.999275	0.999275	0.0444071	0.0135126	0.925526	0.950861	0.983771	0.924722	0.975853	0.999476	0.991488	0.9999	0.832518	0.999477	0.911351	0.99977	0.973112	0.999393	0.999037	0.999006	0.999955	0.895482	0.998567	0.995337	0.887476	0.999801	0.993532	0.996731	0.644464	0.366602	0.465438	0.471002	0.737236	0.991774	0.957624	0.905017	0.908458
ARHGAP19	0.608738	0.311988	0.83881	0.989572	0.477551	0.637883	0.785199	0.999275	0.999275	0.00491333	0.00770575	0.996182	0.944701	0.998146	0.978287	0.962184	0.999476	0.971228	0.9999	0.58378	0.999477	0.460797	0.99977	0.973112	0.999393	0.987182	0.999456	0.999955	0.522948	0.998567	0.995337	0.670292	0.992883	0.994672	0.99939	0.996133	0.0235465	0.103022	0.0400098	0.919832	0.991774	0.477792	0.701921	0.479321
ARHGAP21	0.757499	0.554381	0.937462	0.996387	0.39448	0.666559	0.792425	0.999275	0.999275	0.0111789	0.0099619	0.974823	0.991474	0.998171	0.947176	0.933409	0.999476	0.971228	0.9999	0.479054	0.999477	0.479766	0.99977	0.973112	0.999393	0.987182	0.999006	0.999955	0.585155	0.998567	0.995337	0.845091	0.992883	0.998261	0.996731	0.816287	0.0280806	0.065743	0.114374	0.832001	0.991774	0.88272	0.974685	0.966916
ARHGAP22	0.782076	0.943776	0.997602	0.978969	9.68e-06	0.697797	0.407589	0.999275	0.999275	0.434296	0.482213	0.89814	0.95053	0.983771	0.989654	0.856385	0.999476	0.993175	0.9999	0.725614	0.999477	0.443729	0.99977	0.973112	0.999393	0.987182	0.999006	0.999955	0.557624	0.998567	0.930013	0.173633	0.738726	0.993532	0.753067	0.184473	0.122962	0.347502	0.461863	0.773753	0.991774	0.610418	0.905017	0.85727
ARHGAP23	0.895792	0.989864	0.922932	0.656329	0.0505913	0.648984	0.754127	0.999275	0.999275	0.537593	0.864079	0.93655	0.939735	0.983771	0.741467	0.980704	0.999476	0.971228	0.9999	0.798335	0.999477	0.663456	0.99977	0.973112	0.999393	0.987182	0.999456	0.999955	0.7505	0.998567	0.995337	0.848349	0.992883	0.993532	0.996731	0.969527	0.912742	0.616152	0.882038	0.917035	0.991774	0.993697	0.651404	0.829652
ARHGAP24	0.421987	0.352251	0.959205	0.921127	0.169128	0.936256	0.758346	0.999275	0.999275	0.581028	0.32155	0.982513	0.970158	0.991344	0.981751	0.856385	0.999476	0.999641	0.9999	0.864345	0.999477	0.832346	0.99977	0.994533	0.999393	0.98775	0.999006	0.999955	0.702187	0.998567	0.997884	0.679252	0.999938	0.9986	0.997281	0.997331	0.303663	0.0988367	0.632451	0.715962	0.991774	0.770723	0.849826	0.862032
ARHGAP25	0.806811	0.655876	0.975923	0.978969	0.976743	0.676434	0.663188	0.999275	0.999275	0.917399	0.862345	0.980833	0.938715	0.983771	0.82712	0.856385	0.999476	0.974034	0.9999	0.784624	0.999477	0.976659	0.99977	0.994148	0.999393	0.992193	0.999006	0.999955	0.896157	0.998567	0.997802	0.499588	0.992883	0.998353	0.996731	0.699221	0.88533	0.566564	0.965342	0.963958	0.991774	0.785871	0.997032	0.955382
ARHGAP26	0.570767	0.461485	0.867439	0.978969	0.638818	0.851249	0.885302	0.999275	0.999275	0.0829478	0.125832	0.960583	0.965209	0.983771	0.816349	0.856385	0.999476	0.991488	0.9999	0.748232	0.999477	0.80977	0.99977	0.995435	0.999393	0.987182	0.999006	0.999955	0.837004	0.998567	0.995337	0.428821	0.992883	0.993532	0.996731	0.391252	0.201434	0.103523	0.984562	0.996657	0.991774	0.900441	0.833747	0.824155
ARHGAP26-IT1	0.660149	0.444573	0.962113	0.998207	0.933548	0.965548	0.910565	0.999275	0.999275	0.293799	0.407462	0.93655	0.965336	0.987541	0.854525	0.856385	0.999476	0.996853	0.9999	0.822375	0.999477	0.742594	0.99977	0.973112	0.999393	0.987182	0.999006	0.999955	0.811838	0.998567	0.997802	0.521615	0.999938	0.993532	0.996731	0.305049	0.345372	0.0420896	0.952233	0.982453	0.998067	0.958325	0.964268	0.959399
ARHGAP27	0.58226	0.722694	0.94689	0.988047	0.699881	0.715364	0.939275	0.999275	0.999275	0.260338	0.684218	0.955868	0.940631	0.983771	0.809921	0.856385	0.999476	0.991488	0.9999	0.824364	0.999477	0.764373	0.99977	0.973112	0.999393	0.987182	0.999006	0.999955	0.905843	0.998567	0.995337	0.870031	0.992883	0.993532	0.996731	0.640372	0.45279	0.626931	0.899344	0.713381	0.991774	0.898621	0.60778	0.627037
ARHGAP27P1	0.789757	0.923457	0.988477	0.978969	0.729841	0.620401	0.935006	0.999275	0.999275	0.390202	0.646267	0.997728	0.92653	0.983771	0.668744	0.868918	0.999476	0.971228	0.9999	0.91203	0.999477	0.828477	0.99977	0.986444	0.999393	0.999037	0.999006	0.999955	0.708447	0.998567	0.997884	0.842734	0.998867	0.999903	0.997281	0.718365	0.514257	0.73987	0.876972	0.70706	0.991774	0.998477	0.802896	0.863219
ARHGAP27P1-BPTFP1-KPNA2P3	0.446512	0.498053	0.94101	0.996387	0.157636	0.651355	0.997824	0.999275	0.999275	0.640909	0.355373	0.991167	0.950861	0.983771	0.840198	0.879249	0.999476	0.990543	0.9999	0.842869	0.999477	0.743636	0.99977	0.973112	0.999393	0.987182	0.999006	0.999955	0.891606	0.998567	0.995337	0.819177	0.992883	0.9986	0.99939	0.283109	0.437525	0.157425	0.938733	0.746419	0.991774	0.743237	0.701921	0.84818
ARHGAP29	0.741823	0.992024	0.963176	0.976098	2.2e-11	0.591858	0.60135	0.999275	0.999275	0.0507769	0.136085	0.983356	0.91413	0.994386	0.803058	0.856385	0.999476	0.971228	0.9999	0.664399	0.999477	0.971655	0.99977	0.9868	0.999393	0.987182	0.999006	0.999955	0.972819	0.998567	0.997884	0.939821	0.999938	0.998398	0.99939	0.949923	0.814885	0.658303	0.898997	0.997682	0.991774	0.797621	0.974685	0.954129
ARHGAP30	0.575555	0.447564	0.997602	0.899238	0.0945678	0.946826	0.954435	0.999275	0.999275	0.144577	0.75924	0.987419	0.92653	0.998146	0.956966	0.888615	0.999476	0.989621	0.9999	0.806279	0.999477	0.46456	0.99977	0.974637	0.999393	0.987803	0.999006	0.999955	0.590063	0.998567	0.995337	0.671981	0.998867	0.993532	0.996731	0.876579	0.533522	0.226285	0.261588	0.954879	0.991774	0.992394	0.905017	0.86147
ARHGAP31	0.585687	0.417143	0.945796	0.978969	0.392164	0.567719	0.755702	0.999275	0.999275	0.558911	0.954219	0.990537	0.984358	0.999974	0.93715	0.995114	0.999476	0.97619	0.9999	0.665616	0.999477	0.508957	0.99977	0.973112	0.999393	0.987182	0.999006	0.999955	0.624746	0.998567	0.995337	0.636367	0.992883	0.993833	0.996731	0.667023	0.763022	0.252105	0.616473	0.975527	0.991774	0.908741	0.64093	0.618157
ARHGAP32	0.909773	0.893245	0.928254	0.984281	0.17148	0.576103	0.600167	0.999275	0.999275	0.318218	0.586343	0.959959	0.991474	0.995686	0.710966	0.937344	0.999476	0.991488	0.9999	0.758371	0.999477	0.840622	0.99977	0.98654	0.999393	0.987182	0.999006	0.999955	0.913746	0.998567	0.997802	0.932114	0.992883	0.993532	0.996731	0.77045	0.648301	0.350902	0.619673	0.597285	0.991774	0.834522	0.970932	0.912453
ARHGAP33	NA	NA	NA	NA	NA	NA	NA	NA	NA	NA	NA	NA	NA	NA	NA	NA	NA	NA	NA	NA	NA	NA	NA	NA	NA	NA	NA	NA	NA	NA	NA	NA	NA	NA	NA	NA	NA	NA	NA	NA	NA	NA	NA	NA
ARHGAP35	0.464606	0.436509	0.999727	0.989572	0.18062	0.571088	0.453217	0.999275	0.999275	0.0772744	0.378952	0.94767	0.996493	0.983771	0.861286	0.980439	0.999476	0.971228	0.9999	0.55628	0.999477	0.445138	0.99977	0.973112	0.999393	0.987182	0.999006	0.999955	0.635308	0.998567	0.995337	0.867347	0.992883	0.993532	0.99939	0.567602	0.410639	0.0952117	0.32761	0.95891	0.991774	0.696337	0.749771	0.842414
ARHGAP4	0.703543	0.461032	0.98409	0.978969	0.4469	0.899434	0.80025	0.999275	0.999275	0.512272	0.782407	0.966868	0.951836	0.998146	0.828732	0.958626	0.999476	0.995667	0.9999	0.957571	0.999477	0.768542	0.99977	0.98686	0.999393	0.992193	0.999006	0.999955	0.71045	0.998567	0.997802	0.533129	0.999938	0.993532	0.996731	0.71151	0.959974	0.649851	0.917443	0.715962	0.991774	0.978308	0.7195	0.74993
ARHGAP42	0.578242	0.573623	0.902267	0.988047	0.00149011	0.574759	0.647614	0.999275	0.999275	0.417475	0.378952	0.89814	0.96898	0.983771	0.890207	0.982644	0.999476	0.983646	0.9999	0.778157	0.999477	0.47808	0.99977	0.973112	0.999393	0.987182	0.999006	0.999955	0.594269	0.998567	0.995337	0.972683	0.992883	0.993532	0.997281	0.506782	0.94576	0.847909	0.859021	0.829558	0.991774	0.944757	0.766279	0.787674
ARHGAP45	0.825767	0.976828	0.968034	0.940117	0.60167	0.936048	0.832195	0.999275	0.999275	0.105649	0.705897	0.992785	0.92653	0.998146	0.831504	0.933409	0.999476	0.991488	0.9999	0.69907	0.999477	0.627013	0.99977	0.973112	0.999393	0.987182	0.999006	0.999955	0.874849	0.998567	0.995337	0.790245	0.992883	0.993532	0.996731	0.733104	0.302413	0.44496	0.489707	0.764723	0.991774	0.941778	0.833069	0.876209
ARHGAP5	0.801482	0.879725	0.83881	0.978969	0.828622	0.953034	0.935006	0.999275	0.999275	0.471423	0.85715	0.985463	0.964861	0.983771	0.668744	0.984989	0.999476	0.971228	0.9999	0.688959	0.999477	0.935674	0.99977	0.973112	0.999393	0.994387	0.999006	0.999955	0.969512	0.998567	0.997884	0.932114	0.999938	0.993532	0.996731	0.962962	0.998839	0.93272	0.917655	0.748081	0.991774	0.872678	0.594371	0.42777
ARHGAP6	0.705395	0.513565	0.888567	0.978969	0.700044	0.634052	0.772497	0.999275	0.999275	0.00152423	0.00544843	0.89814	0.965336	0.983771	0.93152	0.89412	0.999476	0.998929	0.9999	0.810146	0.999477	0.992967	0.99977	0.980199	0.999393	0.987182	0.999006	0.999955	0.837004	0.998567	0.997802	0.995595	0.992883	0.993532	0.996731	0.511395	0.277186	0.0645566	0.367927	0.856172	0.991774	0.963729	0.824149	0.778221
ARHGAP9	0.72985	0.895027	0.959815	0.986819	0.296056	0.925926	0.666773	0.999275	0.999275	0.685024	0.547845	0.996454	0.950861	0.983771	0.710966	0.862552	0.999476	0.991488	0.9999	0.862285	0.999477	0.962701	0.99977	0.973112	0.999393	0.987182	0.999006	0.999955	0.942609	0.998567	0.995337	0.831624	0.992883	0.993532	0.996731	0.583407	0.396663	0.997015	0.988096	0.727979	0.991774	0.951153	0.633699	0.708311
ARHGDIA	0.740681	0.92586	0.945652	0.998207	0.784079	0.637883	0.809383	0.999275	0.999275	0.329648	0.52333	0.984578	0.970158	0.983771	0.968755	0.879249	0.999476	0.991488	0.9999	0.769801	0.999477	0.80647	0.99977	0.973112	0.999393	0.987182	0.999006	0.999955	0.860191	0.998567	0.995337	0.886843	0.992883	0.993532	0.996731	0.897244	0.283838	0.710391	0.840716	0.705322	0.991774	0.864808	0.833747	0.903525
ARHGDIB	0.488635	0.375944	0.9971	0.997131	0.217647	0.944318	0.525606	0.999275	0.999275	0.918076	0.775377	0.984578	0.92653	0.986804	0.820512	0.915231	0.999476	0.971228	0.9999	0.741604	0.999477	0.745571	0.99977	0.973112	0.999393	0.990764	0.999456	0.999955	0.635308	0.998567	0.997884	0.669555	0.998867	0.993532	0.99939	0.511122	0.385694	0.854215	0.881728	0.744194	0.991774	0.968485	0.769651	0.606407
ARHGEF1	0.704478	0.873619	0.942645	0.958409	0.742385	0.834733	0.908407	0.999275	0.999275	0.423371	0.92938	0.997332	0.944701	0.983771	0.891619	0.856385	0.999476	0.998274	0.9999	0.824453	0.999477	0.780981	0.99977	0.973112	0.999393	0.987182	0.999006	0.999955	0.991458	0.998567	0.995337	0.907489	0.992883	0.993532	0.99939	0.793056	0.585241	0.716229	0.950178	0.671611	0.991774	0.787271	0.830769	0.965624
ARHGEF10	0.523398	0.49451	0.83881	0.663752	0.763215	0.549811	0.67227	0.999275	0.999275	0.184632	0.578147	0.984578	0.91413	0.983771	0.890412	0.913479	0.999476	0.971228	0.9999	0.656318	0.999477	0.665452	0.99977	0.973112	0.999393	0.997769	0.999006	0.999955	0.829723	0.998567	0.995337	0.903954	0.992883	0.993532	0.996731	0.933112	0.983403	0.577019	0.851536	0.769513	0.991774	0.328953	0.898184	0.787874
ARHGEF10L	0.801633	0.730731	0.885769	0.926055	2.58e-08	0.624853	0.552341	0.999275	0.999275	0.265629	0.338875	0.954293	0.96898	0.991804	0.769293	0.919046	0.999476	0.971228	0.9999	0.855124	0.999477	0.75777	0.99977	0.973112	0.999393	0.987182	0.999006	0.999955	0.810035	0.998567	0.995337	0.689878	0.992883	0.9986	0.996731	0.252485	0.129838	0.639944	0.133597	0.796807	0.991774	0.528887	0.594371	0.376949
ARHGEF11	0.369051	0.509588	0.988477	0.996387	0.00099784	0.547535	0.84381	0.999275	0.999275	0.164993	0.0857775	0.998998	0.967361	0.983771	0.820512	0.923259	0.999476	0.971228	0.9999	0.995905	0.999477	0.480672	0.99977	0.973112	0.999393	0.987182	0.999456	0.999955	0.657385	0.998567	0.995337	0.957182	0.992883	0.993532	0.99939	0.548534	0.0281996	0.131884	0.386464	0.70725	0.991774	0.663255	0.64093	0.713628
ARHGEF12	0.928823	0.939636	0.878164	0.992709	0.000112693	0.617941	0.619395	0.999275	0.999275	0.0544039	0.153955	0.89814	0.959165	0.983771	0.956966	0.996095	0.999476	0.991488	0.9999	0.943798	0.999477	0.630214	0.99977	0.973112	0.999393	0.987803	0.999006	0.999955	0.735904	0.998567	0.995337	0.949657	0.992883	0.993532	0.997281	0.348768	0.795751	0.203554	0.896549	0.836949	0.991774	0.97423	0.914369	0.98021
ARHGEF17	NA	NA	NA	NA	NA	NA	NA	NA	NA	NA	NA	NA	NA	NA	NA	NA	NA	NA	NA	NA	NA	NA	NA	NA	NA	NA	NA	NA	NA	NA	NA	NA	NA	NA	NA	NA	NA	NA	NA	NA	NA	NA	NA	NA
ARHGEF18	0.823363	0.821859	0.968148	0.976098	0.144392	0.706126	0.927454	0.999275	0.999275	0.69489	0.116625	0.962533	0.949553	0.983771	0.897406	0.911934	0.999476	0.99559	0.9999	0.741051	0.999477	0.92659	0.99977	0.973112	0.999393	0.987182	0.999006	0.999955	0.914246	0.998567	0.995337	0.967499	0.992883	0.993532	0.99939	0.649981	0.599033	0.838997	0.811579	0.817199	0.997822	0.755067	0.800471	0.955382
ARHGEF19	0.895138	0.870592	0.962113	0.996387	0.346324	0.751376	0.939419	0.999275	0.999275	0.870181	0.883177	0.990537	0.926877	0.999974	0.983473	0.937344	0.999476	0.991488	0.9999	0.973104	0.999477	0.976271	0.99977	0.973112	0.999393	0.989095	0.999456	0.999955	0.983258	0.998567	0.995337	0.587351	0.992883	0.993532	0.996731	0.429783	0.752528	0.798592	0.918777	0.782278	0.991774	0.922592	0.905017	0.997217
ARHGEF2	0.437577	0.39104	0.967371	0.984061	0.123658	0.626186	0.904194	0.999275	0.999275	0.0219979	0.0650628	0.996182	0.92653	0.987541	0.79556	0.884248	0.999476	0.996853	0.9999	0.750204	0.999477	0.443729	0.99977	0.973112	0.999393	0.987182	0.999006	0.999955	0.590063	0.998567	0.995337	0.895237	0.992883	0.9986	0.996731	0.551389	0.127555	0.142564	0.311841	0.864249	0.938991	0.743237	0.695007	0.728042
ARHGEF2-AS2	0.582398	0.618777	0.958973	0.996387	0.36158	0.89897	0.635614	0.999275	0.999275	0.497915	0.580655	0.898799	0.991474	0.990156	0.873613	0.856385	0.999476	0.996853	0.9999	0.848254	0.999477	0.834985	0.99977	0.97821	0.999393	0.987803	0.999006	0.999955	0.699689	0.998567	0.997802	0.750814	0.993461	0.993532	0.996731	0.978834	0.725432	0.782183	0.775795	0.70706	0.991774	0.85965	0.720495	0.605543
ARHGEF28	0.74566	0.968069	0.906379	0.978969	0.254633	0.604796	0.910957	0.999275	0.999275	0.0792876	0.251508	0.996182	0.933785	0.983771	0.766922	0.861872	0.999476	0.971228	0.9999	0.810318	0.999477	0.583589	0.99977	0.973112	0.999393	0.987182	0.999006	0.999955	0.623321	0.998567	0.995337	0.905262	0.992883	0.9986	0.996731	0.752878	0.655769	0.659659	0.640571	0.905712	0.991774	0.585255	0.862994	0.853387
ARHGEF3	0.854761	0.672419	0.878164	0.978969	0.000441612	0.737445	0.536163	0.999275	0.999275	0.627494	0.891998	0.93655	0.930345	0.983771	0.926529	0.940926	0.999476	0.971228	0.9999	0.809645	0.999477	0.467688	0.99977	0.973112	0.999393	0.987182	0.999006	0.999955	0.585155	0.998567	0.995337	0.542651	0.992883	0.993532	0.996731	0.426068	0.996188	0.890196	0.389934	0.953685	0.992689	0.867606	0.980077	0.884852
ARHGEF35	0.715084	0.849819	0.969412	0.479578	0.902345	0.975605	0.935453	0.999275	0.999275	0.662101	0.549781	0.973315	0.91413	0.998146	0.803058	0.999375	0.999476	0.968146	0.9999	0.301989	0.999477	0.578912	0.99977	0.973112	0.999393	0.987803	0.999006	0.999955	0.818829	0.998567	0.998497	0.531578	0.999938	0.993833	0.996731	0.649136	0.322835	0.885831	0.459695	0.971319	0.991774	0.886671	0.754925	0.851563
ARHGEF35-AS1	0.441819	0.553378	0.985686	0.988047	0.963054	0.825061	0.674488	0.999275	0.999275	0.103732	0.135437	0.919021	0.92653	0.984231	0.998581	0.856385	0.999476	0.318093	0.9999	0.442426	0.944397	0.908697	0.99977	0.973112	0.999393	0.987182	0.999006	0.999955	0.915163	0.998567	0.995337	0.557564	0.992883	0.993532	0.996731	0.759036	0.0270697	0.585694	0.378142	0.954801	0.991774	0.993964	0.70332	0.539448
ARHGEF37	0.996159	0.99902	0.779475	0.980517	0.00164423	0.600335	0.529957	0.999275	0.999275	0.211989	0.777652	0.89814	0.934044	0.983771	0.825917	0.993101	0.999476	0.995187	0.9999	0.621165	0.999477	0.572979	0.99977	0.973112	0.999393	0.990764	0.999006	0.999955	0.913989	0.998567	0.997884	0.927679	0.992883	0.993532	0.996731	0.312584	0.950941	0.16228	0.781079	0.80142	0.991774	0.848541	0.610943	0.486857
ARHGEF40	0.428494	0.459168	0.928254	0.992709	0.693572	0.554655	0.979379	0.999275	0.999275	0.00738593	0.089112	0.997256	0.97269	0.983771	0.774505	0.879249	0.999476	0.971228	0.9999	0.743973	0.999477	0.475384	0.99977	0.973112	0.999393	0.987182	0.999006	0.999955	0.632389	0.998567	0.995337	0.885566	0.992883	0.999868	0.996731	0.359238	0.0604115	0.0423327	0.683902	0.70706	0.931722	0.429851	0.59702	0.400956
ARHGEF5	0.538626	0.468016	0.942645	0.840657	0.593221	0.864296	0.990941	0.999275	0.999275	0.589031	0.842163	0.997256	0.980973	0.998146	0.864387	0.980704	0.999476	0.971228	0.9999	0.474503	0.999477	0.634998	0.99977	0.973112	0.999393	0.987182	0.999006	0.999955	0.824212	0.998567	0.995337	0.864008	0.992883	0.993532	0.996731	0.873997	0.84297	0.53582	0.513945	0.978438	0.997822	0.914253	0.883787	0.887512
ARHGEF6	0.577473	0.408344	0.922932	0.988047	0.31557	0.834004	0.978893	0.999275	0.999275	0.356908	0.901838	0.990537	0.965336	0.983771	0.832344	0.975771	0.999476	0.986895	0.9999	0.614637	0.999477	0.51782	0.99977	0.973112	0.999393	0.987182	0.999006	0.999955	0.590946	0.998567	0.995337	0.509138	0.992883	0.993532	0.996731	0.851294	0.873926	0.190575	0.497726	0.737199	0.993924	0.992455	0.975535	0.959458
ARHGEF7	0.628931	0.679733	0.881677	0.998131	0.846449	0.549811	0.730537	0.999275	0.999275	0.468642	0.596371	0.95253	0.993244	0.983771	0.809543	0.986278	0.999476	0.971228	0.9999	0.665232	0.999477	0.614565	0.99977	0.973112	0.999393	0.987803	0.999006	0.999955	0.877429	0.998567	0.995337	0.946696	0.998867	0.9986	0.996731	0.792498	0.481014	0.11258	0.700376	0.920919	0.991774	0.72471	0.719091	0.831231
ARHGEF9	0.795223	0.520299	0.917953	0.889148	0.775737	0.922734	0.713764	0.999275	0.999275	0.990233	0.437833	0.899018	0.993882	0.983771	0.804717	0.963868	0.999476	0.991488	0.9999	0.820692	0.999477	0.516375	0.99977	0.973112	0.999393	0.989044	0.999006	0.999955	0.738357	0.998567	0.997884	0.928912	0.992883	0.993532	0.996731	0.850725	0.393766	0.878324	0.781475	0.795674	0.991774	0.974531	0.83231	0.860373
ARID1A	0.524393	0.780639	0.999873	0.984281	0.896229	0.715319	0.898792	0.999275	0.999275	0.203235	0.391503	0.93655	0.993244	0.983771	0.903762	0.856385	0.999476	0.993483	0.9999	0.836604	0.999477	0.583692	0.99977	0.973112	0.999393	0.987182	0.999006	0.999955	0.977085	0.998567	0.995337	0.942384	0.992883	0.993532	0.99939	0.732237	0.181675	0.539817	0.922167	0.804696	0.991774	0.921819	0.921242	0.894855
ARID1B	0.470095	0.590283	0.936835	0.984281	0.0452636	0.584963	0.524376	0.999275	0.999275	0.701386	0.96566	0.991167	0.982874	0.997513	0.899797	0.856385	0.999476	0.991488	0.9999	0.85655	0.999477	0.461417	0.99977	0.973112	0.999393	0.987182	0.999006	0.999955	0.824718	0.998567	0.995337	0.944178	0.992883	0.993532	0.996731	0.997863	0.934503	0.252142	0.908963	0.806024	0.993924	0.998477	0.889912	0.972517
ARID2	0.47003	0.563211	0.930341	0.986078	0.336351	0.739197	0.838859	0.999275	0.999275	0.329751	0.257275	0.953539	0.998528	0.989619	0.9052	0.924069	0.999476	0.971228	0.9999	0.622445	0.999477	0.685747	0.99977	0.991447	0.999393	0.987182	0.999006	0.999955	0.835464	0.998567	0.997884	0.596491	0.993461	0.9986	0.996731	0.422902	0.313957	0.117285	0.895027	0.711163	0.991774	0.889127	0.642368	0.533604
ARID3A	0.479377	0.446744	0.962113	0.988047	0.0521879	0.829847	0.859644	0.999275	0.999275	0.00216329	0.0106211	0.98233	0.936482	0.999974	0.825429	0.970358	0.999476	0.971228	0.9999	0.5244	0.999477	0.443729	0.99977	0.973112	0.999393	0.987182	0.999006	0.999955	0.590946	0.998567	0.995337	0.995595	0.992883	0.998261	0.996731	0.863926	0.00371369	0.0778118	0.103125	0.851235	0.991774	0.556007	0.772008	0.758699
ARID3B	0.445227	0.668704	0.9971	0.988047	0.704002	0.721174	0.99022	0.999275	0.999275	0.239659	0.60104	0.987419	0.993882	0.983771	0.826916	0.856385	0.999476	0.993483	0.9999	0.929433	0.999477	0.507175	0.99977	0.973112	0.999393	0.987182	0.999006	0.999955	0.809515	0.998567	0.995337	0.974536	0.992883	0.993833	0.99939	0.817938	0.215846	0.501813	0.859964	0.70706	0.991774	0.896105	0.666437	0.798152
ARID4A	0.754424	0.817943	0.886838	0.98336	0.00747888	0.814594	0.713764	0.999275	0.999275	0.674018	0.782407	0.928142	0.949881	0.983771	0.811388	0.856385	0.999476	0.971228	0.9999	0.992445	0.999477	0.960744	0.99977	0.973112	0.999393	0.987803	0.999006	0.999955	0.996669	0.998567	0.995337	0.509193	0.992883	0.996959	0.996731	0.232991	0.992951	0.418711	0.598275	0.713381	0.991774	0.794759	0.595389	0.469889
ARID4B	0.895138	0.853685	0.78156	0.978969	0.024113	0.995688	0.647614	0.999275	0.999275	0.722452	0.84981	0.934035	0.967361	0.983771	0.809347	0.883934	0.999476	0.971228	0.9999	0.996722	0.999477	0.961548	0.99977	0.973112	0.999393	0.989095	0.999006	0.999955	0.985938	0.998567	0.995337	0.67569	0.992883	0.993532	0.99939	0.276838	0.970566	0.454529	0.47489	0.705595	0.991774	0.8841	0.594371	0.465778
ARID5A	0.518788	0.648111	0.988988	0.988047	0.0585879	0.937236	0.966342	0.999275	0.999275	0.22237	0.902501	0.973854	0.982874	0.983771	0.775097	0.913709	0.999476	0.991488	0.9999	0.769746	0.999477	0.882713	0.99977	0.979339	0.999393	0.987803	0.999006	0.999955	0.852451	0.998567	0.995337	0.860979	0.999938	0.993532	0.996731	0.440042	0.455644	0.708023	0.397784	0.787038	0.991774	0.851985	0.865511	0.797549
ARID5B	0.630881	0.531027	0.83881	0.989572	0.727921	0.509486	0.80109	0.999275	0.999275	0.680675	0.882126	0.955868	0.96898	0.983771	0.710966	0.882427	0.999476	0.971228	0.9999	0.610921	0.999477	0.443729	0.99977	0.973112	0.999673	0.987182	0.999006	0.999955	0.557624	0.998567	0.995337	0.969413	0.992883	0.993532	0.996731	0.846922	0.910414	0.126343	0.855664	0.736322	0.993924	0.968676	0.845394	0.842414
ARIH1	0.410111	0.456772	0.896624	0.996387	0.849173	0.762546	0.816377	0.999275	0.999275	0.0880589	0.119351	0.994916	0.982563	0.987541	0.98722	0.909692	0.999476	0.971228	0.9999	0.645471	0.999477	0.569865	0.99977	0.979339	0.999393	0.987182	0.999006	0.999955	0.724877	0.998567	0.997802	0.696751	0.998867	0.993532	0.996731	0.602923	0.136261	0.0601403	0.460966	0.742548	0.991774	0.731087	0.963359	0.827503
ARIH2	0.605938	0.952108	0.981671	0.978969	0.000373923	0.742769	0.674805	0.999275	0.999275	0.732764	0.798066	0.960742	0.92653	0.983771	0.814469	0.856385	0.999476	0.991488	0.9999	0.75517	0.999477	0.904224	0.99977	0.992731	0.999393	0.987182	0.999006	0.999955	0.963014	0.998567	0.997884	0.784467	0.993461	0.9986	0.996731	0.955441	0.582684	0.876006	0.972979	0.916695	0.991774	0.911157	0.830769	0.747354
ARIH2OS	0.327718	0.263234	0.954319	0.980517	0.699893	0.567719	0.757582	0.999275	0.999275	0.145037	0.588595	0.990537	0.933264	0.983771	0.842611	0.881611	0.999476	0.990543	0.9999	0.645471	0.999477	0.663705	0.99977	0.990535	0.999393	0.987182	0.999006	0.999955	0.772124	0.998567	0.998497	0.886636	0.992883	0.9986	0.999363	0.942544	0.881347	0.197047	0.769211	0.763309	0.991774	0.728086	0.889912	0.816165
ARL1	0.551232	0.69918	0.85007	0.978969	0.653628	0.953587	0.651639	0.999275	0.999275	0.633193	0.709241	0.962533	0.970158	0.983771	0.89094	0.882019	0.999476	0.971228	0.9999	0.688959	0.999477	0.90319	0.99977	0.991027	0.999393	0.99531	0.999006	0.999955	0.951156	0.998567	0.997802	0.562701	0.999938	0.993532	0.996731	0.818445	0.779867	0.414868	0.582803	0.772404	0.991774	0.770702	0.818965	0.719888
ARL10	0.69862	0.667867	0.9971	0.996387	0.000322411	0.828456	0.636025	0.999275	0.999275	0.898622	0.604918	0.996182	0.934161	0.983771	0.818807	0.961533	0.999476	0.971228	0.9999	0.584272	0.999477	0.525818	0.99977	0.973112	0.999393	0.987182	0.999456	0.999955	0.718698	0.998567	0.995337	0.954357	0.992883	0.993532	0.996731	0.592596	0.956659	0.662631	0.872052	0.984756	0.991774	0.887411	0.670117	0.661028
ARL11	0.930858	0.993923	0.997602	0.997624	0.772225	0.735222	0.479342	0.999275	0.999275	0.981606	0.977389	0.994854	0.940631	0.99023	0.803058	0.951753	0.999476	0.971228	0.9999	0.645252	0.999477	0.835019	0.99977	0.975125	0.999393	0.987182	0.999006	0.999955	0.956157	0.998567	0.995337	0.845091	0.992883	0.993833	0.997281	0.614471	0.914297	0.954765	0.911288	0.955135	0.991774	0.852318	0.997603	0.937002
ARL13B	0.383476	0.377554	0.968034	0.992709	0.000724657	0.560598	0.654314	0.999275	0.999275	0.721821	0.990505	0.89814	0.95745	0.983771	0.986526	0.993101	0.999476	0.991488	0.9999	0.719434	0.999477	0.596251	0.99977	0.973112	0.999673	0.987182	0.999006	0.999955	0.678331	0.998567	0.995337	0.960415	0.992883	0.993532	0.996731	0.531496	0.688286	0.701412	0.381014	0.89017	0.991774	0.765106	0.72699	0.606407
ARL14EP	0.390954	0.414542	0.9971	0.998207	0.258804	0.658353	0.908308	0.999275	0.999275	0.0100939	0.0535552	0.980146	0.978222	0.983771	0.746224	0.988245	0.999476	0.971228	0.9999	0.584235	0.999477	0.593035	0.99977	0.973112	0.999393	0.987182	0.999006	0.999955	0.73319	0.998567	0.995337	0.94463	0.992883	0.993532	0.996731	0.873084	0.281774	0.198795	0.481341	0.715962	0.991774	0.432613	0.594371	0.376949
ARL15	0.575555	0.461032	0.942645	0.992709	0.36699	0.715045	0.750181	0.999275	0.999275	0.906616	0.131609	0.921516	0.92653	0.983771	0.811388	0.961533	0.999476	0.971228	0.9999	0.91203	0.999477	0.878465	0.99977	0.973112	0.999393	0.987182	0.999006	0.999955	0.885487	0.998567	0.998497	0.69857	0.992883	0.998261	0.996731	0.962962	0.1796	0.905904	0.487837	0.99626	0.987573	0.792838	0.788371	0.854871
ARL16	0.379056	0.330332	0.968399	0.992709	0.202094	0.726399	0.907739	0.999275	0.999275	0.182481	0.469719	0.985777	0.978222	0.998146	0.856431	0.879249	0.999476	0.971228	0.9999	0.442426	0.999477	0.569343	0.99977	0.973112	0.999393	0.992193	0.999006	0.999955	0.873965	0.998567	0.995337	0.497443	0.992883	0.993532	0.996731	0.640118	0.620416	0.11258	0.595568	0.607525	0.993924	0.830883	0.99448	0.964937
ARL17A	0.870906	0.972922	0.968034	0.988047	0.478878	0.617513	0.758346	0.999275	0.999275	0.534524	0.615097	0.93655	0.980104	0.983771	0.668744	0.964721	0.999476	0.991488	0.9999	0.948289	0.999477	0.551827	0.99977	0.973112	0.999393	0.987182	0.999006	0.999955	0.555126	0.998567	0.939313	0.874944	0.992883	0.993532	0.99939	0.97763	0.58833	0.849562	0.971027	0.00109355	0.991774	0.914873	0.794033	0.679805
ARL17B	0.632338	0.541978	0.994006	0.978969	0.899567	0.846061	0.568895	0.999275	0.999275	0.919813	0.579381	0.981178	0.965209	0.983771	0.992765	0.924069	0.999476	0.224336	0.9999	0.542058	0.999477	0.703071	0.99977	0.973112	0.999393	0.987182	0.999006	0.999955	0.718698	0.998567	0.995337	0.490082	0.992883	0.993532	0.935526	0.247489	0.526285	0.596514	0.500607	0.70706	0.991774	0.825757	0.974669	0.943096
ARL2	0.790581	0.827924	0.983405	0.988047	0.00359513	0.643884	0.950046	0.999275	0.999275	0.855999	0.985796	0.917011	0.92653	0.983771	0.989654	0.856385	0.999476	0.971228	0.9999	0.984885	0.999477	0.906699	0.99977	0.982402	0.999393	0.987182	0.999006	0.999955	0.936642	0.998567	0.997802	0.245952	0.992883	0.993532	0.996731	0.703959	0.950958	0.892272	0.431582	0.916	0.998113	0.753064	0.763049	0.587802
ARL2BP	0.954934	0.890626	0.989205	0.996387	0.288352	0.9634	0.974181	0.999275	0.999275	0.67449	0.511842	0.934158	0.998982	0.986785	0.97209	0.963868	0.999476	0.971228	0.9999	0.813011	0.999477	0.990563	0.99977	0.978958	0.999393	0.994536	0.999006	0.999955	0.819491	0.998567	0.998859	0.971276	0.999938	0.993532	0.996731	0.720856	0.502478	0.406858	0.748599	0.823907	0.991774	0.890457	0.838367	0.684574
ARL3	0.664658	0.474682	0.994987	0.950551	0.762927	0.911991	0.678147	0.999275	0.999275	0.906915	0.895141	0.93655	0.992207	0.983771	0.945545	0.983589	0.999476	0.991488	0.9999	0.889834	0.999477	0.949081	0.99977	0.982402	0.999393	0.987182	0.999006	0.999955	0.867994	0.998567	0.997802	0.535431	0.998867	0.993532	0.996731	0.809667	0.639454	0.781587	0.922101	0.975004	0.996435	0.965331	0.848051	0.849892
ARL4A	0.941424	0.933159	0.878164	0.996303	0.00873279	0.547535	0.966504	0.999275	0.999275	0.670259	0.495901	0.89814	0.978222	0.983771	0.878818	0.996095	0.999476	0.971228	0.9999	0.888192	0.999477	0.484323	0.99977	0.973112	0.999393	0.992165	0.999006	0.999955	0.590946	0.998567	0.995337	0.941466	0.992883	0.993532	0.996731	0.943239	0.767726	0.82674	0.896437	0.870636	0.991774	0.853205	0.732374	0.657496
ARL4C	0.948708	0.992832	0.987902	0.980291	0.924552	0.892093	0.725033	0.999275	0.999275	0.255053	0.0605067	0.89814	0.94583	0.983771	0.879605	0.966952	0.999476	0.971228	0.9999	0.990017	0.999477	0.949081	0.99977	0.973112	0.999393	0.989095	0.999006	0.999955	0.911324	0.998567	0.995337	0.994692	0.993845	0.993532	0.997281	0.191633	0.0393512	0.30676	0.969339	0.827097	0.998055	0.83008	0.929468	0.973092
ARL5A	0.630098	0.617694	0.933771	0.904961	0.34482	0.938747	0.980898	0.999275	0.999275	0.351273	0.879002	0.989905	0.936482	0.987541	0.828052	0.961533	0.999476	0.991488	0.9999	0.902834	0.999477	0.977391	0.99977	0.973112	0.999393	0.990764	0.999456	0.999955	0.963366	0.998567	0.998497	0.950396	0.992883	0.993532	0.996731	0.92665	0.992951	0.393503	0.954617	0.765009	0.991774	0.965306	0.632712	0.486857
ARL5B	0.922835	0.930197	0.878164	0.978969	0.886096	0.756386	0.604188	0.999275	0.999275	0.77666	0.526107	0.990537	0.965209	0.991804	0.811388	0.974168	0.999476	0.975628	0.9999	0.753992	0.999477	0.801338	0.99977	0.997221	0.999393	0.987182	0.999456	0.999955	0.824546	0.998567	0.995337	0.947156	0.992883	0.993532	0.99939	0.989565	0.513169	0.975855	0.605493	0.768643	0.991774	0.938203	0.63127	0.623929
ARL6	0.570234	0.444573	0.805088	0.994403	0.0742322	0.970439	0.832823	0.999275	0.999275	0.144371	0.856711	0.95253	0.91413	0.983771	0.750242	0.975613	0.999476	0.972911	0.9999	0.613946	0.999477	0.552596	0.99977	0.986296	0.999393	0.987182	0.999006	0.999955	0.648886	0.998567	0.995337	0.962157	0.992883	0.993532	0.99939	0.838597	0.896592	0.646507	0.797427	0.806604	0.991774	0.992455	0.800355	0.706576
ARL6IP1	0.846842	0.992832	0.933771	0.998131	0.0721917	0.605798	0.681339	0.999275	0.999275	0.230757	0.1494	0.919021	0.993244	0.983771	0.91216	0.985198	0.999476	0.991488	0.9999	0.852939	0.999477	0.988085	0.99977	0.980199	0.999393	0.989095	0.999006	0.999955	0.991958	0.998567	0.997802	0.969156	0.992883	0.993532	0.99939	0.52557	0.651338	0.802495	0.669961	0.785816	0.997533	0.771631	0.901857	0.991443
ARL6IP4	0.409578	0.317443	0.972857	0.978969	0.000307379	0.587943	0.93502	0.999275	0.999275	0.202731	0.164447	0.982235	0.95053	0.998146	0.950161	0.988245	0.999476	0.977808	0.9999	0.586638	0.999477	0.443729	0.99977	0.973112	0.999393	0.987182	0.999006	0.999955	0.541858	0.998567	0.995337	0.423998	0.992883	0.993532	0.996731	0.803942	0.395614	0.0985241	0.296526	0.709298	0.991774	0.580765	0.610943	0.469889
ARL6IP5	0.430569	0.427548	0.999873	0.978969	0.441677	0.666856	0.549367	0.999275	0.999275	0.0475947	0.512986	0.987263	0.993244	0.997513	0.966706	0.933899	0.999476	0.971228	0.9999	0.611174	0.999477	0.53628	0.99977	0.973112	0.999393	0.987182	0.999006	0.999955	0.843146	0.998567	0.995337	0.903101	0.992883	0.993532	0.997281	0.950541	0.366076	0.0766667	0.907248	0.923054	0.99875	0.834709	0.877772	0.842596
ARL6IP6	0.407538	0.300727	0.974092	0.978969	0.074282	0.626602	0.465756	0.999275	0.999275	0.022491	0.119386	0.983196	0.950861	0.983771	0.938514	0.856385	0.999476	0.991488	0.9999	0.58378	0.999477	0.443729	0.99977	0.973112	0.999393	0.987182	0.999006	0.999955	0.590063	0.998567	0.995337	0.979922	0.992883	0.993833	0.996731	0.851347	0.140856	0.167052	0.143092	0.984317	0.991774	0.960806	0.991247	0.997217
ARL8A	0.57086	0.514461	0.970943	0.978969	0.0719628	0.930304	0.854709	0.999275	0.999275	0.0946602	0.217305	0.996482	0.943959	0.983771	0.668744	0.856385	0.999476	0.991488	0.9999	0.699888	0.999477	0.616612	0.99977	0.973112	0.999393	0.987182	0.999006	0.999955	0.802316	0.998567	0.995337	0.915639	0.992883	0.993532	0.99939	0.793075	0.173403	0.568362	0.24021	0.749115	0.991774	0.647343	0.59702	0.497506
ARL8B	0.660886	0.869409	0.942645	0.978969	0.458803	0.834146	0.969945	0.999275	0.999275	0.92344	0.389103	0.95253	0.971953	0.997513	0.921865	0.944876	0.999476	0.987258	0.9999	0.645471	0.999477	0.807958	0.99977	0.973112	0.999393	0.987182	0.999006	0.999955	0.833538	0.998567	0.997884	0.867347	0.998867	0.993532	0.996731	0.905046	0.765348	0.488486	0.772603	0.718191	0.993924	0.879707	0.933333	0.961264
ARMC1	0.766978	0.899099	0.947078	0.978969	0.178909	0.902602	0.552747	0.999275	0.999275	0.535935	0.824473	0.988991	0.982874	0.983771	0.849738	0.911018	0.999476	0.991488	0.9999	0.855885	0.999477	0.763008	0.99977	0.986296	0.999393	0.99174	0.999006	0.999955	0.970107	0.998567	0.997884	0.773681	0.992883	0.993532	0.996731	0.705877	0.992427	0.447687	0.640571	0.862184	0.991774	0.747358	0.923603	0.960963
ARMC10	0.379185	0.50714	0.972857	0.663752	0.266189	0.907417	0.955359	0.999275	0.999275	0.297183	0.692091	0.968919	0.944701	0.983771	0.85083	0.856385	0.999476	0.991488	0.9999	0.832566	0.999477	0.616612	0.99977	0.980199	0.999393	0.987182	0.999006	0.999955	0.821407	0.998567	0.995337	0.484	0.999938	0.993532	0.996731	0.850244	0.488838	0.104563	0.886607	0.960325	0.992724	0.852013	0.932217	0.912453
ARMC2	0.910164	0.918154	0.861875	0.988047	0.695209	0.917779	0.560242	0.999275	0.999275	0.823147	0.769491	0.962383	0.950861	0.998146	0.992862	0.971411	0.999476	0.971228	0.9999	0.542491	0.999477	0.461417	0.99977	0.973112	0.999393	0.987182	0.999006	0.999955	0.600255	0.998567	0.995337	0.530743	0.992883	0.993532	0.996731	0.361118	0.786695	0.888179	0.439625	0.93	0.991774	0.969867	0.843892	0.874315
ARMC3	0.572477	0.527249	0.858939	0.997497	0.580472	0.509486	0.552747	0.999275	0.999275	0.62712	0.924037	0.89814	0.978222	0.998146	0.78975	0.966745	0.999476	0.991488	0.9999	0.905633	0.999477	0.471777	0.99977	0.973112	0.999393	0.987182	0.999006	0.999955	0.623321	0.998567	0.995337	0.547242	0.992883	0.993532	0.996731	0.769285	0.403416	0.837784	0.557206	0.80142	0.998764	0.830061	0.785036	0.811975
ARMC5	0.841928	0.974234	0.884126	0.989572	0.949523	0.850356	0.90276	0.999275	0.999275	0.703267	0.783051	0.938957	0.993882	0.999974	0.870589	0.993816	0.999476	0.993663	0.9999	0.832336	0.999477	0.803162	0.99977	0.980199	0.999393	0.987803	0.999006	0.999955	0.655517	0.998567	0.998497	0.636515	0.999938	0.993532	0.99939	0.714133	0.741715	0.558665	0.930648	0.693679	0.991774	0.993964	0.955999	0.930149
ARMC6	0.822721	0.913917	0.967371	0.996387	0.442677	0.727591	0.53438	0.999275	0.999275	0.242444	0.638936	0.93655	0.993882	0.994386	0.935887	0.992672	0.999476	0.991488	0.9999	0.678552	0.999477	0.848922	0.99977	0.980199	0.999393	0.987182	0.999006	0.999955	0.968259	0.998567	0.995337	0.336447	0.992883	0.993532	0.996731	0.384662	0.449027	0.836129	0.366395	0.798436	0.991774	0.562599	0.713771	0.583353
ARMC7	0.624268	0.793829	0.901062	0.986078	0.00230904	0.884215	0.857586	0.999275	0.999275	0.398436	0.262951	0.991019	0.975501	0.983771	0.668744	0.954185	0.999476	0.971228	0.9999	0.838211	0.99958	0.962701	0.99977	0.973112	0.999393	0.989436	0.999006	0.999955	0.956173	0.998567	0.995337	0.731548	0.992883	0.993532	0.996731	0.759017	0.490063	0.758407	0.895193	0.85677	0.991774	0.942485	0.600037	0.523865
ARMC8	0.749007	0.792494	0.98409	0.999921	0.000422542	0.772483	0.734932	0.999275	0.999275	0.362077	0.234393	0.89814	0.993252	0.998146	0.945714	0.866973	0.999476	0.971228	0.9999	0.985006	0.999477	0.762413	0.99977	0.973112	0.999393	0.998876	0.999006	0.999955	0.893222	0.998567	0.995337	0.543888	0.992883	0.993532	0.996731	0.396389	0.991952	0.221949	0.961569	0.678798	0.993924	0.992068	0.917763	0.953159
ARMC9	0.607882	0.610486	0.977211	0.39716	0.892431	0.930721	0.908308	0.999275	0.999275	0.64915	0.862748	0.96392	0.91413	0.99023	0.796941	0.978313	0.999476	0.991488	0.9999	0.7667	0.999477	0.955525	0.99977	0.994148	0.999393	0.987182	0.999006	0.999955	0.874103	0.998567	0.997884	0.70692	0.999938	0.993532	0.996731	0.958057	0.767931	0.569036	0.979847	0.908533	0.991774	0.912516	0.72699	0.869275
ARMCX1	0.608533	0.712517	0.989205	0.996387	0.540107	0.733215	0.60227	0.999275	0.999275	0.331415	0.509623	0.93655	0.965336	0.983771	0.900894	0.856385	0.999476	0.989835	0.9999	0.927449	0.999477	0.920242	0.99977	0.985834	0.999393	0.987182	0.999006	0.999955	0.875484	0.998567	0.995337	0.858047	0.992883	0.993532	0.996731	0.684926	0.550676	0.646442	0.542825	0.944628	0.991774	0.637117	0.628794	0.527314
ARMCX2	0.659681	0.811435	0.942645	0.992709	0.00015661	0.587853	0.613631	0.999275	0.999275	0.473763	0.451883	0.89814	0.977217	0.983771	0.803058	0.972215	0.999476	0.991488	0.9999	0.850542	0.999477	0.872164	0.99977	0.979339	0.999393	0.990764	0.999006	0.999955	0.782994	0.998567	0.997884	0.723123	0.993703	0.993833	0.996731	0.465635	0.667816	0.808835	0.940251	0.871309	0.991774	0.994348	0.993016	0.926432
ARMCX3	0.706154	0.767014	0.881677	0.988047	0.984672	0.815815	0.587069	0.999275	0.999275	0.258613	0.33805	0.991019	0.982563	0.998146	0.876277	0.996095	0.999476	0.971228	0.9999	0.593487	0.999477	0.817363	0.99977	0.973112	0.999393	0.987182	0.999006	0.999955	0.847913	0.998567	0.997802	0.724411	0.992883	0.993532	0.996731	0.726822	0.613625	0.655373	0.367669	0.983307	0.991774	0.963124	0.713264	0.656104
ARMCX4	0.736713	0.835493	0.941604	0.997576	0.19392	0.907417	0.487414	0.999275	0.999275	0.254096	0.265535	0.940077	0.92653	0.983771	0.710966	0.993086	0.999476	0.760612	0.9999	0.749511	0.737854	0.600804	0.99977	0.973112	0.999393	0.987182	0.999006	0.999955	0.590946	0.998567	0.939313	0.873861	0.992883	0.993532	0.99939	0.560541	0.300264	0.200416	0.181811	0.542152	0.948068	0.59759	0.610943	0.522085
ARMCX5	0.742408	0.646227	0.999727	0.978969	0.58612	0.801831	0.962315	0.999275	0.999275	0.341454	0.621588	0.937694	0.982874	0.983771	0.749234	0.996095	0.999476	0.993483	0.9999	0.993524	0.999477	0.932188	0.99977	0.980199	0.999393	0.987182	0.999006	0.999955	0.875008	0.998567	0.995337	0.816608	0.992883	0.993532	0.996731	0.707896	0.6398	0.392272	0.775596	0.858725	0.991774	0.896644	0.59702	0.456866
ARMCX5-GPRASP2	0.630471	0.989864	0.878164	0.996387	0.62807	0.844782	0.758346	0.999275	0.999275	0.524484	0.740385	0.89814	0.91413	0.99023	0.961918	0.951753	0.999476	0.991488	0.9999	0.985207	0.999477	0.831617	0.99977	0.986296	0.999393	0.998876	0.999456	0.999955	0.913989	0.998567	0.997802	0.779147	0.992883	0.993833	0.996731	0.979857	0.914296	0.621819	0.777668	0.991732	0.991774	0.740508	0.85099	0.673214
ARMCX6	0.344508	0.408746	0.9971	0.84451	0.229411	0.559758	0.933228	0.999275	0.999275	0.299649	0.278216	0.962533	0.980374	0.983771	0.895877	0.907857	0.999476	0.767135	0.9999	0.493845	0.999477	0.461417	0.99977	0.973112	0.999393	0.987182	0.999006	0.999955	0.742177	0.998567	0.995337	0.753045	0.992883	0.993532	0.996731	0.861794	0.226466	0.280076	0.71226	0.971123	0.991774	0.898186	0.96764	0.956713
ARMH1	0.958631	0.874176	0.801424	0.999921	0.00870776	0.977661	0.907739	0.999275	0.999275	0.299823	0.0468716	0.962383	0.993244	0.999974	0.987412	0.904594	0.999476	0.995187	0.9999	0.704398	0.999477	0.443729	0.99977	0.989213	0.999393	0.987182	0.999006	0.999955	0.557624	0.998567	0.995337	0.669183	0.992883	0.993532	0.99939	0.905046	0.130681	0.0778118	0.10376	0.849883	0.991774	0.721501	0.919611	0.84548
ARMH2	0.787978	0.912522	0.999727	0.877011	0.974799	0.59049	0.491778	0.999275	0.999275	0.0141806	0.0378023	0.999863	0.957795	0.998146	0.931263	0.915281	0.999476	0.971228	0.9999	0.575972	0.999477	0.699893	0.99977	0.973112	0.999393	0.998876	0.999006	0.999955	0.73894	0.998567	0.995337	0.400177	0.992883	0.993833	0.996731	0.479682	0.0999306	0.684414	0.139095	0.827375	0.991774	0.376665	0.803754	0.617916
ARMH3	0.467457	0.562883	0.908937	0.986078	0.996362	0.715777	0.772497	0.999275	0.999275	0.363712	0.87494	0.961889	0.91413	0.998146	0.949204	0.972215	0.999476	0.974962	0.9999	0.594454	0.999477	0.455258	0.99977	0.973112	0.999393	0.987182	0.999006	0.999955	0.600255	0.998567	0.995337	0.890498	0.992883	0.993532	0.99939	0.901579	0.44985	0.897646	0.688509	0.833247	0.992689	0.946449	0.794375	0.715942
ARMT1	0.4249	0.317443	0.968034	0.978969	0.897923	0.641022	0.82897	0.999275	0.999275	0.387101	0.979703	0.990537	0.96898	0.993154	0.971131	0.88105	0.999476	0.991488	0.9999	0.821427	0.999477	0.852662	0.99977	0.990535	0.999393	0.99288	0.999006	0.999955	0.958217	0.998567	0.997802	0.99607	0.992883	0.993532	0.996731	0.906554	0.903714	0.188059	0.797032	0.991505	0.991774	0.819658	0.859291	0.791794
ARNT	0.45707	0.268695	0.983386	0.978969	0.174977	0.690168	0.974231	0.999275	0.999275	0.100273	0.154209	0.981166	0.944701	0.998146	0.898297	0.899474	0.999476	0.977808	0.9999	0.592133	0.999477	0.461484	0.99977	0.973112	0.999393	0.987182	0.999006	0.999955	0.590063	0.998567	0.997802	0.641195	0.992883	0.9986	0.99939	0.694815	0.205932	0.0550856	0.24945	0.787038	0.991774	0.838432	0.88164	0.787874
ARNTL	0.830281	0.807521	0.955683	0.978969	0.116553	0.75626	0.725489	0.999275	0.999275	0.751055	0.613212	0.988991	0.92653	0.983771	0.816318	0.856385	0.999476	0.991488	0.9999	0.924872	0.999477	0.586999	0.99977	0.980199	0.999393	0.987182	0.999006	0.999955	0.623321	0.998567	0.997802	0.718915	0.992883	0.993532	0.999363	0.648465	0.649558	0.346362	0.706424	0.841885	0.991774	0.942292	0.775773	0.83143
ARNTL2	0.47684	0.586408	0.98409	0.782966	0.0996972	0.740458	0.681339	0.999275	0.999275	0.0768913	0.0221941	0.991019	0.968991	0.98706	0.966706	0.856385	0.999476	0.971228	0.9999	0.85894	0.999477	0.827197	0.99977	0.973112	0.999393	0.987182	0.999006	0.999955	0.98419	0.998567	0.998497	0.4523	0.993461	0.993833	0.996731	0.897244	0.143655	0.426383	0.810416	0.938012	0.995186	0.328953	0.955858	0.777175
ARPC1A	0.444509	0.522575	0.98409	0.966149	0.566604	0.98197	0.807819	0.999275	0.999275	0.657524	0.260504	0.977563	0.946626	0.99023	0.727865	0.880875	0.999476	0.973311	0.9999	0.683423	0.999477	0.577604	0.99977	0.986296	0.999393	0.989436	0.999006	0.999955	0.805742	0.998567	0.995337	0.497443	0.992883	0.9986	0.996731	0.87263	0.731344	0.762758	0.834556	0.842401	0.994072	0.494809	0.701921	0.614287
ARPC1B	0.348422	0.268695	0.934199	0.986078	0.613527	0.560598	0.954073	0.999275	0.999275	0.816653	0.769346	0.982235	0.91413	0.98706	0.710966	0.879249	0.999476	0.971228	0.9999	0.728282	0.999477	0.443729	0.99977	0.973112	0.999393	0.987182	0.999456	0.999955	0.585155	0.998567	0.995337	0.513201	0.992883	0.993532	0.996731	0.964697	0.916059	0.34552	0.96843	0.715962	0.991774	0.921159	0.735251	0.642876
ARPC2	0.842691	0.85918	0.988477	0.996387	0.102379	0.734045	0.517654	0.999275	0.999275	0.677927	0.972917	0.950785	0.993244	0.983771	0.813577	0.983494	0.999476	0.971228	0.9999	0.656318	0.999477	0.488556	0.99977	0.973112	0.999393	0.987182	0.999006	0.999955	0.745242	0.998567	0.995337	0.982472	0.992883	0.993532	0.996731	0.413071	0.814885	0.56494	0.729054	0.86656	0.99301	0.965306	0.950899	0.941388
ARPC3	0.351885	0.359806	0.968034	0.988047	0.0148202	0.570771	0.535187	0.999275	0.999275	0.543537	0.953201	0.90891	0.982874	0.983771	0.931432	0.985869	0.999476	0.971228	0.9999	0.545491	0.999477	0.551458	0.99977	0.973112	0.999393	0.987182	0.999006	0.999955	0.731316	0.998567	0.995337	0.957555	0.992883	0.993532	0.997544	0.627359	0.954069	0.452187	0.769413	0.989756	0.997533	0.876036	0.890157	0.881068
ARPC4	0.767854	0.630304	0.964665	0.978969	0.0552623	0.779029	0.975456	0.999275	0.999275	0.94501	0.872847	0.991019	0.92653	0.999974	0.710966	0.891406	0.999476	0.971228	0.9999	0.711423	0.999477	0.619677	0.99977	0.982402	0.999393	0.987803	0.999456	0.999955	0.920513	0.998567	0.997884	0.920387	0.992883	0.993833	0.99939	0.907829	0.91836	0.807825	0.667583	0.792766	0.991774	0.838432	0.594371	0.376949
ARPC4-TTLL3	0.445993	0.677358	0.902267	0.988047	0.549302	0.576338	0.765954	0.999275	0.999275	0.565038	0.76899	0.996182	0.991474	0.987541	0.778649	0.956721	0.999476	0.971228	0.9999	0.739144	0.944397	0.505147	0.99977	0.973112	0.999393	0.992003	0.999006	0.999955	0.702187	0.998567	0.995337	0.985755	0.992883	0.993833	0.99939	0.958057	0.413489	0.426305	0.940251	0.880831	0.991774	0.746811	0.966422	0.787874
ARPC5	0.491739	0.548477	0.926176	0.998131	0.38614	0.55411	0.617585	0.999275	0.999275	0.687355	0.878687	0.94454	0.943959	0.983771	0.75422	0.993105	0.999476	0.971228	0.9999	0.611175	0.999477	0.555025	0.99977	0.973112	0.999393	0.987182	0.999006	0.999955	0.724877	0.998567	0.995337	0.754734	0.992883	0.993532	0.999363	0.445103	0.878252	0.285419	0.725427	0.954922	0.991774	0.965331	0.880195	0.781168
ARPC5L	0.428919	0.481503	0.98409	0.992709	0.0099425	0.609134	0.593143	0.999275	0.999275	0.453628	0.517703	0.89814	0.982563	0.983771	0.903031	0.998892	0.999476	0.990192	0.9999	0.645471	0.999477	0.83902	0.99977	0.973112	0.999393	0.987182	0.999006	0.999955	0.901644	0.998567	0.995337	0.557379	0.992883	0.993532	0.996731	0.624113	0.817241	0.119019	0.80656	0.715962	0.991774	0.82172	0.610943	0.432837
ARPIN	0.822896	0.584472	0.907629	0.980517	0.0617677	0.553378	0.752638	0.999275	0.999275	0.249335	0.355461	0.98233	0.99964	0.986785	0.934954	0.974692	0.999476	0.97619	0.9999	0.64375	0.999477	0.519529	0.99977	0.986296	0.999393	0.992003	0.999006	0.999955	0.660698	0.998567	0.995337	0.985105	0.992883	0.993833	0.99939	0.772705	0.345773	0.572456	0.230478	0.941291	0.991774	0.985912	0.926857	0.842172
ARPP19	0.667031	0.593807	0.902267	0.978969	0.296991	0.84974	0.884313	0.999275	0.999275	0.103658	0.0603723	0.994717	0.94419	0.99023	0.970819	0.98387	0.999476	0.971228	0.9999	0.562501	0.999477	0.672462	0.99977	0.973112	0.999393	0.987182	0.999006	0.999955	0.635308	0.998567	0.995337	0.886676	0.992883	0.993532	0.996731	0.847063	0.142447	0.249538	0.152003	0.743273	0.991774	0.592912	0.999613	0.909774
ARPP21	0.913674	0.891725	0.98409	0.970968	0.242999	0.659394	0.585116	0.999275	0.999275	0.912812	0.782407	0.996182	0.928442	0.983771	0.816318	0.856385	0.999476	0.996853	0.9999	0.800707	0.999477	0.928706	0.99977	0.973112	0.999393	0.987182	0.999006	0.999955	0.927338	0.998567	0.995337	0.776773	0.992883	0.993532	0.996731	0.82622	0.815675	0.586975	0.812169	0.725645	0.991774	0.914104	0.610943	0.511574
ARRB1	0.5526	0.521828	0.871987	0.986078	0.175339	0.813822	0.850051	0.999275	0.999275	0.0833406	0.461047	0.964544	0.931874	0.983771	0.750942	0.878184	0.999476	0.996853	0.9999	0.675377	0.999477	0.535648	0.99977	0.973112	0.999393	0.987182	0.999006	0.999955	0.684632	0.998567	0.995337	0.827596	0.992883	0.993532	0.996731	0.890686	0.267942	0.550765	0.11204	0.827976	0.781182	0.785867	0.595389	0.469889
ARRB2	0.624643	0.731086	0.988477	0.997497	0.688988	0.935259	0.716961	0.999275	0.999275	0.0930604	0.264432	0.909415	0.92653	0.983771	0.670551	0.879249	0.999476	0.991488	0.9999	0.748232	0.999477	0.820869	0.99977	0.973112	0.999393	0.987182	0.999006	0.999955	0.71045	0.998567	0.995337	0.666645	0.992883	0.993532	0.996731	0.580974	0.654199	0.941717	0.829674	0.709283	0.991774	0.746722	0.595389	0.469889
ARRDC1	0.746138	0.485816	0.878164	0.980517	0.992446	0.901401	0.922123	0.999275	0.999275	0.914182	0.702729	0.996182	0.936482	0.998146	0.739681	0.882427	0.999476	0.976227	0.9999	0.929343	0.999477	0.575754	0.99977	0.973112	0.999393	0.987182	0.999006	0.999955	0.652111	0.998567	0.995337	0.467976	0.992883	0.9986	0.996731	0.92665	0.912408	0.560397	0.865867	0.948274	0.991774	0.989972	0.754441	0.618157
ARRDC1-AS1	0.903462	0.54643	0.972357	0.992709	0.0685656	0.779012	0.983684	0.999275	0.999275	0.800647	0.638304	0.90891	0.91413	0.983771	0.833914	0.966952	0.999476	0.971228	0.9999	0.922347	0.999477	0.953776	0.99977	0.973112	0.999393	0.987182	0.999006	0.999955	0.923282	0.998567	0.995337	0.566524	0.993461	0.9986	0.996731	0.61315	0.865497	0.081195	0.895027	0.586684	0.991774	0.993964	0.903358	0.776882
ARRDC2	0.892526	0.964738	0.959815	0.832812	0.786239	0.741402	0.930556	0.999275	0.999275	0.432977	0.0605067	0.92153	0.98437	0.986785	0.964039	0.94489	0.999476	0.987876	0.9999	0.860493	0.999477	0.725112	0.99977	0.973112	0.999393	0.987182	0.999006	0.999955	0.888657	0.998567	0.997802	0.974392	0.992883	0.9986	0.99939	0.718365	0.196429	0.621213	0.720489	0.875102	0.992689	0.771631	0.901622	0.96286
ARRDC3	0.884164	0.802955	0.871987	0.984069	0.367386	0.676689	0.976526	0.999275	0.999275	0.32695	0.0638537	0.990537	0.92653	0.991163	0.816349	0.966952	0.999476	0.991488	0.9999	0.996372	0.999477	0.929142	0.99977	0.989351	0.999393	0.987182	0.999006	0.999955	0.848198	0.998567	0.997884	0.964611	0.997051	0.993532	0.996731	0.402959	0.0280409	0.566758	0.159541	0.957328	0.997986	0.898447	0.86084	0.908614
ARRDC3-AS1	0.572616	0.586937	0.997256	0.988047	0.103954	0.783091	0.791714	0.999275	0.999275	0.535935	0.785963	0.980934	0.944701	0.999974	0.924706	0.988245	0.999476	0.971228	0.9999	0.548678	0.999477	0.774802	0.99977	0.978739	0.999393	0.992003	0.999006	0.999955	0.803002	0.998567	0.997802	0.779705	0.992883	0.9986	0.996731	0.649136	0.97644	0.748865	0.959793	0.708656	0.991774	0.79099	0.729976	0.881068
ARRDC4	0.843898	0.994933	0.917953	0.980291	0.0187067	0.525941	0.943676	0.999275	0.999275	0.237406	0.545104	0.93655	0.970158	0.983771	0.947176	0.937344	0.999476	0.988583	0.9999	0.594454	0.999477	0.769733	0.99977	0.999495	0.999393	0.987182	0.999006	0.999955	0.837004	0.998567	0.995337	0.54193	0.992883	0.998398	0.996731	0.276838	0.858956	0.793358	0.468248	0.825968	0.991774	0.923403	0.877772	0.964058
ARRDC5	0.675906	0.793852	0.878164	0.842353	0.66065	0.77529	0.466687	0.999275	0.999275	0.0347069	0.0166784	0.98393	0.982359	0.983771	0.928833	0.856385	0.999476	0.981477	0.9999	0.754634	0.999477	0.976254	0.99977	0.986296	0.999393	0.987182	0.999006	0.999955	0.793155	0.998567	0.995337	0.582293	0.992883	0.993532	0.996731	0.953051	0.201434	0.698409	0.393272	0.763309	0.991774	0.458914	0.956608	0.771422
ARSA	0.826229	0.989006	0.959628	0.99835	0.885858	0.88207	0.975193	0.999275	0.999275	0.563385	0.957679	0.961889	0.978222	0.983771	0.952694	0.856385	0.999476	0.990543	0.9999	0.996722	0.999477	0.74688	0.99977	0.978856	0.999393	0.987182	0.999006	0.999955	0.968259	0.998567	0.995337	0.995595	0.992883	0.998398	0.99939	0.579319	0.8561	0.891435	0.513403	0.878707	0.991774	0.985254	0.797651	0.805823
ARSB	0.642317	0.408344	0.989533	0.998207	0.131881	0.576338	0.6933	0.999275	0.999275	0.105192	0.220133	0.953539	0.973394	0.998146	0.977771	0.975771	0.999476	0.991488	0.9999	0.750328	0.999477	0.590356	0.99977	0.973112	0.999393	0.987182	0.999006	0.999955	0.623321	0.998567	0.995337	0.61957	0.992883	0.998261	0.996731	0.701007	0.214169	0.475655	0.319166	0.97133	0.991774	0.547516	0.64093	0.526264
ARSD	0.444509	0.377469	0.9951	0.926055	0.987245	0.602231	0.805078	0.999275	0.999275	0.0480881	0.0777237	0.98233	0.96898	0.986785	0.98722	0.988245	0.999476	0.991488	0.9999	0.654226	0.999477	0.502027	0.99977	0.973112	0.999393	0.987182	0.999006	0.999955	0.635308	0.998567	0.995337	0.96643	0.992883	0.993532	0.996731	0.373515	0.158862	0.168517	0.257916	0.897996	0.991774	0.801956	0.701921	0.617916
ARSG	0.890981	0.849446	0.988909	0.948875	0.00106514	0.786749	0.801328	0.999275	0.999275	0.347438	0.516485	0.90934	0.966364	0.983771	0.668744	0.901047	0.999476	0.979116	0.9999	0.909418	0.999477	0.958967	0.99977	0.973112	0.999393	0.987182	0.999006	0.999955	0.837004	0.998567	0.995337	0.698381	0.992883	0.993833	0.996731	0.239965	0.712493	0.532681	0.891057	0.905968	0.991774	0.93868	0.690803	0.605543
ARSK	0.609851	0.319623	0.904577	0.904961	0.00109875	0.650702	0.855176	0.999275	0.999275	0.745391	0.802154	0.996182	0.91413	0.987541	0.714148	0.887604	0.999476	0.971228	0.9999	0.746546	0.999477	0.997048	0.99977	0.973112	0.999393	0.991912	0.999006	0.999955	0.904973	0.998567	0.995337	0.743418	0.992883	0.993532	0.996731	0.788931	0.3102	0.296826	0.476766	0.85432	0.991774	0.893809	0.791359	0.842414
ART4	0.554135	0.653025	0.963176	0.996387	0.00828298	0.691348	0.90404	0.999275	0.999275	0.257283	0.476126	0.89814	0.91413	0.983771	0.929538	0.950324	0.999476	0.995187	0.9999	0.86049	0.999477	0.493919	0.99977	0.973112	0.999393	0.987182	0.999006	0.999955	0.780969	0.998567	0.995337	0.861054	0.992883	0.993532	0.996731	0.424114	0.963404	0.926153	0.965728	0.764675	0.991774	0.797635	0.720386	0.700281
ARV1	0.369051	0.27352	0.907889	0.978969	0.851035	0.797228	0.894618	0.999275	0.999275	0.195228	0.698332	0.997332	0.950861	0.998146	0.95489	0.924069	0.999476	0.971228	0.9999	0.58378	0.999477	0.503987	0.99977	0.986296	0.999393	0.987182	0.999006	0.999955	0.662564	0.998567	0.995337	0.550963	0.992883	0.993532	0.996731	0.935277	0.476366	0.233815	0.688367	0.96709	0.991774	0.991473	0.879004	0.938373
ARVCF	0.981469	0.767226	0.917953	0.984281	0.00475962	0.888361	0.823449	0.999275	0.999275	0.307732	0.603141	0.928142	0.965209	0.998171	0.901693	0.879249	0.999476	0.992003	0.9999	0.845365	0.999477	0.989762	0.99977	0.973112	0.999393	0.992003	0.999006	0.999955	0.886445	0.998567	0.995337	0.811833	0.999938	0.993532	0.99939	0.729929	0.56961	0.538053	0.924914	0.97702	0.991774	0.989672	0.792503	0.787704
AS-PTPRE	0.782523	0.819009	0.903726	0.978969	0.0142326	0.825061	0.661585	0.999275	0.999275	0.741294	0.924147	0.991019	0.927331	0.983771	0.668744	0.951753	0.999476	0.971228	0.9999	0.697647	0.999477	0.77487	0.99977	0.973112	0.999393	0.987803	0.999006	0.999955	0.86126	0.998567	0.997884	0.513201	0.993461	0.993532	0.996731	0.712337	0.954069	0.940692	0.850239	0.993391	0.991774	0.88272	0.701921	0.74156
ASAH1	0.978321	0.917123	0.989533	0.998131	0.0315214	0.609134	0.696289	0.999275	0.999275	0.341409	0.183387	0.89814	0.971953	0.983771	0.668744	0.972215	0.999476	0.991488	0.9999	0.970576	0.999477	0.534012	0.99977	0.973112	0.999393	0.99174	0.999006	0.999955	0.780112	0.998567	0.995337	0.541928	0.992883	0.993532	0.99939	0.227625	0.751215	0.807161	0.811172	0.779352	0.991774	0.788126	0.894916	0.895389
ASAH2B	0.616242	0.741063	0.878164	0.978969	0.695931	0.641436	0.872589	0.999275	0.999275	0.998378	0.472541	0.982186	0.965055	0.99023	0.710966	0.988245	0.999476	0.971228	0.9999	0.954711	0.999477	0.551479	0.99977	0.973112	0.999393	0.99454	0.999006	0.999955	0.600255	0.998567	0.995337	0.661553	0.992883	0.993532	0.996731	0.627295	0.991138	0.662224	0.831817	0.900637	0.991774	0.799969	0.939931	0.910687
ASAP1	0.662425	0.583648	0.908436	0.995782	5.67e-06	0.588414	0.465756	0.999275	0.999275	0.669821	0.685749	0.89814	0.940631	0.983771	0.962928	0.904594	0.999476	0.997804	0.9999	0.713211	0.999477	0.538342	0.99977	0.973112	0.999393	0.987182	0.999006	0.999955	0.623321	0.998567	0.995337	0.813553	0.992883	0.993532	0.996731	0.406966	0.908442	0.912563	0.534693	0.888814	0.991774	0.739514	0.766279	0.786994
ASAP1-IT1	0.41594	0.317443	0.928254	0.978969	3.76e-05	0.715116	0.822795	0.999275	0.999275	0.43701	0.234508	0.962533	0.943959	0.997513	0.861286	0.882019	0.999476	0.995187	0.9999	0.704649	0.999477	0.72021	0.99977	0.973112	0.999393	0.987182	0.999006	0.999955	0.769863	0.998567	0.995337	0.709157	0.992883	0.993532	0.996731	0.965951	0.300856	0.0809483	0.27831	0.948274	0.991774	0.622155	0.633915	0.672435
ASAP1-IT2	0.410636	0.318998	0.997826	0.980517	0.358675	0.698806	0.874442	0.999275	0.999275	0.832469	0.725496	0.990537	0.993244	0.983771	0.811388	0.856385	0.999476	0.996853	0.9999	0.950214	0.999477	0.747137	0.99977	0.997221	0.999393	0.987803	0.999006	0.999955	0.927546	0.999377	0.998497	0.953896	0.996862	0.993532	0.996731	0.171575	0.692786	0.526647	0.925951	0.966258	0.991774	0.868334	0.943139	0.917206
ASAP2	0.475006	0.347885	0.966544	0.976098	0.103927	0.648566	0.818237	0.999275	0.999275	0.0832327	0.0645811	0.89814	0.92653	0.983771	0.948706	0.966952	0.999476	0.971228	0.9999	0.776279	0.999477	0.871454	0.99977	0.9855	0.999393	0.989044	0.999006	0.999955	0.932128	0.998567	0.997802	0.716607	0.992883	0.993532	0.996731	0.764021	0.355119	0.210193	0.7239	0.921968	0.991774	0.876187	0.947728	0.965059
ASAP3	0.588694	0.622797	0.972857	0.695171	0.356086	0.851607	0.694262	0.999275	0.999275	0.165866	0.437833	0.990537	0.91413	0.987228	0.984704	0.919046	0.999476	0.843975	0.9999	0.509752	0.999477	0.77517	0.99977	0.973112	0.999393	0.987182	0.999006	0.999955	0.77619	0.998567	0.995337	0.920672	0.992883	0.9986	0.997281	0.997429	0.867402	0.684414	0.462475	0.801697	0.991774	0.728182	0.843945	0.776917
ASB1	0.73892	0.616882	0.970315	0.986221	0.145373	0.854458	0.500836	0.999275	0.999275	0.670686	0.602997	0.970411	0.993244	0.998171	0.985193	0.961533	0.999476	0.987258	0.9999	0.58378	0.999477	0.525999	0.99977	0.973112	0.999393	0.987182	0.999006	0.999955	0.707523	0.998567	0.995337	0.762653	0.992883	0.993532	0.996731	0.234136	0.779312	0.903534	0.580243	0.715962	0.991774	0.902061	0.763226	0.798152
ASB13	0.863907	0.952108	0.970315	0.980291	0.731676	0.960848	0.726508	0.999275	0.999275	0.507883	0.549856	0.931159	0.977863	0.998146	0.750337	0.878184	0.999476	0.998274	0.9999	0.823117	0.999477	0.594875	0.99977	0.984841	0.999393	0.987182	0.999006	0.999955	0.742177	0.998567	0.995337	0.781111	0.992883	0.998261	0.99939	0.503465	0.549876	0.399575	0.97919	0.90869	0.991774	0.630305	0.629348	0.469889
ASB16-AS1	0.540522	0.734878	0.850722	0.984281	0.445654	0.72632	0.879567	0.999275	0.999275	0.826304	0.80845	0.996182	0.982874	0.98706	0.977987	0.882019	0.999476	0.976227	0.9999	0.978324	0.999477	0.875017	0.99977	0.973112	0.999393	0.990764	0.999006	0.999955	0.996669	0.998567	0.997802	0.728814	0.993076	0.993532	0.997281	0.897923	0.497422	0.96611	0.890313	0.782658	0.991774	0.965306	0.832615	0.792825
ASB2	0.789537	0.828993	0.884126	0.996387	0.382304	0.609134	0.561871	0.999275	0.999275	0.455993	0.0894144	0.89814	0.95745	0.983771	0.673543	0.963868	0.999476	0.999641	0.9999	0.724442	0.999477	0.601424	0.99977	0.974445	0.999393	0.989095	0.999006	0.999955	0.764178	0.998567	0.995337	0.535089	0.998867	0.993532	0.935526	0.249738	0.444101	0.0475142	0.6799	0.575424	0.991774	0.838776	0.711584	0.673799
ASB3	0.626082	0.446534	0.90962	0.997497	0.333446	0.991908	0.835986	0.999275	0.999275	0.933065	0.890959	0.928142	0.965336	0.99247	0.963127	0.907857	0.999476	0.994517	0.9999	0.821758	0.999477	0.951758	0.99977	0.973112	0.999393	0.987182	0.999006	0.999955	0.898549	0.998567	0.995337	0.690693	0.992883	0.993532	0.996731	0.489946	0.996209	0.893401	0.73456	0.875975	0.993706	0.869469	0.834334	0.956713
ASB6	0.526164	0.746069	0.829689	0.988047	0.127007	0.766645	0.907769	0.999275	0.999275	0.650171	0.387383	0.988991	0.993244	0.998146	0.960035	0.996095	0.999476	0.971228	0.9999	0.86122	0.999477	0.873689	0.99977	0.997221	0.999393	0.990764	0.999006	0.999955	0.793793	0.998567	0.997802	0.679536	0.992883	0.993532	0.996731	0.855781	0.822268	0.663219	0.974439	0.737199	0.991774	0.874125	0.818569	0.876841
ASB7	0.791621	0.578249	0.983386	0.992709	0.0725924	0.824304	0.851562	0.999275	0.999275	0.158337	0.397434	0.97923	0.936482	0.99023	0.970452	0.993101	0.999476	0.971228	0.9999	0.542754	0.999477	0.57096	0.99977	0.980697	0.999393	0.987182	0.999006	0.999955	0.603062	0.998567	0.995337	0.521937	0.992883	0.9986	0.996731	0.617307	0.472099	0.110071	0.39989	0.91937	0.993924	0.780714	0.89886	0.842297
ASB8	0.613785	0.713874	0.942645	0.978969	0.00328807	0.87159	0.898502	0.999275	0.999275	0.834339	0.940921	0.996482	0.91413	0.998146	0.850143	0.966952	0.999476	0.859648	0.9999	0.518037	0.999477	0.942218	0.99977	0.973112	0.999393	0.987182	0.999006	0.999955	0.820981	0.998567	0.997802	0.420504	0.992883	0.993833	0.996731	0.99566	0.660726	0.8515	0.875754	0.962448	0.991774	0.85965	0.632111	0.575524
ASCC1	0.820068	0.858765	0.941064	0.892572	5.12e-06	0.904944	0.934344	0.999275	0.999275	0.511903	0.776672	0.92153	0.978222	0.987541	0.752764	0.966952	0.999476	0.971228	0.9999	0.636155	0.999477	0.985667	0.99977	0.973112	0.999393	0.987182	0.999006	0.999955	0.923982	0.998567	0.995337	0.875864	0.992883	0.993833	0.996731	0.328284	0.769302	0.780112	0.247199	0.755337	0.991774	0.747358	0.610943	0.583353
ASCC2	0.945078	0.955502	0.941446	0.986432	0.000319007	0.634072	0.584851	0.999275	0.999275	0.191977	0.711595	0.89814	0.965209	0.983771	0.750337	0.974896	0.999476	0.991488	0.9999	0.888506	0.999477	0.605095	0.99977	0.973112	0.999393	0.990409	0.999006	0.999955	0.861348	0.998567	0.995337	0.872637	0.992883	0.993532	0.996731	0.481152	0.65085	0.237994	0.985034	0.97326	0.997028	0.800508	0.821743	0.930364
ASCC3	0.774407	0.730871	0.801424	0.992709	0.118284	0.850356	0.454278	0.999275	0.999275	0.648755	0.41138	0.979399	0.982874	0.983771	0.710966	0.996095	0.999476	0.971228	0.9999	0.607243	0.999477	0.614565	0.99977	0.980697	0.999393	0.987182	0.999456	0.999955	0.672175	0.998567	0.995337	0.899216	0.992883	0.998353	0.99939	0.40217	0.294365	0.390607	0.31361	0.849339	0.997822	0.853469	0.874086	0.811068
ASCL2	0.526164	0.704885	0.930776	0.506093	0.00211667	0.584963	0.986808	0.999275	0.999275	0.83702	0.532947	0.957929	0.943959	0.999974	0.942818	0.97277	0.999476	0.654143	0.9999	0.442426	0.742748	0.767612	0.99977	0.973112	0.999393	0.987182	0.999456	0.999955	0.829723	0.998567	0.997802	0.521804	0.992883	0.9986	0.996731	0.949225	0.644127	0.832524	0.786836	0.739917	0.991774	0.984258	0.84748	0.981882
ASF1A	0.4249	0.336892	0.911561	0.966149	0.0632811	0.706642	0.736775	0.999275	0.999275	0.0115573	0.142153	0.990537	0.991474	0.983771	0.963859	0.856385	0.999476	0.995667	0.9999	0.843645	0.999477	0.638789	0.99977	0.982402	0.999393	0.987182	0.999006	0.999955	0.917739	0.998567	0.997802	0.774813	0.992883	0.993532	0.996731	0.492951	0.304912	0.0793149	0.919978	0.859667	0.991774	0.815796	0.744029	0.606407
ASF1B	0.434669	0.537267	0.78156	0.978969	0.0820798	0.78529	0.968775	0.999275	0.999275	0.106973	0.119555	0.984578	0.982359	0.998146	0.888496	0.991955	0.999476	0.971228	0.9999	0.632118	0.999477	0.734011	0.99977	0.973112	0.999393	0.987182	0.999006	0.999955	0.796683	0.998567	0.995337	0.899209	0.992883	0.9986	0.99939	0.820374	0.115367	0.511724	0.289685	0.89017	0.991774	0.45284	0.59702	0.464014
ASGR1	0.407777	0.346567	0.959815	0.986846	0.567347	0.96443	0.841103	0.999275	0.999275	0.874716	0.925191	0.917189	0.991474	0.983771	0.938291	0.856385	0.999476	0.971228	0.9999	0.58378	0.999477	0.598075	0.99977	0.973112	0.999393	0.999037	0.999006	0.999955	0.660111	0.998567	0.997802	0.705574	0.999938	0.998353	0.999521	0.712337	0.660975	0.256785	0.724533	0.38503	0.991774	0.90399	0.939931	0.935842
ASGR2	0.862042	0.989313	0.881677	0.982052	0.74221	0.633015	0.949822	0.999275	0.999275	0.71927	0.938921	0.931159	0.92653	0.987495	0.989595	0.861872	0.999476	0.981787	0.9999	0.916531	0.999477	0.583589	0.99977	0.973112	0.999393	0.999037	0.999006	0.999955	0.721218	0.998567	0.995337	0.809114	0.992883	0.993532	0.99939	0.831561	0.810771	0.828185	0.97827	0.903466	0.995315	0.983915	0.929204	0.96815
ASH1L	0.804044	0.688226	0.972857	0.992709	1.26e-05	0.682346	0.712837	0.999275	0.999275	0.119979	0.1407	0.928142	0.96898	0.983771	0.903762	0.856385	0.999476	0.976227	0.9999	0.819581	0.999477	0.944041	0.99977	0.973112	0.999393	0.992193	0.999006	0.999955	0.917962	0.998567	0.997802	0.47876	0.992883	0.993532	0.996731	0.220773	0.551584	0.0861684	0.740328	0.728008	0.997822	0.803031	0.751079	0.688458
ASH1L-AS1	0.514122	0.683227	0.942645	0.978969	0.381535	0.871674	0.838078	0.999275	0.999275	0.199767	0.864079	0.988646	0.965209	0.983771	0.964039	0.904594	0.999476	0.971228	0.9999	0.672201	0.999477	0.581297	0.99977	0.973112	0.999393	0.989044	0.999006	0.999955	0.684632	0.998567	0.997884	0.959555	0.999938	0.993833	0.997281	0.631923	0.966073	0.213878	0.930418	0.662489	0.991774	0.996548	0.912894	0.930364
ASH2L	0.628166	0.655932	0.907889	0.995447	8.66e-06	0.623773	0.517489	0.999275	0.999275	0.866119	0.941049	0.89814	0.934874	0.983771	0.937448	0.928861	0.999476	0.996853	0.9999	0.758371	0.999477	0.547332	0.99977	0.973112	0.999393	0.987182	0.999006	0.999955	0.635308	0.998567	0.995337	0.999688	0.992883	0.993833	0.99939	0.353935	0.809168	0.934091	0.509281	0.800092	0.991774	0.740076	0.718948	0.70919
ASL	0.45707	0.474682	0.968034	0.990144	0.0167995	0.864504	0.860372	0.999275	0.999275	0.728748	0.683682	0.985463	0.965336	0.983771	0.668744	0.926364	0.999476	0.976227	0.9999	0.992769	0.999477	0.483438	0.99977	0.973112	0.999393	0.987182	0.999006	0.999955	0.671614	0.998567	0.997802	0.756212	0.992883	0.993833	0.99939	0.723239	0.786207	0.565938	0.893636	0.711493	0.991774	0.806469	0.686459	0.700281
ASMTL	0.878483	0.947417	0.917953	0.978969	0.568527	0.706126	0.52482	0.999275	0.999275	0.180517	0.838252	0.974823	0.973651	0.987541	0.82349	0.966952	0.999476	0.859648	0.9999	0.58378	0.999477	0.957828	0.99977	0.973112	0.999393	0.989095	0.999006	0.999955	0.97586	0.998567	0.997802	0.959074	0.999938	0.993532	0.99939	0.871498	0.576372	0.545679	0.935056	0.705322	0.991774	0.940116	0.907436	0.792825
ASMTL-AS1	0.630471	0.905603	0.959205	0.996387	0.960172	0.905192	0.594794	0.999275	0.999275	0.824466	0.847242	0.990537	0.934489	0.983771	0.927208	0.880875	0.999476	0.991488	0.9999	0.704987	0.999477	0.763558	0.99977	0.973112	0.999393	0.987182	0.999006	0.999955	0.990208	0.998567	0.997884	0.564368	0.992883	0.993833	0.996731	0.79032	0.993524	0.539817	0.524916	0.963247	0.991774	0.92496	0.998265	0.919918
ASMTL-AS1_1	NA	NA	NA	NA	NA	NA	NA	NA	NA	NA	NA	NA	NA	NA	NA	NA	NA	NA	NA	NA	NA	NA	NA	NA	NA	NA	NA	NA	NA	NA	NA	NA	NA	NA	NA	NA	NA	NA	NA	NA	NA	NA	NA	NA
ASMTL_1	0.529727	0.648111	0.985863	0.978969	0.356086	0.645573	0.767813	0.999275	0.999275	0.929232	0.955833	0.987828	0.959165	0.994848	0.969489	0.924069	0.999476	0.995187	0.9999	0.87875	0.999477	0.488487	0.99977	0.973112	0.999393	0.987182	0.999006	0.999955	0.657385	0.998567	0.995337	0.978899	0.992883	0.993833	0.99939	0.746893	0.969812	0.932559	0.651349	0.926197	0.997349	0.975877	0.794033	0.937002
ASNSD1	0.553563	0.422587	0.962113	0.994417	0.796735	0.576103	0.992326	0.999275	0.999275	0.0751946	0.542468	0.996182	0.965209	0.983771	0.987305	0.904594	0.999476	0.991488	0.9999	0.94944	0.999477	0.443729	0.99977	0.973112	0.999393	0.987182	0.999006	0.999955	0.541858	0.998567	0.995337	0.998072	0.992883	0.993532	0.996731	0.99566	0.721109	0.148337	0.563941	0.799937	0.991774	0.918117	0.823735	0.819358
ASPH	0.945028	0.985576	0.948641	0.992709	5.53e-05	0.685975	0.601841	0.999275	0.999275	0.283357	0.390156	0.923027	0.965055	0.983771	0.987305	0.988245	0.999476	0.99076	0.9999	0.735449	0.999477	0.461417	0.99977	0.973112	0.999393	0.987182	0.999006	0.999955	0.585155	0.998567	0.860927	0.901299	0.74089	0.993833	0.99939	0.114732	0.985854	0.498121	0.430152	0.664369	0.991774	0.892075	0.876424	0.95199
ASPHD2	0.919076	0.959125	0.980836	0.916038	0.117782	0.759684	0.721098	0.999275	0.999275	0.401397	0.618314	0.974312	0.933264	0.98706	0.965517	0.893256	0.999476	0.981787	0.9999	0.770856	0.999477	0.489921	0.99977	0.973112	0.999393	0.987182	0.999456	0.999955	0.678227	0.998567	0.995337	0.528365	0.992883	0.993532	0.996731	0.433483	0.42046	0.773377	0.28068	0.891141	0.991774	0.840223	0.833069	0.680302
ASPM	0.675014	0.72982	0.996413	0.695171	3.32e-06	0.884215	0.813422	0.999275	0.999275	0.0460088	0.062905	0.89814	0.91413	0.983771	0.972652	0.988245	0.999476	0.971228	0.9999	0.90935	0.999477	0.797076	0.99977	0.980199	0.999393	0.992193	0.999456	0.999955	0.916136	0.998567	0.997802	0.699635	0.996683	0.997091	0.996731	0.492924	0.489519	0.550354	0.918632	0.954922	0.997822	0.888873	0.703888	0.797549
ASPRV1	0.637841	0.536185	0.989533	0.992709	0.831178	0.770486	0.60679	0.999275	0.999275	0.70194	0.413122	0.928142	0.92653	0.989781	0.872645	0.990324	0.999476	0.977808	0.9999	0.542058	0.999477	0.820576	0.99977	0.994148	0.999393	0.998876	0.999006	0.999955	0.882678	0.998567	0.998497	0.969431	0.999938	0.993532	0.996731	0.292825	0.468202	0.844007	0.941609	0.725645	0.991774	0.851665	0.758593	0.74977
ASPSCR1	0.805429	0.985775	0.829689	0.986078	0.770765	0.73772	0.674805	0.999275	0.999275	0.294346	0.878575	0.990537	0.978222	0.987541	0.845051	0.996095	0.999476	0.97389	0.9999	0.570803	0.999477	0.976659	0.99977	0.973112	0.999393	0.987182	0.999006	0.999955	0.880115	0.998567	0.995337	0.500764	0.992883	0.993532	0.99939	0.499518	0.600224	0.80832	0.842793	0.785638	0.991774	0.869469	0.909118	0.77878
ASRGL1	0.913453	0.899244	0.98409	0.980517	0.441684	0.769728	0.65036	0.999275	0.999275	0.937784	0.955336	0.89814	0.998622	0.983771	0.92226	0.993101	0.999476	0.987876	0.9999	0.645471	0.999477	0.602812	0.99977	0.973112	0.999393	0.987182	0.999006	0.999955	0.827333	0.998567	0.995337	0.696326	0.992883	0.993532	0.996731	0.732948	0.982479	0.694721	0.698573	0.959824	0.995315	0.863602	0.866676	0.849872
ASTE1	0.639809	0.934361	0.919744	0.992709	0.228276	0.973816	0.896768	0.999275	0.999275	0.369039	0.782833	0.90891	0.917558	0.983771	0.78975	0.904594	0.999476	0.975881	0.9999	0.950393	0.999477	0.970623	0.99977	0.992731	0.999393	0.99174	0.999006	0.999955	0.769863	0.998567	0.997802	0.978524	0.999938	0.993532	0.996731	0.344848	0.612027	0.997067	0.430152	0.885697	0.997533	0.994777	0.985923	0.975427
ASTN2	0.897532	0.590603	0.980591	0.988047	0.0137091	0.963549	0.407589	0.999275	0.999275	0.692205	0.768623	0.925526	0.96898	0.983771	0.710966	0.984617	0.999476	0.971228	0.9999	0.560045	0.999477	0.640873	0.99977	0.973112	0.999393	0.987182	0.999006	0.999955	0.745242	0.998567	0.995337	0.937648	0.992883	0.993532	0.996731	0.484289	0.884292	0.663442	0.364144	0.808403	0.991774	0.714689	0.751079	0.77878
ASXL1	0.837988	0.778172	0.999727	0.980291	0.150416	0.857223	0.835986	0.999275	0.999275	0.834727	0.870168	0.962383	0.92653	0.986785	0.893289	0.992736	0.999476	0.977235	0.9999	0.985877	0.999477	0.990563	0.99977	0.973112	0.999393	0.992003	0.999006	0.999955	0.73473	0.998567	0.997884	0.890584	0.992883	0.993532	0.996731	0.834994	0.484205	0.789595	0.720489	0.984317	0.991774	0.983915	0.765192	0.744132
ASXL2	0.733467	0.870409	0.997436	0.996387	0.101407	0.866428	0.838396	0.999275	0.999275	0.251189	0.141366	0.90891	0.971508	0.983771	0.99582	0.856385	0.999476	0.971228	0.9999	0.864352	0.999477	0.600821	0.99977	0.984979	0.999393	0.987182	0.999006	0.999955	0.895482	0.998567	0.995337	0.500764	0.993461	0.993532	0.996731	0.257918	0.428048	0.202772	0.898685	0.878489	0.991774	0.896644	0.983308	0.954129
ATAD1	0.974775	0.995905	0.858939	0.978969	0.677784	0.951937	0.989279	0.999275	0.999275	0.318591	0.728671	0.974823	0.98924	0.983771	0.763618	0.929575	0.999476	0.97389	0.9999	0.90441	0.999477	0.917763	0.99977	0.973112	0.999393	0.999037	0.999006	0.999955	0.909504	0.998567	0.997884	0.956479	0.999938	0.993532	0.996731	0.916644	0.685252	0.831737	0.962749	0.725645	0.991774	0.993809	0.610943	0.516201
ATAD2	0.540073	0.556976	0.90962	0.989572	0.000159016	0.596297	0.674805	0.999275	0.999275	0.609553	0.493888	0.89814	0.938276	0.983771	0.980938	0.998829	0.999476	0.99559	0.9999	0.798335	0.999477	0.505147	0.99977	0.973112	0.999393	0.987182	0.999006	0.999955	0.629612	0.998567	0.995337	0.89097	0.992883	0.993532	0.99939	0.305318	0.891787	0.835776	0.640571	0.816849	0.991774	0.907731	0.726141	0.825008
ATAD2B	0.652588	0.704722	0.988477	0.996387	9.18e-06	0.555828	0.562474	0.999275	0.999275	0.750521	0.696821	0.90891	0.973043	0.983771	0.918627	0.909692	0.999476	0.991488	0.9999	0.748971	0.999477	0.731442	0.99977	0.973112	0.999393	0.987803	0.999006	0.999955	0.736342	0.998567	0.995337	0.69673	0.992883	0.993532	0.996731	0.356607	0.932656	0.614067	0.640871	0.71632	0.997533	0.798384	0.695913	0.652986
ATAD3A	0.960756	0.999796	0.871987	0.996387	0.637633	0.740458	0.396253	0.999275	0.999275	0.0235714	0.43176	0.93655	0.965209	0.987541	0.987305	0.933409	0.999476	0.971228	0.9999	0.58378	0.999477	0.524523	0.99977	0.973112	0.999393	0.987182	0.999006	0.999955	0.718698	0.998567	0.995337	0.279845	0.992883	0.993532	0.996731	0.657617	0.236711	0.842959	0.66052	0.880971	0.991774	0.743237	0.967455	0.930364
ATAD3B	0.377282	0.300181	0.967371	0.996387	0.783352	0.639614	0.721098	0.999275	0.999275	0.156489	0.244191	0.898799	0.971953	0.983771	0.875651	0.884406	0.999476	0.991488	0.9999	0.688959	0.999477	0.461417	0.99977	0.973394	0.999393	0.987182	0.999006	0.999955	0.590063	0.998567	0.995337	0.395077	0.992883	0.993833	0.996731	0.97763	0.66298	0.111158	0.517552	0.661162	0.998067	0.825645	0.874212	0.860064
ATAD5	0.642976	0.63455	0.929922	0.986819	7.46e-06	0.572986	0.67613	0.999275	0.999275	0.627307	0.482213	0.89814	0.92653	0.983771	0.976983	0.974168	0.999476	0.991488	0.9999	0.843645	0.999477	0.481219	0.99977	0.973112	0.999393	0.987182	0.999006	0.999955	0.590063	0.998567	0.995337	0.868719	0.992883	0.993532	0.99939	0.274974	0.923974	0.897576	0.591184	0.792766	0.991774	0.834879	0.701921	0.763078
ATAT1	0.494926	0.561911	0.988477	0.980517	0.470389	0.864717	0.947013	0.999275	0.999275	0.941216	0.928362	0.925526	0.987012	0.987541	0.948886	0.989995	0.999476	0.987876	0.9999	0.890114	0.999477	0.461417	0.99977	0.973112	0.999393	0.987182	0.999006	0.999955	0.785652	0.998567	0.995337	0.813982	0.992883	0.993532	0.997281	0.864519	0.587808	0.8683	0.919356	0.978094	0.991774	0.965306	0.753196	0.763086
ATE1	0.931364	0.866694	0.989286	0.992709	0.708248	0.662299	0.863778	0.999275	0.999275	0.901843	0.532947	0.935204	0.996794	0.983771	0.983893	0.966952	0.999476	0.971228	0.9999	0.614697	0.999477	0.640662	0.99977	0.979339	0.999393	0.987803	0.999456	0.999955	0.784769	0.998567	0.998497	0.495106	0.992883	0.993532	0.996731	0.896429	0.918996	0.477812	0.92663	0.956521	0.991774	0.863602	0.885176	0.806571
ATE1-AS1	0.763518	0.730237	0.91026	0.988047	0.50132	0.600335	0.997498	0.999275	0.999275	0.248915	0.191336	0.988253	0.982874	0.999974	0.933284	0.99044	0.999476	0.971228	0.9999	0.479054	0.999477	0.614565	0.99977	0.990795	0.999393	0.987182	0.999006	0.999955	0.707783	0.998567	0.995337	0.415379	0.998867	0.993532	0.996731	0.627295	0.798461	0.600207	0.879463	0.996657	0.991774	0.99819	0.915412	0.842414
ATF1	0.337235	0.303371	0.979918	0.978969	0.656725	0.631155	0.587069	0.999275	0.999275	0.0603036	0.436056	0.973315	0.993882	0.983771	0.964039	0.856385	0.999476	0.991488	0.9999	0.87135	0.999477	0.726755	0.99977	0.982402	0.999393	0.987182	0.999006	0.999955	0.892537	0.998567	0.997884	0.995223	0.998867	0.993532	0.996731	0.83474	0.30266	0.221661	0.542655	0.792766	0.991774	0.896106	0.638757	0.597425
ATF2	0.546644	0.521674	0.980836	0.978969	0.0814528	0.928744	0.517489	0.999275	0.999275	0.789464	0.847486	0.917011	0.965336	0.996785	0.940371	0.883907	0.999476	0.991488	0.9999	0.799492	0.999477	0.654421	0.99977	0.973112	0.999393	0.989095	0.999006	0.999955	0.929775	0.998567	0.997802	0.83898	0.992883	0.993532	0.99939	0.319024	0.787991	0.999411	0.806282	0.705322	0.991774	0.942446	0.814296	0.906035
ATF4	0.327718	0.244118	0.970315	0.999856	1.09e-05	0.755727	0.754102	0.999275	0.999275	0.794042	0.605893	0.962533	0.934874	0.984433	0.9454	0.918201	0.999476	0.971228	0.9999	0.594454	0.999477	0.461417	0.99977	0.973112	0.999393	0.987182	0.999006	0.999955	0.648363	0.998567	0.995337	0.437031	0.992883	0.993532	0.996731	0.851294	0.392865	0.127575	0.540393	0.858725	0.991774	0.863685	0.898779	0.897978
ATF5	0.876315	0.799051	0.829689	0.978969	0.158122	0.672668	0.942197	0.999275	0.999275	0.68465	0.872591	0.89814	0.91413	0.983771	0.984704	0.882019	0.999476	0.971228	0.9999	0.855885	0.999477	0.861651	0.99977	0.998334	0.999393	0.987182	0.999006	0.999955	0.808123	0.998567	0.995337	0.830364	0.864912	0.993532	0.996731	0.913463	0.8179	0.443123	0.620517	0.833247	0.991774	0.964299	0.894162	0.921341
ATF6	0.344211	0.270886	0.904577	0.99704	0.552302	0.770405	0.745679	0.999275	0.999275	0.0801538	0.324329	0.90891	0.987946	0.983771	0.957104	0.908354	0.999476	0.984671	0.9999	0.692557	0.999477	0.738317	0.99977	0.990535	0.999393	0.987182	0.999006	0.999955	0.656534	0.998567	0.997884	0.336447	0.999938	0.993532	0.996731	0.148075	0.679938	0.054779	0.822916	0.70706	0.991774	0.890457	0.967159	0.816165
ATF6B	0.360525	0.377013	0.941446	0.997489	0.207672	0.609134	0.868726	0.999275	0.999275	0.146301	0.60104	0.971721	0.965209	0.983771	0.827404	0.856385	0.999476	0.998274	0.9999	0.717885	0.999477	0.443729	0.99977	0.973112	0.999393	0.987182	0.999456	0.999955	0.652111	0.998567	0.995337	0.983732	0.992883	0.993532	0.996731	0.721889	0.455644	0.605266	0.632865	0.969986	0.991774	0.823952	0.718948	0.776917
ATF7	0.344508	0.322428	0.962113	0.986078	0.220959	0.601889	0.822795	0.999275	0.999275	0.0782797	0.0822449	0.953539	0.959165	0.983771	0.877816	0.880875	0.999476	0.971228	0.9999	0.582467	0.999477	0.443729	0.99977	0.973112	0.999393	0.987182	0.999456	0.999955	0.603062	0.998567	0.995337	0.679588	0.992883	0.993532	0.996731	0.537625	0.0616621	0.148337	0.557771	0.982453	0.991774	0.943883	0.964736	0.913376
ATF7IP	0.604881	0.660616	0.931597	0.980517	0.252431	0.822418	0.914502	0.999275	0.999275	0.823649	0.888807	0.98233	0.998622	0.986785	0.874323	0.856385	0.999476	0.971228	0.9999	0.870564	0.999477	0.453697	0.99977	0.997221	0.999393	0.987182	0.999006	0.999955	0.654041	0.998567	0.997802	0.484	0.992883	0.993532	0.996731	0.436777	0.763123	0.427085	0.738549	0.70706	0.991774	0.94724	0.897076	0.88122
ATF7IP2	0.327718	0.244118	0.9971	0.994678	0.141541	0.63978	0.729728	0.999275	0.999275	0.0647409	0.377003	0.955868	0.943959	0.987541	0.797528	0.972215	0.999476	0.991488	0.9999	0.798228	0.999477	0.569865	0.99977	0.980199	0.999393	0.987182	0.999006	0.999955	0.734179	0.998567	0.995337	0.816532	0.992883	0.993532	0.996731	0.935277	0.260381	0.225178	0.401634	0.891287	0.991774	0.540251	0.657111	0.495238
ATG10	0.381274	0.320521	0.999575	0.892572	0.037696	0.692179	0.996616	0.999275	0.999275	0.198058	0.465492	0.985463	0.976292	0.987541	0.957658	0.953351	0.999476	0.971228	0.9999	0.479054	0.999477	0.551836	0.99977	0.973112	0.999393	0.987182	0.999006	0.999955	0.672175	0.998567	0.995337	0.254216	0.992883	0.993532	0.935526	0.651192	0.151596	0.0515652	0.288697	0.737199	0.991774	0.677284	0.632712	0.432675
ATG101	0.857945	0.899385	0.997771	0.978969	0.772382	0.669813	0.477113	0.999275	0.999275	0.792704	0.598111	0.931204	0.991474	0.983771	0.993047	0.923259	0.999476	0.971228	0.9999	0.900028	0.999477	0.708258	0.99977	0.97821	0.999393	0.987182	0.999006	0.999955	0.832967	0.998567	0.995337	0.533072	0.992883	0.995571	0.996731	0.634303	0.901042	0.808468	0.942057	0.709283	0.991774	0.984928	0.803812	0.86614
ATG12	0.47684	0.452797	0.91247	0.978969	0.228542	0.720451	0.712656	0.999275	0.999275	0.10588	0.750808	0.962533	0.991474	0.987541	0.979635	0.879249	0.999476	0.976743	0.9999	0.662125	0.999477	0.581297	0.99977	0.973112	0.999393	0.987182	0.999006	0.999955	0.759938	0.998567	0.995337	0.754684	0.992883	0.993532	0.996731	0.762421	0.451353	0.0968219	0.642957	0.984904	0.991774	0.847576	0.756682	0.695821
ATG13	0.42939	0.373079	0.993598	0.992709	0.087831	0.567657	0.915852	0.999275	0.999275	0.388265	0.518239	0.961889	0.993882	0.983771	0.817652	0.856385	0.999476	0.996853	0.9999	0.858888	0.999477	0.743879	0.99977	0.973112	0.999393	0.987182	0.999006	0.999955	0.906382	0.998567	0.995337	0.904984	0.992883	0.993532	0.996731	0.702313	0.543932	0.578251	0.795249	0.989098	0.991774	0.770723	0.604383	0.543055
ATG14	0.820068	0.973783	0.947059	0.978969	2.12e-06	0.593504	0.930928	0.999275	0.999275	0.295073	0.549907	0.93655	0.944701	0.983771	0.988668	0.998892	0.999476	0.976227	0.9999	0.798071	0.999477	0.964506	0.99977	0.973112	0.999393	0.987182	0.999006	0.999955	0.990208	0.998567	0.995337	0.838551	0.992883	0.993532	0.99843	0.511997	0.859153	0.445012	0.863327	0.624229	0.997349	0.740508	0.653541	0.663253
ATG16L1	0.958948	0.784807	0.905684	0.525607	0.832648	0.830776	0.53438	0.999275	0.999275	0.985666	0.781458	0.89814	0.993244	0.983771	0.948982	0.856385	0.999476	0.971228	0.9999	0.957129	0.981039	0.915822	0.99977	0.989668	0.999393	0.987182	0.999006	0.999955	0.843858	0.998567	0.995337	0.801094	0.992883	0.993532	0.996731	0.343797	0.930189	0.847909	0.779241	0.678798	0.991774	0.97423	0.923179	0.98234
ATG16L2	0.81065	0.874039	0.939548	0.978969	0.892598	0.926486	0.901036	0.999275	0.999275	0.203656	0.469012	0.96392	0.92653	0.983771	0.701275	0.856385	0.999476	0.971228	0.9999	0.818092	0.999477	0.867245	0.99977	0.973112	0.999393	0.987182	0.999006	0.999955	0.934749	0.998567	0.995337	0.882392	0.994147	0.993833	0.996731	0.523826	0.282002	0.474006	0.991171	0.772281	0.991774	0.934453	0.632712	0.672435
ATG2A	0.631483	0.868593	0.934199	0.992709	0.415152	0.955174	0.990558	0.999275	0.999275	0.116904	0.13845	0.99741	0.993882	0.983771	0.702049	0.923259	0.999476	0.991488	0.9999	0.697647	0.999477	0.997287	0.99977	0.973112	0.999393	0.987182	0.999006	0.999955	0.794248	0.998567	0.997802	0.783761	0.993076	0.993532	0.99939	0.747882	0.0118351	0.597967	0.54788	0.767222	0.991774	0.785867	0.711584	0.824155
ATG2B	0.35353	0.30531	0.884126	0.996387	0.267461	0.717664	0.720598	0.999275	0.999275	0.157386	0.677499	0.931159	0.96898	0.983771	0.883005	0.865595	0.999476	0.971228	0.9999	0.837734	0.999477	0.747139	0.99977	0.980199	0.999393	0.987182	0.999006	0.999955	0.874861	0.998567	0.998497	0.540923	0.999938	0.993532	0.996731	0.374883	0.957521	0.0714382	0.893636	0.609195	0.991774	0.991268	0.964268	0.902159
ATG3	0.623741	0.501006	0.9971	0.986485	0.0217439	0.678465	0.496896	0.999275	0.999275	0.990265	0.424085	0.90891	0.965336	0.983771	0.950007	0.988245	0.999476	0.971228	0.9999	0.538618	0.999477	0.48342	0.99977	0.973112	0.999393	0.987182	0.999006	0.999955	0.672175	0.998567	0.995337	0.837672	0.992883	0.993532	0.99939	0.457311	0.861711	0.444531	0.735043	0.799356	0.991774	0.989672	0.753196	0.776917
ATG4A	0.583684	0.855884	0.984938	0.996387	0.426374	0.553378	0.966139	0.999275	0.999275	0.741863	0.395651	0.990537	0.92653	0.983771	0.966009	0.988245	0.999476	0.991488	0.9999	0.937639	0.999477	0.551827	0.99977	0.98686	0.999393	0.999222	0.999006	0.999955	0.58672	0.998567	0.997802	0.83365	0.998867	0.993532	0.99939	0.79856	0.481897	0.844209	0.180216	0.944279	0.991774	0.970336	0.900425	0.899881
ATG4B	0.430571	0.627865	0.930776	0.996387	0.601976	0.650674	0.478079	0.999275	0.999275	0.106484	0.238407	0.990537	0.991474	0.984231	0.879605	0.949789	0.999476	0.991488	0.9999	0.545491	0.999477	0.522953	0.99977	0.973112	0.999393	0.987182	0.999006	0.999955	0.657385	0.998567	0.995337	0.966756	0.992883	0.993532	0.996731	0.680883	0.117307	0.277653	0.477637	0.71632	0.802842	0.488894	0.610943	0.591405
ATG4C	0.442209	0.474682	0.89264	0.978969	0.415662	0.76463	0.958382	0.999275	0.999275	0.161966	0.906666	0.996182	0.993882	0.983771	0.843834	0.89412	0.999476	0.971228	0.9999	0.811234	0.999477	0.851407	0.99977	0.973112	0.999393	0.999037	0.999006	0.999955	0.936642	0.998567	0.995337	0.935164	0.999048	0.993532	0.996731	0.742445	0.933263	0.558665	0.6799	0.705595	0.991774	0.974533	0.808827	0.682821
ATG4D	0.91814	0.551755	0.878164	0.978969	0.955257	0.877257	0.997803	0.999275	0.999275	0.927303	0.516857	0.996182	0.991474	0.999974	0.802887	0.901047	0.999476	0.971228	0.9999	0.741825	0.999477	0.754159	0.99977	0.98027	0.999393	0.987182	0.999006	0.999955	0.808245	0.998567	0.997802	0.69651	0.992883	0.993532	0.999514	0.653104	0.636048	0.495598	0.762944	0.693679	0.991774	0.964299	0.651294	0.632206
ATG5	0.327718	0.244118	0.967371	0.99835	0.886344	0.655431	0.798798	0.999275	0.999275	0.0724941	0.564337	0.988991	0.993244	0.983771	0.92226	0.952049	0.999476	0.991488	0.9999	0.992718	0.999477	0.591575	0.99977	0.973112	0.999393	0.999222	0.999006	0.999955	0.701212	0.998567	0.997802	0.961252	0.992883	0.9986	0.99939	0.793712	0.595005	0.0675109	0.689885	0.89889	0.991774	0.877241	0.967455	0.984021
ATG7	0.850251	0.839064	0.972857	0.996387	0.85312	0.667537	0.996533	0.999275	0.999275	0.517072	0.550819	0.93655	0.965209	0.983771	0.774333	0.966952	0.999476	0.991488	0.9999	0.807292	0.999477	0.99561	0.99977	0.973112	0.999393	0.987182	0.999006	0.999955	0.996449	0.998567	0.995337	0.662511	0.992883	0.993532	0.996731	0.837322	0.571338	0.849637	0.894492	0.678798	0.991774	0.81379	0.594371	0.374023
ATG9A	0.54721	0.68134	0.858939	0.998131	0.669375	0.990986	0.908528	0.999275	0.999275	0.228652	0.368508	0.997332	0.965336	0.983771	0.714861	0.916739	0.999476	0.981156	0.9999	0.646106	0.999477	0.925814	0.99977	0.973112	0.999393	0.987182	0.999006	0.999955	0.996449	0.998567	0.995337	0.790245	0.992883	0.993532	0.99939	0.989073	0.634222	0.757762	0.904024	0.785896	0.991774	0.900523	0.787675	0.85369
ATG9B	0.610582	0.91452	0.799566	0.989572	0.426963	0.884115	0.718367	0.999275	0.999275	0.105182	0.0662871	0.946278	0.991474	0.983771	0.977987	0.92292	0.999476	0.991488	0.9999	0.965116	0.999477	0.894053	0.99977	0.973112	0.999393	0.987182	0.999006	0.999955	0.8308	0.998567	0.997802	0.690771	0.998867	0.994333	0.996731	0.671457	0.160022	0.485464	0.676733	0.930381	0.991774	0.441296	0.833586	0.618157
ATIC	0.694855	0.870737	0.942645	0.988047	0.253241	0.549811	0.727303	0.999275	0.999275	0.648072	0.889239	0.90891	0.986656	0.983771	0.907764	0.988794	0.999476	0.991488	0.9999	0.607818	0.999477	0.695483	0.99977	0.980697	0.999393	0.987182	0.999006	0.999955	0.908066	0.998567	0.997884	0.497443	0.993076	0.993532	0.996731	0.777134	0.807847	0.994173	0.920226	0.883281	0.991774	0.945479	0.894198	0.895806
ATL1	0.533271	0.86808	0.858939	0.962044	0.815597	0.995688	0.427164	0.999275	0.999275	0.67328	0.58025	0.93655	0.977217	0.987541	0.852962	0.924069	0.999476	0.991488	0.9999	0.685971	0.999477	0.989157	0.99977	0.973112	0.999393	0.999037	0.999006	0.999955	0.708115	0.998567	0.997802	0.52097	0.992883	0.998261	0.996731	0.838597	0.619321	0.846508	0.923411	0.70706	0.995423	0.940162	0.971375	0.9932
ATL2	0.535092	0.436463	0.963176	0.978969	0.234882	0.863404	0.78105	0.999275	0.999275	0.247942	0.532947	0.996182	0.997931	0.983771	0.970819	0.856385	0.999476	0.971228	0.9999	0.999153	0.999477	0.453697	0.99977	0.973112	0.999393	0.987182	0.999006	0.999955	0.590946	0.998567	0.995337	0.972345	0.992883	0.993833	0.99939	0.941458	0.440154	0.277653	0.459154	0.953413	0.991774	0.985912	0.846955	0.957057
ATL3	0.686401	0.625388	0.996413	0.978969	0.556354	0.855296	0.580291	0.999275	0.999275	0.427521	0.188765	0.961889	0.993682	0.986785	0.783925	0.932409	0.999476	0.971228	0.9999	0.518037	0.999477	0.443729	0.99977	0.992874	0.999393	0.987182	0.999006	0.999955	0.63937	0.998567	0.995337	0.899004	0.992883	0.993532	0.99939	0.375166	0.369147	0.362267	0.812917	0.734346	0.991774	0.991069	0.64093	0.587302
ATM	0.559424	0.492012	0.78156	0.998207	0.0308175	0.803594	0.654387	0.999275	0.999275	0.372122	0.620875	0.996182	0.965055	0.983771	0.778756	0.908354	0.999476	0.976227	0.9999	0.714447	0.999477	0.552114	0.99977	0.973112	0.999393	0.987182	0.999006	0.999955	0.635308	0.998567	0.995337	0.566524	0.992883	0.993833	0.996731	0.678623	0.904273	0.532681	0.917208	0.717734	0.991774	0.800215	0.890367	0.776917
ATMIN	0.940911	0.651097	0.947212	0.988047	0.488068	0.8397	0.842938	0.999275	0.999275	0.924041	0.780854	0.89814	0.993244	0.983771	0.904365	0.980439	0.999476	0.991488	0.9999	0.62148	0.999477	0.839124	0.99977	0.97821	0.999393	0.987803	0.999006	0.999955	0.660226	0.998567	0.997884	0.994692	0.992883	0.993532	0.996731	0.509714	0.766574	0.965544	0.414242	0.74323	0.994166	0.817336	0.949502	0.830437
ATN1	0.578032	0.681174	0.997771	0.996387	0.106808	0.591858	0.924687	0.999275	0.999275	0.525619	0.859761	0.987419	0.92653	0.983771	0.9776	0.856385	0.999476	0.991488	0.9999	0.656318	0.999477	0.443729	0.99977	0.973112	0.999393	0.987182	0.999006	0.999955	0.628666	0.998567	0.995337	0.981964	0.992883	0.993532	0.996731	0.982253	0.694899	0.949582	0.850942	0.880831	0.998113	0.909564	0.964736	0.923689
ATOH8	0.720574	0.42382	0.891442	0.978969	0.484974	0.997302	0.758077	0.999275	0.999275	0.794763	0.623173	0.93263	0.967168	0.983771	0.963859	0.988245	0.999476	0.976227	0.9999	0.929627	0.999477	0.84962	0.99977	0.973112	0.999393	0.987182	0.999006	0.999955	0.971227	0.998567	0.997802	0.701863	0.992883	0.993532	0.996731	0.915902	0.659844	0.636963	0.847796	0.997601	0.991774	0.953377	0.846813	0.959859
ATOX1	0.564719	0.655361	0.967371	0.998554	0.0222955	0.987797	0.634767	0.999275	0.999275	0.67991	0.936034	0.928142	0.92653	0.983771	0.867338	0.856385	0.999476	0.971228	0.9999	0.659858	0.999477	0.640662	0.99977	0.985492	0.999393	0.999037	0.999006	0.999955	0.927032	0.998567	0.997884	0.323574	0.998867	0.993532	0.996731	0.764842	0.737549	0.690931	0.865833	0.737027	0.991774	0.580445	0.601753	0.474426
ATP10A	0.755571	0.828801	0.967371	0.965451	0.841149	0.987874	0.935006	0.999275	0.999275	0.194961	0.0250763	0.89814	0.940631	0.983771	0.798123	0.999375	0.999476	0.971228	0.9999	0.965665	0.999477	0.520153	0.99977	0.973112	0.999393	0.987182	0.999006	0.999955	0.707523	0.998567	0.995337	0.761621	0.992883	0.993532	0.996731	0.54304	0.108169	0.913882	0.700376	0.978438	0.991774	0.520809	0.834334	0.781168
ATP10D	0.566614	0.384388	0.942645	0.978969	3.28e-05	0.678959	0.587069	0.999275	0.999275	0.571051	0.367369	0.96392	0.961245	0.986785	0.982903	0.984989	0.999476	0.997144	0.9999	0.715632	0.999477	0.547332	0.99977	0.973112	0.999393	0.987182	0.999006	0.999955	0.623321	0.998567	0.995337	0.92266	0.992883	0.993532	0.996731	0.369136	0.283838	0.192607	0.128363	0.70706	0.991774	0.85709	0.864162	0.893105
ATP11A	0.4249	0.413952	0.935357	0.996387	0.965264	0.567719	0.979072	0.999275	0.999275	0.0378572	0.0621522	0.917011	0.99843	0.983771	0.804717	0.936437	0.999476	0.991488	0.9999	0.748232	0.999477	0.618541	0.99977	0.980199	0.999393	0.987182	0.999006	0.999955	0.835208	0.998567	0.995337	0.605507	0.992883	0.9986	0.996731	0.239965	0.208183	0.190962	0.918632	0.917035	0.991774	0.801699	0.895465	0.99868
ATP11B	0.408937	0.387443	0.848013	0.992709	0.0121071	0.991257	0.703103	0.999275	0.999275	0.442702	0.340763	0.89814	0.993682	0.983771	0.941204	0.957124	0.999476	0.986895	0.9999	0.992336	0.999477	0.975448	0.99977	0.973112	0.999393	0.989436	0.999006	0.999955	0.973986	0.998567	0.997802	0.343501	0.993461	0.998261	0.996731	0.236267	0.838029	0.238676	0.765232	0.682482	0.991774	0.941295	0.675692	0.710463
ATP11C	0.561282	0.592305	0.836184	0.986078	0.23445	0.785765	0.837795	0.999275	0.999275	0.849634	0.722729	0.974312	0.92653	0.998146	0.750337	0.975639	0.999476	0.989621	0.9999	0.927449	0.999477	0.812138	0.99977	0.973112	0.999393	0.987182	0.999006	0.999955	0.86687	0.998567	0.997802	0.694259	0.999938	0.9986	0.996731	0.850794	0.659914	0.39289	0.933953	0.755908	0.991774	0.985912	0.632111	0.526264
ATP13A1	0.8675	0.99902	0.980836	0.996387	0.521694	0.895643	0.707091	0.999275	0.999275	0.727418	0.967506	0.981166	0.996767	0.989765	0.949638	0.901047	0.999476	0.995187	0.9999	0.991889	0.999477	0.886344	0.99977	0.973112	0.999393	0.987182	0.999006	0.999955	0.91998	0.998567	0.995337	0.745236	0.992883	0.993532	0.996731	0.7571	0.447621	0.775417	0.800318	0.70725	0.991774	0.903305	0.783754	0.884524
ATP13A2	0.84031	0.967584	0.886838	0.983901	0.0476806	0.639614	0.488468	0.999275	0.999275	0.19592	0.635347	0.962533	0.982563	0.986785	0.910461	0.888991	0.999476	0.991488	0.9999	0.586638	0.999477	0.541453	0.99977	0.973112	0.999393	0.987182	0.999006	0.999955	0.829723	0.998567	0.995337	0.742822	0.992883	0.993532	0.99939	0.52762	0.226466	0.669429	0.495621	0.810085	0.991774	0.677804	0.651404	0.636482
ATP13A3	0.62105	0.577088	0.952255	0.996387	0.496301	0.803525	0.687804	0.999275	0.999275	0.15036	0.174847	0.93655	0.978222	0.987541	0.983473	0.988245	0.999476	0.976883	0.9999	0.618591	0.999477	0.799881	0.99977	0.986296	0.999393	0.987182	0.999006	0.999955	0.769863	0.998567	0.995337	0.52097	0.992883	0.9986	0.996731	0.912515	0.627158	0.28202	0.648378	0.715962	0.99971	0.771631	0.991247	0.940118
ATP13A4	0.633245	0.63956	0.829689	0.978969	0.550967	0.602129	0.982674	0.999275	0.999275	0.974662	0.828718	0.962533	0.965209	0.996825	0.960283	0.918201	0.999476	0.976227	0.9999	0.92649	0.999477	0.483438	0.99977	0.973112	0.999393	0.987182	0.999006	0.999955	0.487854	0.998567	0.509972	0.415379	0.531001	0.993532	0.996731	0.4898	0.957521	0.339612	0.670081	0.577667	0.991774	0.976443	0.984289	0.809934
ATP1A1	0.443311	0.342968	0.994987	0.992709	0.000827598	0.599907	0.568556	0.999275	0.999275	0.783934	0.907239	0.962328	0.965209	0.99023	0.901234	0.99968	0.999476	0.999687	0.9999	0.610046	0.999477	0.558683	0.99977	0.973112	0.999393	0.987182	0.999006	0.999955	0.672175	0.998567	0.997884	0.92899	0.992883	0.9986	0.99939	0.658375	0.894387	0.456668	0.55045	0.912859	0.991774	0.89271	0.906382	0.761941
ATP1A1-AS1	0.395185	0.689016	0.9971	0.978969	0.00983612	0.995472	0.980151	0.999275	0.999275	0.159408	0.195193	0.89814	0.96898	0.983771	0.861286	0.993816	0.999476	0.991488	0.9999	0.656318	0.999477	0.624455	0.99977	0.973112	0.999393	0.999136	0.999006	0.999955	0.746145	0.998567	0.995337	0.806797	0.999938	0.993532	0.996731	0.283728	0.516391	0.44458	0.837528	0.866803	0.991774	0.991901	0.767091	0.809934
ATP1A3	NA	NA	NA	NA	NA	NA	NA	NA	NA	NA	NA	NA	NA	NA	NA	NA	NA	NA	NA	NA	NA	NA	NA	NA	NA	NA	NA	NA	NA	NA	NA	NA	NA	NA	NA	NA	NA	NA	NA	NA	NA	NA	NA	NA
ATP1A4	0.830381	0.713874	0.981362	0.78363	0.755058	0.907417	0.4898	0.999275	0.999275	0.750564	0.660637	0.990537	0.91413	0.998146	0.867338	0.999375	0.999476	0.971228	0.9999	0.781185	0.999477	0.735189	0.99977	0.980199	0.999393	0.987182	0.999006	0.999955	0.912978	0.998567	0.995337	0.555878	0.992883	0.993532	0.996731	0.781522	0.741715	0.476245	0.526126	0.938746	0.998113	0.956847	0.878114	0.991433
ATP1B1	0.994708	0.73923	0.999958	0.926055	0.000960244	0.766645	0.477081	0.999275	0.999275	0.851646	0.715605	0.89814	0.998528	0.983771	0.913189	0.89412	0.999476	0.971228	0.9999	0.582467	0.999477	0.966407	0.99977	0.998314	0.999393	0.99174	0.999006	0.999955	0.881158	0.998567	0.998348	0.739166	0.992883	0.993532	0.996731	0.967645	0.580635	0.751025	0.700376	0.71632	0.991774	0.355146	0.897076	0.863219
ATP1B2	NA	NA	NA	NA	NA	NA	NA	NA	NA	NA	NA	NA	NA	NA	NA	NA	NA	NA	NA	NA	NA	NA	NA	NA	NA	NA	NA	NA	NA	NA	NA	NA	NA	NA	NA	NA	NA	NA	NA	NA	NA	NA	NA	NA
ATP1B3	0.716261	0.895027	0.917714	0.978969	0.917133	0.764132	0.420302	0.999275	0.999275	0.150058	0.0912037	0.974823	0.991474	0.997513	0.78975	0.856385	0.999476	0.971228	0.9999	0.966345	0.999477	0.942853	0.99977	0.973112	0.999393	0.99174	0.999006	0.999955	0.963751	0.998567	0.997884	0.842887	0.9979	0.993532	0.996731	0.247707	0.376852	0.520749	0.226612	0.715962	0.991774	0.117395	0.651294	0.587802
ATP23	0.383476	0.347294	0.886792	0.988047	0.0206451	0.560598	0.454693	0.999275	0.999275	0.592356	0.927106	0.89814	0.995773	0.983771	0.84778	0.966952	0.999476	0.991488	0.9999	0.706963	0.999477	0.443729	0.99977	0.973112	0.999393	0.987182	0.999006	0.999955	0.586211	0.998567	0.995337	0.9496	0.992883	0.993532	0.99939	0.633418	0.597903	0.561663	0.49935	0.954922	0.991774	0.92107	0.971307	0.991443
ATP2A2	0.525906	0.494633	0.930341	0.986485	0.379151	0.553378	0.427164	0.999275	0.999275	0.104834	0.265753	0.994916	0.982359	0.99023	0.994151	0.954072	0.999476	0.971228	0.9999	0.581522	0.999477	0.461417	0.99977	0.973112	0.999393	0.987182	0.999006	0.999955	0.706541	0.998567	0.995337	0.959074	0.992883	0.999124	0.99939	0.772705	0.248042	0.333988	0.354149	0.974627	0.991774	0.518192	0.722251	0.742294
ATP2A3	0.775038	0.991937	0.972857	0.986078	0.976167	0.822494	0.974872	0.999275	0.999275	0.646487	0.879818	0.962533	0.98924	0.987541	0.949434	0.856385	0.999476	0.996853	0.9999	0.753206	0.999477	0.621192	0.99977	0.973112	0.999393	0.987182	0.999006	0.999955	0.989826	0.998567	0.995337	0.862716	0.992883	0.993532	0.99939	0.950641	0.961463	0.861634	0.846959	0.705595	0.991774	0.973245	0.731179	0.846325
ATP2B1	0.439244	0.38696	0.768654	0.989572	0.53428	0.587943	0.84438	0.999275	0.999275	0.0472418	0.0902764	0.996454	0.982563	0.987541	0.983473	0.878184	0.999476	0.971228	0.9999	0.658338	0.999477	0.484367	0.99977	0.983457	0.999393	0.987182	0.999006	0.999955	0.590946	0.998567	0.995337	0.385647	0.992883	0.999868	0.996731	0.538033	0.189027	0.0529333	0.676716	0.70706	0.991774	0.556863	0.964268	0.886767
ATP2B1-AS1	0.647682	0.500562	0.903198	0.996387	0.330615	0.719656	0.755838	0.999275	0.999275	0.305764	0.793243	0.946278	0.971953	0.990156	0.974874	0.966712	0.999476	0.971228	0.9999	0.695242	0.999477	0.853023	0.99977	0.979339	0.999393	0.987182	0.999006	0.999955	0.902054	0.998567	0.997802	0.793588	0.998867	0.993532	0.996731	0.906819	0.98321	0.236976	0.877242	0.86496	0.997533	0.937351	0.927449	0.863219
ATP2B4	0.376571	0.319209	0.997571	0.978969	0.0393863	0.600335	0.725489	0.999275	0.999275	0.0220457	0.0089638	0.996182	0.978222	0.983771	0.91277	0.856385	0.999476	0.996841	0.9999	0.81694	0.999477	0.443729	0.99977	0.973112	0.999393	0.987182	0.999941	0.999955	0.631128	0.998567	0.995337	0.777503	0.992883	0.993532	0.996731	0.352884	0.0644438	0.0664749	0.47794	0.96666	0.991774	0.771631	0.763049	0.817117
ATP2C1	0.719777	0.973491	0.884126	0.978969	0.571463	0.949109	0.61528	0.999275	0.999275	0.686518	0.551957	0.960871	0.957676	0.991804	0.669748	0.984989	0.999476	0.971228	0.9999	0.815241	0.999477	0.985858	0.99977	0.994541	0.999393	0.987182	0.999006	0.999955	0.968259	0.998567	0.997884	0.784467	0.993461	0.994672	0.996731	0.957437	0.978736	0.716362	0.856764	0.743273	0.991774	0.790914	0.993016	0.923597
ATP2C2	0.662196	0.74582	0.997571	0.869722	0.0606219	0.96124	0.79476	0.999275	0.999275	0.878226	0.770245	0.996182	0.940631	0.989527	0.977768	0.951753	0.999476	0.971228	0.9999	0.954249	0.999477	0.496668	0.99977	0.973112	0.999393	0.999037	0.999006	0.999955	0.602595	0.998567	0.995337	0.966787	0.992883	0.993532	0.99939	0.696427	0.649819	0.849637	0.866913	0.763309	0.991774	0.791661	0.998265	0.905
ATP2C2-AS1	0.337235	0.295639	0.930341	0.992709	0.389643	0.509486	0.785591	0.999275	0.999275	0.0582017	0.875086	0.980602	0.976292	0.989765	0.963605	0.879249	0.999476	0.971228	0.9999	0.58378	0.999477	0.372999	0.99977	0.973112	0.999393	0.987182	0.999456	0.999955	0.439652	0.998567	0.897443	0.41272	0.992883	0.993532	0.996731	0.416162	0.777993	0.795914	0.705981	0.71632	0.991774	0.556007	0.595389	0.505236
ATP5F1A	0.421012	0.514569	0.98409	0.978969	0.996463	0.884522	0.477081	0.999275	0.999275	0.348923	0.541652	0.962533	0.977217	0.983771	0.972652	0.856385	0.999476	0.976883	0.9999	0.950393	0.999477	0.461417	0.99977	0.992731	0.999393	0.987182	0.999006	0.999955	0.721156	0.998567	0.997884	0.865829	0.992883	0.998261	0.99807	0.267645	0.617344	0.183789	0.794875	0.869723	0.991774	0.81952	0.701921	0.617916
ATP5F1B	0.952496	0.955946	0.9971	0.988047	0.997983	0.866415	0.56693	0.999275	0.999275	0.203211	0.350158	0.985463	0.982359	0.998146	0.782747	0.882019	0.999476	0.983646	0.9999	0.857829	0.999477	0.655386	0.99977	0.988598	0.999393	0.999037	0.999006	0.999955	0.95118	0.998567	0.997884	0.969811	0.993461	0.9986	0.99939	0.640071	0.866108	0.800176	0.386473	0.921693	0.991774	0.726522	0.753611	0.618157
ATP5F1C	0.337235	0.244118	0.919744	0.978969	0.103351	0.688189	0.585116	0.999275	0.999275	0.0953581	0.664569	0.967307	0.96898	0.99023	0.960337	0.856385	0.999476	0.971228	0.9999	0.610778	0.999477	0.453697	0.99977	0.973112	0.999393	0.987182	0.999006	0.999955	0.590063	0.998567	0.995337	0.868631	0.992883	0.993532	0.997432	0.89069	0.761142	0.0666103	0.722575	0.795134	0.991774	0.933644	0.919458	0.991443
ATP5F1D	0.71037	0.909478	0.949074	0.978969	0.170123	0.720451	0.627536	0.999275	0.999275	0.117419	0.567914	0.989602	0.993882	0.983771	0.920797	0.930116	0.999476	0.976227	0.9999	0.855535	0.999477	0.663456	0.99977	0.989321	0.999393	0.987803	0.999006	0.999955	0.991458	0.998567	0.995337	0.566209	0.992883	0.993532	0.99939	0.993837	0.390745	0.82059	0.809434	0.819298	0.991774	0.879207	0.960514	0.933106
ATP5F1E	0.505373	0.596311	0.989205	0.980517	0.00396469	0.632999	0.631078	0.999275	0.999275	0.60567	0.687763	0.974513	0.959165	0.998146	0.811388	0.964721	0.999476	0.971228	0.9999	0.586638	0.999477	0.639461	0.99977	0.973112	0.999393	0.998876	0.999006	0.999955	0.989251	0.998567	0.997884	0.92943	0.992883	0.993532	0.99939	0.963596	0.45279	0.71878	0.781288	0.989542	0.991774	0.993809	0.993016	0.861698
ATP5IF1	0.353615	0.268695	0.983386	0.984061	0.0250167	0.604796	0.971242	0.999275	0.999275	0.835037	0.988224	0.977563	0.95745	0.986785	0.900701	0.972242	0.999476	0.998816	0.9999	0.769473	0.999477	0.651362	0.99977	0.973112	0.999393	0.987182	0.999456	0.999955	0.692671	0.998567	0.995337	0.33013	0.992883	0.993532	0.996731	0.908941	0.897618	0.375204	0.545253	0.792766	0.991774	0.911305	0.708945	0.606407
ATP5MC1	0.526164	0.512898	0.988477	0.992709	0.0512094	0.87159	0.907769	0.999275	0.999275	0.180517	0.293667	0.946278	0.964861	0.983771	0.949434	0.856385	0.999476	0.991488	0.9999	0.688959	0.999477	0.709391	0.99977	0.973112	0.999393	0.987182	0.999006	0.999955	0.934738	0.998567	0.997802	0.580476	0.992883	0.993833	0.996731	0.414663	0.501784	0.148337	0.951508	0.782214	0.991774	0.680763	0.601753	0.432675
ATP5MC2	0.407034	0.422587	0.950787	0.978969	0.22135	0.967271	0.872589	0.999275	0.999275	0.157504	0.449325	0.947552	0.982874	0.983771	0.91716	0.856385	0.999476	0.971228	0.9999	0.58378	0.999477	0.461417	0.99977	0.9838	0.999393	0.987182	0.999006	0.999955	0.681954	0.998567	0.995337	0.566524	0.992883	0.993532	0.996731	0.732948	0.478273	0.259968	0.968899	0.785816	0.997533	0.926151	0.619416	0.593293
ATP5MC3	0.350691	0.335091	0.947078	0.996387	0.436513	0.91528	0.642955	0.999275	0.999275	0.216506	0.58223	0.990537	0.99426	0.983771	0.972652	0.856385	0.999476	0.971228	0.9999	0.750653	0.999477	0.531858	0.99977	0.997061	0.999393	0.987182	0.999006	0.999955	0.768588	0.998567	0.997884	0.452516	0.993076	0.993532	0.996731	0.436576	0.719101	0.0641681	0.859985	0.737678	0.991774	0.606717	0.610943	0.50945
ATP5ME	0.327718	0.244118	0.902267	0.998207	0.886791	0.694295	0.937498	0.999275	0.999275	0.190882	0.682192	0.988253	0.982874	0.998146	0.867338	0.878184	0.999476	0.971228	0.9999	0.588953	0.999477	0.446146	0.99977	0.983457	0.999393	0.987182	0.999006	0.999955	0.585155	0.998567	0.997802	0.69019	0.992883	0.998353	0.996731	0.557531	0.738958	0.0979972	0.589542	0.678798	0.991774	0.896644	0.746532	0.787874
ATP5MF	0.557698	0.342649	0.967371	0.988047	0.758047	0.963925	0.574377	0.999275	0.999275	0.126273	0.510735	0.946278	0.993882	0.987541	0.78295	0.856385	0.999476	0.971228	0.9999	0.548835	0.999477	0.578346	0.99977	0.973112	0.999393	0.987182	0.999006	0.999955	0.809305	0.998567	0.995337	0.553336	0.992883	0.993532	0.996731	0.974218	0.286668	0.0849962	0.511699	0.982453	0.997364	0.966418	0.927533	0.855841
ATP5MG	0.327718	0.244118	0.945308	0.980517	0.0167259	0.67386	0.613631	0.999275	0.999275	0.206076	0.673988	0.920942	0.967626	0.998146	0.924774	0.882019	0.999476	0.974034	0.9999	0.58378	0.999477	0.504699	0.99977	0.973112	0.999393	0.987182	0.999006	0.999955	0.655449	0.998567	0.995337	0.630113	0.992883	0.993532	0.996731	0.902211	0.514539	0.333332	0.468248	0.853809	0.991774	0.799485	0.701921	0.613908
ATP5MJ	0.353054	0.252021	0.983386	0.988047	0.189149	0.678554	0.8947	0.999275	0.999275	0.193483	0.697763	0.93655	0.96898	0.995439	0.98507	0.88304	0.999476	0.991488	0.9999	0.632118	0.999477	0.461417	0.99977	0.973112	0.999393	0.987182	0.999006	0.999955	0.635308	0.998567	0.995337	0.614914	0.992883	0.993833	0.996731	0.944343	0.852783	0.282342	0.573564	0.799937	0.991774	0.953295	0.966339	0.851048
ATP5MK	0.327718	0.244118	0.967681	0.978969	0.210549	0.715777	0.842161	0.999275	0.999275	0.269242	0.801401	0.990537	0.959165	0.998146	0.975107	0.882019	0.999476	0.991488	0.9999	0.618591	0.999477	0.494287	0.99977	0.973112	0.999393	0.987182	0.999006	0.999955	0.685345	0.998567	0.995337	0.676753	0.992883	0.993532	0.996731	0.987948	0.792853	0.108682	0.562697	0.83042	0.991774	0.921819	0.905017	0.765958
ATP5PB	0.327718	0.252021	0.945652	0.978969	0.0479678	0.834146	0.897091	0.999275	0.999275	0.102505	0.528373	0.996182	0.944701	0.987541	0.951284	0.856385	0.999476	0.971228	0.9999	0.748232	0.999477	0.453697	0.99977	0.973112	0.999393	0.987182	0.999006	0.999955	0.655321	0.998567	0.995337	0.745494	0.992883	0.993532	0.996731	0.701671	0.478352	0.0583275	0.812783	0.986666	0.991774	0.981505	0.965459	0.881068
ATP5PD	0.327718	0.244118	0.968034	0.996387	0.934232	0.842035	0.914361	0.999275	0.999275	0.182016	0.631021	0.974823	0.985948	0.983771	0.987028	0.856385	0.999476	0.971228	0.9999	0.63205	0.999477	0.443729	0.99977	0.973112	0.999393	0.987182	0.999006	0.999955	0.635308	0.998567	0.995337	0.507426	0.992883	0.993532	0.996731	0.665966	0.755026	0.141223	0.883965	0.776379	0.991774	0.991609	0.921461	0.991443
ATP5PF	0.47003	0.347334	0.967681	0.901058	0.341394	0.783591	0.517489	0.999275	0.999275	0.296746	0.697962	0.996482	0.993882	0.987541	0.986129	0.879249	0.999476	0.991488	0.9999	0.656318	0.999477	0.853023	0.99977	0.973112	0.999393	0.987182	0.999006	0.999955	0.969512	0.998567	0.995337	0.533056	0.992883	0.993532	0.996731	0.71793	0.617344	0.23877	0.63565	0.924023	0.993924	0.941472	0.686021	0.606407
ATP5PO	0.327718	0.244118	0.95158	0.988047	0.786333	0.873005	0.823252	0.999275	0.999275	0.0930604	0.628879	0.963632	0.991474	0.987541	0.992765	0.856385	0.999476	0.971228	0.9999	0.645471	0.999477	0.455074	0.99977	0.973112	0.999393	0.987182	0.999006	0.999955	0.615553	0.998567	0.99602	0.497443	0.992883	0.993532	0.996731	0.675842	0.711264	0.131564	0.841867	0.728008	0.991774	0.975989	0.917615	0.99754
ATP6AP1	0.646972	0.504498	0.917714	0.992709	0.473244	0.633527	0.741977	0.999275	0.999275	0.0388213	0.303276	0.974823	0.994223	0.983771	0.841803	0.988245	0.999476	0.989621	0.9999	0.668903	0.999477	0.520063	0.99977	0.973112	0.999393	0.987182	0.999456	0.999955	0.652111	0.998567	0.995337	0.754996	0.992883	0.993532	0.996731	0.984038	0.297392	0.313804	0.334554	0.75662	0.991774	0.594784	0.594371	0.463262
ATP6AP1-DT	0.327718	0.392263	0.881677	0.978969	0.255535	0.708505	0.975608	0.999275	0.999275	0.246057	0.550275	0.985463	0.940631	0.983771	0.91277	0.924069	0.999476	0.971228	0.9999	0.806437	0.999477	0.447309	0.99977	0.973112	0.999393	0.987182	0.999006	0.999955	0.644494	0.998567	0.995337	0.963314	0.992883	0.993532	0.996731	0.921265	0.225149	0.325483	0.470371	0.897541	0.991774	0.940075	0.993711	0.711837
ATP6AP1L	0.381274	0.450152	0.832276	0.998554	0.121051	0.869086	0.465756	0.999275	0.999275	0.158337	0.192956	0.927265	0.970158	0.987495	0.969162	0.975852	0.999476	0.971228	0.9999	0.518037	0.981039	0.852837	0.99977	0.973112	0.999393	0.987182	0.999006	0.999955	0.811174	0.998567	0.995337	0.547242	0.992883	0.993532	0.996731	0.406966	0.504764	0.34922	0.280555	0.485911	0.61689	0.646874	0.681585	0.618157
ATP6AP2	0.949479	0.685909	0.937632	0.998207	0.0827513	0.878221	0.703733	0.999275	0.999275	0.729429	0.289102	0.996182	0.940631	0.998146	0.750337	0.879249	0.999476	0.998274	0.9999	0.755431	0.999477	0.959633	0.99977	0.994148	0.999393	0.987182	0.999456	0.999955	0.813368	0.998567	0.997802	0.685071	0.998208	0.993532	0.99939	0.628288	0.528473	0.90991	0.4066	0.858852	0.991774	0.71265	0.813114	0.776917
ATP6V0A1	0.487702	0.436509	0.91247	0.988047	0.3976	0.576338	0.60037	0.999275	0.999275	0.87721	0.274331	0.917172	0.970448	0.983771	0.746683	0.996095	0.999476	0.997345	0.9999	0.792854	0.999477	0.512044	0.99977	0.973112	0.999393	0.987803	0.999006	0.999955	0.590946	0.998567	0.995337	0.897132	0.992883	0.993532	0.996731	0.615622	0.799659	0.793358	0.98747	0.955444	0.991774	0.998073	0.93061	0.858058
ATP6V0A2	0.889328	0.72982	0.881677	0.998207	0.230308	0.967336	0.937498	0.999275	0.999275	0.294318	0.13203	0.990537	0.966152	0.983771	0.766922	0.885762	0.999476	0.991488	0.9999	0.737343	0.999477	0.748648	0.99977	0.973112	0.999393	0.987182	0.999006	0.999955	0.944143	0.998567	0.995337	0.597662	0.992883	0.993532	0.996731	0.628	0.0478146	0.434284	0.800884	0.785816	0.991774	0.844311	0.891216	0.725775
ATP6V0B	0.660149	0.539546	0.960556	0.988047	0.260194	0.685636	0.845619	0.999275	0.999275	0.710501	0.985734	0.974823	0.91413	0.997513	0.670551	0.856385	0.999476	0.971228	0.9999	0.617896	0.999477	0.453697	0.99977	0.98654	0.999393	0.987803	0.999006	0.999955	0.635308	0.998567	0.997802	0.799592	0.992883	0.993532	0.99939	0.707088	0.852811	0.669354	0.999529	0.723907	0.991774	0.808148	0.610943	0.488684
ATP6V0C	0.799392	0.809408	0.922932	0.988047	0.00440892	0.734175	0.658854	0.999275	0.999275	0.0408443	0.377986	0.925526	0.991474	0.983771	0.781313	0.960885	0.999476	0.971228	0.9999	0.77922	0.999477	0.601231	0.99977	0.973112	0.999393	0.987182	0.999006	0.999955	0.634555	0.998567	0.995337	0.788142	0.992883	0.993532	0.99843	0.476013	0.709861	0.21912	0.961569	0.862184	0.991774	0.937351	0.939156	0.912453
ATP6V0D1	0.693631	0.55855	0.995094	0.978969	2.67e-05	0.91766	0.916476	0.999275	0.999275	0.299563	0.391477	0.997332	0.91413	0.99023	0.723534	0.927939	0.999476	0.971228	0.9999	0.90654	0.999477	0.871849	0.99977	0.973112	0.999393	0.987182	0.999006	0.999955	0.721153	0.998567	0.995337	0.699629	0.992883	0.993532	0.997267	0.989808	0.471512	0.289009	0.256878	0.93098	0.991774	0.677946	0.594371	0.376949
ATP6V0D1-DT	0.515959	0.285823	0.967371	0.978969	8.55e-06	0.933366	0.9285	0.999275	0.999275	0.819524	0.991547	0.990537	0.965209	0.998146	0.969176	0.896683	0.999476	0.991488	0.9999	0.791861	0.999477	0.583589	0.99977	0.973112	0.999393	0.987182	0.999456	0.999955	0.859824	0.998567	0.997802	0.890571	0.992883	0.993532	0.99939	0.669471	0.50821	0.580374	0.525077	0.886904	0.996779	0.940633	0.81381	0.886574
[truncated: 15,715 more rows]
