# Supplementary material for: Exploratory development of biomarkers for neurobehavioral performance impairment during sleep loss: comparison across multiple types of sleep deprivation
Source: BMC Genomics. 2025 Nov 14;26:1043. doi: 10.1186/s12864-025-12193-6 (PMC12619276; doi:10.1186/s12864-025-12193-6)
Supplement: Supplementary file 9 — Additional file 9: Table S6C. List of FDR values for each gene tested, with respect to the noted neurobehavioral test battery endpoint and participant condition group DR. If an FDR is not available (e.g., genes with too few counts in a given participant category, an NA is listed. See the Description of Variables for the meaning of column headers (neurobehavioral test battery endpoints). Each row represents a gene (NCBI Gene Symbol). Genes with FDR<0.05 are considered significantly differentially expressed for the neurobehavioral test battery in the column header and participant group [file 12864_2025_12193_MOESM9_ESM.xlsx]

## Sheet: Description of variables
Variable Name	Variable Description
CUMULATIVE_WAKE_HOURS	Cumulative hours the subject has been awake at the time of sample collection, i.e., cumulative hours of wakefulness since the last time in bed sleep episdoe.
VPVTALL_LAPSE_TRAN	Transformation of psychomotor vigilance lapses calculated as LAPSE_TRAN = SQRT(LAPSES) + SQRT(LAPSES + 1)
VPVTALL_LAPSES	Count of the number of times a response was greater than 500 milliseconds during the session
VPVTALL_IALL_MEAN	Mean average of 1000/RT, where RT is the reaction time on the psychomotor vigilance test.
VAS_UNMOTIVATE	Visual analog scale response from 0 to 100, 100 being more Unmotivated. The scale is presented as a 100-mm bar that the participant marks with a cursor. The score is determined as the distance from the anchor word to the cursor.
VAS_SAD	Visual analog scale response from 0 to 100, 100 being more Sad. The scale is presented as a 100-mm bar that the participant marks with a cursor. The score is determined as the distance from the anchor word to the cursor.
VAS_CLEARHEADE	Visual analog scale response from 0 to 100, 100 being more Clear Headed. The scale is presented as a 100-mm bar that the participant marks with a cursor. The score is determined as the distance from the anchor word to the cursor.
VAS_CALM	Visual analog scale response from 0 to 100, 100 being more CALM. The scale is presented as a 100-mm bar that the participant marks with a cursor. The score is determined as the distance from the anchor word to the cursor.
VAS_ALERT	Visual analog scale response from 0 to 100, 100 being more Alert. The scale is presented as a 100-mm bar that the participant marks with a cursor. The score is determined as the distance from the anchor word to the cursor.
TRKALL_TOTAL_LOSS	Count of the sum total of right and left losses in the unstable TRACK assay
SCWORD_RESCUE_OV_CORRECT	Integer count of the overall number of correct responses for the STROOP assay with all four colors
SCWORD_RESCUE_NEU_PERCCR	Percent correct on neutral trials for the STROOP assay with all four colors
SCWORD_RESCUE_NEU_M_RT	Mean reaction time for neutral trials for the STROOP assay with all four colors
SCWORD_RESCUE_INH_PERCCR	Percent correct on inhibited trials for the STROOP assay with all four colors
SCWORD_RESCUE_INH_M_RT	Mean reaction time for inhibited trials for the STROOP assay with all four colors
SCWORD_RESCUE_FAC_PERCCR	Percent correct on facilitated trials for the STROOP assay with all four colors
SCWORD_RESCUE_FAC_M_RT	Mean reaction time for facilitated trials for the STROOP assay with all four colors
SCWORD_BLUEYELLOW_OV_CORRECT	This is the integer count of the overall number of correct responses on trials with only blue and yellow colors.
SCWORD_BLUEYELLOW_NEU_PERCCR	This is the percent correct on neutral trials on trials with only blue and yellow colors.
SCWORD_BLUEYELLOW_NEU_M_RT	This is the mean reaction time for neutral trials on trials with only blue and yellow colors.
SCWORD_BLUEYELLOW_INH_PERCCR	This is the percent correct on inhibited trials on trials with only blue and yellow colors.
SCWORD_BLUEYELLOW_INH_M_RT	This is the mean reaction time for inhibited trials on trials with only blue and yellow colors.
SCWORD_BLUEYELLOW_FAC_PERCCR	This is the percent correct on facilitated trials on trials with only blue and yellow colors.
SCWORD_BLUEYELLOW_FAC_M_RT	This is the mean reaction time for facilitated trials on trials with only blue and yellow colors.
P_PEERSCL_PERFORM	This is a self-rating of performance on the first or Pre PEERS session, on a scale from 0-100. A score of 100 on PEERS scales means: Extremely Good (for PERFORM), An Extreme Effort (for EFFORT), and Yes I Could Have Done Much Better (for BETTER).
P_PEERSCL_EFFORT	This is a self-rating of performance effort on the first or Pre PEERS session, on a scale from 0-100. A score of 100 on PEERS scales means: Extremely Good (for PERFORM), An Extreme Effort (for EFFORT), and Yes I Could Have Done Much Better (for BETTER).
PEERSCL_PERFORM	This is a self-rating of performance on the second PEERS session, on a scale from 0-100. A score of 100 on PEERS scales means: Extremely Good (for PERFORM), An Extreme Effort (for EFFORT), and Yes I Could Have Done Much Better (for BETTER).
PEERSCL_BETTER	This is a self-rating of performing better on the second PEERS session, on a scale from 0-100. A score of 100 on PEERS scales means: Extremely Good (for PERFORM), An Extreme Effort (for EFFORT), and Yes I Could Have Done Much Better (for BETTER).
PEERSCL_EFFORT	This is a self-rating of performance effort on the second PEERS session, on a scale from 0-100. A score of 100 on PEERS scales means: Extremely Good (for PERFORM), An Extreme Effort (for EFFORT), and Yes I Could Have Done Much Better (for BETTER).
MRT_Sum_INT_COR	This is the overall number of correct intermediate trials in the matrix reasoning task
MRT_Sum_EXP_COR	This is the overall number of correct expert trials in the matrix reasoning task
MRT_Sum_CORRECT	This is the overall number of correct answers in the matrix reasoning task
MRT_Sum_BEGIN_COR	This is the overall number of correct beginner trials in the matrix reasoning task
MRT_Sum_ADV_COR	This is the overall number of correct advanced trials in the matrix reasoning task
KSS_Before_SCALE	This is the initial self rating of the Karolinska Sleepiness Scale. Scale values range from 1-9, with anchor words for 1 (extremely alert), 3 (alert), 5 (neithere alert nor sleepy), 7 (sleepy - but no difficulty remaining awake), and 9 (extremely sleepy - fighting sleep).
KSS_After_SCALE	This is the final self rating of the Karolinska Sleepiness Scale. Scale values range from 1-9, with anchor words for 1 (extremely alert), 3 (alert), 5 (neithere alert nor sleepy), 7 (sleepy - but no difficulty remaining awake), and 9 (extremely sleepy - fighting sleep).
Face_RECALL_PERCENTCOR	This is the percentage of correct faces on the FACE assay
Face_RECALL_FACES_CORR	This is the number of correct faces on the FACE assay
DSST_PERCENT	Percentage of correct responses on the Digit Symbol Substitution Test (DSST), i.e., the number of correct responses divided by the total number of responses, expressed as a percentage
DSST_CORRECT	Total number of correct responses on the Digit Symbol Substitution Test (DSST).
CVS_RT1divbyCorr1	An adjusted response time, calculated as RT_1 / CORRTR_1, i.e. the average reaction time of mirror trials divided by the number of correct mirror trials on the Comparative Visual Search (CVS) assay.
CVS_RT0divbyCorr0	An adjusted response time, calculated as RT_0 / CORRTR_0, i.e. the average reaction time of copy trials divided by the number of correct copy trials on the Comparative Visual Search (CVS) assay.
BART_Risk_score	BART Risk Score calculated as (sum of TRIAL_PUMP) / (sum of (BURST_AT - 1)), where Trial_Pump are the pumps attempted and BURST_AT is when the balloon will burst in the Balloon Analog Risk Test (BART)
BART_Adj_Mean_Pmps	Bart adjusted mean pumps for successful trials that ended with collect rather than popping the balloon in the Balloon Analog Risk Test (BART)

## Sheet: TableS6C
Table S6C. List of FDR values for each gene tested, with respect to the noted neurobehavioral test battery endpoint and participant condition group DR. If an FDR is not available (e.g., genes with too few counts in a given participant category, an NA is listed. See the Description of Variables for the meaning of column headers (neurobehavioral test battery endpoints). Each row represents a gene (…
Gene Symbol	BART_Adj_Mean_Pmps_DR	BART_Risk_score_DR	CVS_RT0divbyCorr0_DR	CVS_RT1divbyCorr1_DR	CumWakeHr_DR	DSST_CORRECT_DR	DSST_PERCENT_DR	Face_RECALL_FACES_CORR_DR	Face_RECALL_PERCENTCOR_DR	KSS_After_SCALE_DR	KSS_Before_SCALE_DR	MRT_Sum_ADV_COR_DR	MRT_Sum_BEGIN_COR_DR	MRT_Sum_CORRECT_DR	MRT_Sum_EXP_COR_DR	MRT_Sum_INT_COR_DR	PEERSCL_BETTER_DR	PEERSCL_EFFORT_DR	PEERSCL_PERFORM_DR	P_PEERSCL_EFFORT_DR	P_PEERSCL_PERFORM_DR	SCWORD_BLUEYELLOW_FAC_M_RT_DR	SCWORD_BLUEYELLOW_FAC_PERCCR_DR	SCWORD_BLUEYELLOW_INH_M_RT_DR	SCWORD_BLUEYELLOW_INH_PERCCR_DR	SCWORD_BLUEYELLOW_NEU_M_RT_DR	SCWORD_BLUEYELLOW_NEU_PERCCR_DR	SCWORD_BLUEYELLOW_OV_CORRECT_DR	SCWORD_RESCUE_FAC_M_RT_DR	SCWORD_RESCUE_FAC_PERCCR_DR	SCWORD_RESCUE_INH_M_RT_DR	SCWORD_RESCUE_INH_PERCCR_DR	SCWORD_RESCUE_NEU_M_RT_DR	SCWORD_RESCUE_NEU_PERCCR_DR	SCWORD_RESCUE_OV_CORRECT_DR	TRKALL_TOTAL_LOSS_DR	VAS_ALERT_DR	VAS_CALM_DR	VAS_CLEARHEADE_DR	VAS_SAD_DR	VAS_UNMOTIVATE_DR	VPVTALL_IALL_MEAN_DR	VPVTALL_LAPSES_DR	VPVTALL_LAPSE_TRAN_DR
A1BG	0.900002	0.688391	0.99972	0.999725	0.324972	0.712702	0.99902	0.963569	0.963569	0.578046	0.202088	0.345515	0.998719	0.456093	0.928111	0.434709	0.0124527	0.138725	0.703596	0.546244	0.266521	0.81559	0.616372	0.755024	0.121888	0.633967	0.20051	0.159067	0.860122	0.776569	0.928755	0.808284	0.814155	0.470198	0.688896	0.997738	0.315432	0.999701	0.0601024	0.11161	0.196182	0.410329	0.695329	0.750904
A1BG-AS1	0.976002	0.970746	0.99972	0.999725	0.579004	0.984747	0.99902	0.930326	0.930326	0.721532	0.889525	0.838855	0.998719	0.93343	0.995786	0.859688	0.457172	0.826485	0.941801	0.87549	0.971322	0.880302	0.935043	0.910686	0.811064	0.907844	0.866905	0.822039	0.88571	0.971102	0.972757	0.759611	0.916749	0.707553	0.743304	0.997738	0.81563	0.999701	0.750361	0.762183	0.929541	0.992261	0.979276	0.998367
A2M-AS1	0.802641	0.602987	0.99972	0.999725	0.886101	0.924316	0.99902	0.980157	0.980157	0.974121	0.97393	0.687639	0.998719	0.850504	0.928111	0.644723	0.569447	0.911052	0.962141	0.961286	0.969829	0.884317	0.703519	0.801217	0.566905	0.746379	0.631333	0.529202	0.869498	0.888336	0.879425	0.828697	0.798365	0.706636	0.771173	0.982865	0.969751	0.999701	0.753224	0.28773	0.576368	0.999848	0.956959	0.989582
AAAS	0.784313	0.590614	0.99972	0.999725	0.371695	0.969089	0.99902	0.993823	0.993823	0.991862	0.779312	0.712063	0.998719	0.716115	0.933631	0.812306	0.756288	0.967005	0.933174	0.941859	0.928402	0.96626	0.938896	0.88365	0.960284	0.774037	0.725335	0.984285	0.813288	0.989078	0.792595	0.850407	0.662797	0.706086	0.831749	0.997738	0.995863	0.999701	0.988691	0.717949	0.895063	0.866276	0.859184	0.998367
AACS	0.684798	0.626849	0.99972	0.999725	0.950124	0.975081	0.99902	0.980157	0.980157	0.967708	0.980881	0.705433	0.998719	0.887004	0.957636	0.654213	0.513651	0.357851	0.889347	0.645233	0.720031	0.774971	0.839965	0.875063	0.841397	0.764476	0.865834	0.72455	0.956022	0.994593	0.987943	0.955155	0.992726	0.825316	0.934189	0.997738	0.983486	0.999701	0.991025	0.66853	0.868672	0.961835	0.971126	0.999777
AAGAB	0.859991	0.890845	0.99972	0.999725	0.879447	0.78499	0.99902	0.961049	0.961049	0.345315	0.277324	0.930219	0.998719	0.792973	0.993108	0.801778	0.855208	0.99675	0.929165	0.885507	0.932141	0.923962	0.999218	0.979185	0.912495	0.901606	0.687725	0.945025	0.762121	0.997396	0.985766	0.853855	0.817749	0.646582	0.823438	0.997738	0.56072	0.999701	0.253359	0.480852	0.546494	0.93203	0.923008	0.94238
AAK1	0.838796	0.60307	0.99972	0.999725	0.922732	0.686358	0.99902	0.948579	0.948579	0.853372	0.921729	0.349858	0.998719	0.636661	0.928111	0.584462	0.397447	0.736344	0.83086	0.920318	0.844588	0.986587	0.740204	0.896161	0.394308	0.836558	0.532785	0.469084	0.913471	0.836127	0.957737	0.745983	0.827651	0.571701	0.670841	0.970946	0.992105	0.999701	0.615718	0.870541	0.556603	0.893715	0.886759	0.878806
AAMDC	0.916416	0.986753	0.99972	0.999725	0.835222	0.872135	0.99902	0.94994	0.94994	0.923472	0.924128	0.910194	0.998719	0.925487	0.935698	0.901935	0.215076	0.807896	0.980321	0.765165	0.983391	0.978391	0.994946	0.982367	0.786767	0.858312	0.426284	0.748916	0.961296	0.998222	0.996797	0.987777	0.975423	0.713689	0.971609	0.997738	0.976631	0.999701	0.794061	0.531087	0.976007	0.981507	0.991294	0.978044
AAMP	0.853359	0.708876	0.99972	0.999725	0.872267	0.885629	0.99902	0.937115	0.937115	0.848439	0.991443	0.428123	0.998719	0.854505	0.950511	0.911024	0.863523	0.563196	0.580915	0.811948	0.961417	0.876607	0.877399	0.932004	0.956601	0.912089	0.863346	0.849798	0.972603	0.989366	0.982862	0.878538	0.976872	0.787892	0.867127	0.997738	0.9259	0.999701	0.954679	0.257927	0.821955	0.980607	0.739349	0.954337
AAR2	0.581289	0.559888	0.99972	0.999725	0.0552737	0.740061	0.99902	0.9735	0.9735	0.49295	0.575222	0.748185	0.998719	0.86813	0.959849	0.79958	0.43633	0.940233	0.851053	0.843817	0.586777	0.456153	0.533165	0.585262	0.257975	0.550515	0.362494	0.260094	0.976528	0.96902	0.964453	0.980709	0.973186	0.909173	0.984684	0.997738	0.847591	0.999701	0.821339	0.517401	0.992786	0.704108	0.889298	0.961914
AARS1	0.874903	0.861075	0.99972	0.999725	0.37626	0.770526	0.99902	0.930326	0.930326	0.886926	0.901977	0.7065	0.998719	0.535928	0.928111	0.631256	0.848978	0.95303	0.963356	0.914411	0.733831	0.98054	0.959584	0.995987	0.938609	0.829508	0.70971	0.888253	0.931205	0.998849	0.969125	0.968814	0.886481	0.970716	0.973979	0.997738	0.958326	0.999701	0.937792	0.984161	0.951221	0.977492	0.990145	0.985602
AARS2	0.776031	0.640275	0.99972	0.999725	0.0658886	0.89774	0.99902	0.977482	0.977482	0.561663	0.567958	0.515887	0.998719	0.698445	0.978243	0.830575	0.808069	0.939317	0.851425	0.897651	0.840745	0.98396	0.925875	0.947123	0.949755	0.959406	0.886982	0.858235	0.987025	0.95708	0.958442	0.828697	0.996254	0.707798	0.796951	0.997738	0.639542	0.999701	0.574291	0.736531	0.943023	0.797583	0.975375	0.894275
AASDH	0.991713	0.984372	0.99972	0.999725	0.969812	0.828372	0.99902	0.961049	0.961049	0.765164	0.773695	0.810769	0.998719	0.601378	0.928111	0.999091	0.97093	0.924834	0.637957	0.934411	0.935605	0.880266	0.993795	0.858193	0.934943	0.828184	0.82496	0.923968	0.821892	0.938529	0.830201	0.967964	0.867052	0.995523	0.999037	0.997738	0.78868	0.999701	0.72102	0.80265	0.88905	0.670473	0.747763	0.862272
AASDHPPT	0.895246	0.967643	0.99972	0.999725	0.855046	0.927492	0.99902	0.930326	0.930326	0.996718	0.995445	0.463628	0.998719	0.483537	0.928111	0.890383	0.777708	0.994357	0.919141	0.8373	0.825186	0.690828	0.820404	0.660418	0.447346	0.642103	0.349626	0.433004	0.768923	0.988483	0.850408	0.850407	0.797699	0.87561	0.854784	0.997738	0.977922	0.999701	0.909679	0.819121	0.870456	0.888	0.987923	0.998367
AASS	0.752388	0.696319	0.99972	0.999725	0.854668	0.899733	0.99902	0.967117	0.967117	0.867481	0.720654	0.96833	0.998719	0.896403	0.979907	0.990528	0.890565	0.779457	0.985295	0.838016	0.503648	0.879773	0.93889	0.927479	0.678784	0.933378	0.924726	0.810532	0.941216	0.951006	0.994414	0.974168	0.94306	0.862891	0.939543	0.997738	0.920965	0.999701	0.634899	0.672932	0.518366	0.709241	0.542634	0.867344
AATBC	0.760736	0.580235	0.99972	0.999725	0.899172	0.670837	0.99902	0.981375	0.981375	0.501882	0.229953	0.659975	0.998719	0.711074	0.994202	0.539125	0.378473	0.861546	0.613757	0.502134	0.366269	0.867136	0.974077	0.762482	0.757504	0.765564	0.833959	0.766254	0.658523	0.914243	0.549748	0.677309	0.593259	0.550683	0.61258	0.972668	0.225225	0.999701	0.188854	0.324623	0.301578	0.812857	0.665013	0.943212
AATF	0.627331	0.752505	0.99972	0.999725	0.53135	0.726317	0.99902	0.936514	0.936514	0.520922	0.388915	0.951042	0.998719	0.579602	0.928111	0.766906	0.92886	0.749769	0.732517	0.783443	0.379716	0.935703	0.997454	0.922227	0.517213	0.889438	0.53751	0.621184	0.978827	0.997396	0.993017	0.947852	0.986467	0.964785	0.952273	0.974554	0.620397	0.999701	0.344968	0.802686	0.390966	0.763908	0.58442	0.950422
AATK	0.71566	0.790597	0.99972	0.999725	0.030537	0.337628	0.99902	0.980157	0.980157	0.392372	0.501558	0.740823	0.998719	0.588339	0.999236	0.26836	0.45078	0.598323	0.605256	0.754126	0.640185	0.70756	0.886876	0.702732	0.8382	0.514085	0.484106	0.624341	0.449008	0.997396	0.382342	0.850407	0.394499	0.602874	0.813291	0.91248	0.750107	0.999701	0.843693	0.444192	0.999144	0.279201	0.197003	0.307279
ABALON	0.615297	0.903066	0.99972	0.999725	0.0136511	0.475743	0.99902	0.967735	0.967735	0.137004	0.028865	0.476669	0.998719	0.81983	0.928111	0.921382	0.0923856	0.151298	0.428771	0.37764	0.206275	0.739641	0.41824	0.772472	0.0588397	0.510968	0.136152	0.0700911	0.621558	0.815175	0.762627	0.698128	0.640185	0.531684	0.61258	0.997738	0.112017	0.999701	0.0331479	0.392534	0.117934	0.432908	0.344915	0.740166
ABAT	0.857713	0.719895	0.99972	0.999725	0.00354168	0.717696	0.99902	0.930326	0.930326	0.0510375	0.0723894	0.439734	0.998719	0.489846	0.941801	0.191648	0.181299	0.109295	0.217717	0.308432	0.171539	0.879162	0.640949	0.876426	0.290023	0.602068	0.262893	0.256309	0.511221	0.826418	0.510826	0.67713	0.450934	0.405003	0.55241	0.894969	0.275663	0.999701	0.0677159	0.149221	0.259492	0.331115	0.274656	0.422234
ABCA1	0.887085	0.939549	0.99972	0.999725	9e-10	0.326017	0.99902	0.930326	0.930326	0.00128327	0.00124863	0.710543	0.998719	0.390862	0.937651	0.165142	0.0724819	0.0951292	0.134775	0.14712	0.12155	0.581107	0.382144	0.519493	0.104706	0.122261	0.0875465	0.0642384	0.319941	0.667181	0.407339	0.677731	0.24164	0.294863	0.52831	0.808233	0.104271	0.999701	0.0299218	0.181646	0.220857	0.0782929	0.287124	0.185713
ABCA10	0.945781	0.984865	0.99972	0.999725	0.849706	0.752879	0.99902	0.944256	0.944256	0.532086	0.280231	0.949036	0.998719	0.360987	0.928111	0.728884	0.782109	0.971579	0.824495	0.722091	0.784195	0.773105	0.536845	0.868405	0.497366	0.850859	0.233957	0.280517	0.907802	0.936373	0.849047	0.995241	0.79959	0.706119	0.927253	0.997738	0.546806	0.999701	0.609836	0.502821	0.769368	0.765669	0.822977	0.918495
ABCA11P	0.822775	0.808242	0.99972	0.999725	1.25e-06	0.0460762	0.99902	0.930326	0.930326	6.43e-05	0.000372643	0.991639	0.998719	0.940624	0.928111	0.527045	0.102969	0.00687472	0.0254629	0.124906	0.0688209	0.204466	0.403797	0.312438	0.0491333	0.067335	0.0592479	0.050563	0.113838	0.753029	0.126555	0.557382	0.12585	0.296311	0.416832	0.910154	0.00594935	0.999701	0.00530081	0.143013	0.00914279	0.00267757	0.0422458	0.118535
ABCA13	0.992888	0.943071	0.99972	0.999725	0.549289	0.551925	0.99902	0.980157	0.980157	0.98872	0.986288	0.660815	0.999038	0.951477	0.986964	0.850544	0.974463	0.826377	0.849648	0.987064	0.983161	0.615291	0.794699	0.659462	0.817141	0.5742	0.490282	0.660154	0.777456	0.998508	0.824879	0.984646	0.760519	0.958328	0.98146	0.984098	0.905408	0.999701	0.801851	0.54769	0.34212	0.647229	0.874357	0.843963
ABCA2	0.661221	0.636931	0.99972	0.999725	0.357036	0.658256	0.99902	0.935952	0.935952	0.142735	0.454415	0.718628	0.998719	0.824293	0.940006	0.573439	0.40747	0.17173	0.444911	0.698471	0.511689	0.847354	0.94018	0.746509	0.571891	0.645515	0.771506	0.816331	0.429064	0.997396	0.440298	0.712867	0.46015	0.664721	0.696185	0.997738	0.512477	0.999701	0.295034	0.456103	0.546494	0.395489	0.407735	0.417236
ABCA3	0.768617	0.980395	0.99972	0.999725	0.913116	0.769556	0.99902	0.958813	0.958813	0.806457	0.726412	0.373657	0.998719	0.564228	0.946975	0.841863	0.454722	0.635643	0.594991	0.984027	0.993404	0.77114	0.667454	0.697333	0.404758	0.699503	0.426131	0.367266	0.911837	0.997396	0.945174	0.857648	0.965433	0.998398	0.897973	0.997738	0.888325	0.999701	0.696912	0.956454	0.938003	0.889621	0.914782	0.964061
ABCA5	0.995759	0.900899	0.99972	0.999725	0.377603	0.972723	0.99902	0.983334	0.983334	0.943136	0.94507	0.615838	0.998719	0.446834	0.931654	0.830575	0.936035	0.868714	0.940982	0.893742	0.962073	0.96533	0.636412	0.967375	0.807722	0.897463	0.77005	0.60575	0.650559	0.902842	0.560233	0.965104	0.668445	0.839942	0.966568	0.997738	0.87374	0.999701	0.82147	0.877945	0.901813	0.995283	0.836192	0.947796
ABCA6	0.895246	0.965067	0.99972	0.999725	0.311495	0.523196	0.99902	0.961049	0.961049	0.884098	0.911894	0.818564	0.998719	0.915366	0.931654	0.66986	0.977377	0.858339	0.846221	0.998857	0.807749	0.912844	0.840324	0.950261	0.493816	0.96759	0.930349	0.754933	0.981342	0.987254	0.902605	0.922469	0.862219	0.846848	0.907168	0.984098	0.937806	0.999701	0.782036	0.816052	0.986256	0.865943	0.812963	0.937358
ABCA7	0.837655	0.751179	0.99972	0.999725	0.109983	0.326069	0.99902	0.930326	0.930326	0.0435303	0.0954649	0.50288	0.998719	0.579602	0.933631	0.271539	0.204657	0.203943	0.102627	0.541998	0.299591	0.505257	0.732147	0.523567	0.346994	0.211659	0.290816	0.317074	0.091117	0.836127	0.156145	0.628647	0.12585	0.319922	0.490228	0.911449	0.315792	0.999701	0.165773	0.354169	0.63673	0.388293	0.52976	0.507168
ABCB1	0.939278	0.893477	0.99972	0.999725	0.42481	0.813717	0.99902	0.981927	0.981927	0.241571	0.15423	0.804525	0.998719	0.739483	0.928111	0.797078	0.805491	0.421392	0.780857	0.572438	0.337371	0.879618	0.884623	0.831641	0.603099	0.85458	0.642153	0.666338	0.997959	0.964156	0.954342	0.98015	0.964561	0.836582	0.945918	0.966459	0.272263	0.999701	0.148486	0.323202	0.0722458	0.662201	0.637923	0.876035
ABCB10	0.88797	0.670485	0.99972	0.999725	0.980115	0.794078	0.99902	0.971129	0.971129	0.727903	0.44146	0.14801	0.998719	0.654446	0.995786	0.95978	0.885401	0.708568	0.631649	0.814235	0.722628	0.993337	0.950783	0.986606	0.802751	0.983365	0.974837	0.960064	0.914582	0.972513	0.865939	0.854565	0.821217	0.778899	0.839246	0.997738	0.459588	0.999701	0.348118	0.778222	0.497407	0.963651	0.848545	0.951965
ABCB4	0.929836	0.99521	0.99972	0.999725	0.0672491	0.809136	0.99902	0.938559	0.938559	0.2937	0.835763	0.764646	0.998719	0.791588	0.928111	0.587178	0.84545	0.833466	0.99693	0.96191	0.956885	0.943853	0.87728	0.892602	0.820188	0.953415	0.704285	0.98077	0.990699	0.904616	0.982862	0.800198	0.98194	0.847686	0.769351	0.997738	0.951627	0.999701	0.584254	0.182352	0.846599	0.790656	0.842758	0.79135
ABCB5	0.581289	0.572556	0.99972	0.999725	0.345408	0.752864	0.99902	0.964847	0.964847	0.981285	0.951261	0.280057	0.998719	0.544122	0.957193	0.607404	0.673931	0.824858	0.832318	0.851459	0.951417	0.841473	0.875161	0.829787	0.929627	0.851424	0.821557	0.893276	0.960055	0.982562	0.994763	0.864518	0.960215	0.73273	0.84957	0.997743	0.805945	0.999701	0.688484	0.99868	0.929314	0.970227	0.995093	0.914971
ABCB6	0.761013	0.708876	0.99972	0.999725	0.599268	0.947247	0.99902	0.961049	0.961049	0.862671	0.794464	0.199678	0.998719	0.636661	0.951243	0.850544	0.925778	0.98057	0.856405	0.97711	0.949604	0.796149	0.932952	0.928342	0.906911	0.768301	0.664519	0.878938	0.760381	0.9937	0.972757	0.987712	0.885446	0.890588	0.968852	0.997738	0.838279	0.999701	0.572415	0.870102	0.510226	0.981188	0.987825	0.970396
ABCB7	0.581289	0.644053	0.99972	0.999725	0.90175	0.852289	0.99902	0.938228	0.938228	0.886663	0.877656	0.478111	0.998719	0.550421	0.937651	0.239693	0.501058	0.965796	0.961576	0.942519	0.897049	0.780995	0.785588	0.742417	0.981542	0.6161	0.542297	0.764609	0.836158	0.947877	0.755346	0.915014	0.74434	0.592558	0.84957	0.997738	0.96965	0.999701	0.953654	0.605118	0.573768	0.997053	0.99485	0.961914
ABCB8	0.581289	0.611354	0.99972	0.999725	0.350504	0.763574	0.99902	0.940052	0.940052	0.826495	0.867277	0.757413	0.998719	0.744395	0.967077	0.831683	0.503984	0.734149	0.874028	0.998857	0.981331	0.907829	0.719414	0.877518	0.69378	0.857034	0.579756	0.514891	0.916041	0.97168	0.994414	0.850407	0.95706	0.759935	0.860953	0.997738	0.973885	0.999701	0.907993	0.564676	0.950523	0.82188	0.814444	0.940528
ABCC1	0.899956	0.703844	0.99972	0.999725	0.0555907	0.182008	0.99902	0.933701	0.933701	0.199868	0.129994	0.967399	0.998719	0.991066	0.928111	0.568839	0.596997	0.993231	0.563833	0.630832	0.634318	0.780001	0.704262	0.875096	0.943551	0.980269	0.627856	0.602143	0.878454	0.976238	0.98151	0.950002	0.947214	0.990248	0.978003	0.985371	0.21919	0.999701	0.288014	0.655608	0.580681	0.248947	0.228055	0.472891
ABCC10	0.581289	0.559888	0.99972	0.999725	0.381697	0.652846	0.99902	0.985054	0.985054	0.779483	0.73442	0.523937	0.998719	0.57921	0.94997	0.426567	0.562417	0.865336	0.957285	0.990731	0.98919	0.913329	0.79135	0.975552	0.983824	0.904596	0.999726	0.865852	0.923131	0.994387	0.931136	0.782551	0.830856	0.6221	0.761536	0.997738	0.828449	0.999701	0.979403	0.739425	0.984244	0.761908	0.806233	0.899842
ABCC13	0.871703	0.601018	0.99972	0.999725	0.823125	0.773097	0.99902	0.94284	0.94284	0.397868	0.317305	0.0951329	0.998719	0.407462	0.951243	0.742801	0.982922	0.346288	0.573296	0.547745	0.470637	0.872982	0.930801	0.747026	0.240358	0.816362	0.718769	0.571593	0.625049	0.842304	0.607237	0.676572	0.626558	0.479223	0.566144	0.993832	0.371391	0.999701	0.290917	0.904528	0.422951	0.962135	0.988689	0.963658
ABCC2	0.993185	0.776505	0.99972	0.999725	0.0252945	0.905018	0.99902	0.980157	0.980157	0.523256	0.500755	0.590472	0.998719	0.799799	0.967077	0.716327	0.0834532	0.526284	0.940628	0.728396	0.929138	0.865207	0.631726	0.799997	0.264497	0.723881	0.552592	0.34028	0.933616	0.946999	0.958164	0.985008	0.992726	0.995132	0.968746	0.997738	0.878555	0.999701	0.649044	0.877063	0.948479	0.96139	0.940667	0.991533
ABCC3	0.759592	0.663473	0.99972	0.999725	0.884891	0.840845	0.99902	0.972103	0.972103	0.788135	0.753463	0.950346	0.998719	0.845326	0.928111	0.866833	0.494874	0.690851	0.708579	0.994062	0.717342	0.859023	0.836131	0.875391	0.898225	0.967811	0.861608	0.923968	0.872896	0.941796	0.934216	0.983011	0.859207	0.904335	0.993955	0.973168	0.723496	0.999701	0.82484	0.427439	0.710183	0.868073	0.795081	0.878739
ABCC4	0.732827	0.62661	0.99972	0.999725	0.546841	0.631963	0.99902	0.944256	0.944256	0.981209	0.787498	0.0951329	0.998719	0.313046	0.928111	0.652462	0.616786	0.868527	0.732517	0.907845	0.839929	0.974496	0.944149	0.922615	0.778177	0.992762	0.863684	0.951508	0.908941	0.933435	0.816872	0.781468	0.827651	0.699919	0.746954	0.984098	0.826067	0.999701	0.660709	0.618591	0.703294	0.994788	0.853943	0.992318
ABCC5	0.8414	0.993082	0.99972	0.999725	0.0159436	0.718737	0.99902	0.990337	0.990337	0.376937	0.461503	0.975253	0.998719	0.654446	0.939507	0.200481	0.0822622	0.365435	0.594991	0.45774	0.264782	0.587307	0.405174	0.468004	0.179905	0.234592	0.10854	0.0911725	0.157618	0.70247	0.171382	0.67713	0.214202	0.295667	0.512021	0.997738	0.716542	0.999701	0.326091	0.408665	0.617513	0.187065	0.475031	0.468734
ABCC6	0.821945	0.801212	0.99972	0.999725	0.00225789	0.286291	0.99902	0.930326	0.930326	0.0211261	0.0811559	0.667527	0.998719	0.831907	0.972525	0.996874	0.249735	0.257698	0.335314	0.534602	0.253207	0.812046	0.774804	0.646161	0.512749	0.696464	0.450163	0.460186	0.640153	0.969446	0.452671	0.805968	0.572887	0.660872	0.776441	0.695541	0.162905	0.999701	0.136534	0.23247	0.28904	0.363898	0.724328	0.588383
ABCD1	0.789353	0.949858	0.99972	0.999725	0.873752	0.992917	0.99902	0.972437	0.972437	0.631137	0.982373	0.655749	0.998719	0.614819	0.941801	0.522598	0.76504	0.699529	0.600543	0.960697	0.995359	0.984466	0.776101	0.996574	0.774281	0.829723	0.943672	0.737948	0.541109	0.988483	0.543481	0.757538	0.438794	0.649995	0.739037	0.997738	0.981436	0.999701	0.619568	0.704053	0.613476	0.944205	0.907693	0.875001
ABCD2	0.75125	0.747847	0.99972	0.999725	0.0058312	0.768178	0.99902	0.967245	0.967245	0.0878487	0.314012	0.428123	0.998719	0.476709	0.928111	0.666417	0.499899	0.324078	0.428771	0.552366	0.373435	0.760582	0.956035	0.719688	0.633755	0.63249	0.493694	0.678351	0.57288	0.981391	0.489538	0.872821	0.60188	0.894919	0.901237	0.997738	0.504195	0.999701	0.506606	0.563892	0.705334	0.284091	0.508981	0.585749
ABCD3	0.749684	0.559888	0.99972	0.999725	0.634046	0.981678	0.999696	0.990337	0.990337	0.935305	0.81474	0.88115	0.998719	0.983603	0.956113	0.408588	0.812901	0.924526	0.86371	0.917677	0.981331	0.900683	0.885232	0.877374	0.88853	0.80604	0.77005	0.93145	0.723727	0.9154	0.740516	0.868409	0.726477	0.792905	0.907168	0.984098	0.949214	0.999701	0.961166	0.930901	0.941475	0.976563	0.821853	0.948821
ABCD4	0.581289	0.559888	0.99972	0.999725	0.105342	0.627573	0.99902	0.973709	0.973709	0.8635	0.378039	0.93689	0.999038	0.981017	0.999236	0.96757	0.641189	0.872584	0.974185	0.863062	0.805118	0.868539	0.524692	0.954586	0.648709	0.909907	0.352654	0.312951	0.881081	0.952654	0.890296	0.90166	0.911368	0.960824	0.947503	0.997738	0.546955	0.999701	0.348559	0.821701	0.85336	0.522837	0.598528	0.7766
ABCE1	0.813207	0.921335	0.99972	0.999725	0.34376	0.674132	0.99902	0.948579	0.948579	0.316259	0.504838	0.724071	0.998719	0.959816	0.951238	0.53786	0.952719	0.490176	0.489998	0.872534	0.650597	0.525389	0.755919	0.524975	0.607917	0.334431	0.503977	0.534791	0.234781	0.936492	0.395341	0.788726	0.327672	0.622954	0.74151	0.997738	0.682755	0.999701	0.812701	0.967136	0.992544	0.447341	0.733644	0.573657
ABCF1	0.927253	0.880679	0.99972	0.999725	0.761127	0.941199	0.99902	0.930326	0.930326	0.973798	0.813605	0.824443	0.998719	0.860135	0.928111	0.822721	0.996832	0.975709	0.96881	0.985739	0.67163	0.876607	0.819403	0.861254	0.964814	0.912984	0.815061	0.979363	0.895826	0.964156	0.987295	0.927369	0.951199	0.973134	0.938926	0.97815	0.777817	0.999701	0.576753	0.378552	0.449504	0.970999	0.805702	0.985311
ABCF2	0.959883	0.977575	0.99972	0.999725	0.951764	0.898967	0.99902	0.938228	0.938228	0.483094	0.923284	0.964609	0.998719	0.777405	0.931654	0.503281	0.550398	0.563857	0.794205	0.855282	0.963542	0.95355	0.944149	0.927479	0.621987	0.992206	0.979056	0.814334	0.80422	0.862143	0.831566	0.733782	0.843888	0.684662	0.677916	0.997738	0.730641	0.999701	0.595458	0.883224	0.804799	0.739642	0.769302	0.755433
ABCF3	0.709515	0.56707	0.99972	0.999725	0.789327	0.967449	0.99902	0.938228	0.938228	0.613301	0.78817	0.640508	0.998719	0.989889	0.936776	0.754144	0.926398	0.786527	0.596392	0.893634	0.713453	0.705258	0.773108	0.778885	0.781135	0.765831	0.889249	0.741539	0.941216	0.997396	0.993104	0.950351	0.973778	0.778899	0.932562	0.992998	0.716542	0.999701	0.629553	0.229863	0.271192	0.845236	0.792339	0.920807
ABCG1	0.816391	0.846466	0.99972	0.999725	5.33e-07	0.0493297	0.99902	0.930326	0.930326	0.000340912	3.37e-05	0.77837	0.998719	0.508675	0.96745	0.165142	0.0334902	0.021916	0.0177587	0.0254382	0.0124608	0.415843	0.46337	0.379548	0.146074	0.0930664	0.0991974	0.0888544	0.093117	0.690808	0.131357	0.632822	0.12585	0.296311	0.442478	0.386531	0.00234148	0.999701	0.000460756	0.109468	0.067492	0.00441385	0.0710173	0.0630697
ABCG2	0.75125	0.630652	0.99972	0.999725	0.494616	0.905756	0.99902	0.965404	0.965404	0.980623	0.835763	0.0951329	0.998719	0.375929	0.965598	0.692579	0.772158	0.927687	0.748686	0.9805	0.9448	0.913964	0.9564	0.99328	0.820772	0.910978	0.952222	0.989848	0.960679	0.967119	0.9146	0.816688	0.914419	0.76683	0.799114	0.997738	0.81559	0.999701	0.678497	0.960847	0.747228	0.914582	0.894824	0.953517
ABHD10	0.880908	0.937678	0.99972	0.999725	0.0963924	0.448615	0.99902	0.985054	0.985054	0.0693828	0.261827	0.823314	0.998719	0.775989	0.928111	0.71463	0.317566	0.211823	0.357604	0.646973	0.292358	0.67457	0.693311	0.535055	0.168516	0.345621	0.166037	0.205577	0.50776	0.836127	0.516507	0.751547	0.42865	0.475398	0.659443	0.997738	0.484943	0.999701	0.229825	0.511163	0.617828	0.228063	0.430599	0.425251
ABHD11	0.770641	0.801555	0.99972	0.999725	0.0514892	0.728347	0.99902	0.977549	0.977549	0.343071	0.0630143	0.466779	0.998719	0.943219	0.969272	0.654518	0.129611	0.508257	0.858475	0.664657	0.174215	0.888071	0.566648	0.892545	0.133369	0.600504	0.293786	0.177634	0.943191	0.729321	0.995264	0.715478	0.843113	0.501685	0.60498	0.997738	0.144599	0.999701	0.0150246	0.639966	0.111151	0.51647	0.737163	0.788289
ABHD12	0.838796	0.729478	0.99972	0.999725	0.648583	0.82016	0.99902	0.973314	0.973314	0.939761	0.731158	0.981505	0.998719	0.712539	0.941801	0.709582	0.709617	0.95557	0.992717	0.954983	0.806186	0.982524	0.775291	0.999401	0.927018	0.905154	0.661576	0.651541	0.914374	0.88894	0.877625	0.883527	0.8367	0.850334	0.986077	0.997738	0.782762	0.999701	0.862425	0.989754	0.8935	0.84871	0.892511	0.971905
ABHD13	0.852759	0.691916	0.99972	0.999725	0.542493	0.745485	0.99902	0.974995	0.974995	0.929382	0.971762	0.914086	0.998719	0.866816	0.928111	0.695542	0.284897	0.660241	0.950656	0.991193	0.846181	0.896932	0.990728	0.792164	0.456676	0.648792	0.459257	0.645653	0.681364	0.964694	0.641756	0.765597	0.608815	0.675014	0.744148	0.984098	0.991012	0.999701	0.803424	0.598819	0.814177	0.993367	0.92524	0.97293
ABHD14A	0.959148	0.898255	0.99972	0.999725	8.31e-05	0.48201	0.99902	0.930326	0.930326	0.0511187	0.0399645	0.915093	0.998719	0.794203	0.928111	0.983359	0.0754702	0.0816503	0.464505	0.120427	0.114917	0.653858	0.429629	0.682768	0.337535	0.556879	0.277545	0.195453	0.825322	0.774211	0.870367	0.773438	0.776975	0.547775	0.679298	0.890728	0.241257	0.999701	0.054443	0.216627	0.235073	0.309667	0.244921	0.404542
ABHD14B	0.581289	0.559888	0.99972	0.999725	0.0302563	0.608096	0.99902	0.944256	0.944256	0.374527	0.210862	0.376894	0.998719	0.510378	0.938879	0.496869	0.851725	0.812012	0.928396	0.62795	0.806028	0.805944	0.66285	0.8117	0.824734	0.813522	0.775148	0.680946	0.875016	0.862143	0.892126	0.974414	0.834632	0.994571	0.933126	0.806781	0.501771	0.999701	0.71833	0.798891	0.86183	0.727817	0.807642	0.897247
ABHD15	0.581289	0.559888	0.99972	0.999725	0.586928	0.907472	0.99902	0.930326	0.930326	0.875969	0.810746	0.516948	0.998719	0.850504	0.984018	0.815796	0.934985	0.675133	0.788767	0.964355	0.775708	0.87483	0.905139	0.944929	0.813994	0.890459	0.610791	0.704912	0.9446	0.976238	0.972757	0.998085	0.944908	0.986911	0.986077	0.984098	0.849351	0.999701	0.906613	0.584265	0.825209	0.917986	0.851252	0.917971
ABHD16A	0.807842	0.77851	0.99972	0.999725	0.396046	0.613831	0.99902	0.930326	0.930326	0.137769	0.396189	0.616594	0.998719	0.360263	0.936776	0.181203	0.77751	0.688203	0.525549	0.823711	0.896202	0.913329	0.962202	0.919627	0.758251	0.842603	0.997493	0.97049	0.723727	0.964498	0.72161	0.854679	0.808162	0.677674	0.814157	0.997738	0.604988	0.999701	0.503936	0.262523	0.96232	0.663304	0.700028	0.627859
ABHD17A	0.948448	0.730343	0.99972	0.999725	0.914699	0.992581	0.99902	0.948928	0.948928	0.968444	0.797324	0.837762	0.998719	0.974253	0.977722	0.993959	0.0849509	0.624527	0.897676	0.872871	0.764934	0.937438	0.592075	0.808018	0.176836	0.706016	0.312837	0.207822	0.990328	0.852748	0.973715	0.7802	0.875677	0.620805	0.702931	0.992711	0.786565	0.999701	0.295915	0.388956	0.495981	0.928067	0.963277	0.994596
ABHD17B	0.963583	0.771201	0.99972	0.999725	0.804519	0.919795	0.99902	0.941034	0.941034	0.991346	0.701297	0.913739	0.998719	0.939143	0.938308	0.815443	0.748783	0.85982	0.832318	0.905357	0.629096	0.812046	0.995761	0.698329	0.44581	0.647183	0.388948	0.546008	0.586006	0.964563	0.531895	0.722007	0.567742	0.547775	0.677916	0.997738	0.904207	0.999701	0.894256	0.733687	0.981793	0.880172	0.895346	0.992845
ABHD17C	0.888541	0.832165	0.99972	0.999725	0.924886	0.382909	0.99902	0.997211	0.997211	0.279626	0.438598	0.568618	0.998719	0.691775	0.936776	0.989059	0.92638	0.485447	0.968501	0.492559	0.630365	0.913964	0.941383	0.949507	0.921746	0.787134	0.424115	0.656172	0.897431	0.958728	0.843407	0.984317	0.788546	0.797129	0.975381	0.984098	0.264247	0.999701	0.392837	0.272597	0.292139	0.868117	0.989786	0.985311
ABHD18	0.5905	0.580251	0.99972	0.999725	0.623554	0.805365	0.99902	0.930326	0.930326	0.940913	0.848987	0.975692	0.998719	0.712074	0.9671	0.440492	0.784367	0.812435	0.505011	0.943215	0.91427	0.922335	0.67	0.980279	0.472808	0.98436	0.371713	0.424348	0.977354	0.949921	0.901603	0.974168	0.89443	0.97549	0.994751	0.984098	0.981719	0.999701	0.913462	0.218106	0.928821	0.970709	0.9221	0.996229
ABHD2	0.967927	0.960062	0.99972	0.999725	0.798548	0.945006	0.99902	0.998198	0.998198	0.91214	0.909764	0.562677	0.998719	0.592656	0.928111	0.177659	0.407462	0.829625	0.953937	0.958738	0.906563	0.944062	0.850283	0.985894	0.765181	0.600504	0.253998	0.514	0.712848	0.952986	0.74651	0.867133	0.60188	0.547775	0.799987	0.997738	0.914296	0.999701	0.883057	0.773314	0.652159	0.896861	0.992745	0.965659
ABHD3	0.985248	0.723169	0.99972	0.999725	0.204224	0.311847	0.99902	0.930326	0.930326	0.266767	0.336058	0.910229	0.998719	0.582112	0.928111	0.571496	0.880095	0.923739	0.553286	0.782221	0.816357	0.46613	0.626397	0.552953	0.820772	0.449248	0.882095	0.651408	0.502407	0.919018	0.575895	0.954713	0.58915	0.958119	0.923293	0.639693	0.571806	0.999701	0.531556	0.984318	0.917613	0.298007	0.705305	0.483169
ABHD4	0.883016	0.69802	0.99972	0.999725	0.961285	0.875825	0.99902	0.985054	0.985054	0.811921	0.60794	0.517905	0.998719	0.698647	0.928111	0.185594	0.233044	0.498122	0.715045	0.778627	0.651089	0.956135	0.942819	0.897682	0.872805	0.845632	0.542795	0.974291	0.724719	0.988483	0.740516	0.905467	0.656126	0.57468	0.854784	0.997738	0.762738	0.999717	0.564548	0.302214	0.728316	0.66747	0.724328	0.75384
ABHD5	0.590742	0.613438	0.99972	0.999725	1.82e-09	0.0569748	0.99902	0.930326	0.930326	0.000671109	0.00342971	0.905674	0.998719	0.648765	0.928111	0.181203	0.392133	0.151149	0.204414	0.171428	0.211921	0.33488	0.34094	0.410062	0.154757	0.157876	0.0840114	0.0624781	0.246839	0.738418	0.293599	0.743199	0.229488	0.359748	0.59714	0.814681	0.0539302	0.999701	0.082931	0.408034	0.54826	0.0219395	0.0405057	0.0630697
ABHD6	0.867412	0.791292	0.99972	0.999725	0.253786	0.942057	0.99902	0.972103	0.972103	0.861377	0.942016	0.560941	0.998719	0.925487	0.928111	0.942084	0.57074	0.980929	0.651221	0.97711	0.886286	0.709064	0.848357	0.814113	0.609969	0.740962	0.393912	0.506737	0.681418	0.982562	0.917657	0.983813	0.806448	0.854459	0.999704	0.993832	0.975331	0.999701	0.877684	0.823843	0.773946	0.917941	0.989887	0.927917
ABHD8	0.811495	0.870778	0.99972	0.999725	0.210075	0.878047	0.99902	0.973314	0.973314	0.414387	0.453751	0.935003	0.998719	0.86447	0.977613	0.390416	0.811671	0.340451	0.921975	0.780507	0.591884	0.812046	0.644651	0.783476	0.32421	0.829842	0.377279	0.294653	0.975146	0.930746	0.99613	0.914603	0.899214	0.824314	0.873342	0.868669	0.687803	0.999701	0.492674	0.936187	0.586869	0.831413	0.782858	0.782034
ABI1	0.58938	0.593585	0.99972	0.999725	0.106642	0.864565	0.99902	0.964377	0.964377	0.710779	0.652514	0.891561	0.998719	0.845794	0.958385	0.4989	0.859095	0.950181	0.956039	0.942306	0.81672	0.989838	0.775291	0.953739	0.669971	0.992367	0.542297	0.517003	0.842854	0.996507	0.89694	0.820539	0.881624	0.984101	0.854948	0.99571	0.8068	0.999701	0.559691	0.934657	0.887326	0.893287	0.827923	0.991533
ABI2	0.993054	0.945668	0.99972	0.999725	0.664235	0.878048	0.99902	0.991234	0.991234	0.622717	0.25793	0.896935	0.998719	0.971452	0.928111	0.997889	0.0972435	0.511657	0.947203	0.74663	0.367894	0.7694	0.695813	0.792038	0.341923	0.440306	0.465224	0.384825	0.384635	0.815175	0.734	0.682365	0.460215	0.531684	0.607864	0.997738	0.43164	0.999701	0.208398	0.856765	0.189912	0.652992	0.892075	0.867775
ABI3	0.674299	0.673877	0.99972	0.999725	0.290601	0.923911	0.99902	0.945995	0.945995	0.706155	0.877751	0.362741	0.998719	0.761813	0.928111	0.477431	0.864977	0.756587	0.883693	0.998857	0.821202	0.969747	0.989459	0.903899	0.949929	0.992571	0.952355	0.94265	0.825731	0.998222	0.810174	0.913237	0.874212	0.998347	0.944731	0.997738	0.916735	0.999701	0.957971	0.518934	0.749079	0.932827	0.848545	0.921418
ABITRAM	0.693136	0.637871	0.99972	0.999725	0.90399	0.977769	0.99902	0.935952	0.935952	0.907835	0.654193	0.713419	0.998719	0.618301	0.991759	0.763858	0.528196	0.761927	0.926555	0.962618	0.959981	0.981143	0.959519	0.907748	0.71312	0.994846	0.91284	0.979781	0.886549	0.815175	0.954342	0.765597	0.94306	0.46423	0.66785	0.997738	0.983486	0.999701	0.938102	0.886222	0.977074	0.787779	0.779685	0.841711
ABL1	0.581289	0.559888	0.99972	0.999725	0.115865	0.262131	0.99902	0.941592	0.941592	0.640703	0.43118	0.700995	0.998719	0.834791	0.992856	0.99976	0.729724	0.968426	0.705346	0.971335	0.77982	0.815734	0.792211	0.843517	0.884818	0.887667	0.675817	0.600971	0.90062	0.967119	0.988385	0.876798	0.94306	0.992317	0.936076	0.997738	0.545046	0.999701	0.508406	0.926624	0.953991	0.407867	0.51906	0.670762
ABL2	0.881571	0.684488	0.99972	0.999725	0.977838	0.878048	0.99902	0.984343	0.984343	0.984143	0.854742	0.47824	0.998719	0.533966	0.999236	0.663237	0.237577	0.677035	0.940375	0.887933	0.856509	0.950907	0.699165	0.843517	0.268722	0.723652	0.464795	0.350541	0.895465	0.845927	0.889706	0.722007	0.772787	0.507391	0.634191	0.996155	0.875199	0.999701	0.461907	0.386643	0.540687	0.952788	0.874357	0.979391
ABLIM1	0.73027	0.614116	0.99972	0.999725	0.0692294	0.387169	0.99902	0.971129	0.971129	0.142462	0.690951	0.287078	0.998719	0.60213	0.986964	0.873108	0.488816	0.74215	0.69923	0.881372	0.870997	0.616925	0.862484	0.708021	0.918746	0.796785	0.967191	0.86678	0.857882	0.952654	0.890296	0.862552	0.954331	0.731294	0.826029	0.911449	0.651778	0.999701	0.933758	0.878868	0.949989	0.382668	0.650754	0.501222
ABLIM2	0.73027	0.665647	0.99972	0.999725	0.907335	0.973375	0.99902	0.972437	0.972437	0.80268	0.979726	0.600849	0.998719	0.992658	0.976964	0.417893	0.730384	0.752844	0.933734	0.987959	0.792941	0.893856	0.941338	0.973775	0.949755	0.960741	0.860978	0.897882	0.915177	0.997396	0.93374	0.912956	0.971044	0.857134	0.907168	0.997738	0.825501	0.999701	0.789979	0.842297	0.826085	0.925148	0.986403	0.984722
ABLIM3	0.837795	0.813566	0.99972	0.999725	0.436579	0.875904	0.99902	0.947854	0.947854	0.935729	0.995889	0.318986	0.998719	0.340745	0.928111	0.430298	0.378595	0.67316	0.884433	0.964355	0.900658	0.933672	0.909854	0.958712	0.994813	0.843975	0.559013	0.788184	0.745362	0.997396	0.945174	0.91867	0.798365	0.934733	0.935725	0.997738	0.966128	0.999701	0.813777	0.970227	0.933865	0.709306	0.85352	0.798171
ABO	0.870131	0.852384	0.99972	0.999725	0.915752	0.892898	0.99902	0.951016	0.951016	0.854615	0.580428	0.972211	0.998719	0.920987	0.969626	0.939887	0.698562	0.634952	0.733885	0.531949	0.827638	0.970793	0.996062	0.979635	0.267276	0.881913	0.810543	0.72455	0.997258	0.967945	0.947275	0.864085	0.982601	0.988529	0.923293	0.984098	0.805962	0.999701	0.995476	0.978233	0.994329	0.788183	0.785542	0.918867
ABR	0.912266	0.971629	0.99972	0.999725	0.11373	0.800283	0.99902	0.930326	0.930326	0.16552	0.221199	0.653287	0.998719	0.678235	0.928111	0.31148	0.160355	0.0983568	0.317478	0.510374	0.387016	0.718599	0.787897	0.597429	0.343052	0.437809	0.30243	0.398921	0.28625	0.874564	0.392462	0.67713	0.315365	0.441671	0.566144	0.971245	0.515227	0.999701	0.257049	0.276708	0.455574	0.422766	0.376568	0.455812
ABRACL	0.744039	0.572878	0.99972	0.999725	0.955438	0.892708	0.99902	0.996897	0.996897	0.752997	0.986414	0.342612	0.998719	0.566933	0.930615	0.345772	0.358337	0.718447	0.99238	0.861167	0.86156	0.837049	0.833905	0.863519	0.771905	0.878393	0.428408	0.642364	0.918297	0.867747	0.98151	0.792949	0.860343	0.470198	0.694757	0.929217	0.932	0.999701	0.940236	0.375825	0.895063	0.943047	0.947724	0.96669
ABRAXAS1	0.581289	0.581549	0.99972	0.999725	0.377732	0.502443	0.99902	0.967971	0.967971	0.398948	0.503738	0.490756	0.998719	0.471933	0.940546	0.165142	0.159142	0.418573	0.679698	0.838844	0.789289	0.703187	0.691538	0.583909	0.536418	0.377148	0.215299	0.294189	0.411705	0.894494	0.406536	0.690738	0.372381	0.419076	0.604521	0.997738	0.615507	0.999701	0.456576	0.235261	0.819932	0.395719	0.489772	0.512958
ABRAXAS2	0.978339	0.969229	0.99972	0.999725	0.713283	0.78308	0.99902	0.930326	0.930326	0.49733	0.304699	0.276594	0.998719	0.298076	0.933631	0.318508	0.54809	0.682911	0.693095	0.649453	0.865957	0.999402	0.979882	0.995987	0.775942	0.921389	0.995677	0.916107	0.717486	0.906544	0.598689	0.821462	0.803517	0.705357	0.769351	0.984098	0.332764	0.999701	0.590818	0.31689	0.681807	0.84224	0.770657	0.908515
ABT1	0.955181	0.922415	0.99972	0.999725	0.0280003	0.730077	0.99902	0.960314	0.960314	0.242064	0.104857	0.684987	0.998719	0.5153	0.928111	0.735596	0.102969	0.35388	0.936068	0.319288	0.281897	0.874322	0.804191	0.81956	0.20866	0.620441	0.160404	0.225165	0.903903	0.897945	0.890296	0.806443	0.695114	0.544722	0.729295	0.997738	0.27336	0.999701	0.109258	0.391532	0.233947	0.678382	0.76708	0.923374
ABTB1	0.936708	0.96792	0.99972	0.999725	0.397997	0.994934	0.99902	0.985054	0.985054	0.587237	0.902847	0.839481	0.998719	0.987442	0.928111	0.493567	0.849221	0.978971	0.832318	0.97414	0.956885	0.939153	0.989832	0.991389	0.513892	0.891952	0.734886	0.942915	0.873236	0.920546	0.971133	0.911198	0.95169	0.820607	0.936184	0.997738	0.716542	0.999701	0.769213	0.8189	0.652927	0.781101	0.939531	0.764845
ABTB2	0.983337	0.854738	0.99972	0.999725	0.764958	0.909156	0.99902	0.960314	0.960314	0.658878	0.449366	0.808656	0.998719	0.916949	0.978833	0.950423	0.688301	0.997945	0.772769	0.971499	0.923108	0.891958	0.86621	0.852741	0.974238	0.912089	0.878907	0.898664	0.918976	0.954588	0.99059	0.967992	0.99491	0.945886	0.995748	0.997738	0.611036	0.999701	0.458935	0.698912	0.627276	0.557454	0.59108	0.741784
ACAA1	0.721268	0.931753	0.99972	0.999725	0.672876	0.983342	0.99902	0.984505	0.984505	0.916784	0.716492	0.997184	0.998719	0.706556	0.928111	0.947493	0.102019	0.490154	0.834217	0.653368	0.93502	0.96626	0.78618	0.876594	0.346016	0.923256	0.727018	0.551131	0.996365	0.736493	0.913806	0.751547	0.894873	0.714787	0.675214	0.923332	0.376247	0.999701	0.433186	0.87486	0.547726	0.82145	0.944023	0.994291
ACAA2	0.900002	0.796984	0.99972	0.999725	0.25057	0.431151	0.99902	0.930326	0.930326	0.763112	0.650057	0.530615	0.998719	0.896774	0.928111	0.586582	0.742524	0.941911	0.745665	0.995708	0.883971	0.530539	0.616373	0.431339	0.573228	0.365055	0.258682	0.311815	0.425687	0.866152	0.545623	0.831521	0.453338	0.624956	0.757478	0.890728	0.522324	0.999701	0.653123	0.9581	0.773533	0.835244	0.785494	0.918495
ACACA	0.837795	0.677178	0.99972	0.999725	0.17022	0.604922	0.99902	0.930326	0.930326	0.426029	0.57814	0.893204	0.998719	0.953799	0.9655	0.976511	0.648618	0.883514	0.759808	0.818071	0.814419	0.836173	0.942141	0.95473	0.820866	0.957119	0.956463	0.994145	0.979959	0.969446	0.972757	0.886608	0.979384	0.952261	0.893161	0.993832	0.684228	0.999701	0.818376	0.908293	0.79819	0.564542	0.552092	0.611898
ACACB	0.928057	0.730934	0.99972	0.999725	0.219866	0.45197	0.99902	0.96419	0.96419	0.524491	0.343298	0.878396	0.998719	0.854137	0.939507	0.603435	0.614696	0.629038	0.931391	0.971829	0.692157	0.709823	0.848163	0.866759	0.744013	0.89931	0.847222	0.98077	0.997258	0.998222	0.938283	0.890825	0.952254	0.816667	0.889131	0.857796	0.597339	0.999701	0.996664	0.838002	0.758155	0.298119	0.257901	0.39747
ACAD10	0.582766	0.559888	0.99972	0.999725	0.736604	0.538877	0.99902	0.973709	0.973709	0.994629	0.884227	0.586082	0.998719	0.722485	0.928111	0.493307	0.194183	0.42201	0.910623	0.930919	0.891469	0.873957	0.925481	0.956991	0.978809	0.978519	0.943214	0.920749	0.893007	0.950529	0.965583	0.801642	0.819462	0.667864	0.762531	0.99917	0.896335	0.999701	0.958936	0.627839	0.997547	0.757199	0.67672	0.901321
ACAD11	0.854107	0.922306	0.99972	0.999725	0.688691	0.982313	0.99902	0.930326	0.930326	0.948627	0.953411	0.817697	0.998719	0.755214	0.972525	0.916581	0.786265	0.812012	0.769699	0.994073	0.963571	0.949462	0.803462	0.939448	0.99736	0.985726	0.995029	0.958291	0.945184	0.997396	0.999691	0.953438	0.99206	0.967114	0.971609	0.997738	0.915649	0.999701	0.98404	0.921693	0.693768	0.836338	0.916554	0.811127
ACAD8	0.635601	0.794967	0.99972	0.999725	0.909378	0.971256	0.99902	0.930326	0.930326	0.803524	0.979681	0.985949	0.998719	0.920998	0.967077	0.99632	0.219001	0.801269	0.857003	0.998904	0.814419	0.812046	0.93923	0.894352	0.499618	0.851803	0.726396	0.683704	0.922275	0.98892	0.985037	0.98776	0.981293	0.810253	0.969926	0.993832	0.969965	0.999701	0.967603	0.214843	0.892705	0.96578	0.960705	0.97149
ACAD9	0.700894	0.561289	0.99972	0.999725	0.0159759	0.314767	0.99902	0.930326	0.930326	0.283909	0.293628	0.611478	0.998719	0.807819	0.999236	0.90042	0.885905	0.949725	0.7906	0.800704	0.673216	0.587307	0.497177	0.822904	0.674945	0.64641	0.443369	0.375376	0.885787	0.953971	0.965583	0.964283	0.890026	0.861071	0.987557	0.852077	0.484943	0.999701	0.783392	0.920295	0.967609	0.299006	0.564051	0.493975
ACADM	0.581289	0.559888	0.99972	0.999725	0.751312	0.938659	0.99902	0.938559	0.938559	0.795661	0.834006	0.34894	0.998719	0.330183	0.969538	0.165142	0.482259	0.980929	0.960465	0.942519	0.953871	0.996666	0.950126	0.961876	0.956608	0.891108	0.717301	0.926015	0.790551	0.971102	0.905685	0.847549	0.869305	0.627392	0.799114	0.997738	0.898674	0.999701	0.83949	0.366026	0.771125	0.989135	0.954275	0.991523
ACADS	0.581289	0.657345	0.99972	0.999725	0.433927	0.883028	0.99902	0.945703	0.945703	0.851659	0.446658	0.451153	0.998719	0.660857	0.957193	0.972044	0.824912	0.736344	0.97025	0.950043	0.747537	0.60981	0.52149	0.55525	0.224575	0.498082	0.300439	0.223806	0.814678	0.926504	0.864402	0.969162	0.696685	0.971031	0.945918	0.997738	0.597349	0.999701	0.39239	0.811052	0.531622	0.699869	0.613983	0.903099
ACADSB	0.954203	0.986031	0.99972	0.999725	0.934731	0.32924	0.99902	0.938228	0.938228	0.391051	0.344885	0.591992	0.998719	0.763229	0.972525	0.8182	0.974195	0.973021	0.677292	0.888549	0.777628	0.74915	0.958148	0.610279	0.803653	0.585846	0.832488	0.825792	0.503042	0.964156	0.38077	0.803091	0.476131	0.779398	0.787998	0.984098	0.556942	0.999701	0.361046	0.408034	0.829096	0.618631	0.937519	0.896739
ACADVL	0.90563	0.659129	0.99972	0.999725	0.000521259	0.72533	0.99902	0.930326	0.930326	0.0145034	0.0844495	0.519457	0.998719	0.692125	0.928111	0.247379	0.264277	0.202882	0.245212	0.282739	0.245129	0.95355	0.994559	0.915897	0.763529	0.811855	0.49703	0.77581	0.784852	0.951006	0.683169	0.753928	0.751587	0.477737	0.691931	0.997738	0.249513	0.999701	0.156109	0.13371	0.185839	0.476164	0.641959	0.754661
ACAP1	0.967817	0.888717	0.99972	0.999725	0.319703	0.71926	0.99902	0.938228	0.938228	0.202499	0.312811	0.517905	0.999038	0.799522	0.935107	0.604189	0.716976	0.199423	0.490991	0.661525	0.916001	0.718589	0.931087	0.583909	0.741325	0.644265	0.641504	0.641961	0.470338	0.924507	0.529996	0.726087	0.470515	0.464583	0.654445	0.997738	0.473129	0.999701	0.518239	0.42334	0.848297	0.674983	0.542634	0.611599
ACAP2	0.824552	0.824084	0.99972	0.999725	0.000524146	0.437521	0.99902	0.930326	0.930326	0.0617793	0.112717	0.48598	0.998719	0.407911	0.976964	0.376987	0.558138	0.268762	0.524814	0.325468	0.589014	0.788387	0.400363	0.889548	0.361786	0.570734	0.217772	0.177728	0.90681	0.820383	0.965583	0.86456	0.81263	0.538208	0.755012	0.808069	0.286377	0.999701	0.145407	0.319936	0.681002	0.271575	0.287124	0.344517
ACAP3	0.736559	0.629842	0.99972	0.999725	0.27298	0.986355	0.99902	0.962864	0.962864	0.391917	0.813623	0.83034	0.999038	0.915366	0.985521	0.874404	0.264277	0.295514	0.773966	0.821692	0.897756	0.98133	0.916537	0.927277	0.635349	0.840457	0.839074	0.864883	0.666115	0.995014	0.581428	0.680019	0.608887	0.52928	0.659443	0.997738	0.978016	0.999701	0.981017	0.582728	0.997076	0.856741	0.57447	0.745472
ACAT1	0.581289	0.643613	0.99972	0.999725	0.628277	0.972723	0.99902	0.960123	0.960123	0.792189	0.89555	0.674854	0.998719	0.456551	0.980234	0.370721	0.506869	0.865777	0.840983	0.860445	0.893266	0.93513	0.765932	0.933863	0.989592	0.886644	0.524938	0.681376	0.807987	0.951006	0.945227	0.800198	0.899953	0.577593	0.747284	0.997738	0.962397	0.999701	0.873409	0.790301	0.671976	0.970227	0.940857	0.976848
ACAT2	0.672494	0.601018	0.99972	0.999725	0.0408952	0.765109	0.99902	0.938228	0.938228	0.38818	0.242577	0.384052	0.998719	0.360052	0.952299	0.181203	0.0401277	0.271878	0.454993	0.347638	0.192442	0.808324	0.622137	0.823581	0.445883	0.511141	0.146356	0.233559	0.605018	0.8441	0.697112	0.698128	0.591224	0.344458	0.576272	0.997738	0.44461	0.999701	0.140594	0.146632	0.216842	0.221072	0.407631	0.454401
ACBD3	0.934518	0.988926	0.99972	0.999725	0.662742	0.884711	0.99902	0.980962	0.980962	0.942986	0.598575	0.641714	0.998719	0.957911	0.977722	0.757697	0.785718	0.942125	0.949655	0.759833	0.854319	0.837787	0.930801	0.848947	0.929912	0.872427	0.93666	0.898633	0.644747	0.987419	0.811556	0.887719	0.793331	0.91069	0.910323	0.99511	0.59127	0.999701	0.363171	0.560995	0.427643	0.979563	0.778264	0.987802
ACBD4	0.581289	0.701323	0.99972	0.999725	0.0251881	0.529626	0.99902	0.94994	0.94994	0.178844	0.0662029	0.574721	0.998719	0.778009	0.928111	0.960923	0.488816	0.587871	0.834092	0.435749	0.447467	0.658373	0.419031	0.755024	0.203948	0.654447	0.210565	0.14003	0.895465	0.719459	0.867414	0.866599	0.85574	0.477223	0.720467	0.997738	0.207277	0.999701	0.149469	0.37992	0.613075	0.378092	0.192116	0.463364
ACBD5	0.90794	0.708306	0.99972	0.999725	0.543813	0.852564	0.99902	0.980157	0.980157	0.641466	0.752776	0.894719	0.998719	0.99252	0.956248	0.745797	0.467222	0.788205	0.938803	0.82877	0.985638	0.891189	0.88765	0.814113	0.6736	0.63402	0.581614	0.682268	0.626098	0.951006	0.722582	0.733782	0.653441	0.613049	0.688896	0.997738	0.826364	0.999701	0.882052	0.50323	0.871398	0.981879	0.861198	0.985459
ACBD6	0.723529	0.676637	0.99972	0.999725	0.427351	0.628923	0.99902	0.940052	0.940052	0.651459	0.673227	0.702179	0.998719	0.61152	0.973006	0.216956	0.282107	0.48373	0.734155	0.463863	0.63092	0.963266	0.911892	0.97269	0.889553	0.934223	0.60416	0.788971	0.840018	0.957203	0.833012	0.781176	0.762967	0.477223	0.714006	0.933825	0.524406	0.999701	0.488134	0.109468	0.461102	0.77978	0.777381	0.796658
ACCS	0.76461	0.661744	0.99972	0.999725	0.235801	0.933896	0.99902	0.971129	0.971129	0.711989	0.361998	0.621273	0.998719	0.968253	0.928111	0.916065	0.987196	0.99309	0.942061	0.86101	0.536864	0.789731	0.491456	0.773842	0.324239	0.808748	0.282916	0.204382	0.969931	0.72459	0.925537	0.76002	0.992041	0.537875	0.661868	0.974554	0.80304	0.999701	0.688484	0.980263	0.968855	0.606752	0.857363	0.930638
ACD	0.808838	0.939054	0.99972	0.999725	0.897928	0.767931	0.99902	0.938228	0.938228	0.556793	0.754303	0.905674	0.998719	0.727813	0.936776	0.50475	0.878394	0.810292	0.832261	0.981269	0.965946	0.591024	0.914529	0.510236	0.79312	0.418609	0.648451	0.718414	0.363683	0.961178	0.41169	0.730387	0.355094	0.559938	0.681243	0.854073	0.555516	0.999701	0.999636	0.741336	0.916653	0.927302	0.82894	0.843682
ACE	0.92967	0.668687	0.99972	0.999725	0.227392	0.992664	0.99902	0.997032	0.997032	0.931123	0.688463	0.533443	0.998719	0.509662	0.999627	0.414699	0.662202	0.940365	0.827647	0.786743	0.9448	0.973386	0.972095	0.932444	0.836502	0.828372	0.811106	0.924399	0.935151	0.989239	0.971133	0.937658	0.987083	0.902094	0.931426	0.997738	0.880139	0.999701	0.775174	0.508503	0.977702	0.954398	0.970911	0.954377
ACER2	0.799983	0.77098	0.99972	0.999725	0.479554	0.814646	0.99902	0.963385	0.963385	0.706777	0.50994	0.640594	0.998719	0.69349	0.936776	0.695987	0.740551	0.908632	0.987268	0.982246	0.77982	0.906835	0.97564	0.847066	0.679582	0.909267	0.888283	0.880366	0.872666	0.961262	0.987295	0.952912	0.885382	0.898663	0.928921	0.997738	0.750199	0.999701	0.456889	0.860918	0.538024	0.90365	0.594293	0.958921
ACER3	0.808838	0.611354	0.99972	0.999725	0.835303	0.745449	0.99902	0.961049	0.961049	0.827074	0.939136	0.384052	0.998719	0.701969	0.951238	0.532771	0.982253	0.861402	0.872637	0.994803	0.964009	0.812046	0.892293	0.789081	0.751394	0.948034	0.802355	0.765612	0.912986	0.919018	0.927334	0.906363	0.986335	0.837799	0.864042	0.997738	0.994169	0.999701	0.731412	0.527648	0.833883	0.791272	0.889298	0.778805
ACHE	0.936708	0.816794	0.99972	0.999725	0.625993	0.826832	0.99902	0.947854	0.947854	0.905615	0.83713	0.453988	0.998719	0.529001	0.991759	0.588006	0.655251	0.466508	0.851053	0.65861	0.758614	0.892178	0.890028	0.79854	0.437376	0.744249	0.950252	0.692423	0.680427	0.70247	0.607237	0.677309	0.658119	0.511578	0.566144	0.984098	0.981719	0.999701	0.563692	0.927272	0.777199	0.772288	0.641959	0.928651
ACIN1	0.990991	0.643252	0.99972	0.999725	0.669531	0.832201	0.99902	0.950451	0.950451	0.708838	0.378039	0.655388	0.998719	0.932762	0.928111	0.654473	0.558663	0.90992	0.848136	0.885507	0.449283	0.993337	0.959915	0.907048	0.572391	0.740236	0.565927	0.690316	0.880693	0.981856	0.834517	0.849159	0.709675	0.701647	0.816807	0.957569	0.692723	0.999701	0.339848	0.430392	0.364285	0.992606	0.949196	0.943259
ACKR1	0.982153	0.783548	0.99972	0.999725	0.858144	0.882809	0.99902	0.976374	0.976374	0.621659	0.871577	0.682254	0.998719	0.820258	0.957193	0.995564	0.756529	0.973277	0.428771	0.861636	0.609798	0.943671	0.78171	0.967105	0.313874	0.992762	0.439389	0.418169	0.997348	0.955767	0.954342	0.88426	0.952254	0.743748	0.854708	0.984098	0.88099	0.999701	0.525319	0.214067	0.892288	0.933758	0.999543	0.835317
ACKR3	0.813415	0.925445	0.99972	0.999725	0.00961988	0.702206	0.99902	0.974433	0.974433	0.855493	0.840021	0.838855	0.998719	0.778603	0.931654	0.650908	0.238029	0.819987	0.947562	0.87469	0.757514	0.599607	0.46337	0.729011	0.20866	0.622951	0.186198	0.151642	0.952035	0.83304	0.989601	0.816688	0.95706	0.590965	0.729096	0.926186	0.771531	0.999701	0.981017	0.935416	0.900317	0.854199	0.894824	0.897247
ACLY	0.723817	0.65032	0.99972	0.999725	0.459546	0.877035	0.99902	0.944256	0.944256	0.945461	0.936761	0.313468	0.998719	0.685865	0.930711	0.447583	0.620226	0.844949	0.913937	0.906432	0.923383	0.710115	0.874708	0.727551	0.823335	0.894066	0.955688	0.819554	0.945184	0.997396	0.987774	0.903462	0.997075	0.79945	0.894198	0.997738	0.895717	0.999701	0.622312	0.18248	0.668808	0.970999	0.962119	0.996365
ACO1	0.854107	0.87116	0.99972	0.999725	0.999666	0.752879	0.99902	0.974433	0.974433	0.916381	0.840021	0.78097	0.998719	0.910216	0.96176	0.788191	0.283168	0.562756	0.915328	0.625647	0.731461	0.869627	0.999276	0.953739	0.737814	0.943061	0.526694	0.729183	0.981342	0.933435	0.968866	0.796432	0.902387	0.613688	0.742183	0.997738	0.769648	0.999701	0.36396	0.531087	0.336281	0.707937	0.541298	0.78156
ACO2	0.668113	0.61138	0.99972	0.999725	0.0959226	0.635619	0.99902	0.981485	0.981485	0.620387	0.385976	0.588111	0.998719	0.93343	0.928111	0.513598	0.81438	0.878009	0.928306	0.816073	0.850098	0.696647	0.474263	0.660418	0.406224	0.824058	0.618837	0.348731	0.95362	0.837673	0.998014	0.978313	0.987332	0.991468	0.930979	0.997738	0.579135	0.999701	0.58302	0.411558	0.965202	0.763126	0.886169	0.970613
ACOT11	0.952489	0.894613	0.99972	0.999725	0.718051	0.805365	0.99902	0.985559	0.985559	0.758599	0.573753	0.775686	0.998719	0.826661	0.930297	0.888199	0.949336	0.636022	0.778496	0.958738	0.976387	0.998168	0.935846	0.996231	0.918548	0.984179	0.854536	0.989848	0.93604	0.988483	0.973715	0.946813	0.959004	0.862854	0.947661	0.984098	0.502088	0.999701	0.826459	0.945993	0.74781	0.690747	0.624967	0.655055
ACOT13	0.581289	0.559888	0.99972	0.999725	0.561077	0.770489	0.99902	0.979063	0.979063	0.483843	0.543161	0.326511	0.999155	0.501049	0.962689	0.223051	0.133103	0.896163	0.852845	0.928038	0.95334	0.754565	0.886876	0.713133	0.760563	0.812837	0.921636	0.774421	0.933628	0.997396	0.940269	0.927369	0.920825	0.76672	0.910323	0.997738	0.817324	0.999701	0.942216	0.247254	0.932999	0.465136	0.627763	0.741784
ACOT2	0.715877	0.971905	0.99972	0.999725	0.00401209	0.203856	0.99902	0.984505	0.984505	0.211791	0.103287	0.566166	0.998719	0.974413	0.928111	0.707819	0.331721	0.490176	0.667926	0.643674	0.130459	0.392757	0.406474	0.344243	0.0563401	0.149301	0.0723512	0.0523864	0.252571	0.722716	0.32591	0.675096	0.24164	0.382571	0.512021	0.993147	0.264629	0.999701	0.130668	0.956211	0.419145	0.123734	0.227172	0.400607
ACOT4	0.750385	0.961618	0.99972	0.999725	0.0580757	0.53206	0.99902	0.938228	0.938228	0.255022	0.245565	0.638716	0.998719	0.997066	0.928111	0.505525	0.293508	0.363468	0.20804	0.722873	0.349991	0.547732	0.406474	0.594357	0.0609755	0.398486	0.0995864	0.0746107	0.400102	0.667181	0.706755	0.675096	0.413794	0.34907	0.512021	0.875645	0.506766	0.999701	0.278545	0.663329	0.505144	0.140982	0.176362	0.319172
ACOT7	NA	NA	NA	NA	NA	NA	NA	NA	NA	NA	NA	NA	NA	NA	NA	NA	NA	NA	NA	NA	NA	NA	NA	NA	NA	NA	NA	NA	NA	NA	NA	NA	NA	NA	NA	NA	NA	NA	NA	NA	NA	NA	NA	NA
ACOT8	0.796156	0.85258	0.99972	0.999725	0.125445	0.790835	0.99902	0.982989	0.982989	0.742356	0.525915	0.877949	0.998719	0.688365	0.928111	0.59958	0.709243	0.420267	0.809665	0.588095	0.336024	0.818231	0.571042	0.79854	0.119589	0.720622	0.242802	0.167125	0.94737	0.862143	0.987312	0.885961	0.968158	0.750891	0.816807	0.997738	0.670817	0.999701	0.240665	0.898427	0.179331	0.424921	0.354199	0.742841
ACOT9	0.83503	0.970746	0.99972	0.999725	0.0129879	0.406247	0.99902	0.938228	0.938228	0.0211261	0.0301553	0.695777	0.998719	0.60213	0.9655	0.659915	0.516481	0.927872	0.618611	0.752832	0.578642	0.837787	0.886656	0.866421	0.70597	0.824703	0.827563	0.874625	0.991909	0.982562	0.954033	0.967992	0.95169	0.848892	0.992964	0.997298	0.221463	0.999701	0.111908	0.488569	0.550734	0.762502	0.713273	0.908776
ACOX1	0.740521	0.736458	0.99972	0.999725	1.35e-05	0.144039	0.99902	0.930326	0.930326	0.00159646	0.00506865	0.47178	0.998719	0.445032	0.982245	0.241984	0.334076	0.138806	0.241416	0.280511	0.250833	0.588281	0.515984	0.548063	0.254434	0.270646	0.153476	0.168563	0.336624	0.847867	0.32591	0.727244	0.274934	0.450108	0.624649	0.760604	0.0549695	0.999701	0.0370847	0.214067	0.490421	0.0603265	0.118101	0.145434
ACOX3	0.683608	0.58274	0.99972	0.999725	0.314448	0.706228	0.99902	0.980157	0.980157	0.944496	0.929603	0.868242	0.998719	0.934937	0.990928	0.811035	0.709346	0.917385	0.968819	0.9805	0.860807	0.707225	0.811759	0.821645	0.875366	0.861652	0.589991	0.682324	0.899339	0.980283	0.991909	0.965877	0.968918	0.968244	0.97905	0.997738	0.923886	0.999701	0.840792	0.256481	0.862132	0.931325	0.983628	0.968883
ACOXL	0.891248	0.773151	0.99972	0.999725	0.0243235	0.542999	0.99902	0.954976	0.954976	0.232687	0.428447	0.609137	0.998719	0.950412	0.967736	0.845734	0.736319	0.290398	0.68611	0.631526	0.658698	0.733529	0.587754	0.83887	0.694848	0.824937	0.219281	0.349673	0.794567	0.88555	0.918411	0.96621	0.883891	0.724251	0.951322	0.871029	0.583741	0.999701	0.577425	0.766223	0.603771	0.293274	0.670666	0.671452
ACP1	0.723817	0.559888	0.99972	0.999725	0.955541	0.959785	0.99902	0.970952	0.970952	0.804689	0.595181	0.140527	0.998719	0.484973	0.999236	0.610561	0.215945	0.42533	0.784288	0.741511	0.936308	0.972543	0.91387	0.91452	0.632638	0.751711	0.455832	0.576013	0.908288	0.947877	0.851499	0.70945	0.74449	0.448414	0.640537	0.997738	0.695578	0.999701	0.661969	0.610644	0.916653	0.721926	0.968341	0.823757
ACP2	0.609706	0.819557	0.99972	0.999725	0.0404266	0.766369	0.99902	0.978777	0.978777	0.903639	0.767671	0.96073	0.998719	0.711606	0.95173	0.94001	0.798569	0.640133	0.845615	0.999506	0.897049	0.474262	0.374767	0.639383	0.165206	0.433468	0.167426	0.101941	0.87252	0.734154	0.905563	0.905467	0.825095	0.670074	0.7887	0.997738	0.981794	0.999701	0.915226	0.436997	0.943085	0.941522	0.87541	0.984942
ACP3	0.683608	0.785137	0.99972	0.999725	0.196017	0.98008	0.99902	0.980962	0.980962	0.429318	0.247423	0.483309	0.998719	0.725316	0.928111	0.27775	0.404484	0.274178	0.837649	0.620426	0.655038	0.890278	0.716044	0.877238	0.567704	0.577767	0.196839	0.373766	0.785447	0.914243	0.818988	0.90783	0.694765	0.532629	0.814157	0.997738	0.598593	0.999701	0.240761	0.57972	0.739132	0.86042	0.83166	0.961914
ACP5	0.947511	0.837251	0.99972	0.999725	0.00202084	0.679319	0.99902	0.938228	0.938228	0.095112	0.111529	0.682389	0.998719	0.698445	0.967585	0.717945	0.427021	0.143296	0.563909	0.312876	0.432216	0.679086	0.480101	0.547224	0.0791369	0.430455	0.218893	0.148606	0.610474	0.718361	0.632497	0.701195	0.424584	0.512742	0.59835	0.875645	0.433673	0.999701	0.302295	0.658217	0.667651	0.247007	0.246557	0.408022
ACP6	0.745451	0.76054	0.99972	0.999725	0.226136	0.88471	0.99902	0.930326	0.930326	0.701698	0.951808	0.848044	0.998719	0.827309	0.962689	0.692154	0.249735	0.775357	0.890183	0.917018	0.987181	0.892944	0.826607	0.966826	0.99279	0.836161	0.637747	0.754568	0.552447	0.971102	0.60517	0.773438	0.52882	0.912006	0.787998	0.997738	0.958341	0.999701	0.941056	0.919573	0.689651	0.976632	0.937803	0.997474
ACRBP	0.94713	0.929935	0.99972	0.999725	0.232978	0.756147	0.99902	0.980157	0.980157	0.429318	0.296073	0.586857	0.998719	0.901446	0.930168	0.644388	0.891727	0.727045	0.909319	0.704865	0.784685	0.93546	0.93889	0.822904	0.310507	0.960741	0.759779	0.600101	0.89662	0.947877	0.976132	0.866278	0.975247	0.779198	0.839454	0.997738	0.428681	0.999701	0.307771	0.977854	0.505028	0.961835	0.835299	0.984474
ACSBG1	0.981477	0.730943	0.99972	0.999725	0.67355	0.960651	0.99902	0.980157	0.980157	0.95005	0.64551	0.072364	0.998719	0.181866	0.930711	0.30189	0.794301	0.990101	0.851053	0.999154	0.780673	0.980357	0.90291	0.995404	0.931975	0.996182	0.601459	0.72531	0.9446	0.967832	0.986179	0.901919	0.845361	0.874067	0.887778	0.97815	0.68412	0.999701	0.711078	0.649574	0.916576	0.667371	0.881565	0.82982
ACSF2	0.727747	0.912469	0.99972	0.999725	0.503223	0.959878	0.99902	0.930326	0.930326	0.665402	0.938744	0.635066	0.998719	0.971303	0.951238	0.735596	0.64463	0.444879	0.63617	0.784051	0.838739	0.637085	0.607065	0.649631	0.60917	0.681746	0.610358	0.484622	0.935248	0.951006	0.937393	0.959334	0.827138	0.988518	0.988375	0.997738	0.820261	0.999701	0.798512	0.131382	0.725705	0.652157	0.93947	0.963658
ACSF3	0.62836	0.677629	0.99972	0.999725	0.147762	0.649798	0.99902	0.980774	0.980774	0.636618	0.275022	0.717445	0.998719	0.762662	0.942693	0.883114	0.500948	0.888298	0.829169	0.637685	0.409884	0.897771	0.533905	0.885987	0.46354	0.896715	0.530965	0.386866	0.897431	0.913505	0.969835	0.998869	0.968054	0.999142	0.968852	0.984098	0.313046	0.999701	0.226977	0.934191	0.497141	0.838962	0.771301	0.946019
ACSL1	0.876999	0.924838	0.99972	0.999725	0.000109129	0.249384	0.99902	0.930326	0.930326	0.00706321	0.0826514	0.626108	0.998719	0.367775	0.971084	0.165427	0.294031	0.30512	0.204414	0.449837	0.460352	0.692294	0.566648	0.782999	0.300163	0.361193	0.14776	0.177634	0.477066	0.894494	0.530412	0.803645	0.428266	0.448414	0.697749	0.841738	0.300056	0.999701	0.125143	0.408208	0.985847	0.363514	0.393115	0.379494
ACSL3	0.674299	0.666473	0.99972	0.999725	0.0375821	0.729462	0.99902	0.980157	0.980157	0.316259	0.0797833	0.993935	0.998719	0.945736	0.967077	0.885974	0.695663	0.716773	0.745665	0.495466	0.436416	0.986124	0.682964	0.996814	0.378461	0.873943	0.321128	0.316736	0.961296	0.878418	0.99613	0.963883	0.964806	0.820648	0.894423	0.997738	0.229979	0.999701	0.0768449	0.741637	0.371253	0.529938	0.565071	0.851205
ACSL4	0.700894	0.747992	0.99972	0.999725	0.000109825	0.337771	0.99902	0.980157	0.980157	0.0494876	0.0706372	0.7126	0.998719	0.723421	0.9655	0.558197	0.700683	0.411429	0.558178	0.413712	0.468726	0.922612	0.657753	0.980602	0.48259	0.783842	0.422819	0.392494	0.961296	0.942818	0.976132	0.968814	0.912204	0.775828	0.915147	0.967222	0.206359	0.999701	0.115208	0.408335	0.585379	0.410977	0.371095	0.595587
ACSL5	0.789713	0.609493	0.99972	0.999725	0.709766	0.876906	0.99902	0.944256	0.944256	0.965132	0.690823	0.311003	0.998719	0.514284	0.991365	0.501675	0.880875	0.990658	0.968501	0.90903	0.726991	0.752265	0.911463	0.79854	0.951014	0.824058	0.847642	0.893631	0.865592	0.974826	0.948963	0.977543	0.921781	0.981989	0.968632	0.974554	0.809144	0.999701	0.405667	0.197917	0.459972	0.815388	0.976036	0.915485
ACSL6	0.967817	0.801555	0.99972	0.999725	0.0919403	0.640138	0.99902	0.930326	0.930326	0.305034	0.269479	0.561063	0.998719	0.817275	0.99503	0.801778	0.460553	0.345252	0.53804	0.704667	0.863893	0.754938	0.911463	0.702732	0.631646	0.719067	0.81542	0.712851	0.771179	0.985326	0.628573	0.784855	0.649491	0.663879	0.767303	0.871029	0.431787	0.999701	0.493129	0.712216	0.651711	0.759207	0.63239	0.952363
ACSM1	0.949525	0.797623	0.99972	0.999725	0.99314	0.923911	0.99902	0.977912	0.977912	0.918903	0.95284	0.337599	0.998719	0.563169	0.936632	0.565183	0.263443	0.622598	0.907608	0.776969	0.910821	0.986718	0.938896	0.940483	0.898336	0.929424	0.547053	0.702778	0.966934	0.967538	0.994233	0.96621	0.97508	0.92734	0.950605	0.993614	0.988666	0.999701	0.827718	0.408208	0.575848	0.904864	0.999708	0.991533
ACSM3	0.872982	0.824084	0.99972	0.999725	0.171285	0.537484	0.99902	0.930326	0.930326	0.208194	0.107849	0.302724	0.998719	0.562922	0.972525	0.434382	0.0391865	0.126666	0.358192	0.409967	0.264757	0.849983	0.84454	0.842119	0.979531	0.527378	0.412546	0.61549	0.471106	0.931679	0.485311	0.773438	0.345933	0.448414	0.688896	0.813066	0.183292	0.999701	0.114571	0.192574	0.562681	0.171982	0.218274	0.337071
ACSS1	0.617551	0.559888	0.99972	0.999725	0.223189	0.950496	0.99902	0.984505	0.984505	0.903652	0.953872	0.500401	0.998719	0.958766	0.946136	0.980067	0.71823	0.861276	0.890183	0.942519	0.868794	0.7518	0.552583	0.801741	0.583619	0.78838	0.520253	0.386874	0.979584	0.933435	0.975111	0.929936	0.984423	0.967649	0.971945	0.984098	0.928802	0.999701	0.889838	0.384459	0.522442	0.853928	0.970911	0.931785
ACSS2	0.862722	0.889605	0.99972	0.999725	0.663661	0.923621	0.99902	0.94994	0.94994	0.965132	0.936468	0.425156	0.998719	0.389189	0.970684	0.186792	0.226483	0.792836	0.766221	0.844574	0.874735	0.893153	0.99741	0.891926	0.913564	0.924254	0.959622	0.941127	0.660729	0.960937	0.586442	0.770614	0.625292	0.552701	0.722759	0.997738	0.882044	0.999701	0.973644	0.336229	0.999682	0.882862	0.828943	0.914257
ACSS3	0.952489	0.818408	0.99972	0.999725	0.463745	0.967974	0.99902	0.994863	0.994863	0.54051	0.498604	0.840563	0.998719	0.811233	0.940905	0.388126	0.435687	0.453843	0.854549	0.857145	0.928444	0.920028	0.872201	0.798586	0.713834	0.801749	0.300821	0.505857	0.960721	0.952659	0.890341	0.80832	0.7821	0.597559	0.767303	0.997738	0.756145	0.999701	0.986953	0.582022	0.849166	0.909803	0.984975	0.998367
ACTA2	0.998488	0.875705	0.99972	0.999725	0.37177	0.537484	0.99902	0.930326	0.930326	0.916694	0.749296	0.619099	0.998719	0.849688	0.928111	0.793253	0.649368	0.961558	0.746133	0.849597	0.68862	0.914735	0.839784	0.922941	0.765562	0.755217	0.665134	0.702778	0.860504	0.964156	0.826622	0.866405	0.751587	0.709735	0.836809	0.967222	0.310274	0.999701	0.493608	0.413332	0.650355	0.970999	0.833896	0.867761
ACTA2-AS1	0.838796	0.668963	0.99972	0.999725	0.746447	0.537898	0.99902	0.930326	0.930326	0.933773	0.948001	0.484709	0.998719	0.945819	0.928111	0.955424	0.138037	0.925143	0.960772	0.921622	0.95427	0.988584	0.770668	0.900633	0.417229	0.850193	0.429294	0.434772	0.892094	0.848477	0.988529	0.800198	0.912204	0.560942	0.708858	0.841738	0.986041	0.999701	0.436467	0.71535	0.422951	0.899773	0.781282	0.912581
ACTB	0.98015	0.970746	0.99972	0.999725	0.877637	0.716924	0.99902	0.987649	0.987649	0.92931	0.998472	0.672263	0.998719	0.858598	0.928111	0.239894	0.53845	0.610594	0.996777	0.994343	0.974061	0.964417	0.994671	0.910686	0.940838	0.831117	0.818105	0.988273	0.920699	0.933435	0.994125	0.998869	0.907572	0.964889	0.980669	0.997738	0.926015	0.999701	0.752237	0.557413	0.978747	0.980607	0.928794	0.948482
ACTG1	0.744623	0.764102	0.999893	0.999725	0.0618179	0.597945	0.99902	0.999894	0.999894	0.288859	0.117414	0.643969	0.998719	0.806468	0.969272	0.626428	0.533633	0.420229	0.813588	0.454971	0.614315	0.599607	0.419031	0.510236	0.0878255	0.428327	0.187688	0.0963379	0.811293	0.719459	0.852246	0.765238	0.673006	0.5809	0.66785	0.984098	0.261914	0.999701	0.156152	0.81787	0.55329	0.49651	0.545485	0.705568
ACTG1P17	0.87106	0.813009	0.99972	0.999725	0.0767764	0.417239	0.99902	0.930326	0.930326	0.138098	0.204371	0.991919	0.998719	0.9511	0.957193	0.684083	0.78771	0.855077	0.764731	0.998857	0.937417	0.628774	0.747528	0.72074	0.813994	0.764665	0.600819	0.600202	0.910181	0.931679	0.965583	0.984317	0.952254	0.897932	0.996838	0.616202	0.490188	0.999701	0.701689	0.649574	0.99064	0.319762	0.494394	0.578471
ACTG1P20	0.977821	0.648513	0.99972	0.999725	0.2126	0.736801	0.99902	0.948579	0.948579	0.241906	0.449366	0.352674	0.998719	0.732889	0.928111	0.851546	0.715495	0.874575	0.968501	0.759833	0.999737	0.890663	0.953856	0.811796	0.993324	0.90598	0.981074	0.929108	0.965575	0.973543	0.982833	0.884548	0.950637	0.906082	0.884717	0.997738	0.758892	0.999701	0.709758	0.672932	0.675856	0.623425	0.902756	0.724045
ACTG1P4	0.781933	0.999043	0.99972	0.999725	0.554957	0.62015	0.99902	0.967245	0.967245	0.48884	0.846496	0.446859	0.998719	0.843003	0.928111	0.717945	0.965849	0.818681	0.958547	0.853613	0.999318	0.972729	0.848568	0.847188	0.748002	0.935457	0.800474	0.681311	0.887819	0.976238	0.875772	0.878961	0.893034	0.554909	0.82384	0.997738	0.810936	0.999701	0.991025	0.980263	0.980067	0.979563	0.928794	0.998367
ACTL10	0.886113	0.952492	0.99972	0.999725	0.0551789	0.884711	0.99902	0.930326	0.930326	0.367211	0.14379	0.516932	0.998719	0.508675	0.959852	0.624026	0.0401277	0.120072	0.569249	0.634628	0.0453658	0.506754	0.403786	0.532155	0.0677188	0.333299	0.0780167	0.0626723	0.823197	0.848477	0.878476	0.67713	0.734186	0.397281	0.565059	0.997738	0.239001	0.999701	0.0121171	0.37495	0.0571791	0.554124	0.516444	0.706175
ACTL6A	0.785905	0.724749	0.99972	0.999725	0.572294	0.972723	0.99902	0.981927	0.981927	0.699739	0.938135	0.662565	0.998719	0.834791	0.931654	0.658126	0.615819	0.910689	0.863523	0.928038	0.885125	0.719654	0.803391	0.705828	0.579064	0.646992	0.340822	0.454679	0.663899	0.997396	0.798586	0.854662	0.758334	0.670828	0.839246	0.997738	0.960301	0.999701	0.812276	0.90622	0.944272	0.568463	0.912915	0.770126
ACTN1	0.838115	0.963213	0.99972	0.999725	0.104178	0.749697	0.99902	0.944256	0.944256	0.30797	0.311848	0.547835	0.998719	0.689675	0.928111	0.279918	0.25713	0.190077	0.490878	0.570634	0.470929	0.891116	0.883568	0.892545	0.6916	0.546192	0.33427	0.566771	0.488835	0.914243	0.594957	0.751547	0.372381	0.450832	0.672336	0.933825	0.566285	0.999701	0.294937	0.385739	0.829351	0.40981	0.505486	0.477023
ACTN1-DT	NA	NA	NA	NA	NA	NA	NA	NA	NA	NA	NA	NA	NA	NA	NA	NA	NA	NA	NA	NA	NA	NA	NA	NA	NA	NA	NA	NA	NA	NA	NA	NA	NA	NA	NA	NA	NA	NA	NA	NA	NA	NA	NA	NA
ACTN4	0.995804	0.883992	0.99972	0.999725	0.479523	0.807673	0.99902	0.964847	0.964847	0.366121	0.412903	0.381708	0.998719	0.787333	0.928111	0.376296	0.404352	0.304193	0.548877	0.634282	0.496711	0.986124	0.995514	0.965965	0.697288	0.741301	0.433555	0.712768	0.771179	0.971424	0.661179	0.765597	0.626366	0.520822	0.720689	0.997738	0.513919	0.999701	0.297938	0.161817	0.43108	0.535107	0.626537	0.799149
ACTR10	0.981239	0.918425	0.99972	0.999725	0.772305	0.956333	0.99902	0.980774	0.980774	0.944995	0.840416	0.709828	0.998719	0.914818	0.967077	0.997465	0.751972	0.765066	0.759808	0.975	0.755205	0.881962	0.920059	0.748666	0.635118	0.887667	0.927534	0.910309	0.771179	0.978076	0.845147	0.773438	0.812975	0.828293	0.778328	0.997738	0.873271	0.999701	0.980489	0.635107	0.577352	0.94821	0.894824	0.965073
ACTR1A	0.885217	0.771979	0.99972	0.999725	0.838342	0.916977	0.99902	0.930326	0.930326	0.432477	0.447131	0.794857	0.998719	0.813314	0.951238	0.304326	0.343273	0.581163	0.593234	0.871856	0.672826	0.924633	0.907032	0.966289	0.83575	0.88829	0.910925	0.931322	0.852248	0.969926	0.759834	0.850469	0.762967	0.699249	0.854784	0.997738	0.577236	0.999701	0.559691	0.117318	0.636725	0.872087	0.861274	0.91619
ACTR1B	0.700894	0.83176	0.99972	0.999725	0.00558109	0.422848	0.99902	0.980157	0.980157	0.490579	0.166041	0.747202	0.998719	0.739945	0.947077	0.748841	0.444901	0.456901	0.818504	0.510374	0.361818	0.629398	0.406474	0.692486	0.128512	0.486832	0.0995864	0.0763791	0.873973	0.795617	0.930533	0.862366	0.805844	0.587948	0.752552	0.974554	0.328327	0.999701	0.147755	0.985602	0.43844	0.226396	0.344915	0.596133
ACTR2	0.811115	0.808319	0.99972	0.999725	0.222261	0.965518	0.99902	0.999579	0.999579	0.61069	0.591543	0.727606	0.998719	0.925224	0.931654	0.673795	0.945784	0.868714	0.880094	0.85853	0.863893	0.862091	0.957036	0.719322	0.948442	0.902547	0.932855	0.988919	0.797099	0.927009	0.823807	0.80243	0.826002	0.817273	0.77632	0.997738	0.78499	0.999701	0.488853	0.560154	0.666259	0.823571	0.766905	0.929742
ACTR3	0.683608	0.753446	0.99972	0.999725	0.0260677	0.498184	0.99902	0.948579	0.948579	0.168669	0.112836	0.580805	0.998719	0.630521	0.977722	0.544843	0.889227	0.586862	0.663155	0.646433	0.614978	0.888317	0.600306	0.955801	0.52836	0.757782	0.455795	0.387701	0.981342	0.971102	0.994414	0.998869	0.96921	0.86944	0.968852	0.984098	0.279957	0.999701	0.126064	0.364532	0.545656	0.499268	0.419129	0.705196
ACTR3-AS1	0.913109	0.961618	0.99972	0.999725	0.0437123	0.820746	0.99902	0.97049	0.97049	0.359616	0.22688	0.722271	0.998719	0.86813	0.928111	0.481146	0.409061	0.463184	0.738056	0.777921	0.331193	0.882165	0.656148	0.925606	0.599236	0.797206	0.408992	0.418999	0.725167	0.83304	0.843407	0.763999	0.725346	0.448414	0.659443	0.993999	0.67213	0.999701	0.284473	0.225677	0.322858	0.471299	0.537515	0.780897
ACTR3B	0.808838	0.679955	0.99972	0.999725	0.767225	0.906845	0.99902	0.976137	0.976137	0.993979	0.60971	0.377588	0.998719	0.758424	0.978109	0.73352	0.979137	0.983927	0.957837	0.988109	0.958048	0.893444	0.692978	0.907048	0.904539	0.818437	0.75176	0.803557	0.820284	0.997396	0.945863	0.96412	0.883891	0.999577	0.978184	0.997738	0.803839	0.999701	0.304454	0.529236	0.721494	0.755085	0.878916	0.899553
ACTR3C	0.723529	0.559888	0.99972	0.999725	0.283315	0.945006	0.99902	0.930326	0.930326	0.743137	0.652514	0.745061	0.998719	0.883386	0.982362	0.943649	0.467222	0.983082	0.993484	0.958738	0.900794	0.618085	0.440452	0.470264	0.255122	0.373875	0.343873	0.187457	0.684306	0.874333	0.794156	0.748274	0.655617	0.546607	0.677916	0.997738	0.768982	0.999701	0.636794	0.67588	0.702786	0.999152	0.989887	0.985049
ACTR5	0.853597	0.965134	0.99972	0.999725	0.278457	0.852564	0.99902	0.985054	0.985054	0.991087	0.96951	0.697674	0.998719	0.662126	0.931654	0.973451	0.81869	0.846956	0.798066	0.86101	0.703197	0.793603	0.665617	0.876144	0.30066	0.764476	0.281288	0.339411	0.979584	0.964156	0.969272	0.965877	0.977823	0.997922	0.960516	0.997738	0.888725	0.999701	0.918986	0.918512	0.826584	0.57969	0.848826	0.947318
ACTR6	0.779596	0.609493	0.99972	0.999725	0.641937	0.999237	0.99902	0.966446	0.966446	0.592685	0.4706	0.628862	0.998719	0.791391	0.928111	0.268388	0.146091	0.440861	0.68285	0.851459	0.553368	0.93942	0.959915	0.903948	0.880513	0.805181	0.485196	0.791112	0.4711	0.951006	0.485311	0.733782	0.529633	0.478632	0.675214	0.997738	0.730045	0.999701	0.520423	0.41671	0.61842	0.494132	0.76348	0.733093
ACTR8	0.825421	0.820081	0.99972	0.999725	0.930337	0.986355	0.99902	0.967971	0.967971	0.887185	0.722543	0.384527	0.998719	0.904085	0.941801	0.969594	0.633505	0.999737	0.989318	0.845217	0.961497	0.811663	0.990156	0.83189	0.999778	0.755217	0.952767	0.984285	0.941689	0.88555	0.997915	0.835885	0.975268	0.659097	0.769351	0.997738	0.771243	0.999701	0.499604	0.601114	0.62434	0.948776	0.785819	0.998367
ACVR1	0.99208	0.963181	0.99972	0.999725	0.969774	0.866599	0.99902	0.950778	0.950778	0.846923	0.590467	0.871299	0.998719	0.602902	0.991953	0.573767	0.142555	0.553994	0.90213	0.922281	0.868754	0.921144	0.692731	0.794533	0.602986	0.569655	0.491415	0.517614	0.396614	0.695345	0.578957	0.671854	0.50798	0.401625	0.501212	0.993147	0.649871	0.999701	0.275189	0.5566	0.557722	0.955468	0.991848	0.964061
ACVR1B	0.819951	0.681626	0.99972	0.999725	0.422418	0.885629	0.99902	0.980962	0.980962	0.856065	0.907072	0.637843	0.998719	0.935661	0.928111	0.595454	0.219948	0.620695	0.905191	0.735295	0.789289	0.798933	0.927885	0.758775	0.863132	0.938658	0.895242	0.977819	0.981342	0.979792	0.993858	0.829508	0.957641	0.589506	0.788898	0.997738	0.937161	0.999701	0.748607	0.236038	0.721484	0.960409	0.907676	0.962497
ACVR1C	0.87536	0.801555	0.99972	0.999725	0.713645	0.884711	0.99902	0.97049	0.97049	0.447036	0.586626	0.660815	0.998719	0.597396	0.928111	0.79394	0.349366	0.864514	0.973977	0.998857	0.962648	0.879877	0.952424	0.932444	0.987692	0.739827	0.95229	0.940649	0.524073	0.971102	0.510301	0.948409	0.551598	0.936612	0.987485	0.985371	0.452958	0.999701	0.412323	0.304722	0.919906	0.885549	0.939303	0.925561
ACVR2A	0.939278	0.774735	0.99972	0.999725	0.837092	0.542759	0.99902	0.983334	0.983334	0.961614	0.744688	0.374725	0.999038	0.636968	0.992856	0.653064	0.938972	0.744718	0.868465	0.942485	0.901123	0.851596	0.776101	0.966289	0.857329	0.896904	0.814675	0.762504	0.946954	0.994387	0.898386	0.927369	0.922092	0.659518	0.886472	0.997743	0.937141	0.999701	0.861494	0.394277	0.837048	0.938605	0.937793	0.98028
ACVR2B	0.742377	0.626849	0.99972	0.999725	0.315268	0.719408	0.99902	0.959257	0.959257	0.473223	0.876558	0.552431	0.998719	0.86813	0.936776	0.725928	0.735943	0.981255	0.832334	0.917018	0.990203	0.793603	0.949235	0.827241	0.806315	0.909267	0.867706	0.921569	0.990542	0.861646	0.989947	0.810522	0.914419	0.507391	0.717339	0.997738	0.978016	0.999701	0.904764	0.783616	0.730603	0.928728	0.98959	0.985049
ACVRL1	0.723275	0.894932	0.99972	0.999725	0.768955	0.109927	0.99902	0.941825	0.941825	0.907121	0.801059	0.614413	0.998719	0.508675	0.928111	0.884442	0.920868	0.785331	0.755369	0.985475	0.561772	0.535319	0.622137	0.626457	0.561958	0.48119	0.483563	0.375376	0.574867	0.933435	0.46518	0.761064	0.589674	0.726146	0.732247	0.880195	0.692723	0.999701	0.67809	0.971725	0.813732	0.756879	0.692122	0.885984
ACYP1	0.778786	0.859512	0.99972	0.999725	0.0215323	0.964162	0.99902	0.9774	0.9774	0.124862	0.130856	0.92669	0.998719	0.8004	0.928111	0.577868	0.76854	0.550613	0.768044	0.707083	0.343876	0.950688	0.814635	0.982848	0.676635	0.972668	0.341023	0.492579	0.977354	0.978678	0.954116	0.969015	0.916311	0.768496	0.99945	0.997738	0.424583	0.999701	0.311538	0.244404	0.308777	0.258864	0.611575	0.644892
ACYP2	0.814041	0.677178	0.99972	0.999725	0.862159	0.886398	0.99902	0.938228	0.938228	0.490795	0.513849	0.417653	0.998719	0.553911	0.995786	0.605948	0.797451	0.864514	0.825869	0.862818	0.593397	0.938158	0.917739	0.997037	0.68871	0.961972	0.917733	0.905487	0.98183	0.957842	0.978615	0.987777	0.987083	0.898454	0.991937	0.984098	0.455851	0.999701	0.28683	0.214067	0.316242	0.7147	0.557843	0.903099
ADA	0.652405	0.86151	0.99972	0.999725	0.110687	0.818876	0.99902	0.932097	0.932097	0.866378	0.534965	0.894555	0.998719	0.894756	0.983996	0.884754	0.133417	0.494295	0.942061	0.493153	0.483235	0.705258	0.638259	0.587469	0.133369	0.471671	0.128679	0.145304	0.676041	0.83304	0.711337	0.725113	0.602662	0.365413	0.593399	0.984098	0.71222	0.999701	0.563202	0.861998	0.939199	0.489859	0.71649	0.823054
ADA2	0.792125	0.572878	0.99972	0.999725	0.772933	0.77747	0.99902	0.985054	0.985054	0.884245	0.836139	0.23549	0.999038	0.597245	0.928111	0.413463	0.470162	0.823205	0.956538	0.948595	0.900248	0.706194	0.911463	0.731912	0.986447	0.89833	0.921274	0.974723	0.981342	0.971424	0.992936	0.860108	0.94306	0.79213	0.844927	0.997738	0.845328	0.999701	0.519944	0.361238	0.582903	0.855093	0.974954	0.863698
ADAL	0.660905	0.6805	0.99972	0.999725	0.832521	0.992664	0.99902	0.940052	0.940052	0.989221	0.853274	0.234254	0.998719	0.411781	0.949161	0.424009	0.965209	0.919485	0.86371	0.869047	0.953247	0.815734	0.99903	0.893888	0.861496	0.778032	0.998308	0.950788	0.971286	0.964156	0.998875	0.859576	0.969165	0.685633	0.816807	0.997738	0.868243	0.999701	0.773849	0.44061	0.67032	0.970999	0.870658	0.998367
ADAM10	0.887259	0.877233	0.99972	0.999725	0.0100129	0.8606	0.99902	0.990337	0.990337	0.374824	0.336681	0.476918	0.998719	0.64901	0.941801	0.622474	0.555108	0.523169	0.786111	0.641179	0.596985	0.960876	0.725659	0.908918	0.649325	0.967524	0.589194	0.548172	0.875016	0.964156	0.843407	0.995241	0.919105	0.841829	0.964686	0.997738	0.589912	0.999701	0.263793	0.421066	0.529923	0.669582	0.578571	0.785872
ADAM12	0.658116	0.708876	0.99972	0.999725	0.75795	0.643278	0.99902	0.985054	0.985054	0.640703	0.289024	0.813434	0.998719	0.686036	0.928111	0.719779	0.757478	0.925495	0.889347	0.969829	0.745153	0.688992	0.41824	0.55097	0.103211	0.455013	0.259609	0.119248	0.567076	0.74835	0.545754	0.67713	0.485541	0.463615	0.566144	0.997738	0.532652	0.999701	0.279825	0.595519	0.167609	0.630564	0.715441	0.799505
ADAM15	0.581289	0.626849	0.99972	0.999725	0.924133	0.983932	0.99902	0.94994	0.94994	0.792189	0.904134	0.452535	0.998719	0.725316	0.986016	0.749123	0.372291	0.456678	0.640516	0.670122	0.90461	0.776762	0.827911	0.875427	0.703895	0.913179	0.760823	0.681376	0.845189	0.997396	0.8154	0.7813	0.812551	0.767346	0.78513	0.997738	0.700827	0.999701	0.672761	0.235261	0.724776	0.952718	0.919056	0.912581
ADAM17	0.795995	0.722303	0.99972	0.999725	0.136774	0.721674	0.99902	0.980036	0.980036	0.261255	0.589762	0.525918	0.998719	0.611681	0.976283	0.267441	0.938341	0.712489	0.849464	0.759833	0.681605	0.874417	0.740772	0.885987	0.326557	0.805012	0.353869	0.360923	0.992206	0.998222	0.994125	0.989713	0.970337	0.996866	0.992772	0.997738	0.687736	0.999701	0.288302	0.793604	0.75832	0.718683	0.648036	0.91162
ADAM19	0.894888	0.996526	0.99972	0.999725	0.219866	0.977993	0.99902	0.965239	0.965239	0.512394	0.435941	0.321895	0.998719	0.566146	0.928111	0.181203	0.205079	0.398092	0.84297	0.704956	0.618458	0.85626	0.815104	0.802811	0.424333	0.494373	0.521243	0.496553	0.352485	0.902833	0.530397	0.691547	0.391769	0.470198	0.617124	0.997738	0.776861	0.999701	0.360441	0.81787	0.830819	0.945651	0.996544	0.998367
ADAM20	0.99626	0.863613	0.99972	0.999725	0.579335	0.773097	0.99902	0.995906	0.995906	0.417669	0.313927	0.575425	0.998719	0.527738	0.96745	0.379269	0.533633	0.287608	0.735743	0.551698	0.306514	0.417411	0.406474	0.354803	0.0770074	0.211242	0.125899	0.0704512	0.547571	0.719459	0.674099	0.675096	0.516969	0.296311	0.510922	0.997738	0.381821	0.999701	0.105093	0.361219	0.282122	0.326614	0.466997	0.564091
ADAM20P1	0.813415	0.861132	0.99972	0.999725	0.840842	0.919782	0.99902	0.930326	0.930326	0.729242	0.978533	0.822168	0.998719	0.940624	0.98047	0.973451	0.829319	0.785242	0.743698	0.974353	0.761523	0.910687	0.575028	0.892146	0.734375	0.789711	0.448328	0.441879	0.873563	0.857371	0.874844	0.976941	0.94257	0.916858	0.959431	0.997738	0.978751	0.999701	0.978453	0.559755	0.611016	0.984876	0.991162	0.978427
ADAM22	0.945781	0.998115	0.99972	0.999725	0.320512	0.0954865	0.99902	0.938228	0.938228	0.0495316	0.0240284	0.960862	0.998719	0.740388	0.928111	0.489024	0.825973	0.49055	0.402069	0.676529	0.203648	0.454362	0.396212	0.464778	0.217398	0.373875	0.300133	0.179463	0.504283	0.719459	0.578954	0.849886	0.523038	0.662671	0.736806	0.997738	0.0298397	0.999701	0.0452274	0.942909	0.0819579	0.210866	0.251529	0.344517
ADAM23	0.837545	0.609493	0.99972	0.999725	0.715799	0.972723	0.99902	0.985054	0.985054	0.864285	0.9811	0.997184	0.998719	0.931016	0.987978	0.986295	0.98156	0.598168	0.840983	0.998857	0.980104	0.998168	0.930347	0.975716	0.89996	0.979338	0.633429	0.76099	0.897431	0.879115	0.966024	0.80832	0.919581	0.666282	0.748143	0.813066	0.983486	0.999701	0.879697	0.28862	0.818019	0.930692	0.764461	0.797971
ADAM28	0.993928	0.922415	0.99972	0.999725	0.0257005	0.126637	0.99902	0.930326	0.930326	0.00487846	0.222821	0.467989	0.998719	0.660489	0.957193	0.995041	0.473161	0.536695	0.397691	0.540957	0.691386	0.793603	0.931067	0.817323	0.983824	0.861652	0.943214	0.978339	0.813288	0.993943	0.748246	0.972982	0.84912	0.961386	0.968616	0.997738	0.244755	0.999701	0.600364	0.235261	0.671976	0.164536	0.245459	0.178483
ADAM32	0.723529	0.693388	0.99972	0.999725	0.363312	0.927492	0.99902	0.947524	0.947524	0.889582	0.806622	0.0714385	0.998719	0.273043	0.975542	0.354437	0.945857	0.84222	0.912502	0.878675	0.901123	0.882697	0.979914	0.951535	0.954817	0.936152	0.98409	0.979014	0.98584	0.914243	0.986495	0.894227	0.987332	0.730406	0.844151	0.997738	0.790903	0.999701	0.584915	0.834116	0.969499	0.964114	0.831338	0.959916
ADAM7-AS1	0.952668	0.914573	0.99972	0.999725	0.0369103	0.843438	0.99902	0.930326	0.930326	0.109608	0.880101	0.677384	0.998719	0.602986	0.928111	0.970828	0.824912	0.559115	0.863845	0.786799	0.953871	0.829183	0.916537	0.866759	0.513456	0.809521	0.921274	0.600202	0.790551	0.861646	0.88648	0.765238	0.862219	0.858913	0.730528	0.997738	0.985643	0.999701	0.791289	0.45948	0.995822	0.7988	0.705117	0.666015
ADAM8	0.96898	0.998405	0.99972	0.999725	0.385589	0.773097	0.99909	0.930326	0.930326	0.276995	0.866216	0.456473	0.998719	0.401193	0.995786	0.202194	0.904361	0.520724	0.600602	0.868199	0.894114	0.864689	0.995217	0.922615	0.76849	0.751711	0.857336	0.989782	0.533287	0.998222	0.72161	0.90783	0.715884	0.658126	0.879039	0.98932	0.992371	0.999701	0.969263	0.958579	0.425803	0.674343	0.811056	0.648298
ADAM9	0.847993	0.96792	0.99972	0.999725	0.0299141	0.91445	0.99902	0.973709	0.973709	0.784491	0.864045	0.79774	0.998719	0.774263	0.9655	0.91192	0.733934	0.899697	0.96341	0.751803	0.965944	0.759201	0.99178	0.731912	0.940751	0.79044	0.969084	0.926089	0.790551	0.986069	0.808397	0.88965	0.82518	0.890944	0.894298	0.997738	0.975331	0.999701	0.839259	0.789727	0.969499	0.93203	0.878916	0.995525
ADAMDEC1	NA	NA	NA	NA	NA	NA	NA	NA	NA	NA	NA	NA	NA	NA	NA	NA	NA	NA	NA	NA	NA	NA	NA	NA	NA	NA	NA	NA	NA	NA	NA	NA	NA	NA	NA	NA	NA	NA	NA	NA	NA	NA	NA	NA
ADAMTS1	0.810744	0.65032	0.99972	0.999725	0.000277639	0.257438	0.99902	0.930326	0.930326	0.00764863	0.0763175	0.925681	0.998719	0.81594	0.928111	0.860469	0.855543	0.111002	0.286382	0.396748	0.202076	0.780001	0.942141	0.808873	0.970881	0.9016	0.764321	0.952777	0.95803	0.792522	0.845147	0.827168	0.986005	0.8641	0.768015	0.997738	0.205608	0.999701	0.332198	0.47121	0.101419	0.0689981	0.056293	0.112379
ADAMTS10	0.647614	0.708306	0.99972	0.999725	0.78922	0.790421	0.99902	0.938228	0.938228	0.479617	0.81474	0.979396	0.999038	0.927399	0.957303	0.932593	0.730211	0.536172	0.453598	0.942519	0.639065	0.780001	0.987048	0.662713	0.411092	0.757782	0.755834	0.745516	0.756511	0.973141	0.74247	0.803736	0.749704	0.738274	0.814157	0.997738	0.810302	0.999701	0.924684	0.753672	0.499552	0.723081	0.79645	0.885984
ADAMTS17	0.948416	0.955626	0.99972	0.999725	0.0785895	0.737625	0.99902	0.930326	0.930326	0.313552	0.24716	0.436537	0.999038	0.467187	0.928111	0.522227	0.297763	0.874575	0.778112	0.763646	0.418413	0.908929	0.931761	0.969411	0.962999	0.969403	0.933911	0.93981	0.942559	0.992477	0.976966	0.93055	0.998312	0.848404	0.982142	0.997738	0.299443	0.999701	0.195154	0.14771	0.465919	0.59232	0.552512	0.819115
ADAMTS3	0.947511	0.857842	0.99972	0.999725	0.841538	0.573219	0.99902	0.933058	0.933058	0.665037	0.493672	0.0795433	0.998719	0.273043	0.936776	0.407978	0.656475	0.967802	0.898868	0.909802	0.850842	0.936945	0.965384	0.809895	0.748326	0.681746	0.974964	0.924396	0.552728	0.803133	0.59817	0.677731	0.478746	0.495653	0.583773	0.997738	0.543743	0.999701	0.354395	0.617929	0.705649	0.998544	0.934982	0.988031
ADAMTS4	0.947015	0.932034	0.99972	0.999725	0.395924	0.956382	0.99902	0.943644	0.943644	0.258769	0.415972	0.4203	0.998719	0.803493	0.928111	0.346025	0.129765	0.2767	0.854549	0.651431	0.769288	0.96626	0.985702	0.988703	0.956287	0.819513	0.780363	0.961275	0.843793	0.933435	0.840187	0.897759	0.771621	0.727635	0.851539	0.997738	0.592608	0.999701	0.168183	0.415068	0.810873	0.722773	0.633237	0.669044
ADAMTS5	0.849261	0.835644	0.99972	0.999725	0.357247	0.69084	0.99902	0.995427	0.995427	0.619108	0.590149	0.931143	0.998719	0.695868	0.989229	0.83964	0.679718	0.703909	0.960465	0.396748	0.894145	0.867326	0.632168	0.808018	0.457415	0.873782	0.644683	0.536604	0.973458	0.836127	0.939459	0.926132	0.973186	0.92484	0.864351	0.79958	0.694255	0.999701	0.642216	0.66868	0.589129	0.905017	0.79051	0.96179
ADAMTS6	0.910072	0.992338	0.99972	0.999725	0.292898	0.972802	0.99902	0.972437	0.972437	0.762005	0.978445	0.705642	0.998719	0.506759	0.962689	0.254276	0.582744	0.660507	0.822649	0.885507	0.918769	0.95355	0.826577	0.99584	0.941824	0.933207	0.780223	0.832484	0.846021	0.855282	0.948984	0.807083	0.785751	0.787453	0.755012	0.997738	0.969433	0.999701	0.988587	0.967513	0.803803	0.945658	0.823733	0.991533
ADAMTS7P1	0.973282	0.984865	0.99972	0.999725	0.513439	0.972924	0.99902	0.974433	0.974433	0.410671	0.506231	0.479586	0.998719	0.635028	0.930615	0.905733	0.782395	0.746499	0.788767	0.531949	0.908949	0.763365	0.89674	0.847895	0.865031	0.852027	0.867654	0.960982	0.840809	0.955767	0.851139	0.96621	0.884395	0.92733	0.946858	0.901322	0.607782	0.999701	0.914467	0.692655	0.746153	0.40976	0.324957	0.526689
ADAMTSL4	0.996283	0.998906	0.99972	0.999725	0.0798273	0.839456	0.99902	0.93519	0.93519	0.326022	0.517331	0.932811	0.998719	0.970893	0.928111	0.604233	0.27573	0.26863	0.345403	0.715978	0.433669	0.803643	0.989735	0.789081	0.541863	0.761077	0.784438	0.807029	0.759388	0.962357	0.755346	0.850407	0.703122	0.936205	0.899055	0.997738	0.713386	0.999701	0.601156	0.90654	0.676785	0.662199	0.556503	0.633147
ADAMTSL4-AS1	0.981887	0.867123	0.99972	0.999725	0.120685	0.810536	0.99902	0.944256	0.944256	0.200558	0.188476	0.376461	0.998719	0.418473	0.928111	0.165142	0.325035	0.692336	0.803924	0.604122	0.68862	0.780001	0.627116	0.740493	0.272029	0.504544	0.364683	0.306758	0.564804	0.832845	0.46518	0.677309	0.50926	0.448414	0.570343	0.997738	0.292892	0.999701	0.321659	0.476075	0.863893	0.76691	0.777381	0.830852
ADAMTSL4-AS2	0.881741	0.832803	0.99972	0.999725	0.122001	0.790521	0.99902	0.973709	0.973709	0.174622	0.210849	0.4164	0.998719	0.498236	0.928111	0.304326	0.290061	0.304197	0.686077	0.729064	0.369994	0.745418	0.742704	0.7596	0.505385	0.513051	0.352205	0.421782	0.455634	0.919018	0.486648	0.757538	0.375526	0.505389	0.688896	0.997738	0.512477	0.999701	0.319436	0.570967	0.658439	0.596392	0.668911	0.648496
ADAP1	0.741922	0.830812	0.99972	0.999725	0.766244	0.695434	0.99902	0.930326	0.930326	0.338628	0.858306	0.618725	0.998719	0.855567	0.972525	0.908361	0.76423	0.95647	0.553286	0.917018	0.653355	0.990805	0.942141	0.96186	0.44695	0.98501	0.785501	0.609604	0.758235	0.951006	0.769243	0.967992	0.839092	0.874287	0.978207	0.986908	0.982763	0.999701	0.774527	0.558974	0.492834	0.945778	0.816785	0.819762
ADAP2	0.877609	0.559888	0.99972	0.999725	0.439336	0.937817	0.99902	0.972103	0.972103	0.946226	0.913749	0.466533	0.998719	0.541598	0.94832	0.687218	0.444906	0.583799	0.63617	0.873789	0.971487	0.949948	0.89674	0.9723	0.825539	0.930911	0.872942	0.98077	0.901744	0.989763	0.976403	0.816688	0.854504	0.999211	0.868362	0.83307	0.8847	0.999701	0.509999	0.444313	0.621361	0.778302	0.932673	0.91162
ADAR	0.78018	0.615101	0.99972	0.999725	0.238906	0.994934	0.99902	0.963569	0.963569	0.369937	0.169259	0.476659	0.998719	0.571921	0.928111	0.177659	0.235002	0.565856	0.756048	0.862622	0.622112	0.984283	0.872183	0.996231	0.615721	0.718036	0.493574	0.575631	0.892967	0.924507	0.882466	0.78096	0.708741	0.530101	0.713718	0.997738	0.428681	0.999701	0.164295	0.225677	0.626155	0.901695	0.973862	0.970366
ADARB1	0.76375	0.915351	0.99972	0.999725	0.285055	0.876906	0.99902	0.991648	0.991648	0.834195	0.878475	0.637843	0.998719	0.747982	0.96745	0.895349	0.286614	0.813989	0.932855	0.964682	0.736314	0.991341	0.99178	0.948457	0.629258	0.722202	0.633261	0.685061	0.624233	0.925281	0.811556	0.698128	0.602562	0.615566	0.661011	0.997738	0.971167	0.999701	0.529115	0.891162	0.754589	0.91128	0.791067	0.928174
ADARB2	0.731147	0.748319	0.99972	0.999725	0.75795	0.992917	0.99902	0.938228	0.938228	0.792749	0.868639	0.811833	0.998719	0.718173	0.940463	0.473316	0.378595	0.973419	0.959953	0.928038	0.935836	0.879114	0.982049	0.798159	0.960618	0.808748	0.580168	0.854527	0.857882	0.869245	0.93374	0.862366	0.919615	0.990075	0.850583	0.997738	0.722865	0.999701	0.9561	0.901138	0.787288	0.709306	0.82633	0.925561
ADAT1	0.916056	0.679164	0.99972	0.999725	0.429117	0.839713	0.99902	0.985054	0.985054	0.911443	0.974858	0.967399	0.998719	0.861776	0.928111	0.435677	0.46929	0.65138	0.954903	0.98891	0.922375	0.991416	0.840972	0.941922	0.749489	0.768431	0.641356	0.710716	0.656668	0.866152	0.834517	0.868104	0.721838	0.620805	0.7887	0.997738	0.906095	0.999701	0.656761	0.430392	0.866721	0.831529	0.981106	0.790608
ADAT2	0.945218	0.818387	0.99972	0.999725	0.0308506	0.0700075	0.99902	0.930326	0.930326	0.00130545	0.0046879	0.971032	0.998719	0.944243	0.993436	0.551188	0.598083	0.0880408	0.00858698	0.308432	0.141022	0.407618	0.622137	0.410062	0.214073	0.160594	0.169691	0.192438	0.22781	0.956383	0.304695	0.722007	0.250611	0.501685	0.664271	0.569809	0.0204206	0.999701	0.0128796	0.214067	0.198861	0.0248225	0.108634	0.066888
ADCK1	0.581289	0.593585	0.99972	0.999725	0.901419	0.667133	0.99902	0.980157	0.980157	0.881297	0.805074	0.93394	0.998719	0.896518	0.961254	0.747222	0.0892317	0.303354	0.972653	0.978597	0.713777	0.981538	0.83789	0.907048	0.180052	0.827849	0.285484	0.266774	0.968877	0.913505	0.997442	0.743199	0.930761	0.448414	0.663002	0.997738	0.814096	0.999701	0.672761	0.776253	0.531757	0.569881	0.725073	0.741999
ADCK2	0.610036	0.794098	0.99972	0.999725	0.478748	0.71926	0.99902	0.935952	0.935952	0.982884	0.836139	0.977157	0.998719	0.936219	0.962689	0.669749	0.841164	0.818681	0.789052	0.994308	0.782536	0.68369	0.631726	0.750227	0.286762	0.644026	0.409939	0.260972	0.908941	0.927009	0.96806	0.931177	0.920703	0.997639	0.91735	0.997738	0.931386	0.999701	0.744119	0.494821	0.943085	0.774631	0.85201	0.998367
ADCK5	0.884581	0.980784	0.99972	0.999725	0.900789	0.49121	0.99902	0.933058	0.933058	0.802479	0.833312	0.730811	0.998719	0.850827	0.928111	0.882374	0.753592	0.775909	0.575227	0.843817	0.957844	0.879547	0.813874	0.876594	0.47215	0.970701	0.458487	0.510756	0.597706	0.997396	0.665777	0.830552	0.726556	0.953712	0.860466	0.760604	0.810936	0.999701	0.977899	0.961049	0.959423	0.854322	0.824196	0.818602
ADCY10	0.877963	0.981413	0.99972	0.999725	0.292916	0.749174	0.99902	0.957898	0.957898	0.991068	0.899036	0.595388	0.998719	0.69349	0.959798	0.462895	0.609314	0.999259	0.954869	0.947236	0.969829	0.730696	0.533262	0.660418	0.272351	0.86232	0.20028	0.210059	0.987309	0.98466	0.978822	0.997272	0.965691	0.733164	0.955939	0.997738	0.938569	0.999701	0.652804	0.754854	0.805296	0.928728	0.996524	0.992065
ADCY10P1	0.899117	0.922627	0.99972	0.999725	0.0409982	0.766297	0.99902	0.961049	0.961049	0.0384919	0.00683085	0.333698	0.998719	0.33449	0.999248	0.263214	0.0603191	0.17173	0.665708	0.409967	0.187523	0.614135	0.382144	0.498371	0.07082	0.174676	0.166768	0.0801061	0.252571	0.62786	0.328892	0.4591	0.170322	0.195985	0.274864	0.910154	0.144616	0.999701	0.00566739	0.473574	0.45885	0.480286	0.641389	0.636437
ADCY3	0.854107	0.731718	0.99972	0.999725	0.0838636	0.389239	0.99902	0.933058	0.933058	0.553438	0.421658	0.838855	0.998719	0.799492	0.928111	0.739265	0.388995	0.914829	0.846738	0.750015	0.756064	0.679086	0.740204	0.742796	0.837015	0.827849	0.717997	0.627421	0.992206	0.986248	0.991909	0.881416	0.921716	0.84732	0.897973	0.997738	0.814627	0.999701	0.836529	0.603044	0.841339	0.489238	0.692759	0.821322
ADCY4	0.744623	0.935928	0.99972	0.999725	0.0488268	0.679319	0.99902	0.94284	0.94284	0.405762	0.321439	0.972416	0.998719	0.91143	0.941801	0.753853	0.25807	0.315805	0.565016	0.592302	0.427415	0.750025	0.696774	0.800493	0.133369	0.509708	0.258776	0.23838	0.33761	0.927009	0.483552	0.722007	0.394499	0.422531	0.640989	0.96146	0.520877	0.999701	0.287137	0.465446	0.770375	0.925148	0.984975	0.921418
ADCY6	0.807594	0.830441	0.99972	0.999725	0.294509	0.630013	0.99902	0.945413	0.945413	0.534462	0.493716	0.709326	0.998719	0.589544	0.957193	0.539615	0.723847	0.363761	0.26125	0.668463	0.332999	0.529167	0.660664	0.660418	0.184361	0.513051	0.202016	0.204646	0.546206	0.971102	0.683169	0.800198	0.616225	0.740642	0.785073	0.987636	0.403695	0.999701	0.227061	0.682173	0.181551	0.246177	0.499444	0.502017
ADCY7	0.661221	0.580251	0.99972	0.999725	0.610982	0.85951	0.99902	0.930326	0.930326	0.518551	0.821372	0.516948	0.998719	0.648912	0.928111	0.300231	0.394423	0.57579	0.874028	0.851459	0.987381	0.994675	0.949235	0.99584	0.916586	0.900177	0.802355	0.838929	0.910298	0.971102	0.949893	0.920368	0.878174	0.991581	0.958834	0.997738	0.854085	0.999701	0.62575	0.225449	0.817018	0.962135	0.98224	0.992065
ADCY9	0.795635	0.890207	0.99972	0.999725	0.93178	0.661408	0.99902	0.948579	0.948579	0.429275	0.458659	0.551188	0.998719	0.971151	0.970708	0.95304	0.50178	0.271079	0.339846	0.646433	0.417993	0.738321	0.883736	0.575353	0.314722	0.47552	0.497019	0.502868	0.729515	0.988483	0.576158	0.837923	0.660814	0.89862	0.863851	0.997738	0.59127	0.999701	0.195622	0.411194	0.162996	0.328827	0.344527	0.483678
ADCYAP1R1	NA	NA	NA	NA	NA	NA	NA	NA	NA	NA	NA	NA	NA	NA	NA	NA	NA	NA	NA	NA	NA	NA	NA	NA	NA	NA	NA	NA	NA	NA	NA	NA	NA	NA	NA	NA	NA	NA	NA	NA	NA	NA	NA	NA
ADD1	0.838796	0.996706	0.99972	0.999725	0.430806	0.698976	0.99902	0.939634	0.939634	0.593194	0.784917	0.646654	0.998719	0.787191	0.928111	0.605948	0.177704	0.51453	0.96341	0.97711	0.868907	0.881826	0.784248	0.850836	0.438729	0.611062	0.320083	0.382659	0.861439	0.971521	0.972757	0.889241	0.83412	0.828057	0.872276	0.997738	0.927938	0.999701	0.610658	0.609319	0.80624	0.906819	0.908857	0.961914
ADD2	0.912238	0.830812	0.99972	0.999725	0.103463	0.10813	0.99902	0.930326	0.930326	0.179641	0.519737	0.463628	0.998719	0.498236	0.928111	0.873108	0.536144	0.738776	0.475758	0.65532	0.695656	0.788387	0.965405	0.742417	0.89581	0.854068	0.869581	0.994931	0.691087	0.933435	0.654798	0.814596	0.741318	0.903658	0.803183	0.875645	0.365075	0.999701	0.486425	0.949965	0.41529	0.32316	0.286183	0.534792
ADD3	0.975672	0.900899	0.99972	0.999725	0.785037	0.471515	0.99902	0.969474	0.969474	0.56402	0.737383	0.465011	0.998719	0.733205	0.933631	0.885791	0.806812	0.913911	0.816262	0.991286	0.86156	0.475007	0.798522	0.420659	0.699295	0.380654	0.626781	0.591868	0.28843	0.919018	0.359175	0.765238	0.406752	0.633463	0.71509	0.986412	0.812904	0.999701	0.909825	0.966259	0.835354	0.599678	0.825055	0.693154
ADGB	NA	NA	NA	NA	NA	NA	NA	NA	NA	NA	NA	NA	NA	NA	NA	NA	NA	NA	NA	NA	NA	NA	NA	NA	NA	NA	NA	NA	NA	NA	NA	NA	NA	NA	NA	NA	NA	NA	NA	NA	NA	NA	NA	NA
ADGRA2	0.723529	0.559888	0.99972	0.999725	0.743535	0.780698	0.99902	0.963385	0.963385	0.752517	0.643248	0.726132	0.998719	0.719386	0.999922	0.877351	0.668881	0.978971	0.960465	0.962043	0.906563	0.992653	0.902795	0.998844	0.364834	0.958925	0.661372	0.514145	0.705322	0.88555	0.78821	0.906363	0.783901	0.844174	0.856851	0.997738	0.858241	0.999701	0.781698	0.495276	0.927282	0.776789	0.777381	0.778521
ADGRA3	0.764072	0.859624	0.99972	0.999725	0.785595	0.386859	0.99902	0.980962	0.980962	0.2699	0.357184	0.930104	0.998719	0.862747	0.9655	0.748004	0.859396	0.978081	0.895276	0.854668	0.814419	0.957068	0.944678	0.985723	0.88023	0.95925	0.913587	0.904471	0.897319	0.969446	0.885618	0.990848	0.894873	0.928974	0.992964	0.997738	0.344565	0.999701	0.709758	0.650641	0.926075	0.852403	0.870288	0.947602
ADGRB1	0.971922	0.963673	0.99972	0.999725	0.48669	0.766412	0.99902	0.967971	0.967971	0.80403	0.788152	0.416865	0.998719	0.67488	0.928111	0.537297	0.701441	0.902736	0.943771	0.928428	0.660561	0.988336	0.975765	0.89064	0.42805	0.965433	0.569409	0.559092	0.706034	0.89352	0.854096	0.958749	0.767056	0.956624	0.914783	0.99913	0.776861	0.999701	0.915417	0.698973	0.7994	0.906362	0.959747	0.984722
ADGRB2	0.723529	0.771169	0.99972	0.999725	0.216381	0.787127	0.99902	0.985054	0.985054	0.743814	0.941049	0.452535	0.998719	0.836305	0.928111	0.51004	0.717903	0.74215	0.78683	0.986288	0.821605	0.947769	0.865678	0.93879	0.658518	0.977573	0.620883	0.732728	0.903903	0.985326	0.990666	0.990848	0.94306	0.933014	0.987557	0.984098	0.962254	0.999701	0.747467	0.785187	0.805822	0.521263	0.627763	0.575607
ADGRB3	0.611717	0.643608	0.99972	0.999725	0.019567	0.870216	0.99902	0.940052	0.940052	0.706045	0.903713	0.21936	0.998719	0.740164	0.939938	0.639898	0.821163	0.973419	0.761108	0.900573	0.879121	0.930436	0.953984	0.97269	0.594716	0.844636	0.516495	0.63386	0.908288	0.931155	0.981888	0.956268	0.992065	0.984587	0.994027	0.994662	0.993657	0.999701	0.83553	0.717705	0.777036	0.986856	0.902874	0.905179
ADGRB3-DT	NA	NA	NA	NA	NA	NA	NA	NA	NA	NA	NA	NA	NA	NA	NA	NA	NA	NA	NA	NA	NA	NA	NA	NA	NA	NA	NA	NA	NA	NA	NA	NA	NA	NA	NA	NA	NA	NA	NA	NA	NA	NA	NA	NA
ADGRD1	0.962958	0.99426	0.99972	0.999725	0.465771	0.2585	0.99902	0.930326	0.930326	0.532868	0.636693	0.494456	0.998719	0.645274	0.928111	0.885017	0.891004	0.755422	0.774919	0.993483	0.889289	0.55048	0.843717	0.667446	0.403172	0.636402	0.562092	0.504765	0.678827	0.951006	0.860665	0.866405	0.830949	0.64326	0.815318	0.997738	0.6986	0.999701	0.765913	0.979686	0.864881	0.6643	0.87271	0.897247
ADGRE1	0.593328	0.559888	0.99972	0.999725	0.461366	0.427092	0.99902	0.96419	0.96419	0.448249	0.187525	0.886492	0.998719	0.842801	0.940463	0.327126	0.709243	0.557692	0.803135	0.682882	0.721389	0.392757	0.747648	0.370845	0.624634	0.556098	0.723549	0.621643	0.514243	0.917879	0.487724	0.89174	0.536804	0.760481	0.84957	0.512176	0.309199	0.999701	0.386361	0.985462	0.662895	0.0341696	0.0613914	0.112379
ADGRE2	0.87106	0.834518	0.99972	0.999725	0.0761111	0.876906	0.99902	0.930326	0.930326	0.134579	0.447767	0.482503	0.998719	0.456093	0.931654	0.181203	0.490978	0.280988	0.616859	0.741647	0.764934	0.707225	0.648203	0.744083	0.374339	0.407759	0.220742	0.282801	0.607443	0.917879	0.69976	0.800086	0.542594	0.55409	0.729725	0.906219	0.706463	0.999701	0.257077	0.219226	0.681692	0.741955	0.738631	0.724045
ADGRE3	0.789353	0.752753	0.99972	0.999725	0.0180635	0.391668	0.99902	0.930326	0.930326	0.0494238	0.0832454	0.533644	0.998719	0.527738	0.928111	0.177735	0.452887	0.212456	0.45735	0.520366	0.514258	0.654981	0.640214	0.660418	0.595722	0.277201	0.212396	0.339411	0.341951	0.914243	0.465242	0.827108	0.327122	0.505389	0.744148	0.83307	0.309356	0.999701	0.186692	0.539174	0.983091	0.280024	0.494051	0.451792
ADGRE4P	0.983337	0.961203	0.99972	0.999725	0.236714	0.624236	0.99902	0.930326	0.930326	0.363183	0.142999	0.973905	0.998719	0.892131	0.940463	0.917894	0.213292	0.492026	0.239997	0.435128	0.395134	0.607767	0.622137	0.585262	0.587062	0.521717	0.480121	0.478203	0.546584	0.859895	0.407339	0.746212	0.46633	0.477223	0.66084	0.73622	0.231237	0.999701	0.10757	0.312944	0.227435	0.0482326	0.0994861	0.196292
ADGRE5	0.811694	0.677638	0.99972	0.999725	0.98429	0.919226	0.99902	0.947854	0.947854	0.727903	0.988287	0.416865	0.999038	0.577153	0.928111	0.177659	0.662202	0.915162	0.786111	0.89881	0.997457	0.968844	0.833801	0.915184	0.661356	0.967524	0.89941	0.829254	0.967003	0.88894	0.965583	0.929936	0.967189	0.89538	0.926147	0.997738	0.983486	0.999701	0.994935	0.565292	0.860694	0.976978	0.982565	0.98487
ADGRF3	0.615297	0.634013	0.99972	0.999725	0.918813	0.747039	0.99902	0.967245	0.967245	0.717684	0.717293	0.339885	0.998719	0.705871	0.928111	0.360973	0.10814	0.669025	0.913957	0.883919	0.961497	0.630835	0.818953	0.660418	0.979285	0.723881	0.741352	0.757822	0.887819	0.962195	0.888556	0.814525	0.917044	0.829202	0.801897	0.98912	0.80012	0.999701	0.528401	0.264032	0.771393	0.992877	0.986387	0.996562
ADGRG1	0.846395	0.756486	0.99972	0.999725	0.127135	0.366958	0.99902	0.930326	0.930326	0.0230273	0.432814	0.886203	0.998719	0.947399	0.928111	0.848756	0.947318	0.241718	0.474527	0.578949	0.470026	0.741347	0.978467	0.674995	0.71187	0.709228	0.816648	0.864	0.784852	0.828064	0.664406	0.958749	0.767056	0.964286	0.897318	0.997738	0.235554	0.999701	0.262225	0.14771	0.118732	0.171609	0.128561	0.196483
ADGRG3	0.723529	0.659765	0.99972	0.999725	0.0223554	0.0900708	0.99902	0.930326	0.930326	0.00889352	0.0205663	0.594402	0.998719	0.460368	0.957193	0.165142	0.32208	0.118076	0.201687	0.366401	0.437347	0.497913	0.663992	0.453945	0.491063	0.211242	0.290816	0.311815	0.119262	0.903579	0.164992	0.723735	0.181708	0.469909	0.64671	0.686527	0.0950799	0.999701	0.0519434	0.274483	0.67032	0.186341	0.218721	0.220736
ADGRG5	0.876999	0.767051	0.99972	0.999725	0.959489	0.778717	0.99902	0.943321	0.943321	0.245051	0.619091	0.629729	0.998719	0.917468	0.928111	0.561004	0.683653	0.190596	0.645915	0.808581	0.511534	0.962229	0.880195	0.980279	0.96098	0.959108	0.849545	0.863417	0.828743	0.929062	0.903874	0.977357	0.896686	0.929513	0.979991	0.993614	0.430413	0.999701	0.357602	0.173181	0.331466	0.992606	0.993405	0.961914
ADGRG6	0.617551	0.561289	0.99972	0.999725	0.502326	0.974547	0.99902	0.974433	0.974433	0.859814	0.868449	0.384527	0.998719	0.82697	0.983788	0.746987	0.578182	0.681178	0.866994	0.797522	0.568084	0.770864	0.632872	0.836482	0.271777	0.754561	0.586439	0.389201	0.856406	0.855174	0.890296	0.698128	0.885518	0.485932	0.617013	0.984098	0.996055	0.999701	0.528737	0.62733	0.397336	0.88197	0.803937	0.920807
ADGRL1	0.698331	0.752505	0.99972	0.999725	0.961834	0.958667	0.99902	0.950451	0.950451	0.980623	0.960704	0.523314	0.998719	0.674407	0.970933	0.625281	0.609314	0.436337	0.886851	0.885507	0.60397	0.86018	0.908664	0.829551	0.398175	0.688477	0.599537	0.593353	0.711995	0.998222	0.735918	0.835775	0.687354	0.949769	0.862706	0.997738	0.866694	0.999701	0.576311	0.980263	0.497514	0.681422	0.767324	0.803352
ADGRL1-AS1	0.716675	0.840221	0.99972	0.999725	0.791655	0.817332	0.99902	0.940052	0.940052	0.860875	0.846327	0.965609	0.998719	0.949206	0.977201	0.612601	0.748931	0.449874	0.617444	0.51162	0.647474	0.86817	0.943014	0.797296	0.687666	0.730724	0.607641	0.799837	0.71868	0.967945	0.817882	0.810115	0.842128	0.600143	0.802593	0.997298	0.73808	0.999701	0.826459	0.454563	0.727689	0.970999	0.828108	0.948821
ADGRV1	0.959206	0.960928	0.99972	0.999725	0.299155	0.719408	0.99902	0.973709	0.973709	0.95005	0.871873	0.943843	0.998719	0.964744	0.928111	0.81845	0.963771	0.944278	0.883752	0.998857	0.60152	0.894301	0.702199	0.777535	0.190673	0.791348	0.3552	0.286877	0.933616	0.937099	0.987295	0.800198	0.98194	0.664721	0.755892	0.997738	0.909988	0.999701	0.986758	0.659316	0.990246	0.733823	0.772164	0.920807
ADH5	0.728296	0.919323	0.99972	0.999725	0.0583467	0.649034	0.99902	0.933058	0.933058	0.398843	0.389896	0.868802	0.998719	0.932508	0.928111	0.574169	0.906123	0.662416	0.722138	0.909802	0.428615	0.460838	0.636937	0.539096	0.260199	0.499342	0.212396	0.209113	0.535559	0.921643	0.590343	0.847549	0.593259	0.679893	0.79086	0.997738	0.625081	0.999701	0.604713	0.619096	0.785223	0.303513	0.520338	0.66328
ADHFE1	0.95769	0.880679	0.99972	0.999725	0.980228	0.913941	0.99902	0.964793	0.964793	0.932091	0.350818	0.987705	0.998719	0.882501	0.928111	0.840949	0.438263	0.918614	0.849648	0.611894	0.94846	0.977968	0.939251	0.995404	0.66522	0.94992	0.891365	0.776174	0.910787	0.922896	0.922693	0.947352	0.986005	0.971466	0.996838	0.997743	0.625872	0.999701	0.371294	0.927139	0.976007	0.963632	0.987845	0.964061
ADI1	0.902151	0.972981	0.99972	0.999725	0.154315	0.602606	0.99902	0.972437	0.972437	0.218875	0.203145	0.376894	0.998719	0.682672	0.941801	0.979561	0.266865	0.528773	0.796788	0.820381	0.720984	0.456153	0.396212	0.431339	0.076514	0.412233	0.0893281	0.0642384	0.592472	0.667181	0.645928	0.675096	0.494254	0.296311	0.490228	0.997738	0.181953	0.999701	0.13293	0.859174	0.419002	0.433061	0.468123	0.560884
ADIPOR1	0.752305	0.693086	0.99972	0.999725	0.818577	0.368555	0.99902	0.930326	0.930326	0.599787	0.589888	0.0880366	0.998719	0.298076	0.928111	0.921017	0.670865	0.694046	0.586262	0.7327	0.75736	0.879162	0.845118	0.788964	0.48712	0.709289	0.872026	0.730046	0.610474	0.836127	0.479461	0.675096	0.487877	0.448414	0.558923	0.789608	0.58779	0.999701	0.457979	0.923008	0.63709	0.993037	0.734197	0.948821
ADIPOR2	0.743536	0.802031	0.99972	0.999725	0.7099	0.936202	0.99902	0.964696	0.964696	0.976708	0.81808	0.57588	0.998719	0.804654	0.928111	0.790366	0.31298	0.786527	0.744655	0.931205	0.923902	0.751571	0.698479	0.798596	0.70705	0.509708	0.411752	0.532964	0.789424	0.964156	0.908393	0.905467	0.757257	0.874618	0.88913	0.997738	0.875279	0.999701	0.923715	0.919874	0.672178	0.93114	0.91921	0.948821
ADIRF-AS1	0.81	0.901494	0.99972	0.999725	1.52e-05	0.279392	0.99902	0.930326	0.930326	0.00176049	0.00188344	0.707124	0.998719	0.958766	0.928111	0.334697	0.839403	0.348654	0.394635	0.463086	0.171539	0.415247	0.400197	0.440183	0.0944719	0.211659	0.0931393	0.0739605	0.843793	0.896882	0.758476	0.849332	0.759844	0.531684	0.761714	0.95427	0.0244598	0.999701	0.00570238	0.141263	0.0375497	0.0489586	0.276787	0.321045
ADK	0.973282	0.886663	0.99972	0.999725	0.0294107	0.256664	0.99902	0.930326	0.930326	0.115063	0.141781	0.836759	0.998719	0.850817	0.928111	0.181203	0.224833	0.304197	0.580579	0.849835	0.571144	0.687064	0.814437	0.603239	0.339774	0.574341	0.216019	0.313454	0.627758	0.997079	0.514686	0.869303	0.602908	0.706256	0.860953	0.997738	0.207277	0.999701	0.176003	0.212228	0.2881	0.295388	0.312577	0.639887
ADM	0.859991	0.859203	0.99972	0.999725	0.0066273	0.125862	0.99902	0.930326	0.930326	0.0116134	0.0750719	0.938571	0.998719	0.360987	0.928111	0.393531	0.986438	0.573245	0.116153	0.725455	0.685632	0.392757	0.491886	0.501611	0.351427	0.225188	0.225151	0.181553	0.360161	0.857523	0.440298	0.814596	0.404886	0.574553	0.732261	0.516465	0.262832	0.999701	0.211409	0.892112	0.649055	0.20278	0.245273	0.180078
ADNP	0.953807	0.894613	0.99972	0.999725	0.650569	0.817332	0.99902	0.980157	0.980157	0.636618	0.980579	0.411305	0.998719	0.614819	0.946107	0.928588	0.404352	0.84881	0.755375	0.873789	0.910144	0.884329	0.769181	0.89967	0.99467	0.977715	0.977547	0.851062	0.990542	0.837673	0.817882	0.926707	0.989431	0.726431	0.839246	0.997738	0.947194	0.999701	0.767533	0.439556	0.912888	0.737819	0.88545	0.914257
ADNP-AS1	0.835588	0.774252	0.99972	0.999725	0.468723	0.698477	0.99902	0.973709	0.973709	0.875998	0.87624	0.720412	0.998719	0.992154	0.946735	0.791879	0.915419	0.715926	0.934726	0.753931	0.911461	0.696494	0.971198	0.93413	0.981505	0.953396	0.889876	0.912785	0.878929	0.971102	0.994414	0.797786	0.965375	0.964889	0.826046	0.997738	0.978016	0.999701	0.998024	0.43529	0.807836	0.789284	0.953008	0.993633
ADNP2	0.768617	0.598951	0.99972	0.999725	0.0186712	0.137023	0.99902	0.940052	0.940052	0.0862239	0.0565632	0.879493	0.998719	0.843157	0.955834	0.582918	0.841164	0.539186	0.317251	0.588213	0.551824	0.415247	0.699165	0.539156	0.625993	0.321888	0.364444	0.362407	0.587701	0.997396	0.514686	0.970192	0.601369	0.830502	0.957678	0.991779	0.243883	0.999701	0.241132	0.709781	0.612396	0.402576	0.713273	0.782034
ADO	0.709891	0.974075	0.99972	0.999725	4.51e-05	0.540975	0.99902	0.94605	0.94605	0.0158809	0.120082	0.740225	0.998719	0.76885	0.928111	0.975858	0.179108	0.259945	0.317221	0.727679	0.223246	0.425227	0.482286	0.327001	0.0221892	0.149301	0.037955	0.0423127	0.431282	0.914551	0.450168	0.67713	0.387882	0.325292	0.558923	0.997738	0.495413	0.999701	0.214627	0.668179	0.288599	0.469986	0.700028	0.705196
ADORA2A	0.869972	0.971629	0.99972	0.999725	0.142998	0.934533	0.99902	0.961049	0.961049	0.211054	0.51641	0.955796	0.998719	0.916557	0.951238	0.815796	0.998711	0.49305	0.791323	0.855271	0.977759	0.859987	0.887366	0.752032	0.790924	0.757926	0.863396	0.795259	0.89546	0.997396	0.678811	0.820894	0.730569	0.915538	0.849389	0.997738	0.504264	0.999701	0.676074	0.953473	0.773946	0.734769	0.993097	0.91829
ADORA2B	0.806505	0.609493	0.99972	0.999725	0.452134	0.583294	0.99902	0.971129	0.971129	0.637219	0.359041	0.708038	0.998719	0.688328	0.928111	0.868447	0.566483	0.693799	0.804488	0.976823	0.197984	0.599607	0.794699	0.564146	0.460717	0.514758	0.5248	0.474291	0.990328	0.927009	0.92651	0.854679	0.946718	0.625983	0.792888	0.997738	0.372475	0.999701	0.145448	0.294942	0.177223	0.66993	0.578571	0.742553
ADORA3	0.825838	0.938505	0.99972	0.999725	0.371695	0.752864	0.99902	0.938228	0.938228	0.735332	0.304429	0.92306	0.998719	0.901332	0.928111	0.942011	0.34375	0.788443	0.386054	0.484752	0.663115	0.733529	0.673554	0.756836	0.417758	0.614536	0.419154	0.366782	0.718143	0.819499	0.756933	0.802241	0.715884	0.560891	0.702931	0.850287	0.145946	0.999701	0.127771	0.724951	0.531622	0.137401	0.475031	0.560884
ADPGK	0.928772	0.709022	0.99972	0.999725	0.630523	0.88768	0.99902	0.930326	0.930326	0.847392	0.731245	0.819487	0.998719	0.544172	0.939938	0.471048	0.655316	0.94865	0.96888	0.859176	0.868754	0.994737	0.962603	0.982135	0.911096	0.959837	0.772855	0.892324	0.785486	0.885226	0.817882	0.805537	0.757481	0.731157	0.752949	0.997738	0.960757	0.999701	0.858605	0.826438	0.687084	0.90365	0.968583	0.946965
ADPGK-AS1	0.994317	0.917257	0.99972	0.999725	0.859811	0.943023	0.99902	0.980157	0.980157	0.638634	0.488793	0.368474	0.998719	0.643947	0.941801	0.671179	0.0419927	0.507643	0.943771	0.862969	0.67095	0.981143	0.821589	0.926188	0.611169	0.970372	0.824651	0.726727	0.968877	0.861646	0.869712	0.723735	0.869393	0.51755	0.649673	0.953681	0.597349	0.999701	0.279002	0.562245	0.456692	0.976685	0.937137	0.99472
ADPRH	0.805365	0.748319	0.99972	0.999725	0.313025	0.986471	0.99902	0.938228	0.938228	0.472911	0.234058	0.526873	0.999038	0.62132	0.992383	0.386224	0.152255	0.545756	0.765072	0.493533	0.403647	0.979354	0.873947	0.961172	0.405874	0.816291	0.564553	0.538883	0.961296	0.945218	0.924339	0.783332	0.899953	0.715813	0.753992	0.997738	0.303593	0.999701	0.0533773	0.109468	0.14854	0.886277	0.649243	0.847604
ADPRHL1	0.872982	0.785007	0.99972	0.999725	0.80692	0.877878	0.99902	0.930326	0.930326	0.734418	0.914083	0.418051	0.998719	0.799792	0.963428	0.997465	0.952523	0.791908	0.960465	0.836132	0.976387	0.984466	0.995217	0.907048	0.499919	0.977573	0.500801	0.601065	0.999471	0.938529	0.92955	0.980652	0.986467	0.829202	0.986037	0.997738	0.923186	0.999701	0.97297	0.601467	0.936452	0.918301	0.978167	0.963598
ADPRM	0.895596	0.739833	0.99972	0.999725	0.379235	0.34869	0.99902	0.938228	0.938228	0.144103	0.170909	0.783753	0.998719	0.959816	0.928111	0.623315	0.293266	0.348438	0.428771	0.520366	0.239955	0.710577	0.668012	0.686397	0.283742	0.380573	0.298842	0.264009	0.63564	0.964257	0.581309	0.820283	0.548783	0.709248	0.794363	0.997738	0.180906	0.999701	0.0626796	0.11161	0.126474	0.384176	0.464421	0.594009
ADPRS	0.904384	0.982346	0.99972	0.999725	0.473335	0.574513	0.99902	0.930326	0.930326	0.162758	0.411222	0.847721	0.999038	0.875866	0.995786	0.828885	0.851079	0.619603	0.537615	0.518929	0.899776	0.981538	0.995115	0.911568	0.723952	0.91096	0.718081	0.75649	0.825322	0.936492	0.850408	0.906614	0.893547	0.802701	0.865543	0.997738	0.660839	0.999701	0.911338	0.607168	0.983099	0.86042	0.752825	0.720172
ADRB2	0.92967	0.932489	0.99972	0.999725	1.86e-05	0.711398	0.99902	0.930326	0.930326	0.22347	0.430284	0.993238	0.998719	0.892413	0.928111	0.592829	0.0401277	0.133517	0.402069	0.68353	0.398237	0.74891	0.437658	0.780671	0.0677188	0.476555	0.0350173	0.0511134	0.451757	0.667181	0.601197	0.480446	0.479124	0.0815746	0.274864	0.997738	0.877446	0.999701	0.728982	0.961049	0.557602	0.204839	0.304964	0.34017
ADRM1	0.808838	0.779208	0.99972	0.999725	0.736605	0.819723	0.99902	0.960314	0.960314	0.79411	0.921546	0.572664	0.998719	0.635028	0.958603	0.430298	0.91818	0.923506	0.621955	0.962618	0.966151	0.963319	0.800093	0.997403	0.729086	0.954724	0.957027	0.798059	0.813088	0.997396	0.715124	0.85931	0.821217	0.818334	0.861212	0.997738	0.803469	0.999701	0.9933	0.586611	0.906568	0.572374	0.607339	0.740109
ADSL	0.992005	0.971544	0.99972	0.999725	0.0366096	0.474219	0.99902	0.985054	0.985054	0.344907	0.134983	0.650929	0.998719	0.831265	0.928111	0.503587	0.347598	0.554786	0.5944	0.752905	0.247579	0.763365	0.631707	0.808018	0.271543	0.604316	0.166677	0.197456	0.816913	0.933435	0.807222	0.827108	0.731307	0.547775	0.763827	0.997738	0.308848	0.999701	0.192907	0.454039	0.293377	0.304841	0.372529	0.594009
ADSS1	NA	NA	NA	NA	NA	NA	NA	NA	NA	NA	NA	NA	NA	NA	NA	NA	NA	NA	NA	NA	NA	NA	NA	NA	NA	NA	NA	NA	NA	NA	NA	NA	NA	NA	NA	NA	NA	NA	NA	NA	NA	NA	NA	NA
ADSS2	0.801718	0.81009	0.99972	0.999725	0.287982	0.723133	0.99902	0.984505	0.984505	0.86085	0.476563	0.96792	0.998719	0.975426	0.930191	0.617207	0.890917	0.939317	0.961576	0.698045	0.739354	0.867094	0.955355	0.79854	0.961072	0.816513	0.972645	0.938918	0.831281	0.914551	0.890296	0.9669	0.881327	0.90846	0.978003	0.997738	0.743813	0.999701	0.612779	0.838606	0.612396	0.892727	0.577428	0.934566
ADTRP	0.955181	0.937678	0.99972	0.999725	4.71e-05	0.120324	0.99902	0.930326	0.930326	0.000117999	0.000908552	0.92306	0.998719	0.892939	0.928111	0.39746	0.1987	0.0690719	0.0483218	0.254923	0.0332355	0.474262	0.375231	0.523077	0.125696	0.200237	0.107403	0.0746107	0.380239	0.761514	0.406536	0.675096	0.384291	0.440112	0.538591	0.967222	0.0142132	0.999701	0.000597875	0.096845	0.00914279	0.0169713	0.113418	0.130068
AEBP1	0.808336	0.837251	0.99972	0.999725	0.483036	0.836179	0.99902	0.981458	0.981458	0.948627	0.874119	0.857023	0.998719	0.876309	0.936776	0.844044	0.481931	0.420229	0.788785	0.842065	0.63092	0.925139	0.96379	0.955615	0.20749	0.962394	0.505814	0.511522	0.974685	0.997396	0.996017	0.781468	0.982334	0.635301	0.772078	0.997738	0.80957	0.999701	0.743607	0.886917	0.769663	0.901924	0.937137	0.997035
AEBP2	0.770641	0.623355	0.99972	0.999725	0.824475	0.992533	0.99902	0.940052	0.940052	0.910121	0.851663	0.674854	0.998719	0.780612	0.992018	0.510479	0.382628	0.723003	0.755117	0.942519	0.844781	0.993058	0.939251	0.958712	0.951985	0.778032	0.570197	0.785564	0.91356	0.985326	0.842531	0.925605	0.814005	0.766111	0.898777	0.997738	0.97388	0.999701	0.98817	0.216553	0.997547	0.95368	0.997195	0.989519
AEN	0.590742	0.616071	0.99972	0.999725	0.00291438	0.0729916	0.99902	0.938228	0.938228	0.0402896	0.00916219	0.783505	0.998719	0.986184	0.974037	0.708914	0.687753	0.314674	0.443577	0.319288	0.133345	0.415247	0.437658	0.431339	0.140119	0.287472	0.14632	0.122332	0.425821	0.804216	0.455591	0.733598	0.394499	0.601397	0.653997	0.686527	0.0444166	0.999701	0.0247608	0.63126	0.18627	0.128242	0.182647	0.349046
AFAP1	0.813898	0.739833	0.99972	0.999725	0.331916	0.8947	0.99902	0.953292	0.953292	0.358413	0.35283	0.992414	0.998719	0.931016	0.928111	0.846822	0.325774	0.280988	0.837649	0.937068	0.591693	0.970793	0.892293	0.945178	0.390082	0.73239	0.257277	0.437482	0.981342	0.986248	0.992329	0.773438	0.93599	0.51755	0.731182	0.993832	0.412046	0.999701	0.416393	0.933289	0.931999	0.867209	0.878916	0.889289
AFAP1-AS1	NA	NA	NA	NA	NA	NA	NA	NA	NA	NA	NA	NA	NA	NA	NA	NA	NA	NA	NA	NA	NA	NA	NA	NA	NA	NA	NA	NA	NA	NA	NA	NA	NA	NA	NA	NA	NA	NA	NA	NA	NA	NA	NA	NA
AFAP1L2	0.653378	0.854469	0.99972	0.999725	0.809009	0.988991	0.99902	0.981927	0.981927	0.645132	0.738069	0.757136	0.998719	0.893087	0.928111	0.755319	0.817017	0.470964	0.65471	0.922281	0.906147	0.799724	0.88804	0.778223	0.487245	0.631854	0.833944	0.705732	0.926527	0.997396	0.871048	0.931781	0.744528	0.988518	0.950605	0.881987	0.463599	0.999701	0.58779	0.88398	0.548503	0.849285	0.997923	0.952363
AFDN	0.98423	0.892782	0.99972	0.999725	0.0249291	0.720673	0.99902	0.938228	0.938228	0.412	0.164606	0.969501	0.998719	0.8707	0.928111	0.605948	0.337905	0.605288	0.807094	0.85175	0.301289	0.754938	0.841714	0.668431	0.150846	0.585846	0.349626	0.25665	0.640153	0.937099	0.728654	0.814596	0.647666	0.49252	0.743304	0.997738	0.431386	0.999701	0.210405	0.925738	0.369184	0.256103	0.353266	0.575243
AFF1	0.916472	0.929935	0.99972	0.999725	0.816673	0.781187	0.99902	0.960314	0.960314	0.857546	0.815825	0.576617	0.998719	0.892413	0.933631	0.644388	0.367794	0.955349	0.784431	0.800759	0.997978	0.940405	0.882588	0.982271	0.893003	0.800693	0.506545	0.692473	0.997005	0.987254	0.943207	0.941805	0.992573	0.940847	0.962898	0.992711	0.712149	0.999701	0.83151	0.893852	0.80154	0.962135	0.724328	0.981091
AFF1-AS1	0.844237	0.867872	0.99972	0.999725	0.640496	0.862737	0.99902	0.947854	0.947854	0.310396	0.102564	0.910194	0.998719	0.77762	0.991614	0.477377	0.774616	0.605161	0.831562	0.918803	0.926606	0.882697	0.757004	0.999375	0.837557	0.568235	0.532785	0.55648	0.552728	0.814734	0.528628	0.677731	0.420585	0.507391	0.592391	0.760604	0.45403	0.999701	0.341891	0.264032	0.93381	0.936334	0.807502	0.926944
AFF2	0.758585	0.609493	0.99972	0.999725	0.0540077	0.322881	0.99902	0.951016	0.951016	0.159921	0.301201	0.39546	0.998719	0.722062	0.990205	0.944669	0.965743	0.729187	0.596392	0.701323	0.7222	0.456153	0.622137	0.535376	0.357261	0.331461	0.221271	0.258732	0.645798	0.964156	0.635411	0.994646	0.60188	0.954661	0.971955	0.898383	0.466966	0.999701	0.567371	0.992408	0.955331	0.359701	0.750189	0.626289
AFF3	0.809396	0.915393	0.99972	0.999725	0.0010094	0.138639	0.99902	0.930326	0.930326	0.0128833	0.205662	0.899393	0.998719	0.969494	0.995654	0.804239	0.744513	0.720806	0.735017	0.584821	0.725669	0.879114	0.88804	0.907048	0.92233	0.970286	0.721519	0.898633	0.995658	0.951006	0.947763	0.874592	0.976233	0.996255	0.888	0.993614	0.262545	0.999701	0.619179	0.1988	0.502212	0.26075	0.240329	0.319172
AFF4	0.919056	0.785913	0.99972	0.999725	0.564038	0.858603	0.99902	0.938228	0.938228	0.936965	0.749623	0.549028	0.998719	0.813733	0.928111	0.559826	0.375817	0.517612	0.914103	0.970477	0.814582	0.946569	0.725012	0.901293	0.266207	0.742596	0.348387	0.338114	0.870609	0.924549	0.978828	0.858913	0.829458	0.691315	0.799114	0.997738	0.861014	0.999701	0.36399	0.936344	0.678442	0.994788	0.991848	0.995525
AFG1L	0.91505	0.905192	0.99972	0.999725	0.749029	0.941564	0.99902	0.950451	0.950451	0.930562	0.879717	0.918368	0.998719	0.977735	0.928111	0.266596	0.915596	0.918614	0.791086	0.964355	0.825839	0.692294	0.784891	0.811632	0.759157	0.871669	0.928809	0.730046	0.90681	0.950529	0.972878	0.958749	0.99534	0.977586	0.954467	0.831946	0.994418	0.999701	0.721193	0.982097	0.492166	0.517578	0.863134	0.851205
AFG3L1P	0.978753	0.892782	0.99972	0.999725	0.466267	0.948162	0.99902	0.930326	0.930326	0.974121	0.954127	0.97533	0.998719	0.857029	0.931654	0.916334	0.826047	0.900513	0.986462	0.996277	0.773154	0.963574	0.934303	0.900294	0.881423	0.884427	0.881829	0.923675	0.880925	0.934094	0.889961	0.89791	0.874083	0.903719	0.874938	0.988414	0.961937	0.999701	0.9737	0.7455	0.916653	0.665463	0.878916	0.754661
AFG3L2	0.988498	0.919649	0.99972	0.999725	0.691448	0.805365	0.99902	0.990472	0.990472	0.867806	0.815527	0.734889	0.998719	0.827309	0.941801	0.437846	0.80183	0.573273	0.920663	0.861991	0.947455	0.772095	0.888464	0.796248	0.970369	0.751711	0.903999	0.897644	0.812889	0.971102	0.913429	0.985229	0.866386	0.961386	0.969562	0.997738	0.918657	0.999701	0.500691	0.680278	0.812229	0.871626	0.957453	0.97719
AFMID	0.981877	0.98006	0.99972	0.999725	0.439254	0.869876	0.99902	0.97729	0.97729	0.405534	0.725648	0.884636	0.998719	0.711074	0.936776	0.644388	0.601087	0.940233	0.851425	0.923722	0.951666	0.848337	0.400197	0.937029	0.546025	0.891066	0.513236	0.314675	0.751169	0.91468	0.543279	0.873545	0.674115	0.926029	0.937822	0.622179	0.674442	0.999701	0.953243	0.387381	0.504584	0.96578	0.96278	0.995527
AFTPH	0.696217	0.888702	0.99972	0.999725	0.0632658	0.758485	0.99902	0.980157	0.980157	0.309465	0.181732	0.696178	0.998719	0.760033	0.966199	0.654991	0.800021	0.628021	0.757652	0.679641	0.647797	0.942096	0.697622	0.980778	0.404416	0.805658	0.514463	0.419422	0.995323	0.851158	0.99872	0.929548	0.956635	0.789049	0.854708	0.995991	0.479109	0.999701	0.121623	0.560154	0.418323	0.631498	0.508858	0.758948
AFTPH-DT	0.967018	0.996048	0.99972	0.999725	0.0804052	0.726396	0.99902	0.973709	0.973709	0.250845	0.407487	0.514614	0.998719	0.732943	0.928111	0.465374	0.528331	0.14237	0.551075	0.150795	0.223246	0.936945	0.994559	0.970382	0.88248	0.84058	0.467619	0.791341	0.690953	0.929062	0.844201	0.75064	0.67948	0.416205	0.661011	0.997738	0.594644	0.999701	0.322203	0.209032	0.366664	0.587801	0.400928	0.611898
AGA	0.890894	0.84854	0.99972	0.999725	0.1948	0.810438	0.99902	0.989008	0.989008	0.313691	0.341173	0.863923	0.998719	0.897249	0.98486	0.634466	0.207615	0.603708	0.486385	0.880264	0.451511	0.684835	0.78411	0.681561	0.432038	0.445822	0.170009	0.277956	0.749085	0.997396	0.80024	0.835885	0.695059	0.588003	0.799114	0.997738	0.449041	0.999701	0.283175	0.865737	0.713671	0.312729	0.372679	0.611599
AGA-DT	0.969321	0.920723	0.99972	0.999725	0.640569	0.710704	0.99902	0.977701	0.977701	0.656792	0.458659	0.740225	0.998719	0.758296	0.946517	0.662456	0.842442	0.894083	0.988417	0.992554	0.862845	0.998704	0.831572	0.901293	0.574764	0.953597	0.904362	0.788288	0.98931	0.84764	0.99063	0.790709	0.999725	0.98565	0.769044	0.997738	0.545327	0.999701	0.709603	0.444192	0.916216	0.787511	0.884267	0.866158
AGAP1	0.871071	0.803723	0.99972	0.999725	0.0955171	0.297522	0.99902	0.938228	0.938228	0.106869	0.690708	0.906691	0.998719	0.67041	0.928111	0.730101	0.653198	0.17173	0.377846	0.789938	0.558369	0.695923	0.867035	0.535376	0.494874	0.600504	0.357443	0.502393	0.790551	0.997396	0.61787	0.942043	0.776975	0.773681	0.919237	0.997738	0.867518	0.999701	0.632829	0.289206	0.151326	0.050341	0.219936	0.236152
AGAP10P	0.840613	0.604675	0.99972	0.999725	0.214129	0.312656	0.99902	0.972103	0.972103	0.49994	0.898256	0.135684	0.998719	0.298937	0.945137	0.661888	0.624495	0.719466	0.860492	0.920318	0.926007	0.478667	0.643034	0.523258	0.290023	0.423941	0.278881	0.311212	0.645798	0.98051	0.680998	0.913237	0.661913	0.996007	0.952273	0.973168	0.716542	0.999701	0.750012	0.933091	0.985679	0.41524	0.3196	0.288553
AGAP12P	NA	NA	NA	NA	NA	NA	NA	NA	NA	NA	NA	NA	NA	NA	NA	NA	NA	NA	NA	NA	NA	NA	NA	NA	NA	NA	NA	NA	NA	NA	NA	NA	NA	NA	NA	NA	NA	NA	NA	NA	NA	NA	NA	NA
AGAP2	0.938689	0.662426	0.99972	0.999725	0.661051	0.947482	0.99902	0.981326	0.981326	0.3204	0.600451	0.871783	0.998719	0.775098	0.928111	0.680164	0.358337	0.218503	0.525549	0.801177	0.577007	0.988584	0.944678	0.850718	0.606567	0.757926	0.709558	0.810044	0.773411	0.978678	0.833733	0.826894	0.725013	0.734901	0.83915	0.997738	0.783956	0.999701	0.380576	0.383417	0.503727	0.676108	0.736878	0.640744
AGAP3	0.951425	0.720386	0.99972	0.999725	0.692971	0.81156	0.99902	0.930326	0.930326	0.45176	0.854743	0.721603	0.998719	0.999901	0.970708	0.659159	0.219948	0.130686	0.353818	0.838016	0.929138	0.891958	0.850283	0.850267	0.748807	0.902326	0.619865	0.613078	0.90575	0.862852	0.838986	0.884548	0.912295	0.977289	0.97456	0.997738	0.891718	0.999701	0.890289	0.431766	0.901773	0.627472	0.510461	0.631407
AGAP4	0.894737	0.662825	0.99972	0.999725	0.560869	0.93304	0.99902	0.938228	0.938228	0.826694	0.670242	0.683364	0.998719	0.72172	0.951238	0.346947	0.390644	0.943044	0.988308	0.783443	0.703091	0.786173	0.685795	0.727551	0.491063	0.765115	0.442505	0.409813	0.935857	0.951006	0.988555	0.936285	0.985851	0.740642	0.887161	0.997738	0.890989	0.999701	0.861076	0.990785	0.959063	0.951229	0.92404	0.970613
AGAP6	0.992005	0.756414	0.99972	0.999725	0.955541	0.843438	0.99902	0.930326	0.930326	0.863601	0.837752	0.915444	0.998719	0.961059	0.98999	0.919765	0.880903	0.783979	0.910778	0.991355	0.826863	0.930883	0.974508	0.804794	0.692586	0.624397	0.669867	0.805705	0.702453	0.894494	0.642579	0.764303	0.644637	0.590402	0.698	0.98932	0.750732	0.999701	0.844375	0.925175	0.938289	0.998544	0.905897	0.938547
AGAP7P	0.775913	0.80457	0.99972	0.999725	0.316079	0.758683	0.99902	0.980157	0.980157	0.47498	0.39181	0.852923	0.998719	0.776599	0.989006	0.912219	0.835563	0.502777	0.646775	0.861636	0.62255	0.750148	0.996547	0.892291	0.63945	0.618292	0.501359	0.670765	0.913471	0.914243	0.988385	0.87237	0.919105	0.999949	0.868777	0.997738	0.637056	0.999701	0.63799	0.99868	0.669734	0.569881	0.873127	0.873847
AGBL2	0.908188	0.803723	0.99972	0.999725	0.225664	0.737107	0.99902	0.983873	0.983873	0.430487	0.394099	0.966743	0.998719	0.691612	0.928111	0.263214	0.380319	0.786588	0.961576	0.622521	0.64839	0.837787	0.716729	0.8117	0.988976	0.666411	0.762665	0.727355	0.994228	0.962678	0.987295	0.967992	0.987083	0.871342	0.988845	0.98932	0.52802	0.999701	0.24869	0.464318	0.931566	0.932688	0.854993	0.853303
AGBL3	0.993577	0.875705	0.99972	0.999725	0.0215892	0.927234	0.99902	0.944256	0.944256	0.130595	0.219624	0.974233	0.998719	0.91977	0.928111	0.459686	0.297763	0.228461	0.594881	0.417718	0.600859	0.922064	0.916171	0.93831	0.630676	0.668029	0.331364	0.586896	0.878403	0.978076	0.804453	0.903462	0.794077	0.846848	0.914974	0.97815	0.481036	0.999701	0.153865	0.40601	0.591331	0.815682	0.793816	0.92947
AGBL5	0.825848	0.955882	0.99972	0.999725	0.834034	0.568419	0.99902	0.974433	0.974433	0.993232	0.645811	0.164315	0.998719	0.519051	0.928111	0.61203	0.409596	0.733867	0.96593	0.991752	0.89848	0.709064	0.936813	0.822976	0.971868	0.668029	0.671368	0.876324	0.908836	0.985326	0.994414	0.953322	0.906559	0.944419	0.965133	0.997738	0.640251	0.999701	0.719293	0.943583	0.792765	0.893287	0.986387	0.923865
AGER	0.768617	0.667403	0.99972	0.999725	0.67695	0.75323	0.99902	0.987667	0.987667	0.619639	0.606593	0.998656	0.998719	0.942339	0.928111	0.730101	0.999796	0.662358	0.738056	0.824197	0.558658	0.692294	0.969252	0.669442	0.540882	0.555713	0.59961	0.696485	0.380006	0.987365	0.517582	0.849332	0.542594	0.887126	0.854784	0.997738	0.665315	0.999701	0.666312	0.920336	0.846297	0.888662	0.968583	0.97297
AGFG1	0.914412	0.82941	0.99972	0.999725	0.440712	0.829549	0.99902	0.964847	0.964847	0.94936	0.921156	0.361084	0.998719	0.369194	0.992887	0.346025	0.578422	0.961532	0.76523	0.939611	0.918005	0.809931	0.79135	0.744083	0.938923	0.913669	0.849387	0.881753	0.875317	0.931679	0.782253	0.988917	0.929318	0.864049	0.946318	0.997738	0.995499	0.999701	0.591814	0.871663	0.899497	0.962135	0.987974	0.965073
AGFG2	0.581289	0.559888	0.99972	0.999725	0.534439	0.948873	0.99902	0.944256	0.944256	0.911318	0.917188	0.35638	0.998719	0.72172	0.999236	0.94001	0.534778	0.478385	0.933611	0.704956	0.814057	0.912844	0.631726	0.808018	0.726283	0.984296	0.921332	0.62194	0.751372	0.997396	0.811938	0.80243	0.715884	0.727872	0.799114	0.997738	0.739274	0.999701	0.760485	0.418102	0.703202	0.844774	0.933097	0.956937
AGGF1	0.653504	0.561369	0.99972	0.999725	0.508305	0.957314	0.99902	0.981679	0.981679	0.872881	0.963691	0.546443	0.998719	0.506091	0.953412	0.446507	0.979709	0.981912	0.821952	0.97941	0.9448	0.749086	0.763209	0.956976	0.703895	0.823193	0.511422	0.52489	0.995428	0.997396	0.976966	0.889241	0.99754	0.937961	0.905694	0.999965	0.836382	0.999701	0.976485	0.666278	0.881152	0.986203	0.991635	0.972617
AGK	0.650504	0.613438	0.99972	0.999725	0.275997	0.696976	0.99902	0.992706	0.992706	0.74367	0.548948	0.540775	0.998719	0.734976	0.957193	0.799423	0.78529	0.793733	0.913978	0.849835	0.753423	0.873955	0.938801	0.860832	0.907589	0.799594	0.966065	0.898276	0.762121	0.998222	0.811938	0.92022	0.741317	0.996255	0.945886	0.828273	0.783593	0.999701	0.938706	0.574623	0.681822	0.904864	0.883445	0.878859
AGL	0.97294	0.969632	0.99972	0.999725	0.956016	0.725607	0.99902	0.980962	0.980962	0.64718	0.613369	0.623507	0.998719	0.696125	0.999236	0.852233	0.93457	0.985816	0.716294	0.988783	0.765011	0.70126	0.955355	0.716355	0.808509	0.685776	0.541441	0.770451	0.603913	0.988483	0.446806	0.905052	0.653041	0.901871	0.922536	0.997738	0.676612	0.999701	0.717824	0.875772	0.988364	0.691905	0.692122	0.812355
AGMAT	0.783739	0.970479	0.99972	0.999725	0.000372146	0.14886	0.99902	0.980157	0.980157	0.0603105	0.108495	0.600305	0.998719	0.98119	0.957303	0.430868	0.431345	0.393644	0.567196	0.666032	0.436416	0.563391	0.609595	0.548063	0.449766	0.486832	0.469932	0.349755	0.605504	0.97224	0.607237	0.862366	0.567742	0.806349	0.851032	0.940622	0.303593	0.999701	0.196184	0.645309	0.492974	0.295626	0.372385	0.493975
AGO1	0.823822	0.657427	0.99972	0.999725	0.500791	0.979594	0.99902	0.973709	0.973709	0.747745	0.540131	0.362805	0.998719	0.669506	0.928111	0.415823	0.187998	0.604334	0.804144	0.7327	0.550253	0.922454	0.89674	0.991809	0.552386	0.854048	0.47609	0.567754	0.905052	0.911764	0.885618	0.75064	0.768414	0.487394	0.677916	0.997738	0.692814	0.999701	0.283756	0.391532	0.402359	0.873321	0.814521	0.980179
AGO2	0.697128	0.826169	0.99972	0.999725	0.667783	0.78098	0.99902	0.930326	0.930326	0.995109	0.853274	0.442321	0.998719	0.726592	0.928111	0.737199	0.329867	0.762383	0.877943	0.944719	0.967535	0.805944	0.812048	0.859012	0.727742	0.638671	0.371713	0.52993	0.842854	0.996643	0.96381	0.98782	0.876702	0.89786	0.971609	0.997738	0.819951	0.999701	0.869608	0.771101	0.774682	0.884266	0.886489	0.954337
AGO3	0.983337	0.813566	0.99972	0.999725	0.0447236	0.975081	0.99902	0.971129	0.971129	0.534948	0.356933	0.457409	0.998719	0.504521	0.931654	0.518124	0.274031	0.449874	0.974185	0.551709	0.609798	0.924522	0.468451	0.909389	0.172217	0.754348	0.289924	0.184103	0.907871	0.760826	0.99728	0.737637	0.877294	0.501075	0.638292	0.997738	0.684228	0.999701	0.208014	0.837303	0.378957	0.834447	0.936238	0.970396
AGO4	0.82505	0.929157	0.99972	0.999725	0.00232916	0.684476	0.99902	0.950451	0.950451	0.153527	0.186301	0.519649	0.998719	0.512541	0.957193	0.223894	0.318918	0.322874	0.602798	0.530827	0.560766	0.879114	0.594315	0.922227	0.302957	0.630419	0.188581	0.225054	0.842854	0.921286	0.858521	0.873545	0.732972	0.617043	0.802884	0.997738	0.47526	0.999701	0.171106	0.368046	0.785513	0.560344	0.544474	0.757528
AGPAT1	0.865208	0.978871	0.99972	0.999725	0.907227	0.855441	0.99902	0.972103	0.972103	0.824295	0.940411	0.800884	0.998719	0.719333	0.928111	0.700575	0.852937	0.974684	0.931391	0.982303	0.945234	0.895021	0.91387	0.997403	0.886145	0.855811	0.807992	0.961914	0.747844	0.997396	0.555083	0.835885	0.536045	0.723165	0.823193	0.997738	0.838791	0.999701	0.874178	0.808008	0.99339	0.919954	0.963277	0.930113
AGPAT2	0.726974	0.935928	0.99972	0.999725	0.562185	0.977952	0.99902	0.938228	0.938228	0.704738	0.50162	0.747202	0.998719	0.807633	0.951243	0.752738	0.484003	0.480194	0.994382	0.862622	0.572183	0.826386	0.632872	0.780671	0.119565	0.796206	0.269424	0.18067	0.919356	0.88555	0.954342	0.917208	0.975268	0.863067	0.866455	0.997738	0.481804	0.999701	0.284935	0.918468	0.173594	0.757899	0.727316	0.919606
AGPAT3	0.681517	0.559888	0.99972	0.999725	0.527891	0.498184	0.99902	0.960314	0.960314	0.90619	0.956871	0.817548	0.998719	0.991066	0.928111	0.714503	0.294031	0.960673	0.995432	0.957083	0.984999	0.866543	0.973736	0.814113	0.918966	0.970286	0.831086	0.908185	0.971286	0.998222	0.954105	0.889241	0.967741	0.87106	0.898564	0.98932	0.895766	0.999701	0.865877	0.424664	0.90271	0.702527	0.857363	0.86356
AGPAT4	0.959206	0.907248	0.99972	0.999725	0.73396	0.837135	0.99902	0.999894	0.999894	0.897538	0.945906	0.717578	0.998719	0.446834	0.928111	0.938229	0.838063	0.708307	0.912502	0.691433	0.876805	0.830946	0.810097	0.690632	0.894631	0.791348	0.587217	0.804036	0.669807	0.954805	0.651764	0.96621	0.715141	0.811732	0.924721	0.981032	0.866275	0.999701	0.964961	0.84678	0.954529	0.784982	0.760269	0.88769
AGPAT4-IT1	0.978847	0.708876	0.99972	0.999725	0.101583	0.58186	0.99902	0.940052	0.940052	0.164028	0.164044	0.887325	0.998719	0.820668	0.928111	0.858266	0.209566	0.37101	0.646918	0.777203	0.428563	0.620787	0.685829	0.390915	0.133369	0.391319	0.23384	0.220786	0.605018	0.912479	0.449756	0.677731	0.531025	0.470198	0.611821	0.997738	0.349988	0.999701	0.108328	0.11161	0.101419	0.284091	0.409895	0.521495
AGPAT5	0.969605	0.976081	0.99972	0.999725	0.314805	0.642019	0.99902	0.985054	0.985054	0.719227	0.982194	0.293754	0.998719	0.393235	0.928111	0.873405	0.897547	0.785242	0.875891	0.97711	0.959749	0.776522	0.956848	0.701883	0.921977	0.727206	0.548091	0.808841	0.847646	0.973553	0.85407	0.99694	0.821082	0.976094	0.99574	0.997738	0.994633	0.999701	0.75921	0.999876	0.736143	0.709306	0.989451	0.965556
AGPS	0.826753	0.893154	0.99972	0.999725	0.928021	0.994168	0.99902	0.938228	0.938228	0.945461	0.926675	0.606531	0.998719	0.960662	0.991953	0.54439	0.616066	0.97845	0.795392	0.991286	0.868907	0.831885	0.840972	0.775916	0.938082	0.742127	0.856589	0.935338	0.482396	0.998222	0.449527	0.86456	0.547889	0.866593	0.873487	0.997738	0.890962	0.999701	0.785474	0.990595	0.730672	0.961427	0.931705	0.994999
AGRN	0.5905	0.837015	0.99972	0.999725	0.967841	0.691467	0.99902	0.961049	0.961049	0.708044	0.961393	0.638186	0.998719	0.850504	0.928111	0.647897	0.735539	0.894625	0.986216	0.985475	0.907352	0.96626	0.994671	0.939448	0.533588	0.802223	0.951085	0.792444	0.845702	0.998222	0.870367	0.965676	0.812551	0.943326	0.983954	0.868162	0.907002	0.999701	0.826739	0.443287	0.851463	0.980707	0.831043	0.896258
AGTPBP1	0.581289	0.559888	0.99972	0.999725	5.17e-05	0.257401	0.99902	0.961049	0.961049	0.0211261	0.222355	0.574721	0.998719	0.821053	0.969272	0.946067	0.794301	0.512849	0.616606	0.624489	0.652639	0.547012	0.466527	0.670988	0.494548	0.582671	0.20051	0.217127	0.872896	0.971424	0.929697	0.955952	0.904404	0.889472	0.997354	0.971141	0.45746	0.999701	0.328339	0.974278	0.90271	0.182761	0.317439	0.325873
AGTRAP	0.795283	0.792641	0.99972	0.999725	0.577556	0.771527	0.99902	0.935952	0.935952	0.734418	0.915293	0.975979	0.998719	0.773517	0.987805	0.338005	0.920987	0.975797	0.834826	0.972934	0.815707	0.997164	0.784741	0.985032	0.432171	0.931389	0.659239	0.506651	0.486512	0.956253	0.472086	0.86948	0.507896	0.90152	0.909158	0.98932	0.946745	0.999701	0.729045	0.634536	0.571093	0.928067	0.998788	0.928907
AHCTF1	0.590742	0.713493	0.99972	0.999725	0.0018332	0.364749	0.99902	0.995816	0.995816	0.142735	0.0784551	0.583973	0.998719	0.631398	0.941801	0.471048	0.552117	0.297115	0.574607	0.404227	0.34787	0.770043	0.522432	0.799997	0.265684	0.560753	0.208293	0.183622	0.828216	0.862852	0.890296	0.919013	0.744937	0.610281	0.818676	0.981032	0.299443	0.999701	0.126647	0.755038	0.542793	0.196743	0.251837	0.421693
AHCTF1P1	NA	NA	NA	NA	NA	NA	NA	NA	NA	NA	NA	NA	NA	NA	NA	NA	NA	NA	NA	NA	NA	NA	NA	NA	NA	NA	NA	NA	NA	NA	NA	NA	NA	NA	NA	NA	NA	NA	NA	NA	NA	NA	NA	NA
AHCY	0.876726	0.940776	0.99972	0.999725	0.952996	0.86347	0.99902	0.930326	0.930326	0.977173	0.85328	0.257838	0.998719	0.529056	0.965791	0.913531	0.615408	0.960759	0.922787	0.726439	0.518734	0.770043	0.941383	0.799997	0.99798	0.935457	0.880447	0.903667	0.884771	0.88894	0.949763	0.958749	0.911631	0.724966	0.877799	0.996155	0.965954	0.999701	0.564548	0.842278	0.982211	0.945709	0.90989	0.896739
AHCYL1	0.973458	0.794967	0.99972	0.999725	0.730528	0.958799	0.99902	0.973709	0.973709	0.851659	0.649596	0.491949	0.998719	0.953493	0.928111	0.577642	0.636993	0.872988	0.912502	0.985049	0.841128	0.812046	0.988022	0.875096	0.88518	0.920149	0.806248	0.913992	0.925474	0.985326	0.996363	0.950002	0.992726	0.800926	0.921122	0.997738	0.787197	0.999701	0.488646	0.331325	0.548503	0.979563	0.856887	0.976848
AHCYL2	0.837655	0.719046	0.99972	0.999725	0.712639	0.870571	0.99902	0.985054	0.985054	0.420223	0.191283	0.358124	0.998719	0.620624	0.938619	0.781616	0.117325	0.396611	0.928606	0.510374	0.535839	0.946569	0.884501	0.99328	0.505766	0.746872	0.458566	0.56264	0.598946	0.629178	0.612071	0.675096	0.43363	0.367065	0.501212	0.997738	0.256815	0.999701	0.106737	0.31561	0.327283	0.818766	0.80786	0.979502
AHDC1	0.878977	0.931694	0.99972	0.999725	0.551567	0.912234	0.99902	0.996744	0.996744	0.901718	0.887121	0.94196	0.998719	0.940343	0.975924	0.878702	0.81974	0.934681	0.865034	0.906432	0.990833	0.883831	0.968403	0.807188	0.710152	0.771267	0.660274	0.74379	0.977354	0.950529	0.930533	0.997552	0.870799	0.942238	0.989736	0.997738	0.976653	0.999701	0.810623	0.699567	0.811642	0.847904	0.867486	0.895095
AHI1	0.581289	0.563068	0.99972	0.999725	0.17297	0.970357	0.99902	0.985054	0.985054	0.491467	0.409025	0.922817	0.998719	0.944161	0.969272	0.558038	0.66463	0.591463	0.955932	0.852179	0.880785	0.696494	0.803391	0.794669	0.505891	0.658481	0.79308	0.635366	0.748555	0.964156	0.92857	0.889241	0.786425	0.923942	0.88672	0.993832	0.523147	0.999701	0.401379	0.696429	0.503294	0.740656	0.480008	0.724811
AHNAK	0.87106	0.723751	0.99972	0.999725	0.0854365	0.975948	0.99902	0.966539	0.966539	0.879596	0.969639	0.803565	0.998719	0.730905	0.930615	0.749123	0.541309	0.940233	0.89088	0.905803	0.934871	0.988584	0.908664	0.96996	0.456827	0.954724	0.421649	0.496642	0.882072	0.99689	0.941764	0.967992	0.903453	0.992006	0.976104	0.993832	0.931616	0.999701	0.911338	0.532063	0.773946	0.996196	0.834577	0.946965
AHR	0.772493	0.681918	0.99972	0.999725	0.0784464	0.197913	0.99902	0.930326	0.930326	0.0495453	0.0844495	0.284186	0.998719	0.482193	0.958603	0.673795	0.876379	0.563898	0.37675	0.829475	0.329197	0.437742	0.756821	0.366812	0.417831	0.383116	0.693382	0.495073	0.489423	0.929062	0.493777	0.835885	0.540177	0.825609	0.80362	0.997738	0.482848	0.999701	0.407561	0.897405	0.853221	0.233145	0.520338	0.370346
AHSA1	0.590742	0.730343	0.99972	0.999725	0.0683372	0.249217	0.99902	0.930326	0.930326	0.00278589	0.000563168	0.482822	0.998719	0.851636	0.944548	0.694553	0.695444	0.391312	0.0892573	0.306957	0.0699177	0.692294	0.86091	0.716809	0.334623	0.510968	0.521243	0.401308	0.623518	0.862143	0.483405	0.73547	0.588052	0.674211	0.679298	0.997738	0.00980364	0.999701	0.00691263	0.343473	0.0343923	0.26617	0.148227	0.543512
AHSA2P	0.916241	0.969026	0.99972	0.999725	0.118468	0.203384	0.99902	0.961049	0.961049	0.20212	0.312176	0.553836	0.998719	0.808863	0.994202	0.705822	0.950678	0.722752	0.938327	0.791236	0.590302	0.567139	0.916568	0.519493	0.426185	0.586711	0.814877	0.587209	0.647616	0.911764	0.782253	0.97063	0.68911	0.809054	0.907168	0.997738	0.836427	0.999701	0.507508	0.958501	0.921837	0.641493	0.628877	0.702898
AHSP	0.936242	0.722287	0.99972	0.999725	0.917302	0.667073	0.99902	0.950451	0.950451	0.567929	0.539906	0.0732743	0.998719	0.273043	0.928111	0.818582	0.664261	0.727441	0.661428	0.728398	0.702887	0.874127	0.800143	0.849927	0.373034	0.806264	0.672423	0.573511	0.781885	0.864287	0.754794	0.75064	0.725013	0.505389	0.672981	0.996042	0.697858	0.999701	0.314323	0.952238	0.492834	0.996812	0.846825	0.972048
AIDA	0.653071	0.667243	0.99972	0.999725	0.300202	0.614998	0.99902	0.930326	0.930326	0.34163	0.405387	0.519854	0.998719	0.360263	0.928111	0.303527	0.254991	0.2299	0.489998	0.346985	0.797301	0.692294	0.630337	0.543703	0.374344	0.563093	0.488011	0.37842	0.546584	0.728091	0.438711	0.63635	0.520332	0.42312	0.501212	0.795573	0.429399	0.999701	0.489014	0.573224	0.775425	0.611621	0.609884	0.760321
AIF1	0.582766	0.559888	0.99972	0.999725	0.688565	0.771527	0.99902	0.950451	0.950451	0.641956	0.991108	0.171034	0.998719	0.229944	0.941801	0.235447	0.28279	0.585906	0.940375	0.989447	0.697538	0.998577	0.783825	0.985723	0.446343	0.899985	0.482877	0.519642	0.834264	0.760826	0.945227	0.681514	0.871093	0.446203	0.581365	0.984098	0.927832	0.999701	0.671739	0.465968	0.369184	0.949646	0.999543	0.991523
AIFM1	0.960964	0.905103	0.99972	0.999725	0.907251	0.996481	0.99902	0.980962	0.980962	0.687444	0.588469	0.734916	0.998719	0.850579	0.928111	0.993959	0.875193	0.772656	0.821212	0.81466	0.717886	0.788387	0.785588	0.79854	0.95831	0.854494	0.937984	0.857841	0.829313	0.998222	0.937393	0.996755	0.904582	0.910763	0.989736	0.988584	0.650763	0.999701	0.396454	0.1993	0.230605	0.903064	0.745099	0.964928
AIFM2	0.952696	0.984372	0.99972	0.999725	0.077436	0.785417	0.99902	0.940052	0.940052	0.368283	0.0566553	0.401997	0.998719	0.631398	0.928111	0.692287	0.66558	0.400436	0.613252	0.413712	0.306514	0.999602	0.96239	0.753089	0.813994	0.732898	0.73173	0.847465	0.903169	0.985326	0.991724	0.923915	0.922092	0.998015	0.958834	0.997738	0.2387	0.999701	0.185871	0.851506	0.310027	0.649397	0.640399	0.682127
AIFM3	0.828286	0.688646	0.99972	0.999725	0.834073	0.975948	0.99902	0.980962	0.980962	0.814253	0.501288	0.517333	0.998719	0.752877	0.928111	0.754711	0.432558	0.491472	0.809828	0.738841	0.66475	0.959288	0.999276	0.983028	0.836502	0.964103	0.872026	0.927085	0.990328	0.977154	0.975111	0.947852	0.965433	0.992317	0.971841	0.910154	0.649871	0.999701	0.659541	0.56787	0.734652	0.886207	0.747264	0.863892
AIG1	0.770641	0.883992	0.99972	0.999725	0.290001	0.8771	0.99902	0.93519	0.93519	0.973543	0.92832	0.365221	0.998719	0.711074	0.951238	0.920275	0.690941	0.696768	0.849648	0.653368	0.981601	0.931347	0.925578	0.967105	0.920184	0.974446	0.659925	0.787778	0.954113	0.997396	0.99059	0.907531	0.982148	0.948251	0.929691	0.997738	0.926316	0.999701	0.802406	0.342004	0.645995	0.916835	0.975672	0.995999
AIM2	0.967991	0.940986	0.99972	0.999725	0.395846	0.681048	0.99902	0.990337	0.990337	0.554649	0.412546	0.995959	0.998719	0.896403	0.930615	0.673157	0.751299	0.697877	0.895951	0.970006	0.977102	0.967184	0.962157	0.950948	0.785852	0.893703	0.780223	0.971087	0.977116	0.981417	0.99872	0.952601	0.94973	0.799591	0.919436	0.986908	0.674442	0.999701	0.488853	0.878868	0.992786	0.99571	0.971126	0.998367
AIMP1	0.744623	0.615194	0.99972	0.999725	0.402417	0.991725	0.99902	0.935952	0.935952	0.600961	0.68251	0.565732	0.998719	0.455897	0.928111	0.165142	0.207615	0.392116	0.791086	0.829927	0.76582	0.893856	0.710464	0.886156	0.653455	0.494373	0.318579	0.482285	0.543372	0.904499	0.620455	0.733598	0.528415	0.490715	0.656964	0.997738	0.750048	0.999701	0.671403	0.398932	0.862132	0.612547	0.894824	0.7766
AIMP2	0.879868	0.870778	0.99972	0.999725	0.34418	0.696379	0.99902	0.98433	0.98433	0.979956	0.962548	0.9637	0.998719	0.827683	0.944548	0.969594	0.876738	0.905463	0.874266	0.780507	0.649031	0.454362	0.595213	0.747026	0.609969	0.449728	0.528721	0.450905	0.544992	0.947877	0.801435	0.882755	0.648765	0.984872	0.88662	0.986412	0.976631	0.999701	0.725343	0.573535	0.945593	0.587895	0.873824	0.945199
AIP	0.994204	0.935064	0.99972	0.999725	0.509016	0.626738	0.99902	0.961049	0.961049	0.524958	0.957319	0.928981	0.998719	0.715286	0.986964	0.687231	0.768747	0.514559	0.682794	0.998857	0.814582	0.894958	0.848163	0.909018	0.550102	0.995664	0.815296	0.75649	0.726534	0.964156	0.740516	0.926707	0.811491	0.994571	0.965056	0.997738	0.931507	0.999701	0.737308	0.824538	0.856494	0.854199	0.781282	0.69604
AJAP1	0.709891	0.737659	0.99972	0.999725	0.873752	0.978813	0.99902	0.930326	0.930326	0.634358	0.261172	0.641714	0.998719	0.819056	0.936776	0.715744	0.891718	0.875694	0.9649	0.695401	0.596985	0.897564	0.978044	0.915184	0.748399	0.946398	0.744726	0.856009	0.79409	0.862143	0.686468	0.849439	0.77285	0.903719	0.80362	0.984098	0.543743	0.999701	0.274887	0.214067	0.537871	0.947814	0.992431	0.985049
AJM1	0.928772	0.643252	0.99972	0.999725	0.039467	0.793161	0.99902	0.945995	0.945995	0.530034	0.912963	0.499679	0.998719	0.522549	0.937651	0.686937	0.566483	0.837374	0.876151	0.891667	0.906841	0.906602	0.980638	0.811632	0.973512	0.974446	0.946837	0.992666	0.673554	0.97168	0.524242	0.898722	0.736718	0.841812	0.884343	0.993832	0.969471	0.999701	0.433926	0.579012	0.833641	0.596398	0.58685	0.857387
AK2	0.737399	0.649819	0.99972	0.999725	0.163964	0.439838	0.99902	0.990337	0.990337	0.28999	0.837377	0.375531	0.998719	0.652913	0.979907	0.686785	0.974195	0.45125	0.612589	0.861455	0.731058	0.620945	0.785355	0.667038	0.760388	0.727245	0.57527	0.593353	0.790551	0.980283	0.941404	0.981783	0.872135	0.910763	0.963225	0.910154	0.737947	0.999701	0.944309	0.668179	0.938544	0.224068	0.564051	0.367601
AK3	0.736843	0.666117	0.99972	0.999725	0.806957	0.834426	0.99902	0.942217	0.942217	0.699158	0.577247	0.637636	0.998719	0.672054	0.999922	0.747222	0.60074	0.759733	0.759808	0.864451	0.869068	0.599607	0.751083	0.630784	0.699881	0.342637	0.309677	0.451028	0.498101	0.988483	0.605881	0.738522	0.523038	0.511578	0.696292	0.984098	0.572351	0.999701	0.547659	0.5166	0.899842	0.945072	0.929775	0.999153
AK4	0.748373	0.658797	0.99972	0.999725	0.15296	0.896681	0.99902	0.980774	0.980774	0.611776	0.377501	0.570836	0.998719	0.850827	0.930615	0.805366	0.983353	0.509583	0.936068	0.456111	0.430628	0.690828	0.960744	0.668431	0.704416	0.857141	0.802835	0.914386	0.930651	0.987365	0.9146	0.931781	0.984766	0.746503	0.901237	0.984098	0.355102	0.999701	0.297427	0.41299	0.654816	0.900541	0.76603	0.91829
AK5	0.792125	0.837013	0.99972	0.999725	0.708008	0.238728	0.99902	0.974433	0.974433	0.60542	0.924974	0.65082	0.998719	0.883386	0.928111	0.471048	0.431717	0.841485	0.96732	0.838844	0.987662	0.778077	0.916764	0.822885	0.910353	0.732898	0.966636	0.985555	0.621558	0.952659	0.671963	0.993328	0.7348	0.999142	0.987392	0.910994	0.845413	0.999701	0.814898	0.287086	0.749079	0.5984	0.799367	0.74993
AK6	0.581289	0.559888	0.99972	0.999725	0.738695	0.784322	0.99902	0.985054	0.985054	0.653085	0.400586	0.257993	0.998719	0.516892	0.928111	0.231069	0.107959	0.403155	0.51396	0.651431	0.508935	0.993058	0.828148	0.948503	0.643623	0.833924	0.330486	0.485124	0.910298	0.895147	0.9146	0.733782	0.874212	0.448414	0.648574	0.997738	0.508559	0.999701	0.262817	0.324623	0.439695	0.757199	0.76348	0.866142
AK7	0.855283	0.954564	0.99972	0.999725	0.40091	0.929857	0.99902	0.984505	0.984505	0.992018	0.833274	0.120213	0.998719	0.319393	0.967077	0.382121	0.762006	0.985197	0.934208	0.952354	0.975743	0.689732	0.649619	0.700281	0.66121	0.659602	0.33427	0.45945	0.89338	0.956219	0.888588	0.980709	0.845571	0.920142	0.955939	0.997738	0.960301	0.999701	0.820896	0.904812	0.968855	0.813886	0.955637	0.802975
AK9	0.674299	0.650038	0.99972	0.999725	0.368147	0.830072	0.99902	0.930326	0.930326	0.779426	0.5083	0.684987	0.998719	0.811414	0.979908	0.372629	0.974195	0.961029	0.968731	0.998904	0.55447	0.731378	0.636903	0.799997	0.24522	0.631854	0.299081	0.229244	0.996365	0.92484	0.975111	0.965706	0.910584	0.857969	0.916309	0.997738	0.643122	0.999701	0.380422	0.486523	0.727094	0.734199	0.816785	0.827084
AKAP1	0.719099	0.661744	0.99972	0.999725	0.00369339	0.17688	0.99902	0.930326	0.930326	0.0523503	0.188016	0.862168	0.998719	0.917962	0.967077	0.728884	0.932426	0.506423	0.631649	0.520366	0.579757	0.525996	0.437658	0.585269	0.383013	0.601134	0.481786	0.299605	0.762226	0.933435	0.913089	0.963883	0.870799	0.978119	0.952273	0.876221	0.357361	0.999701	0.425139	0.720314	0.713333	0.217514	0.468123	0.313266
AKAP10	0.590742	0.847591	0.99972	0.999725	0.00364277	0.578678	0.99902	0.930326	0.930326	0.0117147	0.0364968	0.822046	0.998719	0.751131	0.928111	0.32652	0.232717	0.22534	0.680235	0.5114	0.502548	0.475155	0.34094	0.583909	0.133536	0.328128	0.11176	0.0626723	0.470393	0.725903	0.668141	0.799015	0.461497	0.608573	0.691931	0.968206	0.240949	0.999701	0.0539373	0.564685	0.403677	0.253672	0.447501	0.34017
AKAP11	0.835885	0.673204	0.99972	0.999725	0.487677	0.706228	0.99902	0.973709	0.973709	0.417669	0.641121	0.279782	0.998719	0.389189	0.958603	0.90042	0.808932	0.939715	0.729181	0.99827	0.815168	0.689433	0.958964	0.713685	0.711585	0.778703	0.921274	0.893194	0.675817	0.933435	0.540699	0.987777	0.757257	0.76683	0.928921	0.997738	0.715453	0.999701	0.893197	0.896052	0.968855	0.710869	0.887762	0.908776
AKAP12	0.615297	0.986031	0.99972	0.999725	0.350504	0.970494	0.99902	0.989008	0.989008	0.969907	0.978949	0.971032	0.998719	0.375455	0.928111	0.168992	0.499899	0.706276	0.880094	0.993529	0.675344	0.515221	0.587754	0.751838	0.614762	0.494373	0.291215	0.382167	0.954451	0.981856	0.994414	0.833306	0.969165	0.958212	0.854784	0.997738	0.999975	0.999701	0.915226	0.773827	0.83546	0.693506	0.690773	0.857533
AKAP13	0.996211	0.679683	0.99972	0.999725	0.0496197	0.934633	0.99902	0.980962	0.980962	0.358413	0.197957	0.499308	0.998719	0.75704	0.928111	0.327822	0.271534	0.453639	0.715622	0.515914	0.429774	0.95355	0.82207	0.892545	0.243075	0.683597	0.411282	0.356066	0.798716	0.904499	0.824027	0.743199	0.686385	0.491149	0.671334	0.997738	0.504668	0.999701	0.193059	0.264032	0.359823	0.838962	0.79051	0.961914
AKAP17A	0.978823	0.693718	0.99972	0.999725	0.168721	0.630013	0.99902	0.938228	0.938228	0.442072	0.44179	0.988484	0.998719	0.942408	0.928111	0.93877	0.568535	0.826485	0.976456	0.926202	0.946569	0.973105	0.87828	0.997707	0.873602	0.92517	0.967547	0.85784	0.987064	0.964156	0.98151	0.971036	0.999725	0.848404	0.941309	0.992711	0.369347	0.999701	0.913	0.215807	0.611016	0.795315	0.721265	0.811693
AKAP17A_1	0.821874	0.849188	0.99972	0.999725	0.519504	0.705581	0.99902	0.973709	0.973709	0.812454	0.644596	0.881988	0.998719	0.779829	0.928111	0.856308	0.936771	0.890531	0.910613	0.905491	0.961417	0.981014	0.906753	0.997515	0.924521	0.873782	0.963609	0.925695	0.9837	0.911186	0.988385	0.829508	0.899359	0.906082	0.84957	0.997738	0.716832	0.999701	0.871234	0.726654	0.810873	0.999086	0.950135	0.872874
AKAP3	0.581289	0.676637	0.99972	0.999725	0.00121164	0.580439	0.99902	0.940052	0.940052	0.0402656	0.229587	0.947555	0.998719	0.67021	0.962689	0.435126	0.202479	0.0684787	0.245676	0.607508	0.236597	0.728624	0.975136	0.897096	0.44643	0.824703	0.634212	0.60575	0.840809	0.912479	0.996017	0.987777	0.961738	0.939356	0.988633	0.997738	0.387863	0.999701	0.119257	0.25209	0.172446	0.106742	0.197579	0.174325
AKAP5	0.723529	0.648513	0.99972	0.999725	1.99e-08	0.00230802	0.99902	0.871159	0.871159	1.22e-08	8.07e-06	0.591992	0.998719	0.876449	0.928111	0.627935	0.714267	0.0187825	0.00449036	0.0569455	0.00928398	0.066238	0.375231	0.159406	0.0708669	0.157876	0.0875465	0.0636091	0.41803	0.894494	0.462147	0.762259	0.576204	0.517348	0.688896	0.933825	2.72e-05	0.999701	0.000358761	0.146632	0.000965026	0.00191188	0.00395337	0.00828966
AKAP6	0.884344	0.984372	0.99972	0.999725	0.0887915	0.66214	0.99902	0.930326	0.930326	0.0113081	0.031039	0.919582	0.998719	0.852045	0.931654	0.719779	0.845485	0.813989	0.671624	0.820381	0.554387	0.620945	0.892893	0.510236	0.970662	0.664669	0.775361	0.87648	0.892967	0.929062	0.803412	0.862366	0.923606	0.850334	0.83915	0.999153	0.0832584	0.999701	0.235587	0.527648	0.613057	0.565379	0.723962	0.681472
AKAP7	0.593998	0.581549	0.99972	0.999725	0.549303	0.989439	0.99902	0.938228	0.938228	0.986537	0.963055	0.120213	0.998719	0.350615	0.9655	0.434945	0.738325	0.888368	0.821955	0.98754	0.958917	0.802103	0.924883	0.883881	0.895875	0.83503	0.726396	0.771924	0.997348	0.964156	0.974778	0.862366	0.984981	0.754179	0.837505	0.997738	0.937141	0.999701	0.794385	0.455151	0.811202	0.87089	0.941062	0.951965
AKAP8	0.940138	0.879645	0.99972	0.999725	0.950124	0.961896	0.99902	0.938228	0.938228	0.876928	0.979726	0.432992	0.998719	0.77487	0.99503	0.993959	0.993109	0.72336	0.804732	0.699386	0.903202	0.936945	0.942141	0.93831	0.999351	0.829513	0.985405	0.976004	0.992917	0.946211	0.933024	0.995241	0.992041	0.834851	0.950605	0.97815	0.978755	0.999701	0.872368	0.703336	0.901773	0.909193	0.720688	0.931785
AKAP8L	0.581289	0.611354	0.99972	0.999725	0.655187	0.932629	0.99902	0.941812	0.941812	0.895673	0.945573	0.803928	0.998719	0.60213	0.928111	0.862002	0.550091	0.912646	0.788767	0.995708	0.68862	0.887398	0.997109	0.895265	0.990747	0.784073	0.516746	0.789	0.915539	0.997396	0.900688	0.965469	0.921602	0.793811	0.994582	0.925603	0.915649	0.999701	0.870724	0.886908	0.994904	0.850675	0.861445	0.996365
AKAP9	0.759292	0.908593	0.99972	0.999725	0.5336	0.893818	0.99902	0.930326	0.930326	0.975185	0.821329	0.902566	0.998719	0.909556	0.957193	0.611663	0.906635	0.95557	0.908638	0.91637	0.744473	0.942555	0.849128	0.97269	0.62788	0.992762	0.745347	0.628226	0.825322	0.982848	0.774625	0.908129	0.834182	0.999211	0.950013	0.997743	0.896335	0.999701	0.639116	0.698514	0.721861	0.93755	0.750189	0.951965
AKIP1	0.819813	0.861132	0.99972	0.999725	0.0915335	0.45554	0.99902	0.971344	0.971344	0.50408	0.279485	0.924903	0.998719	0.97761	0.969272	0.807195	0.450937	0.415571	0.846221	0.497552	0.389111	0.591024	0.573896	0.794669	0.291713	0.56865	0.202287	0.208422	0.656668	0.951006	0.9146	0.982279	0.776975	0.64326	0.907168	0.997738	0.474783	0.999701	0.234717	0.520994	0.306731	0.403393	0.766905	0.801034
AKIRIN1	0.58938	0.601041	0.99972	0.999725	0.0117855	0.419442	0.99902	0.930326	0.930326	0.104491	0.12809	0.857205	0.998719	0.902682	0.930615	0.853154	0.88906	0.739988	0.485741	0.680154	0.568959	0.818231	0.716075	0.915897	0.663714	0.699406	0.811032	0.616465	0.820113	0.929062	0.771614	0.977543	0.736718	0.942713	0.965023	0.967222	0.264247	0.999701	0.223077	0.881547	0.777388	0.29059	0.59401	0.611506
AKIRIN2	0.838796	0.626849	0.99972	0.999725	0.147921	0.704077	0.99902	0.980962	0.980962	0.486326	0.697353	0.998054	0.998719	0.942408	0.941801	0.638956	0.923716	0.939317	0.794205	0.828418	0.695394	0.692294	0.769783	0.775707	0.878383	0.499655	0.821003	0.7851	0.57012	0.998222	0.74504	0.945245	0.613544	0.942713	0.968852	0.805443	0.750199	0.999701	0.706819	0.890947	0.991006	0.47342	0.885754	0.755611
AKNA	0.995805	0.764102	0.99972	0.999725	0.416027	0.891139	0.99902	0.985054	0.985054	0.569272	0.835299	0.659975	0.998719	0.86524	0.928111	0.205563	0.399662	0.411085	0.90699	0.97941	0.805571	0.879166	0.997751	0.782796	0.621496	0.657043	0.628267	0.783898	0.487897	0.997396	0.627775	0.790709	0.537816	0.631077	0.77632	0.997738	0.952993	0.999701	0.790684	0.799279	0.791294	0.901678	0.977306	0.931785
AKR1A1	0.776031	0.873729	0.99972	0.999725	0.1106	0.975081	0.99902	0.96129	0.96129	0.975587	0.796012	0.839413	0.998719	0.785253	0.938619	0.938331	0.680285	0.735013	0.96994	0.859176	0.572042	0.883831	0.631726	0.874757	0.154732	0.869581	0.235653	0.211343	0.960721	0.951006	0.943207	0.972781	0.966095	0.966254	0.994582	0.933825	0.979069	0.999701	0.710693	0.93433	0.652927	0.621566	0.799723	0.897247
AKR1B1	0.581289	0.659765	0.99972	0.999725	0.213596	0.789406	0.99902	0.930326	0.930326	0.923062	0.729851	0.623039	0.998719	0.918416	0.962689	0.917788	0.525484	0.985035	0.943535	0.943215	0.645098	0.478667	0.638259	0.539156	0.137277	0.556879	0.213338	0.169934	0.665684	0.951006	0.806678	0.871786	0.702175	0.781463	0.84957	0.997738	0.721396	0.999701	0.662694	0.27605	0.901773	0.421948	0.648036	0.875813
AKR1C1	0.992005	0.942751	0.99972	0.999725	0.51046	0.283685	0.99902	0.930326	0.930326	0.401979	0.521486	0.586082	0.998719	0.600295	0.975542	0.7213	0.748897	0.570412	0.444911	0.673531	0.500902	0.955826	0.925481	0.961149	0.750036	0.963432	0.919104	0.997852	0.291587	0.803133	0.512504	0.814229	0.389372	0.533272	0.708829	0.795573	0.248131	0.999701	0.420231	0.762948	0.839193	0.470519	0.540469	0.674855
AKR1C3	0.92643	0.845793	0.99972	0.999725	4.46e-06	0.322024	0.99902	0.930326	0.930326	0.000151567	0.0211801	0.708038	0.999038	0.769521	0.930615	0.995806	0.827284	0.0862668	0.0645254	0.313725	0.362153	0.600872	0.787265	0.548063	0.629258	0.764269	0.613086	0.634285	0.865534	0.997396	0.766905	0.959334	0.894873	0.967316	0.980198	0.997738	0.0960512	0.999701	0.204626	0.676846	0.171866	0.0480064	0.0994861	0.112379
AKR1E2	0.603337	0.601018	0.99972	0.999725	0.835151	0.810697	0.99902	0.930326	0.930326	0.633236	0.537402	0.146538	0.998719	0.520373	0.96745	0.839966	0.755727	0.839994	0.663155	0.988109	0.897049	0.887518	0.923681	0.915897	0.966941	0.84778	0.875231	0.883583	0.986679	0.947208	0.90743	0.790983	0.894411	0.593702	0.743304	0.997738	0.56798	0.999701	0.534079	0.923945	0.85336	0.93203	0.910551	0.955636
AKR7A2	0.581289	0.559888	0.99972	0.999725	0.0156243	0.852289	0.99902	0.974433	0.974433	0.873864	0.720518	0.376894	0.998719	0.480246	0.928111	0.712425	0.935816	0.936866	0.908535	0.911121	0.853486	0.588281	0.505059	0.575416	0.197201	0.541862	0.214622	0.145562	0.917132	0.931679	0.995441	0.967992	0.887183	0.658597	0.891704	0.997738	0.974099	0.999701	0.991025	0.895886	0.975052	0.709306	0.760284	0.88769
AKT1	0.731147	0.603684	0.99972	0.999725	0.408094	0.780556	0.99902	0.930326	0.930326	0.458949	0.792397	0.531143	0.998719	0.472665	0.987824	0.194047	0.363847	0.582648	0.606943	0.97577	0.962245	0.882755	0.924318	0.92362	0.967435	0.791594	0.691994	0.857764	0.690953	0.997396	0.683069	0.870498	0.717719	0.661134	0.850755	0.997738	0.820123	0.999701	0.792332	0.195931	0.918	0.882517	0.817511	0.889289
AKT1S1	0.737246	0.687311	0.99972	0.999725	0.497117	0.623485	0.99902	0.93519	0.93519	0.170789	0.337027	0.368296	0.998719	0.536861	0.928111	0.7338	0.517852	0.396092	0.777735	0.580302	0.735203	0.950851	0.754594	0.980271	0.207784	0.933785	0.746472	0.446865	0.971286	0.862143	0.993104	0.751547	0.940395	0.654456	0.692019	0.973168	0.452618	0.999701	0.107999	0.496338	0.477497	0.809187	0.807642	0.876426
AKT2	0.838796	0.723169	0.99972	0.999725	0.267875	0.745879	0.99902	0.980962	0.980962	0.641956	0.762776	0.726673	0.998719	0.850072	0.937633	0.480943	0.725842	0.838675	0.947203	0.917509	0.981464	0.836037	0.840324	0.811632	0.619226	0.925478	0.964228	0.737582	0.974685	0.998222	0.945094	0.892804	0.954331	0.820607	0.889989	0.968206	0.669191	0.999701	0.691468	0.644149	0.74781	0.89482	0.868957	0.93421
AKT3	0.615297	0.564607	0.99972	0.999725	0.833188	0.993827	0.99902	0.944256	0.944256	0.861377	0.712039	0.47824	0.998719	0.432512	0.98567	0.181554	0.348657	0.975797	0.924217	0.960828	0.813491	0.894958	0.939802	0.885987	0.680164	0.972504	0.997559	0.922478	0.990947	0.981856	0.98151	0.924937	0.992726	0.687938	0.882827	0.997738	0.883819	0.999701	0.812291	0.465328	0.481961	0.806915	0.773493	0.966976
AKT3-IT1	0.88797	0.90769	0.99972	0.999725	0.672488	0.701766	0.99902	0.94284	0.94284	0.758886	0.722537	0.772784	0.998719	0.883386	0.951238	0.929102	0.887166	0.996517	0.642785	0.570141	0.767953	0.888071	0.630485	0.706618	0.46015	0.824895	0.683428	0.510949	0.979979	0.802833	0.978749	0.906932	0.986005	0.712596	0.80362	0.997738	0.637056	0.999701	0.789337	0.572425	0.914365	0.84224	0.888308	0.964061
AKTIP	0.780542	0.727502	0.99972	0.999725	0.90399	0.995245	0.99902	0.930326	0.930326	0.977292	0.91739	0.991639	0.998719	0.653678	0.928111	0.995187	0.588983	0.824555	0.988787	0.982597	0.950106	0.917845	0.764418	0.875148	0.909248	0.845632	0.974765	0.874972	0.954582	0.919018	0.97356	0.984393	0.918437	0.998285	0.982882	0.997738	0.983486	0.999701	0.981017	0.551418	0.519922	0.950476	0.997195	0.955636
ALAD	0.938689	0.966757	0.99972	0.999725	0.27979	0.665457	0.99902	0.938228	0.938228	0.565612	0.743386	0.957992	0.998719	0.579385	0.928111	0.963613	0.934985	0.51453	0.976456	0.676324	0.912478	0.763365	0.826903	0.803671	0.923115	0.831517	0.784438	0.965906	0.814678	0.954255	0.965785	0.947352	0.875677	0.943326	0.929691	0.552164	0.709457	0.999701	0.83419	0.574824	0.943945	0.795642	0.867685	0.756056
ALAS1	0.995596	0.740433	0.99972	0.999725	0.955025	0.814021	0.99902	0.998198	0.998198	0.914062	0.770771	0.834006	0.998719	0.905118	0.928111	0.680164	0.424157	0.720806	0.985566	0.860267	0.951417	0.90416	0.885232	0.98251	0.963675	0.931631	0.83784	0.889127	0.961296	0.929062	0.900587	0.850407	0.810059	0.887061	0.831749	0.997738	0.838791	0.999701	0.439178	0.674577	0.992156	0.853571	0.685963	0.797081
ALAS2	0.934518	0.969949	0.99972	0.999725	0.873818	0.231843	0.99902	0.944256	0.944256	0.853019	0.820737	0.309133	0.998719	0.550421	0.937633	0.894065	0.637055	0.908263	0.676203	0.798577	0.732773	0.683038	0.650614	0.583909	0.176346	0.509003	0.427017	0.313895	0.533992	0.857523	0.42442	0.677731	0.488949	0.483786	0.600131	0.910829	0.842828	0.999701	0.584333	0.628086	0.631397	0.931022	0.648036	0.954143
ALCAM	0.91083	0.905103	0.99972	0.999725	0.144079	0.855441	0.99902	0.930326	0.930326	0.977434	0.943164	0.761194	0.998719	0.951477	0.948949	0.895374	0.945586	0.927687	0.96994	0.97711	0.951666	0.870385	0.931873	0.856473	0.895521	0.745247	0.984731	0.897979	0.650258	0.998222	0.592014	0.873545	0.613544	0.998032	0.911349	0.997738	0.833811	0.999701	0.886677	0.744218	0.852312	0.999757	0.887809	0.965659
ALDH16A1	0.635204	0.895516	0.99972	0.999725	0.134478	0.785114	0.99902	0.980157	0.980157	0.570332	0.592012	0.197456	0.998719	0.728726	0.995654	0.966367	0.680059	0.669201	0.891777	0.708262	0.741589	0.656536	0.491886	0.583909	0.213578	0.534241	0.383921	0.219262	0.895593	0.918968	0.924339	0.944283	0.81531	0.96189	0.911458	0.98932	0.750593	0.999701	0.461442	0.77988	0.70731	0.979227	0.895691	0.995525
ALDH18A1	0.683608	0.800189	0.99972	0.999725	0.590877	0.901044	0.99902	0.930326	0.930326	0.932031	0.762776	0.302724	0.998719	0.579602	0.967736	0.626224	0.811144	0.553367	0.523719	0.996277	0.906563	0.707003	0.791645	0.812549	0.928514	0.902085	0.719135	0.710446	0.996115	0.950529	0.937393	0.82645	0.94306	0.833206	0.804721	0.997738	0.771531	0.999701	0.528094	0.221455	0.466951	0.889246	0.846825	0.885984
ALDH1A1	0.900002	0.944692	0.99972	0.999725	0.0732291	0.585678	0.99902	0.930326	0.930326	0.214443	0.100636	0.490146	0.998719	0.629169	0.999236	0.634156	0.57221	0.323348	0.507775	0.409967	0.416849	0.977968	0.988545	0.961149	0.804434	0.881552	0.866138	0.855999	0.906982	0.896882	0.780466	0.765259	0.760634	0.644206	0.708858	0.984098	0.202885	0.999701	0.0852626	0.147927	0.34635	0.644052	0.437518	0.77971
ALDH1A3-AS1	0.905561	0.770635	0.99972	0.999725	0.274597	0.942057	0.99902	0.930326	0.930326	0.663984	0.963886	0.586404	0.998719	0.939923	0.928111	0.786804	0.197697	0.217585	0.77256	0.362185	0.70397	0.957525	0.996069	0.939811	0.959499	0.970701	0.881683	0.994931	0.994745	0.914243	0.885618	0.999223	0.975247	0.750181	0.930979	0.997738	0.660119	0.999701	0.447191	0.377654	0.689651	0.654656	0.853122	0.835824
ALDH1B1	0.778786	0.877134	0.99972	0.999725	0.0241426	0.683531	0.99902	0.983873	0.983873	0.545522	0.572858	0.588566	0.998719	0.988135	0.936776	0.574184	0.778168	0.927687	0.848136	0.784201	0.776078	0.697259	0.486977	0.799997	0.407403	0.840457	0.398666	0.260518	0.742927	0.912207	0.857452	0.832807	0.874546	0.791704	0.792888	0.997738	0.801004	0.999701	0.938846	0.574088	0.828577	0.755085	0.983628	0.985311
ALDH2	0.793159	0.984372	0.99972	0.999725	0.000837389	0.218513	0.99902	0.930326	0.930326	0.0233285	0.0366894	0.854741	0.998719	0.910527	0.928111	0.681104	0.369195	0.0736696	0.203934	0.313725	0.366639	0.805468	0.78618	0.801741	0.654436	0.664507	0.392713	0.467263	0.426629	0.855528	0.407339	0.67713	0.366687	0.458846	0.569749	0.87043	0.123943	0.999701	0.0912671	0.144595	0.186816	0.222435	0.147355	0.34017
ALDH3A2	0.824552	0.747847	0.99972	0.999725	0.822219	0.810438	0.99902	0.973314	0.973314	0.985606	0.910883	0.296328	0.998719	0.545391	0.98486	0.763268	0.834215	0.874575	0.903333	0.883115	0.958806	0.710577	0.9869	0.811796	0.906911	0.84778	0.848036	0.875998	0.933616	0.882681	0.994414	0.874609	0.976985	0.773252	0.817771	0.997738	0.906323	0.999701	0.667181	0.659316	0.690877	0.962225	0.870897	0.964514
ALDH3B1	0.813549	0.925771	0.99972	0.999725	0.957416	0.99083	0.99902	0.935952	0.935952	0.936965	0.837752	0.669346	0.998719	0.91771	0.995786	0.743799	0.986405	0.719327	0.674462	0.930819	0.762354	0.832368	0.622318	0.770484	0.336545	0.805181	0.782944	0.49893	0.894895	0.909189	0.919449	0.9407	0.92124	0.934733	0.931426	0.997738	0.993891	0.999701	0.818376	0.42488	0.687671	0.975402	0.933307	0.989519
ALDH4A1	0.776544	0.876157	0.99972	0.999725	0.969149	0.707834	0.99902	0.930326	0.930326	0.585372	0.975563	0.941552	0.999038	0.863979	0.959798	0.831576	0.962484	0.453843	0.443577	0.67344	0.899367	0.836037	0.786578	0.907748	0.835272	0.803129	0.673774	0.636533	0.897431	0.985326	0.784686	0.774541	0.897843	0.797963	0.79741	0.997738	0.689084	0.999701	0.873975	0.612699	0.829351	0.716669	0.614173	0.80214
ALDH5A1	0.952489	0.969026	0.99972	0.999725	0.191876	0.620715	0.99902	0.985054	0.985054	0.414549	0.654914	0.925339	0.998719	0.844996	0.991365	0.873482	0.436796	0.976714	0.904927	0.732549	0.978429	0.719654	0.986858	0.702732	0.820772	0.873782	0.937739	0.901058	0.873236	0.946402	0.802061	0.928404	0.884457	0.946355	0.982882	0.901322	0.743066	0.999701	0.944218	0.657496	0.807226	0.981507	0.960648	0.984474
ALDH6A1	0.993928	0.993082	0.99972	0.999725	0.890405	0.874237	0.99902	0.960314	0.960314	0.878771	0.860482	0.338124	0.999038	0.686075	0.959798	0.69112	0.648588	0.625489	0.987449	0.855271	0.729928	0.83018	0.912912	0.83887	0.977356	0.933908	0.966325	0.931607	0.98046	0.927009	0.969835	0.90728	0.988705	0.712015	0.853598	0.997738	0.765141	0.999701	0.601948	0.309392	0.741258	0.969059	0.777409	0.946965
ALDH7A1	0.73027	0.986309	0.99972	0.999725	0.341411	0.615536	0.99902	0.930326	0.930326	0.68942	0.58598	0.954591	0.998719	0.883566	0.978109	0.706022	0.862234	0.349626	0.385008	0.815399	0.423612	0.896226	0.98329	0.957592	0.600212	0.9016	0.637747	0.695669	0.960721	0.973141	0.965785	0.988434	0.919105	0.741008	0.969926	0.893879	0.309199	0.999701	0.405066	0.980263	0.447927	0.527485	0.644791	0.673491
ALDH8A1	0.930714	0.791469	0.99972	0.999725	0.634552	0.551507	0.99902	0.94994	0.94994	0.960983	0.975232	0.457814	0.998719	0.576187	0.975419	0.573767	0.8414	0.864179	0.91833	0.895989	0.967664	0.788387	0.93889	0.948503	0.956766	0.777154	0.933327	0.984956	0.960055	0.964498	0.994414	0.911198	0.98194	0.587948	0.85174	0.978235	0.946999	0.999701	0.894813	0.637442	0.993631	0.965532	0.985011	0.83944
ALDH9A1	0.859925	0.894932	0.99972	0.999725	0.460007	0.95811	0.99902	0.930326	0.930326	0.432296	0.330813	0.50575	0.998719	0.500517	0.973006	0.254276	0.396174	0.468911	0.836621	0.639461	0.806047	0.882165	0.962668	0.875391	0.966569	0.982406	0.957027	0.933308	0.9837	0.970336	0.965045	0.953322	0.95169	0.846848	0.923293	0.997738	0.396897	0.999701	0.308133	0.152055	0.522442	0.798792	0.532013	0.792713
ALDOA	0.912185	0.888508	0.99972	0.999725	0.964597	0.957072	0.99902	0.93519	0.93519	0.877782	0.798389	0.695991	0.998719	0.822735	0.978833	0.552119	0.426897	0.78459	0.921975	0.783341	0.490927	0.927879	0.983279	0.922227	0.390082	0.85846	0.971405	0.849541	0.653607	0.929062	0.724254	0.889526	0.732972	0.513079	0.800588	0.997738	0.814096	0.999701	0.406849	0.985844	0.331254	0.872966	0.969185	0.984722
ALDOC	0.615297	0.559888	0.99972	0.999725	0.834296	0.71926	0.99902	0.983482	0.983482	0.804975	0.708894	0.838069	0.998719	0.957608	0.928111	0.657771	0.109632	0.421392	0.667926	0.535933	0.923845	0.684555	0.621596	0.828837	0.801644	0.713238	0.985381	0.740123	0.90062	0.937377	0.942538	0.94573	0.788546	0.748535	0.950605	0.881987	0.62298	0.999701	0.387901	0.251847	0.699985	0.975978	0.943366	0.972591
ALG1	0.615297	0.559888	0.99972	0.999725	0.0302563	0.781187	0.99902	0.960123	0.960123	0.805588	0.673781	0.476732	0.998719	0.692134	0.967961	0.627935	0.656152	0.570992	0.983979	0.97987	0.610922	0.630835	0.628108	0.705343	0.603099	0.737117	0.471814	0.386154	0.996365	0.989239	0.976139	0.93055	0.984736	0.976049	0.955506	0.997677	0.987916	0.999701	0.699861	0.579555	0.962626	0.614956	0.86976	0.923499
ALG10	0.582766	0.727211	0.99972	0.999725	0.048263	0.629293	0.99902	0.980157	0.980157	0.142616	0.36395	0.544094	0.998719	0.582112	0.928111	0.737421	0.817501	0.528773	0.471471	0.834814	0.597405	0.617758	0.849785	0.575492	0.241932	0.334431	0.360215	0.373766	0.63027	0.968333	0.542656	0.869303	0.517507	0.974565	0.934313	0.997738	0.564984	0.999701	0.673163	0.980082	0.759427	0.675069	0.700094	0.785872
ALG10B	0.739867	0.903439	0.99972	0.999725	0.134411	0.574102	0.99902	0.998078	0.998078	0.119391	0.181768	0.933329	0.998719	0.567515	0.928111	0.917009	0.742897	0.412377	0.423486	0.852179	0.377814	0.68369	0.945689	0.583909	0.445883	0.455013	0.410086	0.490864	0.443729	0.991486	0.406536	0.874592	0.445805	0.86944	0.895608	0.997738	0.376263	0.999701	0.176706	0.499065	0.515327	0.514037	0.699316	0.829813
ALG11	0.904384	0.88056	0.99972	0.999725	0.873041	0.6163	0.99902	0.992233	0.992233	0.979305	0.957059	0.719871	0.998719	0.87359	0.936776	0.434904	0.969045	0.913649	0.933934	0.901518	0.977537	0.949877	0.848163	0.944645	0.919641	0.962002	0.775957	0.981908	0.916383	0.885226	0.994763	0.883527	0.981574	0.973405	0.860399	0.997738	0.986717	0.999701	0.802982	0.862353	0.866223	0.76407	0.69768	0.830852
ALG12	0.67844	0.664254	0.99972	0.999725	0.439336	0.641558	0.99902	0.972437	0.972437	0.682988	0.64298	0.411305	0.999038	0.566958	0.970684	0.575326	0.497282	0.949725	0.990948	0.920318	0.916899	0.989567	0.662779	0.982438	0.874965	0.967524	0.912717	0.704912	0.749964	0.936492	0.782694	0.779671	0.799161	0.867546	0.831768	0.997738	0.734018	0.999701	0.800242	0.73849	0.804399	0.775052	0.853943	0.89975
ALG13	0.728797	0.60307	0.99972	0.999725	0.923171	0.788276	0.99902	0.938228	0.938228	0.850372	0.680492	0.531143	0.998719	0.643369	0.948999	0.904222	0.779317	0.880547	0.650943	0.982246	0.969829	0.96396	0.895495	0.980778	0.847478	0.95926	0.934837	0.849541	0.960916	0.836127	0.974319	0.816688	0.952254	0.64326	0.738948	0.997738	0.809787	0.999701	0.492489	0.82518	0.690877	0.812615	0.764069	0.836057
ALG14	0.949874	0.878917	0.99972	0.999725	0.152743	0.809921	0.99902	0.98286	0.98286	0.107689	0.031039	0.204884	0.998719	0.548991	0.958603	0.40538	0.294264	0.151402	0.269792	0.117542	0.0938294	0.846949	0.907785	0.814998	0.310507	0.595706	0.23727	0.317386	0.804002	0.843903	0.756962	0.751547	0.671583	0.448414	0.656105	0.997738	0.147801	0.999701	0.0157616	0.183763	0.0920871	0.172261	0.237985	0.493975
ALG1L2	0.911343	0.955717	0.99972	0.999725	0.765686	0.723531	0.99902	0.980962	0.980962	0.977947	0.585186	0.945997	0.998719	0.650882	0.928111	0.589534	0.542642	0.968492	0.865542	0.98754	0.935888	0.95836	0.938478	0.969051	0.772785	0.804769	0.815821	0.826619	0.972178	0.99653	0.831446	0.984355	0.910558	0.991581	0.987392	0.997738	0.714154	0.999701	0.760485	0.605307	0.970069	0.78026	0.869279	0.878197
ALG1L9P	0.646068	0.656526	0.99972	0.999725	0.00915262	0.148632	0.99902	0.930326	0.930326	0.00935138	0.0310372	0.740263	0.998719	0.466381	0.928111	0.805325	0.444906	0.111002	0.153736	0.450791	0.34154	0.503421	0.437658	0.524371	0.254938	0.198474	0.0986204	0.146234	0.219716	0.736493	0.156145	0.680019	0.146585	0.416457	0.566361	0.961384	0.136915	0.999701	0.122849	0.131382	0.409985	0.191587	0.282816	0.259222
ALG2	0.824552	0.890615	0.99972	0.999725	0.525411	0.837107	0.99902	0.944536	0.944536	0.806151	0.738439	0.65288	0.998719	0.962267	0.928111	0.832717	0.42078	0.681847	0.922397	0.97745	0.704528	0.837787	0.944149	0.784436	0.711585	0.701048	0.466207	0.633588	0.803891	0.951006	0.870367	0.901044	0.814005	0.607836	0.839385	0.997738	0.936368	0.999701	0.718906	0.979349	0.883573	0.904175	0.887762	0.899553
ALG3	0.615297	0.847591	0.99972	0.999725	0.068503	0.891456	0.99902	0.97108	0.97108	0.207006	0.421759	0.648742	0.998719	0.918416	0.999236	0.712555	0.610849	0.634318	0.63617	0.694561	0.720027	0.622693	0.400363	0.558494	0.0493008	0.517862	0.159318	0.0739605	0.920441	0.927009	0.908393	0.967523	0.918055	0.974075	0.944703	0.997738	0.762651	0.999701	0.28284	0.86732	0.542793	0.305427	0.46394	0.535326
ALG5	0.621289	0.561289	0.99972	0.999725	0.113825	0.780556	0.99902	0.959753	0.959753	0.463032	0.394487	0.39355	0.998719	0.442347	0.959798	0.356053	0.107465	0.211138	0.524936	0.658491	0.328311	0.750148	0.567589	0.797765	0.140199	0.470105	0.0986204	0.106697	0.621558	0.836127	0.718249	0.677309	0.607799	0.34907	0.566144	0.997738	0.588293	0.999701	0.262593	0.294073	0.419091	0.503238	0.598528	0.741784
ALG6	0.905561	0.934636	0.99972	0.999725	0.602304	0.611903	0.99902	0.967971	0.967971	0.144103	0.132434	0.991919	0.998719	0.84641	0.928111	0.963748	0.481122	0.362015	0.153316	0.6967	0.197984	0.666564	0.878615	0.494461	0.146692	0.464543	0.207166	0.242284	0.548161	0.971102	0.426532	0.694804	0.558302	0.542236	0.66225	0.99913	0.390179	0.999701	0.164295	0.510274	0.220369	0.26075	0.315855	0.502795
ALG8	0.581289	0.616671	0.99972	0.999725	0.643239	0.896401	0.99902	0.930326	0.930326	0.718827	0.776324	0.725275	0.998719	0.694465	0.928111	0.912274	0.512853	0.818681	0.802684	0.962595	0.849056	0.947769	0.931761	0.831858	0.960774	0.930052	0.857688	0.916664	0.948231	0.792522	0.99613	0.881184	0.99055	0.749914	0.794665	0.997738	0.897416	0.999701	0.891424	0.576283	0.858606	0.831065	0.854161	0.961914
ALG9	0.611717	0.732157	0.99972	0.999725	0.000759037	0.0460762	0.99902	0.930326	0.930326	0.00206041	0.00713938	0.837296	0.998719	0.824821	0.958603	0.599163	0.601493	0.071176	0.135891	0.124906	0.192442	0.209244	0.54479	0.366812	0.187332	0.226909	0.301768	0.170159	0.482396	0.990804	0.474488	0.806443	0.52882	0.538208	0.76683	0.760604	0.0698851	0.999701	0.0727446	0.279264	0.408026	0.122189	0.0719252	0.175816
ALKBH1	0.903091	0.970036	0.99972	0.999725	0.913655	0.795761	0.99902	0.973709	0.973709	0.923167	0.74147	0.944186	0.998719	0.833153	0.931654	0.78353	0.407462	0.980368	0.896661	0.936226	0.922661	0.869467	0.869453	0.884554	0.885144	0.857677	0.669257	0.687318	0.930651	0.974826	0.958164	0.953322	0.894873	0.88702	0.960411	0.974554	0.703617	0.999701	0.930832	0.658326	0.936452	0.965596	0.962256	0.979391
ALKBH2	0.651236	0.564607	0.99972	0.999725	0.00347222	0.262131	0.99902	0.930326	0.930326	0.00775342	0.0135439	0.585916	0.998719	0.705871	0.928111	0.33499	0.0272915	0.0845151	0.386405	0.377061	0.215364	0.730111	0.513439	0.700281	0.319262	0.270513	0.194969	0.214518	0.504283	0.875162	0.533814	0.685175	0.350788	0.416457	0.59714	0.901322	0.0554307	0.999701	0.0371157	0.123098	0.133698	0.129467	0.307183	0.181631
ALKBH3	0.935666	0.926328	0.99972	0.999725	0.00434145	0.318819	0.99902	0.981326	0.981326	0.275319	0.1766	0.982473	0.998719	0.951477	0.928111	0.919765	0.287329	0.330913	0.440875	0.429411	0.176227	0.614135	0.624008	0.777245	0.58872	0.393728	0.226559	0.331467	0.391915	0.933435	0.468065	0.677731	0.467774	0.448944	0.606913	0.639693	0.37396	0.999701	0.345724	0.522478	0.587915	0.261904	0.447501	0.363436
ALKBH4	0.996436	0.805026	0.99972	0.999725	0.387863	0.992664	0.99902	0.944917	0.944917	0.79411	0.716322	0.699537	0.998719	0.455893	0.928111	0.626428	0.546305	0.913587	0.851053	0.98466	0.729088	0.906451	0.669142	0.975716	0.803284	0.917503	0.63665	0.557493	0.943806	0.997396	0.692152	0.854662	0.909668	0.87561	0.867232	0.984098	0.693213	0.999701	0.463249	0.906166	0.526942	0.995271	0.890213	0.989519
ALKBH5	0.615297	0.667402	0.99972	0.999725	0.796639	0.830072	0.99902	0.938228	0.938228	0.981814	0.877158	0.392706	0.999038	0.601435	0.972525	0.462396	0.657127	0.917337	0.874515	0.922725	0.854589	0.853254	0.939251	0.811796	0.861789	0.98968	0.953389	0.921191	0.962239	0.997396	0.999322	0.965706	0.992726	0.87561	0.960378	0.984098	0.931133	0.999701	0.753543	0.28325	0.783515	0.935632	0.997387	0.943805
ALKBH6	0.753889	0.84854	0.99972	0.999725	0.0274345	0.957072	0.99902	0.990337	0.990337	0.339758	0.226003	0.947555	0.998719	0.742855	0.999236	0.969519	0.381534	0.472631	0.973066	0.727561	0.806047	0.788387	0.487523	0.801217	0.339291	0.667669	0.431956	0.280517	0.96302	0.908201	0.939459	0.99737	0.984981	0.857969	0.943265	0.997738	0.969777	0.999701	0.42127	0.603351	0.420463	0.757899	0.795033	0.811813
ALKBH7	0.990461	0.626849	0.99972	0.999725	0.320447	0.823255	0.99902	0.999579	0.999579	0.535364	0.321261	0.967399	0.998719	0.968301	0.928111	0.736477	0.0783104	0.319284	0.846221	0.74663	0.367042	0.812653	0.551247	0.688415	0.0749579	0.492365	0.150204	0.11614	0.90062	0.862143	0.842531	0.773438	0.707395	0.580194	0.697749	0.997738	0.451472	0.999701	0.0747338	0.251847	0.216431	0.692343	0.820168	0.90703
ALKBH8	0.973282	0.785007	0.99972	0.999725	0.0851108	0.622425	0.99902	0.935952	0.935952	0.259406	0.573765	0.717928	0.998719	0.986029	0.998779	0.680164	0.507295	0.418573	0.525549	0.750641	0.663084	0.727908	0.925481	0.788173	0.825882	0.507447	0.642239	0.776485	0.236824	0.941796	0.350918	0.751547	0.305266	0.626641	0.705049	0.974554	0.632736	0.999701	0.872534	0.877207	0.953113	0.611621	0.984532	0.743096
ALMS1	0.904384	0.94302	0.99972	0.999725	0.762685	0.389894	0.99902	0.930326	0.930326	0.4626	0.946053	0.830675	0.998719	0.857019	0.941801	0.999695	0.578182	0.756636	0.534497	0.74303	0.953871	0.890426	0.923834	0.912075	0.48819	0.970701	0.620079	0.577809	0.856804	0.964156	0.780283	0.979269	0.881892	0.953232	0.993266	0.83307	0.868455	0.999701	0.841309	0.904166	0.887154	0.872087	0.810914	0.828906
ALMS1-IT1	0.881741	0.813566	0.99972	0.999725	0.976036	0.992664	0.99902	0.930326	0.930326	0.803665	0.934478	0.868242	0.998719	0.707711	0.928111	0.961666	0.945857	0.795669	0.812237	0.913163	0.814582	0.893859	0.881363	0.92837	0.88518	0.954173	0.43969	0.663852	0.869091	0.878418	0.843407	0.958923	0.898983	0.648828	0.861212	0.984098	0.996474	0.999701	0.805829	0.730058	0.495965	0.856741	0.989451	0.961914
ALOX12	0.819743	0.748319	0.99972	0.999725	0.91592	0.849212	0.99902	0.94994	0.94994	0.735184	0.991443	0.355615	0.998719	0.27373	0.928111	0.415634	0.102969	0.609752	0.854549	0.904095	0.825877	0.949496	0.939251	0.928342	0.678229	0.791594	0.425106	0.608988	0.938297	0.956219	0.9576	0.845147	0.827753	0.765776	0.860953	0.997738	0.807899	0.999701	0.949734	0.680532	0.975519	0.538186	0.614293	0.611898
ALOX12-AS1	0.932656	0.837015	0.99972	0.999725	0.121701	0.714102	0.99902	0.938228	0.938228	0.377009	0.321611	0.754632	0.998719	0.730905	0.957193	0.546251	0.607133	0.490982	0.41355	0.634548	0.430472	0.890689	0.88916	0.977681	0.508599	0.919819	0.830127	0.854871	0.93816	0.985326	0.981888	0.878961	0.905283	0.700407	0.854784	0.984098	0.372475	0.999701	0.390661	0.801723	0.309646	0.704087	0.532351	0.730457
ALOX12P2	0.882053	0.943071	0.99972	0.999725	0.979729	0.951564	0.99902	0.960314	0.960314	0.722188	0.506865	0.694582	0.999038	0.865829	0.989672	0.871885	0.739762	0.963211	0.713667	0.945377	0.759284	0.95355	0.699165	0.848947	0.216884	0.908107	0.333552	0.301856	0.862	0.927009	0.969272	0.80832	0.912895	0.791636	0.781011	0.993614	0.740119	0.999701	0.845809	0.855161	0.773946	0.843259	0.776074	0.903472
ALOX15	0.882401	0.93848	0.99972	0.999725	0.699134	0.769404	0.99902	0.930326	0.930326	0.654023	0.311464	0.679856	0.998719	0.784543	0.96176	0.650062	0.383892	0.807065	0.637126	0.724252	0.713777	0.776522	0.794856	0.79854	0.932925	0.811925	0.74628	0.747472	0.880693	0.91468	0.726708	0.907531	0.764028	0.76098	0.857535	0.871029	0.35591	0.999701	0.453948	0.714467	0.454412	0.126836	0.137127	0.367601
ALOX15P1	0.98015	0.933569	0.99972	0.999725	0.00785665	0.37634	0.99902	0.930326	0.930326	0.0725644	0.0368513	0.591793	0.998719	0.966597	0.928111	0.560304	0.853862	0.563022	0.4115	0.232023	0.355265	0.84488	0.785588	0.83215	0.775942	0.636402	0.662516	0.679454	0.96055	0.862852	0.991909	0.97891	0.868235	0.766411	0.897809	0.997738	0.292053	0.999701	0.0626796	0.377654	0.309093	0.311984	0.419086	0.490036
ALOX5	0.878789	0.929363	0.99972	0.999725	0.432533	0.684693	0.99902	0.980774	0.980774	0.484374	0.518988	0.302724	0.998719	0.443469	0.997794	0.181554	0.920857	0.911994	0.629495	0.908822	0.780673	0.881962	0.958148	0.935908	0.916881	0.757926	0.772042	0.950571	0.724719	0.950529	0.715124	0.987712	0.741318	0.896533	0.987088	0.997738	0.692503	0.999701	0.559009	0.868485	0.634629	0.831696	0.834577	0.938084
ALOX5AP	0.581289	0.62661	0.99972	0.999725	0.020083	0.278162	0.99902	0.978241	0.978241	0.0953743	0.129618	0.97332	0.998719	0.995738	0.933631	0.556114	0.798278	0.613141	0.613884	0.629175	0.445787	0.692294	0.869483	0.761583	0.923096	0.661346	0.850305	0.794574	0.570157	0.971424	0.569663	0.892239	0.666036	0.949112	0.8993	0.996042	0.309199	0.999701	0.272766	0.694873	0.997076	0.39048	0.371095	0.502017
ALPK1	0.755241	0.974597	0.99972	0.999725	9.54e-05	0.380613	0.99902	0.930326	0.930326	0.0613145	0.098929	0.630272	0.998719	0.390862	0.934019	0.165142	0.394423	0.33125	0.29061	0.499886	0.378344	0.637881	0.415459	0.606452	0.150846	0.326743	0.0995864	0.0815623	0.594062	0.777746	0.728654	0.773438	0.508423	0.396733	0.64671	0.982865	0.436793	0.999701	0.195895	0.497748	0.988617	0.271272	0.291818	0.324219
ALPK2	0.807697	0.603684	0.99972	0.999725	0.394931	0.674309	0.99902	0.980962	0.980962	0.702361	0.653094	0.854741	0.998719	0.953493	0.928111	0.619913	0.977377	0.996154	0.95467	0.985049	0.890248	0.776361	0.949615	0.603931	0.572296	0.81224	0.415972	0.578214	0.87865	0.97224	0.960599	0.929548	0.99805	0.89538	0.948688	0.997738	0.716542	0.999701	0.971535	0.764746	0.621128	0.332252	0.613729	0.570539
ALPK3	0.617551	0.671363	0.99972	0.999725	0.163036	0.733564	0.99902	0.971344	0.971344	0.367925	0.188016	0.873797	0.998719	0.676168	0.933631	0.563805	0.242502	0.589216	0.858324	0.759985	0.456211	0.684835	0.665617	0.548063	0.190872	0.584056	0.213338	0.216826	0.690953	0.874564	0.638691	0.722007	0.653441	0.507391	0.64671	0.997738	0.388106	0.999701	0.245153	0.846437	0.501683	0.389621	0.375348	0.471715
ALPL	0.878173	0.983465	0.99972	0.999725	0.0253445	0.246473	0.99902	0.930326	0.930326	0.0778183	0.133071	0.563451	0.998719	0.509168	0.991365	0.227308	0.450937	0.29532	0.262902	0.87549	0.749342	0.690815	0.840972	0.72212	0.736388	0.453115	0.261887	0.453924	0.440155	0.965232	0.465922	0.811824	0.387361	0.55409	0.76683	0.933825	0.384028	0.999701	0.360441	0.4795	0.938192	0.363514	0.491883	0.417259
ALS2	0.869177	0.7771	0.99972	0.999725	0.308938	0.814072	0.99902	0.982888	0.982888	0.59482	0.541062	0.552431	0.998719	0.460985	0.967077	0.544466	0.617345	0.315805	0.850111	0.562226	0.505255	0.896226	0.681402	0.812697	0.150572	0.704195	0.17923	0.187834	0.910562	0.846801	0.919242	0.743199	0.903896	0.485932	0.656105	0.998887	0.594135	0.999701	0.243193	0.613266	0.290219	0.941285	0.903567	0.997259
ALS2CL	0.581289	0.568974	0.99972	0.999725	0.400412	0.618538	0.99902	0.961049	0.961049	0.597827	0.705041	0.986811	0.998719	0.896774	0.928111	0.883996	0.935924	0.805928	0.997595	0.942485	0.908949	0.941012	0.761981	0.948503	0.839664	0.910831	0.954816	0.965906	0.988406	0.997396	0.987295	0.80766	0.975247	0.706086	0.795964	0.997738	0.84938	0.999701	0.780905	0.581904	0.741258	0.516244	0.729154	0.7766
ALYREF	0.995908	0.917491	0.99972	0.999725	0.533402	0.95411	0.99902	0.980157	0.980157	0.908133	0.919141	0.932384	0.998719	0.987689	0.975542	0.894065	0.506869	0.945009	0.807574	0.964355	0.954848	0.709823	0.821026	0.829885	0.830481	0.847083	0.747419	0.687518	0.796888	0.997396	0.994414	0.948129	0.904719	0.967114	0.952426	0.997738	0.962882	0.999701	0.995156	0.964731	0.849589	0.82188	0.999329	0.918495
AMACR	0.950792	0.958054	0.99972	0.999725	0.95599	0.839713	0.99902	0.958073	0.958073	0.987631	0.949527	0.869597	0.998719	0.8707	0.951238	0.870489	0.486434	0.885748	0.88441	0.65532	0.917667	0.964209	0.870962	0.984402	0.603099	0.959809	0.600931	0.897588	0.968877	0.990804	0.994414	0.784855	0.992315	0.667864	0.769214	0.984098	0.85226	0.999701	0.995636	0.796087	0.922604	0.931484	0.914782	0.998367
AMBRA1	0.884344	0.813566	0.99972	0.999725	0.709404	0.706228	0.99902	0.973709	0.973709	0.942986	0.947247	0.889017	0.998719	0.854872	0.928111	0.452585	0.420756	0.55379	0.877943	0.957083	0.862365	0.981143	0.901208	0.932004	0.767888	0.718039	0.468788	0.642726	0.551734	0.862852	0.739628	0.738822	0.600676	0.477223	0.656105	0.997738	0.985203	0.999701	0.875143	0.795127	0.929436	0.958389	0.946976	0.947988
AMD1	0.581289	0.559888	0.99972	0.999725	4.64e-07	0.0729916	0.99902	0.930326	0.930326	0.000428906	0.00120008	0.848981	0.998719	0.892913	0.94832	0.86957	0.497282	0.0908651	0.157881	0.137236	0.164901	0.332459	0.34094	0.470201	0.193664	0.34709	0.152049	0.0868085	0.610474	0.792522	0.671963	0.948129	0.662797	0.677329	0.830118	0.424066	0.0417892	0.999701	0.0325964	0.365845	0.310735	0.0095765	0.021898	0.0295871
AMDHD1	0.981477	0.96885	0.99972	0.999725	0.439336	0.901242	0.99902	0.980962	0.980962	0.961658	0.78228	0.708829	0.998719	0.805284	0.98999	0.868942	0.970059	0.913649	0.985845	0.978423	0.742509	0.818594	0.93923	0.808018	0.362268	0.805181	0.948809	0.752071	0.823556	0.913505	0.834265	0.761666	0.823086	0.836518	0.74151	0.998887	0.870452	0.999701	0.864774	0.857708	0.339622	0.913736	0.97539	0.925684
AMDHD2	0.758585	0.861132	0.99972	0.999725	0.891979	0.976607	0.99902	0.938228	0.938228	0.795938	0.918916	0.637636	0.998719	0.863834	0.978109	0.972505	0.805361	0.562771	0.650039	0.777082	0.998489	0.947769	0.939251	0.929546	0.704755	0.919988	0.821904	0.800293	0.468906	0.964498	0.627775	0.765259	0.638249	0.625983	0.733188	0.99913	0.959309	0.999701	0.923715	0.985675	0.687274	0.878489	0.861562	0.86497
AMER1	0.615297	0.559888	0.99972	0.999725	0.00221719	0.361231	0.99902	0.933058	0.933058	0.0578136	0.279534	0.985949	0.998719	0.778009	0.928111	0.919226	0.929552	0.478456	0.723832	0.688776	0.600298	0.620945	0.784741	0.71469	0.70043	0.729589	0.243881	0.462828	0.873877	0.971896	0.843407	0.886608	0.90546	0.874677	0.930703	0.997738	0.492383	0.999701	0.397876	0.904141	0.826584	0.337463	0.503124	0.596133
AMFR	0.842798	0.838354	0.99972	0.999725	0.503924	0.542759	0.99902	0.964847	0.964847	0.613861	0.38811	0.966654	0.998719	0.897757	0.999922	0.800453	0.659489	0.829207	0.953114	0.851571	0.918	0.738905	0.863752	0.6537	0.391005	0.775587	0.624618	0.515751	0.956899	0.977937	0.921647	0.930576	0.911817	0.947324	0.930703	0.984098	0.377724	0.999701	0.51434	0.429101	0.742172	0.83843	0.836192	0.972617
AMIGO1	0.625236	0.626585	0.99972	0.999725	0.308059	0.0412281	0.99902	0.961049	0.961049	0.331022	0.304274	0.84963	0.998719	0.709887	0.995786	0.898858	0.968385	0.829625	0.645915	0.62042	0.729088	0.470968	0.566648	0.547224	0.531996	0.681668	0.361571	0.297916	0.826285	0.985326	0.729	0.985941	0.849256	0.884557	0.963802	0.926186	0.16975	0.999701	0.3218	0.411299	0.78317	0.595005	0.633728	0.851089
AMIGO2	0.751438	0.889605	0.99972	0.999725	0.000625176	0.410346	0.99902	0.985559	0.985559	0.0536794	0.120132	0.838541	0.998719	0.682685	0.928111	0.927986	0.398589	0.208385	0.491152	0.463086	0.306514	0.721151	0.783305	0.72074	0.565717	0.6161	0.220252	0.372175	0.675817	0.998222	0.606159	0.862626	0.642283	0.648006	0.842027	0.997738	0.421319	0.999701	0.278582	0.448467	0.346147	0.188815	0.335182	0.472554
AMIGO3	0.73027	0.915236	0.99972	0.999725	0.0406728	0.969089	0.99902	0.930326	0.930326	0.809995	0.9811	0.666884	0.998719	0.798926	0.96176	0.811035	0.973973	0.786884	0.945862	0.864451	0.897187	0.953447	0.760016	0.938509	0.77446	0.929105	0.91037	0.749901	0.917045	0.971424	0.9146	0.85931	0.868235	0.660125	0.817177	0.99913	0.832768	0.999701	0.894561	0.894995	0.95254	0.885625	0.883841	0.859474
AMMECR1	0.838796	0.911594	0.99972	0.999725	0.584318	0.884711	0.99902	0.930326	0.930326	0.705837	0.930405	0.871783	0.998719	0.947726	0.940463	0.758641	0.950492	0.816914	0.60071	0.817523	0.967356	0.972985	0.927693	0.994352	0.880513	0.931631	0.706053	0.834661	0.851332	0.9937	0.84865	0.882755	0.843427	0.923942	0.926468	0.795573	0.806189	0.999701	0.905292	0.82208	0.942012	0.977492	0.85673	0.945194
AMMECR1L	0.719099	0.70656	0.99972	0.999725	0.57868	0.965321	0.99902	0.980157	0.980157	0.440135	0.571302	0.589358	0.998719	0.625313	0.928111	0.678302	0.351078	0.212456	0.827647	0.797522	0.884004	0.933672	0.794988	0.842953	0.438527	0.630931	0.631657	0.577896	0.840018	0.917879	0.974195	0.773438	0.768527	0.832828	0.750018	0.997738	0.883819	0.999701	0.710964	0.784733	0.476867	0.829315	0.823419	0.877751
AMN1	0.750332	0.648513	0.99972	0.999725	0.0836635	0.498184	0.99902	0.992706	0.992706	0.366602	0.303067	0.601502	0.998719	0.930292	0.928111	0.888937	0.944021	0.918614	0.91223	0.838777	0.794618	0.799809	0.784248	0.789081	0.819513	0.765246	0.933935	0.77581	0.756582	0.921286	0.909122	0.990605	0.796178	0.969297	0.970889	0.944684	0.531914	0.999701	0.428095	0.588543	0.761625	0.570752	0.88027	0.81561
AMOT	0.581289	0.616071	0.99972	0.999725	0.89599	0.46031	0.99902	0.953292	0.953292	0.546651	0.606069	0.445202	0.998719	0.698647	0.928111	0.918231	0.540921	0.745355	0.706624	0.844153	0.26911	0.928956	0.995217	0.910686	0.482327	0.873916	0.913091	0.783659	0.953377	0.969446	0.909393	0.812286	0.915576	0.863008	0.810196	0.997738	0.369347	0.999701	0.140289	0.198377	0.131334	0.447853	0.439941	0.573657
AMOTL1	0.940423	0.821317	0.99972	0.999725	0.486445	0.946024	0.99902	0.938228	0.938228	0.658031	0.905005	0.432174	0.998719	0.401997	0.928111	0.789641	0.806077	0.645438	0.699912	0.941596	0.935763	0.970366	0.941383	0.993105	0.72671	0.993188	0.542297	0.651659	0.929957	0.964156	0.958223	0.949418	0.915971	0.942968	0.958456	0.997738	0.867216	0.999701	0.923342	0.998329	0.748184	0.62312	0.640399	0.787492
AMPD2	0.947511	0.933615	0.99972	0.999725	0.423137	0.787844	0.99902	0.930326	0.930326	0.326377	0.690951	0.691999	0.998719	0.783877	0.929275	0.278025	0.424055	0.374868	0.548877	0.916447	0.994411	0.865683	0.997109	0.876426	0.878975	0.668454	0.576206	0.898206	0.646272	0.979142	0.677384	0.922862	0.601168	0.622113	0.895466	0.992998	0.853598	0.999701	0.906392	0.36144	0.942572	0.665582	0.618709	0.595587
AMPD3	0.982358	0.934407	0.99972	0.999725	0.139656	0.629293	0.99902	0.930326	0.930326	0.411206	0.79318	0.977911	0.998719	0.730905	0.995786	0.395878	0.974596	0.448776	0.486434	0.55907	0.750181	0.848745	0.955355	0.911972	0.882383	0.9016	0.976925	0.965906	0.925979	0.997396	0.965583	0.998869	0.886611	0.999211	0.9964	0.902338	0.662392	0.999701	0.922353	0.295028	0.36491	0.49651	0.38235	0.571465
AMT	0.900002	0.62361	0.99972	0.999725	0.454595	0.728981	0.99902	0.972103	0.972103	0.987566	0.942899	0.974299	0.998719	0.722204	0.928111	0.866701	0.622137	0.240302	0.74967	0.731995	0.482803	0.771237	0.644075	0.873684	0.941195	0.961972	0.900757	0.699845	0.891289	0.971102	0.994945	0.901044	0.852308	0.89706	0.926328	0.933825	0.928615	0.999701	0.829172	0.748616	0.209933	0.958445	0.997195	0.993885
AMY2B	0.610666	0.578463	0.99972	0.999725	0.306783	0.867972	0.99902	0.999894	0.999894	0.871213	0.7194	0.352674	0.998719	0.866435	0.928111	0.504763	0.659489	0.842128	0.932975	0.901518	0.766827	0.993337	0.88916	0.998121	0.991748	0.957215	0.998525	0.939023	0.938066	0.964156	0.827908	0.873545	0.877294	0.887401	0.907834	0.997738	0.667795	0.999701	0.494334	0.315549	0.642441	0.91191	0.959747	0.957607
AMZ1	0.740521	0.878199	0.99972	0.999725	0.527044	0.947262	0.99902	0.960314	0.960314	0.906496	0.655378	0.748893	0.998719	0.774988	0.933631	0.725368	0.361137	0.830751	0.78125	0.931093	0.844072	0.981538	0.90597	0.951304	0.554045	0.923256	0.983584	0.905581	0.814678	0.978076	0.928029	0.867133	0.811491	0.967649	0.88672	0.984098	0.810302	0.999701	0.424948	0.758408	0.509881	0.734314	0.582032	0.573046
AMZ2	0.615297	0.559888	0.99972	0.999725	0.718281	0.945158	0.99902	0.961049	0.961049	0.923004	0.682499	0.554363	0.998719	0.629169	0.986964	0.874848	0.0646687	0.575332	0.929744	0.923434	0.963571	0.906602	0.985702	0.887436	0.979847	0.951646	0.955353	0.963613	0.938066	0.902912	0.96381	0.747945	0.997798	0.460934	0.667395	0.98932	0.744754	0.999701	0.875028	0.854673	0.970988	0.958389	0.985031	0.952278
AMZ2P1	0.912266	0.946577	0.99972	0.999725	0.101312	0.936425	0.99902	0.930326	0.930326	0.385073	0.295703	0.4807	0.998719	0.683117	0.928111	0.557628	0.272705	0.314674	0.679245	0.85853	0.596479	0.751562	0.653955	0.653356	0.202922	0.466465	0.156851	0.204382	0.546617	0.929062	0.543481	0.675096	0.558314	0.296311	0.553361	0.997738	0.688221	0.999701	0.280853	0.870688	0.316915	0.275963	0.532815	0.637352
ANAPC1	0.723817	0.832595	0.99972	0.999725	0.0484185	0.254069	0.99902	0.934579	0.934579	0.0384707	0.325014	0.499308	0.998719	0.820668	0.982502	0.969594	0.921743	0.472198	0.203934	0.472562	0.391767	0.501783	0.871139	0.50715	0.740288	0.464543	0.697454	0.720739	0.689422	0.967538	0.697485	0.908494	0.736718	0.929004	0.943778	0.97815	0.754726	0.999701	0.730163	0.616793	0.754746	0.360105	0.324957	0.446327
ANAPC10	0.620241	0.601018	0.99972	0.999725	0.550706	0.820522	0.99902	0.938228	0.938228	0.551431	0.52078	0.335859	0.998719	0.425351	0.939938	0.181554	0.199847	0.456678	0.571676	0.651431	0.49719	0.933541	0.93609	0.88052	0.367212	0.657043	0.397066	0.475646	0.626279	0.885226	0.549748	0.680019	0.556819	0.448414	0.600735	0.997738	0.643122	0.999701	0.380413	0.18369	0.429269	0.398248	0.541298	0.635326
ANAPC11	0.732827	0.978987	0.99972	0.999725	0.587416	0.927492	0.99902	0.973709	0.973709	0.834195	0.321091	0.92921	0.998719	0.987689	0.928111	0.700083	0.302191	0.489968	0.974462	0.814477	0.391993	0.812046	0.766734	0.848262	0.150078	0.712488	0.271811	0.244697	0.90062	0.914243	0.933024	0.88086	0.811491	0.652	0.809558	0.985371	0.478954	0.999701	0.167884	0.928975	0.330037	0.884767	0.919184	0.938203
ANAPC13	0.995057	0.751179	0.99972	0.999725	0.915007	0.969454	0.99902	0.930326	0.930326	0.947388	0.978154	0.935966	0.998719	0.843003	0.994171	0.897118	0.841074	0.736976	0.935884	0.873789	0.960363	0.907829	0.962603	0.915184	0.64467	0.981432	0.80186	0.859089	0.975938	0.998508	0.990867	0.826492	0.992201	0.846848	0.843585	0.986908	0.945058	0.999701	0.787362	0.498337	0.62361	0.885625	0.911397	0.977808
ANAPC15	0.751232	0.829358	0.99972	0.999725	0.00250089	0.539009	0.99902	0.930326	0.930326	0.0166459	0.00175275	0.710543	0.998719	0.556628	0.941801	0.291139	0.0878016	0.0596645	0.729607	0.150795	0.223514	0.553151	0.34094	0.523567	0.154421	0.340651	0.121337	0.0766167	0.51251	0.630286	0.586442	0.677731	0.394499	0.454954	0.565059	0.973168	0.0232059	0.999701	0.0126708	0.290801	0.220937	0.17544	0.237985	0.23485
ANAPC16	0.823708	0.65032	0.99972	0.999725	0.31128	0.709036	0.99902	0.972103	0.972103	0.561663	0.241743	0.418051	0.998719	0.603398	0.975542	0.315901	0.248114	0.5247	0.65471	0.76143	0.359458	0.820851	0.637566	0.865281	0.23578	0.572855	0.128604	0.177551	0.872584	0.888878	0.897978	0.781675	0.758696	0.501121	0.697749	0.998814	0.295278	0.999701	0.118074	0.408034	0.228625	0.633245	0.721307	0.896857
ANAPC1P1	0.826753	0.98248	0.99972	0.999725	0.47587	0.981512	0.99902	0.951907	0.951907	0.741493	0.197297	0.907326	0.998719	0.846498	0.967077	0.728884	0.92886	0.605542	0.789052	0.2784	0.435965	0.997085	0.864891	0.942071	0.570984	0.946869	0.488155	0.685273	0.997005	0.937099	0.975079	0.939626	0.992726	0.876403	0.904988	0.997738	0.419744	0.999701	0.436467	0.699966	0.692012	0.704856	0.479142	0.626289
ANAPC1P2	0.705282	0.688391	0.99972	0.999725	0.612811	0.535298	0.99902	0.980157	0.980157	0.936965	0.993693	0.710543	0.998719	0.880761	0.928111	0.957796	0.623697	0.472448	0.931812	0.664657	0.978559	0.891958	0.933923	0.953739	0.617939	0.995531	0.972698	0.975941	0.935788	0.997396	0.988555	0.901919	0.999688	0.878739	0.910323	0.984098	0.919013	0.999701	0.728982	0.669593	0.494689	0.910682	0.907937	0.91829
ANAPC1P4	0.768916	0.92728	0.99972	0.999725	0.927514	0.805365	0.99902	0.93519	0.93519	0.726493	0.450908	0.77247	0.999038	0.945593	0.931654	0.550284	0.826599	0.917983	0.886981	0.829475	0.908949	0.98054	0.994559	0.984402	0.901758	0.937676	0.972294	0.984685	0.826865	0.803133	0.817938	0.677731	0.782884	0.554909	0.600735	0.984098	0.649871	0.999701	0.710149	0.855035	0.882812	0.973693	0.706103	0.830852
ANAPC2	0.674381	0.632615	0.99972	0.999725	0.655856	0.752879	0.99902	0.930326	0.930326	0.83734	0.434285	0.96854	0.998719	0.896774	0.928111	0.986327	0.740994	0.786206	0.895276	0.853694	0.681577	0.964956	0.740204	0.969954	0.677369	0.960421	0.830086	0.628396	0.87252	0.926504	0.987774	0.959334	0.931743	0.837799	0.976684	0.997738	0.446383	0.999701	0.454525	0.442218	0.61765	0.728594	0.881565	0.984722
ANAPC4	0.896549	0.94302	0.99972	0.999725	0.540533	0.880737	0.99902	0.947854	0.947854	0.484314	0.463076	0.931771	0.998719	0.863255	0.949161	0.706022	0.732525	0.917983	0.889347	0.757152	0.88702	0.944062	0.837633	0.966289	0.886145	0.843512	0.742683	0.960645	0.829313	0.950529	0.803422	0.948129	0.834182	0.899623	0.968131	0.984098	0.655206	0.999701	0.357475	0.617981	0.598938	0.919822	0.969639	0.98487
ANAPC5	0.723817	0.722918	0.99972	0.999725	0.813709	0.747039	0.99902	0.930326	0.930326	0.800251	0.869149	0.433908	0.998719	0.555723	0.937651	0.707735	0.432558	0.874575	0.929173	0.840465	0.932398	0.846949	0.972819	0.862703	0.889553	0.937995	0.848036	0.874468	0.996365	0.93254	0.993982	0.904209	0.998343	0.916192	0.881854	0.997677	0.814189	0.999701	0.658768	0.27279	0.777199	0.86042	0.93839	0.960235
ANAPC7	0.5905	0.628883	0.99972	0.999725	0.815121	0.993946	0.99902	0.968213	0.968213	0.714035	0.840416	0.421723	0.998719	0.533352	0.930471	0.271539	0.794795	0.592617	0.827729	0.805341	0.978559	0.981014	0.949007	0.993136	0.792885	0.841085	0.685168	0.810687	0.825322	0.760826	0.832992	0.781468	0.756888	0.505389	0.675214	0.997738	0.873838	0.999701	0.741581	0.35799	0.860694	0.937322	0.860536	0.943805
ANG	0.73027	0.950549	0.99972	0.999725	0.786688	0.827569	0.99902	0.980157	0.980157	0.742912	0.959059	0.544201	0.998719	0.921707	0.9655	0.657113	0.872711	0.644076	0.918598	0.741511	0.738523	0.993337	0.958581	0.857845	0.885616	0.977715	0.867916	0.989708	0.990947	0.978076	0.902435	0.91867	0.973186	0.857969	0.978207	0.854485	0.986041	0.999701	0.920676	0.643161	0.900856	0.928036	0.668911	0.885858
ANGEL1	0.581289	0.559888	0.99972	0.999725	0.0767764	0.596763	0.99902	0.99286	0.99286	0.629742	0.716586	0.159052	0.998719	0.498236	0.934019	0.861157	0.249735	0.581163	0.993589	0.920095	0.829589	0.83168	0.885271	0.84988	0.973766	0.888262	0.658405	0.768949	0.822867	0.941373	0.943207	0.75064	0.836869	0.756747	0.726599	0.997738	0.785889	0.999701	0.982939	0.864308	0.99656	0.663304	0.846537	0.919407
ANGEL2	0.988746	0.91618	0.99972	0.999725	0.127906	0.402395	0.99902	0.96419	0.96419	0.0481827	0.0814554	0.986451	0.998719	0.878662	0.928111	0.493567	0.226521	0.169064	0.242305	0.696254	0.297685	0.588281	0.744915	0.538802	0.304867	0.200237	0.186795	0.262519	0.28843	0.914551	0.261526	0.699988	0.231095	0.453531	0.62466	0.997738	0.304967	0.999701	0.149652	0.408122	0.466398	0.254343	0.385425	0.465335
ANGPT1	0.581289	0.559888	0.99972	0.999725	0.00139439	0.872531	0.99902	0.999023	0.999023	0.458485	0.565317	0.490589	0.998719	0.789107	0.933631	0.852297	0.714267	0.718388	0.886078	0.531265	0.578879	0.739641	0.802356	0.961149	0.884394	0.924254	0.637058	0.732804	0.981342	0.933435	0.887705	0.750534	0.847455	0.931546	0.747284	0.997738	0.733301	0.999701	0.820162	0.712309	0.830106	0.50741	0.555714	0.779869
ANGPTL6	NA	NA	NA	NA	NA	NA	NA	NA	NA	NA	NA	NA	NA	NA	NA	NA	NA	NA	NA	NA	NA	NA	NA	NA	NA	NA	NA	NA	NA	NA	NA	NA	NA	NA	NA	NA	NA	NA	NA	NA	NA	NA	NA	NA
ANK1	0.673985	0.659765	0.99972	0.999725	0.964513	0.651698	0.99902	0.930326	0.930326	0.572077	0.524347	0.21936	0.998719	0.380324	0.928111	0.951795	0.515148	0.896062	0.618	0.803733	0.849973	0.993954	0.995217	0.963877	0.782178	0.977715	0.881646	0.995447	0.878454	0.87428	0.806045	0.766561	0.788546	0.660125	0.708829	0.984098	0.601934	0.999701	0.432363	0.980263	0.651551	0.962135	0.788994	0.98487
ANK2	0.683266	0.753446	0.99972	0.999725	0.655187	0.923911	0.99902	0.991234	0.991234	0.968444	0.956871	0.812135	0.998719	0.845775	0.959798	0.838294	0.9817	0.966579	0.826951	0.838844	0.875794	0.842512	0.776335	0.893584	0.427875	0.912984	0.386506	0.451028	NA	NA	NA	NA	NA	NA	NA	0.997738	0.952942	0.999701	0.794277	0.457149	0.909018	0.954827	0.93947	0.942217
ANK3	0.675684	0.561289	0.99972	0.999725	0.142257	0.0862617	0.99902	0.930326	0.930326	0.0195919	0.104857	0.770592	0.998719	0.940624	0.9655	0.862002	0.952136	0.518875	0.076053	0.507001	0.307448	0.478667	0.84144	0.539096	0.892064	0.497881	0.681257	0.755613	0.431476	0.997396	0.351713	0.882755	0.502984	0.886584	0.891469	0.639693	0.169561	0.999701	0.185559	0.444192	0.515041	0.0693844	0.285874	0.236832
ANKAR	0.885217	0.753774	0.99972	0.999725	0.0981109	0.715217	0.99902	0.938228	0.938228	0.186148	0.34802	0.874888	0.998719	0.907186	0.936776	0.702988	0.495315	0.314674	0.238338	0.463086	0.403042	0.990253	0.925481	0.960192	0.959499	0.84058	0.813146	0.929022	0.811475	0.995313	0.737706	0.824323	0.74058	0.622113	0.794803	0.997738	0.429399	0.999701	0.303409	0.109468	0.493493	0.572567	0.48031	0.642899
ANKDD1A	0.846378	0.860658	0.99972	0.999725	0.314448	0.923681	0.99902	0.973709	0.973709	0.844925	0.873976	0.811039	0.998719	0.548991	0.928111	0.727704	0.384926	0.734699	0.941416	0.900022	0.810424	0.891958	0.916591	0.907048	0.943609	0.959809	0.903447	0.943424	0.9646	0.989373	0.972757	0.951531	0.946718	0.948384	0.96271	0.997738	0.995187	0.999701	0.93752	0.972	0.938425	0.927302	0.963566	0.996365
ANKDD1B	0.98015	0.982346	0.99972	0.999725	0.957608	0.975948	0.99902	0.980962	0.980962	0.88539	0.657735	0.785358	0.998719	0.897728	0.941801	0.871996	0.189995	0.600352	0.8567	0.493153	0.499567	0.893503	0.741901	0.915956	0.841551	0.824058	0.790098	0.694873	0.813288	0.862852	0.782253	0.82406	0.715884	0.556379	0.738917	0.908838	0.899454	0.999701	0.3427	0.686364	0.676584	0.872869	0.842042	0.862272
ANKEF1	0.890979	0.991369	0.99972	0.999725	0.176607	0.744632	0.99902	0.990337	0.990337	0.51521	0.700445	0.85367	0.998719	0.966687	0.955834	0.592829	0.506888	0.653025	0.813588	0.804535	0.850842	0.716749	0.705976	0.690632	0.530005	0.601282	0.731901	0.528471	0.454934	0.937099	0.476784	0.733782	0.603474	0.738275	0.702931	0.957569	0.937443	0.999701	0.964337	0.840024	0.925597	0.56602	0.778505	0.761543
ANKFY1	0.889858	0.603684	0.99972	0.999725	0.255313	0.964162	0.99902	0.985054	0.985054	0.328532	0.270283	0.281854	0.998719	0.55859	0.928111	0.236261	0.557454	0.558874	0.715622	0.75354	0.432284	0.999403	0.822807	0.961172	0.39623	0.762953	0.521243	0.48202	0.81579	0.874333	0.875772	0.733782	0.695059	0.501685	0.656105	0.997738	0.487499	0.999701	0.240761	0.195534	0.30362	0.880765	0.842705	0.955558
ANKH	0.954126	0.978194	0.99972	0.999725	0.517986	0.258862	0.99902	0.930326	0.930326	0.251472	0.317681	0.273349	0.998719	0.509662	0.928111	0.871785	0.224748	0.59801	0.386245	0.6827	0.757161	0.758713	0.886876	0.763634	0.615848	0.754394	0.982623	0.794574	0.632681	0.904616	0.531124	0.77263	0.573798	0.712133	0.729092	0.569831	0.404965	0.999701	0.347382	0.788199	0.705649	0.854345	0.607089	0.903472
ANKHD1	0.723529	0.993658	0.99972	0.999725	0.796097	0.976607	0.99902	0.985054	0.985054	0.805075	0.637653	0.652955	0.998719	0.484973	0.994599	0.706951	0.484931	0.997347	0.738056	0.980217	0.552379	0.885526	0.813703	0.932004	0.903838	0.984287	0.968702	0.948059	0.928622	0.942064	0.883068	0.94668	0.965433	0.849235	0.905411	0.967222	0.484943	0.999701	0.711468	0.964909	0.618815	0.731822	0.795033	0.986421
ANKIB1	0.598546	0.563068	0.99972	0.999725	0.770866	0.992664	0.99902	0.944256	0.944256	0.822573	0.951261	0.257838	0.998719	0.467127	0.933631	0.398855	0.951358	0.846956	0.865034	0.777372	0.83798	0.693467	0.631726	0.724522	0.553045	0.6161	0.456142	0.409813	0.930512	0.954255	0.979144	0.978763	0.888015	0.999142	0.965161	0.997738	0.96965	0.999701	0.957757	0.472715	0.930668	0.839122	0.962256	0.91162
ANKLE1	0.651506	0.688391	0.99972	0.999725	0.0604782	0.49105	0.99902	0.984505	0.984505	0.48874	0.675557	0.374952	0.998719	0.509465	0.939938	0.838482	0.777159	0.547826	0.599067	0.742662	0.669223	0.950907	0.930801	0.994576	0.499703	0.981187	0.987911	0.819722	0.990947	0.951006	0.965583	0.723735	0.915971	0.550683	0.672981	0.984098	0.759012	0.999701	0.942254	0.621286	0.572715	0.923761	0.976544	0.998367
ANKLE2	0.770783	0.968943	0.99972	0.999725	0.531331	0.972924	0.99902	0.932506	0.932506	0.382045	0.485344	0.999769	0.998719	0.816771	0.999922	0.611111	0.96291	0.795669	0.840852	0.631318	0.863893	0.998704	0.966885	0.902935	0.607898	0.993188	0.998901	0.9028	0.956575	0.973141	0.933927	0.958749	0.95169	0.961978	0.950721	0.997738	0.886594	0.999701	0.744352	0.553993	0.646535	0.802423	0.782685	0.943805
ANKMY1	0.581289	0.559888	0.99972	0.999725	0.00949689	0.225125	0.99902	0.930326	0.930326	0.215126	0.313022	0.960164	0.998719	0.960662	0.954871	0.994031	0.982358	0.719327	0.899225	0.692438	0.946273	0.892603	0.757804	0.947699	0.768369	0.900163	0.794383	0.692685	0.977354	0.997396	0.863787	0.977062	0.915137	0.874067	0.961459	0.537986	0.425916	0.999701	0.489681	0.413804	0.763573	0.319876	0.431081	0.419333
ANKMY2	0.799133	0.805367	0.99972	0.999725	0.611225	0.858701	0.99902	0.993823	0.993823	0.872881	0.929728	0.751233	0.998719	0.850282	0.967077	0.607341	0.529077	0.980929	0.832318	0.894839	0.847817	0.895332	0.99523	0.995987	0.951806	0.585846	0.888283	0.964847	0.694867	0.998176	0.93374	0.854679	0.620347	0.810178	0.857589	0.974554	0.905537	0.999701	0.743894	0.635851	0.809897	0.78089	0.850299	0.962826
ANKRA2	0.814328	0.616071	0.99972	0.999725	0.712531	0.987386	0.99902	0.973709	0.973709	0.796837	0.866631	0.599312	0.999038	0.873777	0.937287	0.757697	0.104283	0.27989	0.603326	0.643801	0.459771	0.979302	0.82207	0.958794	0.681198	0.734547	0.337596	0.510949	0.931923	0.936373	0.93374	0.733782	0.881016	0.460934	0.66785	0.997738	0.948946	0.999701	0.477502	0.147927	0.493584	0.778876	0.790369	0.897247
ANKRD10	0.709891	0.559888	0.99972	0.999725	0.677493	0.877086	0.99902	0.974433	0.974433	0.714309	0.879717	0.465321	0.998719	0.397607	0.928111	0.830575	0.98778	0.827836	0.780563	0.995708	0.614092	0.762573	0.995873	0.808113	0.56803	0.805181	0.556033	0.682903	0.808234	0.904583	0.771273	0.948129	0.862219	0.811545	0.884717	0.997738	0.762245	0.999701	0.873136	0.876824	0.713333	0.766209	0.900441	0.907952
ANKRD11	0.681517	0.832045	0.99972	0.999725	0.530324	0.924938	0.99902	0.930326	0.930326	0.767541	0.85524	0.827649	0.998719	0.548991	0.928111	0.734896	0.840166	0.679269	0.851053	0.998857	0.636128	0.774134	0.953076	0.751838	0.365475	0.684621	0.392398	0.484713	0.846021	0.955767	0.935548	0.987777	0.843049	0.936747	0.984396	0.993832	0.981719	0.999701	0.741298	0.67588	0.73987	0.742021	0.625526	0.884083
ANKRD12	0.617551	0.583016	0.99972	0.999725	0.609253	0.719187	0.99902	0.930326	0.930326	0.906305	0.902362	0.384527	0.998719	0.332816	0.956113	0.185521	0.393167	0.766078	0.949655	0.99827	0.894366	0.896226	0.998197	0.972384	0.935327	0.930943	0.989717	0.981922	0.814678	0.887435	0.851499	0.754284	0.795797	0.650494	0.697749	0.997738	0.979295	0.999701	0.995636	0.494713	0.87151	0.847795	0.803671	0.918867
ANKRD13A	0.905561	0.937678	0.99972	0.999725	0.0512282	0.957667	0.99902	0.979063	0.979063	0.308723	0.312811	0.574473	0.998719	0.616084	0.959798	0.260333	0.372232	0.649803	0.874028	0.759387	0.753962	0.982524	0.634865	0.994576	0.437495	0.779484	0.200782	0.280517	0.985186	0.903658	0.952736	0.919041	0.922092	0.613829	0.831749	0.984098	0.59127	0.999701	0.275005	0.328097	0.861181	0.836186	0.782471	0.946019
ANKRD13C	0.683266	0.594757	0.99972	0.999725	0.820802	0.988047	0.99902	0.938228	0.938228	0.948627	0.915653	0.293705	0.998719	0.524565	0.995786	0.3287	0.973049	0.985395	0.797716	0.969979	0.916036	0.812046	0.826658	0.901293	0.729177	0.880575	0.802771	0.751243	0.985215	0.998508	0.940269	0.934069	0.955498	0.856887	0.928921	0.997738	0.842132	0.999701	0.929579	0.326792	0.921305	0.886153	0.977361	0.889289
ANKRD13D	0.99897	0.996048	0.99972	0.999725	0.288317	0.585645	0.99902	0.930326	0.930326	0.109515	0.392181	0.775532	0.998719	0.762447	0.966031	0.337332	0.388622	0.208173	0.317251	0.57436	0.776388	0.484125	0.826903	0.539156	0.786444	0.423294	0.49585	0.62903	0.18872	0.983739	0.319656	0.761666	0.326193	0.542643	0.722759	0.875645	0.65703	0.999701	0.64532	0.35329	0.980764	0.516266	0.735955	0.593148
ANKRD16	0.677295	0.659765	0.99972	0.999725	0.0741685	0.620715	0.99902	0.980157	0.980157	0.31043	0.296073	0.835281	0.998719	0.940624	0.999236	0.937635	0.610849	0.591676	0.80298	0.762742	0.723043	0.454362	0.403786	0.431339	0.448487	0.219663	0.558606	0.331396	0.948559	0.915763	0.858982	0.987441	0.691061	0.980227	0.98479	0.78955	0.551424	0.999701	0.294436	0.233512	0.918354	0.4659	0.516841	0.595587
ANKRD17	0.910852	0.854304	0.99972	0.999725	0.820802	0.850489	0.99902	0.930326	0.930326	0.81628	0.957115	0.756763	0.998719	0.770383	0.928111	0.741902	0.375087	0.970014	0.890183	0.905818	0.709134	0.984984	0.933675	0.948503	0.519454	0.814562	0.364233	0.538224	0.94852	0.977937	0.999098	0.990605	0.892556	0.832581	0.960378	0.967222	0.945951	0.999701	0.703057	0.849107	0.576511	0.889246	0.826097	0.832215
ANKRD17-DT	0.900002	0.718279	0.99972	0.999725	0.0235077	0.257401	0.99902	0.930326	0.930326	0.0139601	0.0466573	0.873299	0.998719	0.909118	0.970684	0.437717	0.794971	0.211823	0.169109	0.308432	0.278168	0.366104	0.697622	0.410062	0.732512	0.234852	0.681673	0.611808	0.299504	0.955767	0.232427	0.901919	0.336574	0.926192	0.893142	0.374549	0.106602	0.999701	0.104971	0.125457	0.229021	0.171295	0.312209	0.356897
ANKRD18A	0.815273	0.805026	0.99972	0.999725	0.734367	0.958229	0.99902	0.930326	0.930326	0.929544	0.861416	0.740225	0.998719	0.771886	0.970708	0.518124	0.411352	0.838306	0.925152	0.985475	0.9112	0.846949	0.960395	0.826125	0.52123	0.878798	0.756905	0.682634	0.97735	0.99478	0.90743	0.965676	0.918055	0.89538	0.952442	0.997738	0.755698	0.999701	0.835371	0.11161	0.673931	0.91191	0.974567	0.942217
ANKRD18CP	0.920339	0.971692	0.99972	0.999725	0.782571	0.476405	0.99902	0.985559	0.985559	0.723568	0.449252	0.85541	0.998719	0.986029	0.979907	0.692579	0.733472	0.799072	0.960772	0.816731	0.716275	0.946072	0.862995	0.953788	0.750081	0.614693	0.992332	0.757437	0.343194	0.937937	0.340726	0.990969	0.317359	0.977586	0.964612	0.973168	0.4665	0.999701	0.647872	0.167682	0.921837	0.935868	0.808886	0.824606
ANKRD18DP	0.900002	0.918758	0.99972	0.999725	0.40173	0.614451	0.99902	0.930326	0.930326	0.137004	0.312528	0.954591	0.998719	0.986029	0.998872	0.804254	0.572919	0.56024	0.824735	0.789189	0.713453	0.893736	0.682628	0.932004	0.712198	0.971247	0.661372	0.618371	0.495977	0.998222	0.42442	0.879906	0.60188	0.979183	0.921246	0.890728	0.315118	0.999701	0.494812	0.131382	0.539052	0.781247	0.604721	0.675431
ANKRD20A11P	0.838796	0.626849	0.99972	0.999725	0.448771	0.275288	0.99902	0.980157	0.980157	0.448033	0.39427	0.967399	0.998719	0.8707	0.999236	0.61203	0.792047	0.939658	0.722138	0.861167	0.898187	0.68369	0.645821	0.662302	0.536672	0.684265	0.509138	0.450656	0.854645	0.997396	0.942218	0.96675	0.951844	0.911041	0.964737	0.997677	0.70032	0.999701	0.872573	0.443287	0.994661	0.772288	0.69668	0.839494
ANKRD20A2P	0.884229	0.955717	0.99972	0.999725	0.987862	0.643278	0.99902	0.972103	0.972103	0.967488	0.986637	0.547301	0.998719	0.936219	0.928111	0.89655	0.698424	0.735113	0.771214	0.69747	0.800904	0.896226	0.93923	0.90464	0.719288	0.937008	0.933494	0.829623	0.975938	0.964156	0.876612	0.978311	0.954331	0.777174	0.932789	0.997738	0.813274	0.999701	0.802406	0.809516	0.960314	0.951803	0.934731	0.909438
ANKRD20A4-ANKRD20A20P	0.628752	0.677178	0.99972	0.999725	0.686298	0.289292	0.99902	0.938228	0.938228	0.970061	0.938135	0.648068	0.998719	0.934261	0.967077	0.982059	0.73876	0.334166	0.91223	0.444358	0.913448	0.758713	0.786693	0.865162	0.712955	0.764476	0.807992	0.695069	0.930512	0.972513	0.872867	0.827168	0.94973	0.743748	0.80362	0.997738	0.960757	0.999701	0.966849	0.999119	0.825047	0.975051	0.836192	0.752383
ANKRD20A5P	0.947511	0.793286	0.99972	0.999725	0.908342	0.585645	0.99902	0.930326	0.930326	0.797925	0.762456	0.918692	0.998719	0.892413	0.928111	0.553523	0.586895	0.966453	0.950759	0.937068	0.578201	0.96626	0.849702	0.985699	0.956283	0.905779	0.796827	0.852335	0.877705	0.862143	0.924339	0.873775	0.804419	0.756534	0.806667	0.997738	0.708291	0.999701	0.870852	0.23247	0.775425	0.964863	0.806721	0.896258
ANKRD20A9P	0.996283	0.999349	0.99972	0.999725	0.598231	0.857856	0.99902	0.980157	0.980157	0.987631	0.712269	0.716714	0.998719	0.799593	0.978249	0.508617	0.679718	0.689754	0.960261	0.655718	0.963921	0.9506	0.913874	0.966289	0.609049	0.929424	0.862915	0.691022	0.507433	0.828064	0.441921	0.747945	0.574669	0.652411	0.674624	0.967222	0.526491	0.999701	0.741782	0.300228	0.725432	0.886207	0.777381	0.91405
ANKRD22	0.97165	0.876531	0.99972	0.999725	0.000370842	0.586365	0.99902	0.945703	0.945703	0.142905	0.0432222	0.640736	0.998719	0.579602	0.999236	0.743799	0.735175	0.75094	0.593786	0.347701	0.3777	0.92398	0.602659	0.822904	0.441682	0.691018	0.889021	0.532808	0.686467	0.729321	0.611498	0.726087	0.548783	0.572483	0.624649	0.984098	0.493016	0.999701	0.161425	0.215807	0.943744	0.829827	0.957865	0.912487
ANKRD23	0.661049	0.783848	0.99972	0.999725	0.962922	0.900346	0.99902	0.935952	0.935952	0.532588	0.526534	0.895414	0.998719	0.909957	0.972525	0.771567	0.435212	0.816645	0.729297	0.931093	0.939908	0.751571	0.959933	0.731912	0.772344	0.664507	0.717689	0.753458	0.530484	0.855528	0.548117	0.67713	0.537671	0.448414	0.571697	0.997166	0.445279	0.999701	0.635548	0.655752	0.943085	0.955424	0.723297	0.924108
ANKRD24	0.806035	0.819208	0.99972	0.999725	0.922732	0.979244	0.99902	0.947165	0.947165	0.565568	0.494647	0.254041	0.998719	0.443469	0.928111	0.433186	0.266335	0.469593	0.955124	0.777372	0.881623	0.908929	0.862838	0.852373	0.90004	0.996217	0.922903	0.889594	0.812017	0.950529	0.901603	0.911198	0.821561	0.932493	0.898714	0.997738	0.946983	0.999701	0.376728	0.408034	0.5487	0.781101	0.792845	0.836057
ANKRD26	0.652618	0.677178	0.99972	0.999725	0.472886	0.968063	0.99902	0.930326	0.930326	0.977471	0.900362	0.345182	0.998719	0.525516	0.969272	0.390883	0.922726	0.95557	0.832318	0.961505	0.913352	0.886724	0.920059	0.973063	0.737492	0.999137	0.771052	0.696063	0.803891	0.975674	0.694113	0.86456	0.762967	0.855127	0.860797	0.997738	0.965954	0.999701	0.951229	0.332972	0.90549	0.956676	0.943366	0.981091
ANKRD27	0.744623	0.869293	0.99972	0.999725	0.828245	0.804922	0.99902	0.99725	0.99725	0.965132	0.835631	0.854741	0.998719	0.866225	0.990728	0.875755	0.805416	0.894699	0.946288	0.954887	0.993404	0.802103	0.877399	0.681218	0.865469	0.977029	0.909646	0.903346	0.924475	0.997396	0.952736	0.934994	0.869393	0.798693	0.923293	0.997738	0.754726	0.999701	0.772711	0.391532	0.666245	0.87089	0.935825	0.975747
ANKRD28	0.983337	0.798791	0.99972	0.999725	0.640681	0.823255	0.99902	0.998843	0.998843	0.823604	0.39704	0.911239	0.998719	0.619333	0.992383	0.484262	0.623599	0.973967	0.663155	0.842065	0.600201	0.798585	0.770396	0.583909	0.952665	0.817103	0.71234	0.755613	0.71868	0.998222	0.568725	0.807083	0.758922	0.963293	0.849389	0.984098	0.732517	0.999701	0.665122	0.924825	0.612997	0.868785	0.840409	0.951635
ANKRD31	0.80825	0.736458	0.99972	0.999725	0.0602803	0.680321	0.99902	0.930326	0.930326	0.337171	0.240983	0.928233	0.998719	0.921879	0.928111	0.563805	0.487207	0.437531	0.54192	0.725157	0.607552	0.888442	0.875769	0.956909	0.764989	0.965407	0.847089	0.756904	0.507433	0.913505	0.319656	0.757538	0.354529	0.692294	0.709231	0.813066	0.495892	0.999701	0.270744	0.124857	0.357667	0.541631	0.766633	0.88638
ANKRD33B	0.88394	0.834243	0.99972	0.999725	0.339531	0.974547	0.99902	0.930326	0.930326	0.484314	0.427063	0.868242	0.998719	0.893717	0.970826	0.971543	0.432558	0.713909	0.960465	0.578259	0.892584	0.936945	0.790819	0.741103	0.523081	0.960538	0.563356	0.554008	0.993543	0.885226	0.824027	0.781675	0.957221	0.599695	0.717339	0.984098	0.436182	0.999701	0.694086	0.655624	0.513819	0.853494	0.922273	0.931785
ANKRD34A	0.754738	0.701362	0.99972	0.999725	0.294014	0.813717	0.99902	0.930326	0.930326	0.253398	0.092174	0.183298	0.998719	0.360263	0.955653	0.289886	0.0619713	0.134203	0.388796	0.308432	0.227241	0.865857	0.425347	0.875063	0.166195	0.464543	0.101212	0.123905	0.57409	0.612546	0.585223	0.56191	0.521645	0.176427	0.308811	0.997743	0.271088	0.999701	0.0213067	0.251847	0.169763	0.568463	0.50321	0.753147
ANKRD34B	0.864274	0.813566	0.99972	0.999725	0.128809	0.778928	0.99902	0.983873	0.983873	0.91214	0.739421	0.817548	0.998719	0.756659	0.941801	0.900265	0.774781	0.969433	0.922896	0.859176	0.974083	0.869467	0.957869	0.915184	0.750633	0.830755	0.815821	0.859249	0.973771	0.964563	0.965977	0.987777	0.964894	0.988292	0.992964	0.997738	0.999952	0.999701	0.794277	0.541094	0.817018	0.789284	0.781282	0.786569
ANKRD35	0.681517	0.559888	0.99972	0.999725	0.318181	0.506734	0.99902	0.973709	0.973709	0.665676	0.961593	0.970018	0.998719	0.960478	0.931654	0.899851	0.781978	0.995934	0.727224	0.769047	0.901123	0.943843	0.997109	0.986077	0.973229	0.920465	0.967191	0.976969	0.943806	0.951006	0.94939	0.989244	0.997501	0.962629	0.965161	0.967774	0.881974	0.999701	0.737123	0.613266	0.812589	0.999905	0.743986	0.980931
ANKRD36	0.904265	0.984734	0.99972	0.999725	0.772042	0.965937	0.99902	0.930326	0.930326	0.512434	0.787498	0.999465	0.998719	0.996499	0.987805	0.965493	0.944896	0.782437	0.675582	0.911594	0.998754	0.986124	0.863607	0.988632	0.656176	0.86232	0.740823	0.633588	0.732586	0.951006	0.713701	0.913237	0.708741	0.980064	0.959209	0.984098	0.842021	0.999701	0.922353	0.516457	0.901773	0.704072	0.813182	0.778805
ANKRD36B	0.960752	0.958615	0.99972	0.999725	0.46881	0.711527	0.99902	0.930326	0.930326	0.572705	0.640682	0.953206	0.998719	0.738358	0.948999	0.558631	0.688464	0.512097	0.382451	0.620426	0.618859	0.893736	0.931873	0.899825	0.921746	0.634862	0.879957	0.905581	0.497156	0.944731	0.454346	0.738522	0.540475	0.699919	0.702931	0.760604	0.810936	0.999701	0.799276	0.434334	0.921825	0.417946	0.698812	0.638042
ANKRD36BP2	0.688517	0.588749	0.99972	0.999725	0.530755	0.974547	0.99902	0.930326	0.930326	0.969611	0.960704	0.070152	0.998719	0.228562	0.948673	0.305345	0.499899	0.906302	0.715668	0.977535	0.935703	0.871262	0.982099	0.915897	0.910515	0.951384	0.753108	0.808841	0.867954	0.868649	0.88648	0.803091	0.821942	0.572788	0.72381	0.997743	0.921041	0.999701	0.781139	0.712309	0.978865	0.854199	0.797063	0.994745
ANKRD36C	0.871498	0.971629	0.99972	0.999725	0.808876	0.93304	0.99902	0.930326	0.930326	0.523256	0.750323	0.966757	0.998719	0.948298	0.96176	0.825006	0.712235	0.775897	0.726199	0.865443	0.872343	0.950907	0.93889	0.985723	0.781135	0.727229	0.995894	0.849798	0.67736	0.983456	0.631998	0.868346	0.674359	0.902094	0.898669	0.984098	0.783048	0.999701	0.897959	0.577928	0.863115	0.827544	0.987825	0.899215
ANKRD37	0.997927	0.970774	0.99972	0.999725	0.793736	0.885287	0.99902	0.990337	0.990337	0.517714	0.991443	0.594506	0.998719	0.844954	0.928111	0.566553	0.100369	0.851928	0.889087	0.911459	0.800097	0.977968	0.960395	0.953739	0.461682	0.921923	0.287567	0.405282	0.954437	0.964563	0.964453	0.862366	0.941622	0.519549	0.838592	0.813066	0.978397	0.999701	0.83187	0.724502	0.903131	0.866525	0.894824	0.999777
ANKRD39	0.927439	0.759131	0.99972	0.999725	0.0141139	0.984217	0.99902	0.938228	0.938228	0.526591	0.267492	0.995314	0.998719	0.980297	0.931654	0.986295	0.240022	0.448776	0.9013	0.716061	0.488352	0.898765	0.652166	0.875427	0.213573	0.764269	0.304822	0.26195	0.893353	0.898806	0.937393	0.986588	0.991611	0.663244	0.924311	0.997738	0.501887	0.999701	0.278269	0.841092	0.542793	0.452187	0.415454	0.640673
ANKRD40	0.809396	0.708306	0.99972	0.999725	0.160835	0.30195	0.99902	0.938228	0.938228	0.698152	0.852053	0.337751	0.998719	0.920709	0.928111	0.61203	0.607685	0.963211	0.88561	0.823046	0.921294	0.582878	0.575028	0.681561	0.880267	0.755969	0.831086	0.590898	0.821047	0.951006	0.840187	0.958749	0.919948	0.905913	0.976104	0.515157	0.668115	0.999701	0.910445	0.646183	0.516029	0.76016	0.874357	0.755124
ANKRD42	0.788191	0.85258	0.99972	0.999725	0.859811	0.792024	0.99902	0.930326	0.930326	0.614058	0.954915	0.791884	0.998719	0.968075	0.953691	0.885218	0.624129	0.736709	0.876151	0.769047	0.783183	0.934878	0.880195	0.933054	0.645773	0.916111	0.57991	0.531703	0.897431	0.986712	0.948849	0.868104	0.838434	0.854879	0.868692	0.971245	0.93982	0.999701	0.746754	0.628086	0.62434	0.919081	0.896529	0.97293
ANKRD42-DT	0.790159	0.917468	0.99972	0.999725	0.93023	0.984217	0.99902	0.930326	0.930326	0.413977	0.763019	0.652955	0.998719	0.90742	0.928111	0.402173	0.539523	0.571179	0.654964	0.662945	0.709134	0.981014	0.989881	0.921521	0.731268	0.89795	0.995431	0.913357	0.930512	0.997396	0.884366	0.850407	0.915971	0.884083	0.866719	0.964321	0.597927	0.999701	0.619568	0.262523	0.931552	0.872869	0.875839	0.873847
ANKRD44	0.590742	0.819387	0.99972	0.999725	0.159883	0.891139	0.99902	0.964847	0.964847	0.582475	0.525951	0.64235	0.998719	0.65077	0.995654	0.889306	0.979709	0.539308	0.877359	0.450632	0.793826	0.963351	0.627821	0.865281	0.425483	0.861405	0.629363	0.446806	0.9837	0.837673	0.924339	0.906614	0.986005	0.833426	0.840233	0.997738	0.719672	0.999701	0.387397	0.886917	0.826085	0.641905	0.718411	0.824727
ANKRD44-AS1	0.954126	0.918466	0.99972	0.999725	0.0904232	0.826832	0.99902	0.984067	0.984067	0.294917	0.390234	0.82549	0.998719	0.722485	0.928111	0.65031	0.0959907	0.236723	0.871856	0.621479	0.690659	0.960574	0.915969	0.95548	0.907598	0.831375	0.561668	0.745991	0.96331	0.985326	0.976132	0.950002	0.911817	0.951517	0.965137	0.997738	0.513919	0.999701	0.482135	0.277802	0.493493	0.568463	0.651187	0.854018
ANKRD44-DT	0.97984	0.877719	0.99972	0.999725	0.672488	0.984967	0.99902	0.969474	0.969474	0.771075	0.518398	0.47824	0.998719	0.942034	0.959798	0.849716	0.894653	0.961029	0.929165	0.920253	0.883971	0.945347	0.953076	0.993455	0.740896	0.808983	0.855724	0.736758	0.80422	0.964156	0.836749	0.97751	0.811717	0.966188	0.961407	0.997738	0.534803	0.999701	0.913694	0.608817	0.96326	0.736988	0.97391	0.947194
ANKRD44-IT1	0.876441	0.908285	0.99972	0.999725	0.168856	0.975948	0.99902	0.930326	0.930326	0.792323	0.55562	0.504164	0.998719	0.519051	0.928111	0.256893	0.166889	0.703085	0.950656	0.877049	0.45741	0.833415	0.587754	0.702732	0.132324	0.545775	0.221271	0.184747	0.675817	0.815175	0.776689	0.718435	0.608815	0.475976	0.611821	0.997738	0.756031	0.999701	0.360515	0.980263	0.608509	0.914582	0.997195	0.991533
ANKRD46	0.820558	0.955626	0.99972	0.999725	0.221975	0.905501	0.99902	0.930326	0.930326	0.554951	0.597212	0.932278	0.998719	0.849233	0.928111	0.62237	0.447386	0.772226	0.763717	0.994062	0.64839	0.84574	0.957869	0.815631	0.465634	0.790198	0.286795	0.466025	0.771179	0.985326	0.681214	0.814596	0.698241	0.697008	0.796342	0.997738	0.79188	0.999701	0.793978	0.814025	0.7994	0.891335	0.982467	0.992492
ANKRD49	0.681517	0.559888	0.99972	0.999725	0.754793	0.831301	0.99902	0.960314	0.960314	0.913035	0.956125	0.509726	0.998719	0.596666	0.928111	0.219894	0.219948	0.529143	0.902336	0.997927	0.891439	0.963351	0.895495	0.950466	0.769012	0.78069	0.468815	0.674334	0.821485	0.950529	0.885618	0.765597	0.776975	0.520822	0.708829	0.997738	0.991264	0.999701	0.807679	0.408141	0.904127	0.974231	0.996558	0.96832
ANKRD50	0.963583	0.761666	0.99972	0.999725	0.049179	0.785417	0.99902	0.981927	0.981927	0.537288	0.387525	0.477135	0.998719	0.572419	0.978645	0.641209	0.492093	0.865324	0.809828	0.657606	0.659873	0.984148	0.854207	0.988777	0.897725	0.991217	0.718026	0.719211	0.967003	0.933435	0.965045	0.86456	0.922092	0.628886	0.799987	0.984098	0.497923	0.999701	0.408528	0.527648	0.516957	0.654946	0.393142	0.74876
ANKRD52	0.639269	0.569395	0.99972	0.999725	0.591905	0.934633	0.99902	0.947524	0.947524	0.437918	0.814065	0.808185	0.998719	0.880761	0.928111	0.597744	0.138916	0.111442	0.706624	0.659311	0.622086	0.938158	0.905252	0.838305	0.383013	0.652685	0.442181	0.52489	0.691087	0.950529	0.733996	0.727244	0.675096	0.587278	0.681793	0.997738	0.789704	0.999701	0.529491	0.268452	0.390272	0.806829	0.902856	0.825868
ANKRD54	0.740824	0.746902	0.99972	0.999725	0.254302	0.968063	0.99902	0.94284	0.94284	0.835513	0.482518	0.404344	0.998719	0.60378	0.96745	0.631909	0.213896	0.496506	0.901407	0.67344	0.714747	0.965591	0.821589	0.916196	0.789168	0.903202	0.780185	0.765245	0.856406	0.792522	0.938283	0.745763	0.832882	0.448414	0.635605	0.997738	0.536387	0.999701	0.267899	0.264032	0.746724	0.833274	0.843196	0.88769
ANKRD55	0.931933	0.922627	0.99972	0.999725	0.886995	0.188749	0.99902	0.930326	0.930326	0.67371	0.506324	0.779756	0.998719	0.773783	0.939507	0.991969	0.789777	0.830587	0.802124	0.969979	0.890248	0.456153	0.400197	0.459665	0.474516	0.355597	0.601401	0.251672	0.634091	0.74835	0.528628	0.750534	0.525816	0.914694	0.696185	0.537986	0.482073	0.999701	0.360515	0.18245	0.593559	0.432666	0.317439	0.569774
ANKRD6	0.735493	0.767051	0.99972	0.999725	0.000849864	0.723531	0.99902	0.930326	0.930326	0.871332	0.709724	0.676227	0.998719	0.896403	0.941801	0.850544	0.975015	0.681178	0.980767	0.966243	0.958048	0.940405	0.962202	0.929246	0.897678	0.90598	0.759519	0.905581	0.777456	0.905519	0.664406	0.773438	0.785751	0.906683	0.761536	0.958232	0.421319	0.63721	0.302286	0.609961	0.677235	0.651188	0.734197	0.751081
ANKRD9	0.984362	0.925486	0.99972	0.999725	0.857142	0.815995	0.99902	0.977482	0.977482	0.849737	0.730865	0.172847	0.998719	0.375929	0.928111	0.984024	0.867088	0.802009	0.961576	0.93367	0.957844	0.867326	0.850283	0.812697	0.325413	0.820625	0.991688	0.63259	0.811293	0.904499	0.798861	0.742476	0.703953	0.60421	0.68461	0.988584	0.807708	0.999701	0.511117	0.938361	0.397336	0.953141	0.964977	0.942457
ANKS1A	0.808838	0.81286	0.99972	0.999725	0.435652	0.982188	0.99902	0.997032	0.997032	0.45176	0.610181	0.711773	0.998719	0.904083	0.928111	0.466362	0.351149	0.377935	0.908971	0.800704	0.78383	0.993337	0.949235	0.960998	0.712277	0.817608	0.665247	0.749901	0.681378	0.941796	0.68526	0.75064	0.548783	0.574553	0.697749	0.997738	0.755009	0.999701	0.650157	0.37492	0.859933	0.891639	0.855169	0.970396
ANKS3	0.983337	0.950123	0.99972	0.999725	0.638164	0.88494	0.99902	0.944256	0.944256	0.535364	0.680661	0.783099	0.998719	0.612867	0.928111	0.820414	0.77641	0.592749	0.382451	0.805521	0.687423	0.641812	0.960395	0.670988	0.651851	0.693062	0.982784	0.851421	0.666115	0.927009	0.718249	0.745763	0.702924	0.740642	0.71054	0.967222	0.637056	0.999701	0.946117	0.804255	0.830755	0.928728	0.872698	0.946246
ANKS6	0.67844	0.569395	0.99972	0.999725	0.209993	0.508247	0.99902	0.930326	0.930326	0.446334	0.842262	0.848842	0.998719	0.953493	0.939938	0.897295	0.789598	0.95557	0.936068	0.906142	0.994241	0.830313	0.962107	0.979827	0.678808	0.946869	0.942414	0.872299	0.952035	0.862143	0.984598	0.83679	0.992726	0.627392	0.759247	0.984098	0.760554	0.999701	0.87182	0.634145	0.925822	0.674438	0.753034	0.833618
ANKUB1	0.789545	0.958229	0.99972	0.999725	0.0116242	0.387262	0.99902	0.944964	0.944964	0.180209	0.0149104	0.800174	0.998719	0.951477	0.976393	0.413463	0.794301	0.385956	0.783317	0.510374	0.467065	0.68673	0.691315	0.713133	0.575937	0.451682	0.429052	0.450593	0.756582	0.997396	0.720335	0.975628	0.640185	0.889472	0.961364	0.996155	0.12748	0.999701	0.311412	0.146632	0.655965	0.704019	0.514696	0.596133
ANKZF1	0.965093	0.775322	0.99972	0.999725	0.332296	0.986355	0.99902	0.991234	0.991234	0.468732	0.757236	0.896935	0.998719	0.950898	0.990205	0.822837	0.928659	0.726738	0.68285	0.974372	0.812361	0.83168	0.960395	0.732542	0.604021	0.937529	0.921274	0.849541	0.832701	0.967119	0.821466	0.919887	0.90517	0.864049	0.90055	0.986908	0.982666	0.999701	0.884271	0.986265	0.773674	0.981879	0.818753	0.975466
ANLN	0.623794	0.63871	0.99972	0.999725	0.158233	0.939035	0.99902	0.944256	0.944256	0.906101	0.99274	0.072364	0.998719	0.251255	0.928111	0.517303	0.566483	0.852227	0.858475	0.994556	0.964009	0.795423	0.87237	0.939448	0.840312	0.858811	0.654111	0.723586	0.881219	0.913505	0.811938	0.748274	0.821217	0.644477	0.696185	0.997738	0.946399	0.999701	0.838456	0.818363	0.983883	0.902705	0.906198	0.987282
ANO10	0.73027	0.659765	0.99972	0.999725	0.0242219	0.66214	0.99902	0.947854	0.947854	0.287845	0.619359	0.552431	0.998719	0.843003	0.928111	0.582918	0.484003	0.445553	0.697754	0.897316	0.79419	0.688093	0.631726	0.639383	0.396433	0.471834	0.176789	0.268892	0.686467	0.942064	0.717546	0.889526	0.601168	0.69742	0.84632	0.997738	0.868731	0.999701	0.548718	0.64464	0.844669	0.383095	0.808912	0.706642
ANO2	0.927253	0.925738	0.99972	0.999725	0.29095	0.993176	0.99902	0.943542	0.943542	0.411701	0.396189	0.413585	0.998719	0.59483	0.938879	0.75569	0.749785	0.490154	0.79757	0.697973	0.44084	0.699428	0.544664	0.956968	0.666795	0.637391	0.361742	0.354265	0.646272	0.878418	0.885618	0.870649	0.729758	0.823822	0.824631	0.997738	0.2822	0.999701	0.593139	0.946912	0.691694	0.441876	0.745438	0.676424
ANO5	0.974005	0.90647	0.99972	0.999725	0.765924	0.883292	0.99902	0.930326	0.930326	0.787763	0.919141	0.912069	0.998719	0.986029	0.928111	0.947048	0.947761	0.74753	0.854549	0.99827	0.805571	0.999551	0.716729	0.998421	0.583707	0.983365	0.8026	0.648115	0.693057	0.997396	0.844201	0.90166	0.815109	0.754999	0.88879	0.98932	0.797359	0.999701	0.733172	0.954764	0.979317	0.89831	0.902925	0.940742
ANO6	0.985287	0.827943	0.99972	0.999725	0.308077	0.997015	0.99902	0.989008	0.989008	0.761364	0.378039	0.533443	0.998719	0.769671	0.928111	0.488751	0.323646	0.788205	0.958547	0.844757	0.67179	0.845415	0.99733	0.798596	0.891748	0.990711	0.797085	0.866159	0.975298	0.938529	0.981207	0.911198	0.92124	0.830034	0.873487	0.997738	0.483988	0.999701	0.26198	0.310505	0.417009	0.785277	0.746542	0.972613
ANO7	0.957006	0.993082	0.99972	0.999725	0.660047	0.969089	0.99902	0.950451	0.950451	0.957874	0.797323	0.114212	0.998719	0.355303	0.976378	0.531042	0.824014	0.528773	0.762879	0.624489	0.843404	0.846949	0.703276	0.727551	0.275072	0.873782	0.226743	0.225054	0.997959	0.986407	0.939459	0.924937	0.986005	0.759935	0.898564	0.997738	0.990646	0.999701	0.912975	0.811256	0.995058	0.980201	0.960874	0.97293
ANO7L1	0.809097	0.732304	0.99972	0.999725	0.49011	0.714586	0.99902	0.938228	0.938228	0.817361	0.659062	0.070152	0.998719	0.299998	0.967077	0.496153	0.801197	0.95557	0.79675	0.97711	0.868699	0.988584	0.935183	0.969411	0.645022	0.896605	0.505715	0.657074	NA	NA	NA	NA	NA	NA	NA	0.997738	0.508974	0.632597	0.541826	0.712309	0.879417	0.875198	0.532013	0.780897
ANO8	0.581289	0.559888	0.99972	0.999725	0.833917	0.90256	0.99902	0.961049	0.961049	0.927495	0.990969	0.989341	0.998719	0.902682	0.928111	0.949935	0.496335	0.68982	0.730869	0.952354	0.653627	0.873328	0.843717	0.985723	0.972811	0.941219	0.999892	0.893509	0.814566	0.997396	0.77459	0.850407	0.772787	0.792704	0.85174	0.997738	0.868345	0.999701	0.936969	0.754717	0.682814	0.754544	0.825055	0.845838
ANO9	0.581289	0.559888	0.99972	0.999725	0.112819	0.788276	0.99902	0.950451	0.950451	0.381537	0.582865	0.47824	0.998719	0.711606	0.928111	0.930002	0.478048	0.98057	0.995475	0.834343	0.887578	0.984148	0.744104	0.997403	0.685175	0.95925	0.816819	0.642151	0.675817	0.996643	0.804184	0.757538	0.812551	0.654456	0.743521	0.997738	0.910302	0.999701	0.710344	0.684333	0.822224	0.606539	0.661125	0.770464
ANP32A	0.762617	0.82941	0.99972	0.999725	0.182626	0.325558	0.99902	0.94994	0.94994	0.370826	0.414052	0.952281	0.998719	0.480223	0.928111	0.847376	0.737158	0.978971	0.742622	0.817113	0.560925	0.991341	0.993795	0.984574	0.872215	0.887305	0.745941	0.843741	0.96331	0.964156	0.92857	0.805968	0.940395	0.811867	0.794363	0.997738	0.577643	0.999701	0.442359	0.851506	0.9807	0.781247	0.645753	0.903099
ANP32A-IT1	0.864915	0.922306	0.99972	0.999725	0.157537	0.923779	0.99902	0.963385	0.963385	0.441428	0.432814	0.771314	0.998719	0.682141	0.928111	0.242781	0.203502	0.420188	0.994599	0.804535	0.647555	0.904307	0.768878	0.702732	0.138428	0.464115	0.269967	0.258732	0.57288	0.814734	0.681214	0.67713	0.419339	0.443126	0.565445	0.997738	0.916486	0.999701	0.312618	0.674577	0.719536	0.80447	0.981477	0.97293
ANP32B	0.581289	0.613438	0.99972	0.999725	0.478278	0.933746	0.99902	0.930326	0.930326	0.866937	0.908167	0.197126	0.998719	0.228562	0.928111	0.390883	0.903103	0.976714	0.824735	0.959058	0.746642	0.963574	0.927885	0.88135	0.99668	0.996217	0.894548	0.971511	0.828763	0.889604	0.809951	0.753928	0.857567	0.680948	0.70244	0.984098	0.995187	0.999701	0.996543	0.891809	0.859021	0.999757	0.956657	0.998367
ANP32E	0.838115	0.832985	0.99972	0.999725	0.999798	0.880409	0.99902	0.930326	0.930326	0.806205	0.851167	0.653098	0.998719	0.441484	0.972632	0.344814	0.846632	0.698905	0.675582	0.941859	0.89848	0.761715	0.864891	0.548063	0.78729	0.73239	0.997213	0.887929	0.464513	0.868472	0.569663	0.698128	0.60188	0.683105	0.656105	0.974554	0.983486	0.999701	0.924869	0.954383	0.983939	0.842128	0.991635	0.903099
ANPEP	0.732827	0.906467	0.99972	0.999725	0.0617329	0.570734	0.99902	0.967245	0.967245	0.303558	0.448796	0.500895	0.998719	0.641431	0.928111	0.181554	0.283487	0.173627	0.77159	0.618341	0.559501	0.869674	0.995148	0.8265	0.729086	0.595768	0.405051	0.698949	0.384694	0.964156	0.478885	0.761666	0.372381	0.480963	0.699257	0.890871	0.620524	0.999701	0.351503	0.276708	0.777388	0.654656	0.791067	0.761495
ANTKMT	0.688844	0.892782	0.99972	0.999725	0.233469	0.93353	0.99902	0.965239	0.965239	0.632313	0.456822	0.917069	0.998719	0.942034	0.928111	0.886202	0.1987	0.431684	0.892402	0.805819	0.416403	0.812046	0.539956	0.79063	0.108792	0.664507	0.143627	0.123905	0.953377	0.885226	0.940819	0.827108	0.874546	0.653035	0.764719	0.997738	0.623959	0.999701	0.189554	0.340632	0.202838	0.650295	0.697464	0.897247
ANTXR2	0.825848	0.94131	0.99972	0.999725	0.0129275	0.273466	0.99902	0.981326	0.981326	0.0866978	0.0130909	0.263817	0.998719	0.356309	0.982245	0.231069	0.42702	0.434502	0.441219	0.314332	0.307448	0.809931	0.589881	0.826125	0.428288	0.515463	0.327629	0.281854	0.711995	0.815175	0.755987	0.7802	0.603474	0.478004	0.677916	0.986412	0.101579	0.999701	0.0396843	0.2246	0.309983	0.298119	0.258507	0.527368
ANTXRLP1	0.95925	0.910507	0.99972	0.999725	0.0344007	0.448138	0.99902	0.930326	0.930326	0.121435	0.542652	0.859418	0.998719	0.979017	0.959798	0.998726	0.765398	0.575442	0.401589	0.507316	0.620989	0.946168	0.926589	0.954893	0.951936	0.994856	0.910172	0.972221	0.968877	0.933435	0.972757	0.846248	0.952254	0.975059	0.855949	0.926186	0.48934	0.999701	0.606634	0.131382	0.568423	0.410977	0.530524	0.571465
ANXA1	0.940725	0.935064	0.99972	0.999725	0.874795	0.7395	0.99902	0.950451	0.950451	0.822033	0.812175	0.907224	0.998719	0.780065	0.995654	0.742736	0.62504	0.564539	0.996079	0.987992	0.934481	0.83031	0.67	0.823073	0.706994	0.827849	0.397385	0.521383	0.803881	0.836127	0.909413	0.814596	0.843049	0.531494	0.716468	0.997738	0.816504	0.999701	0.65769	0.603242	0.781394	0.772383	0.8552	0.832567
ANXA11	0.894888	0.723169	0.99972	0.999725	0.402788	0.972184	0.99902	0.999894	0.999894	0.557765	0.57795	0.531143	0.998719	0.819559	0.928111	0.216506	0.203502	0.400712	0.90699	0.901064	0.884004	0.98752	0.99224	0.957508	0.781326	0.670659	0.702935	0.822039	0.666115	0.989615	0.753196	0.794781	0.532476	0.590875	0.761478	0.997738	0.824798	0.999701	0.65718	0.413682	0.987741	0.959417	0.987623	0.952363
ANXA2	0.900068	0.720971	0.99972	0.999725	0.558585	0.88494	0.99902	0.973709	0.973709	0.997919	0.750426	0.334226	0.998719	0.635453	0.992856	0.586224	0.872237	0.961558	0.94627	0.875259	0.976887	0.748416	0.869721	0.7358	0.733033	0.852626	0.814143	0.74445	0.872584	0.991792	0.945174	0.987777	0.936649	0.966254	0.979397	0.997738	0.784914	0.999701	0.445662	0.216553	0.758802	0.655835	0.870938	0.761543
ANXA2R	0.809097	0.970746	0.99972	0.999725	0.000173543	0.618575	0.99902	0.981927	0.981927	0.0179859	0.0179662	0.910194	0.999038	0.896774	0.928111	0.79958	0.164165	0.182272	0.456629	0.341262	0.111849	0.737009	0.566648	0.755575	0.0894407	0.455013	0.0931393	0.0830963	0.769622	0.885226	0.735918	0.733782	0.638485	0.464431	0.655075	0.997738	0.111727	0.999701	0.0293363	0.273246	0.0384763	0.171261	0.187464	0.458796
ANXA2R-AS1	0.868111	0.708876	0.99972	0.999725	0.00810331	0.780246	0.99902	0.980157	0.980157	0.266892	0.352929	0.717928	0.998719	0.425453	0.928111	0.397976	0.31103	0.432636	0.897279	0.797522	0.563565	0.967184	0.801049	0.949234	0.589395	0.913532	0.502911	0.515047	0.796189	0.9937	0.944468	0.970169	0.915322	0.956049	0.982882	0.997738	0.443616	0.999701	0.252146	0.625773	0.492834	0.409653	0.539268	0.762716
ANXA2R-OT1	0.967927	0.960928	0.99972	0.999725	0.000686467	0.564955	0.99902	0.930326	0.930326	0.149406	0.312714	0.816266	0.998719	0.725318	0.931654	0.300912	0.187281	0.166742	0.660063	0.430644	0.445787	0.869627	0.65575	0.865281	0.388963	0.574341	0.219281	0.326821	0.811293	0.857523	0.829249	0.722007	0.673356	0.447468	0.61258	0.993614	0.442717	0.999701	0.111008	0.2246	0.497383	0.376087	0.620854	0.742841
ANXA3	0.73639	0.836004	0.99972	0.999725	1.49e-06	0.0104495	0.99902	0.930326	0.930326	0.000151567	0.0015932	0.71258	0.998719	0.570303	0.928111	0.679095	0.567914	0.174518	0.0107641	0.120427	0.18993	0.414829	0.514868	0.481004	0.267581	0.174501	0.0996931	0.126567	0.269135	0.719459	0.357595	0.724522	0.24164	0.351125	0.570343	0.253752	0.0208748	0.999701	0.0187189	0.500184	0.629765	0.0453554	0.0801077	0.0892755
ANXA4	0.846499	0.919609	0.99972	0.999725	0.0864987	0.824766	0.99902	0.963385	0.963385	0.390546	0.488505	0.462854	0.998719	0.842801	0.951238	0.911024	0.31581	0.415737	0.771349	0.860445	0.92829	0.414829	0.374767	0.390915	0.316561	0.357604	0.114222	0.0978524	0.350025	0.70247	0.558442	0.722007	0.407303	0.470198	0.591718	0.997738	0.765217	0.999701	0.88043	0.769283	0.956544	0.197429	0.437206	0.295275
ANXA5	0.883092	0.926882	0.99972	0.999725	0.510769	0.92607	0.99902	0.980157	0.980157	0.377009	0.111202	0.458712	0.998719	0.883386	0.972632	0.724682	0.996193	0.813579	0.822246	0.719755	0.510499	0.98396	0.971576	0.996231	0.731516	0.934913	0.86858	0.87525	0.996055	0.986248	0.893328	0.923649	0.904582	0.996847	0.943687	0.997738	0.262618	0.999701	0.0952813	0.300156	0.293969	0.971083	0.830031	0.943212
ANXA6	0.731755	0.656526	0.99972	0.999725	0.428831	0.966963	0.99902	0.984505	0.984505	0.979366	0.762361	0.325086	0.998719	0.615049	0.984018	0.47742	0.821511	0.976027	0.947203	0.997269	0.9448	0.754578	0.828148	0.829787	0.866605	0.842671	0.923735	0.817565	0.897431	0.973141	0.996235	0.892686	0.965471	0.871738	0.886506	0.968206	0.780323	0.999701	0.52772	0.41671	0.606141	0.858709	0.980768	0.828823
ANXA7	0.928625	0.88401	0.99972	0.999725	0.74225	0.738663	0.99902	0.992706	0.992706	0.940339	0.945489	0.679967	0.998719	0.821053	0.951487	0.64795	0.920753	0.945482	0.850686	0.933606	0.980114	0.595725	0.828148	0.670988	0.593713	0.734777	0.902353	0.717214	0.638161	0.954588	0.817882	0.817262	0.749111	0.912196	0.817177	0.959455	0.937684	0.999701	0.837954	0.26019	0.970988	0.678383	0.86774	0.858021
AOAH	0.768617	0.935928	0.99972	0.999725	0.00117585	0.401353	0.99902	0.930326	0.930326	0.00624604	0.00713938	0.563583	0.998719	0.572419	0.939938	0.181203	0.449028	0.429685	0.436427	0.581409	0.429046	0.702217	0.631726	0.656406	0.344827	0.414468	0.303932	0.301856	0.429625	0.83304	0.438661	0.698128	0.371228	0.448414	0.600735	0.967222	0.0724506	0.999701	0.0294651	0.214067	0.578154	0.22421	0.219936	0.392911
AOAH-IT1	0.882497	0.861757	0.99972	0.999725	6.4e-07	0.193514	0.99902	0.930326	0.930326	0.00102438	0.00451133	0.894555	0.998719	0.833566	0.928111	0.315901	0.120716	0.155411	0.221748	0.639352	0.230011	0.141199	0.374767	0.0762102	0.0370947	0.0549389	0.0436195	0.0322505	0.114077	0.629178	0.159074	0.602042	0.125145	0.211012	0.346237	0.973168	0.0926091	0.999701	0.0266026	0.495694	0.393214	0.0295082	0.0719252	0.132983
AOC2	0.882953	0.925112	0.99972	0.999725	0.091303	0.60285	0.99902	0.992706	0.992706	0.117637	0.201121	0.715191	0.998719	0.652427	0.928111	0.177659	0.0884938	0.197693	0.892402	0.782772	0.584875	0.715616	0.803391	0.558322	0.368422	0.273733	0.234173	0.39488	0.312904	0.855282	0.247499	0.67713	0.217998	0.40198	0.566144	0.807766	0.567076	0.999701	0.453516	0.221455	0.573768	0.298778	0.394036	0.46711
AOC3	0.617551	0.619854	0.99972	0.999725	0.00189941	0.227369	0.99902	0.998574	0.998574	0.0330613	0.0746608	0.77912	0.998719	0.525852	0.9655	0.177659	0.0869522	0.0602898	0.609061	0.435128	0.185355	0.643983	0.631345	0.548063	0.269971	0.429629	0.288586	0.331467	0.296813	0.742168	0.407339	0.727244	0.269955	0.448414	0.60498	0.731853	0.165847	0.999701	0.14801	0.18248	0.290407	0.150085	0.149313	0.181072
AOPEP	0.847993	0.679385	0.99972	0.999725	0.995352	0.720673	0.99902	0.930326	0.930326	0.91872	0.818979	0.815838	0.998719	0.995024	0.981075	0.989059	0.685368	0.98057	0.889087	0.820301	0.978429	0.969813	0.731606	0.953788	0.392487	0.906145	0.633696	0.45845	0.887819	0.929062	0.905563	0.945429	0.961649	0.900434	0.906695	0.537986	0.931616	0.999701	0.925841	0.639966	0.912888	0.856756	0.885754	0.905179
AP1AR	0.872982	0.757512	0.99972	0.999725	0.90399	0.858455	0.99902	0.989008	0.989008	0.537547	0.524347	0.925919	0.998719	0.892413	0.928346	0.25542	0.0884938	0.391312	0.789052	0.899368	0.782782	0.869795	0.882118	0.79136	0.648436	0.563093	0.381167	0.551131	0.658458	0.971102	0.692084	0.757538	0.615205	0.5286	0.708858	0.997738	0.752725	0.999701	0.424089	0.282984	0.766962	0.489947	0.909457	0.732713
AP1B1	0.978503	0.867605	0.99972	0.999725	0.980228	0.975948	0.99902	0.979063	0.979063	0.604991	0.684904	0.859203	0.998719	0.748135	0.928111	0.781776	0.325444	0.449874	0.828604	0.95341	0.747257	0.931347	0.967071	0.892545	0.608968	0.781418	0.552224	0.675534	0.803702	0.998222	0.805912	0.80832	0.788065	0.811867	0.816807	0.997738	0.769648	0.999701	0.573089	0.360697	0.559033	0.968777	0.918408	0.969271
AP1G1	0.894261	0.805026	0.99972	0.999725	0.815121	0.832616	0.99902	0.999023	0.999023	0.974121	0.974858	0.279782	0.998719	0.432384	0.928111	0.225475	0.459483	0.728447	0.889087	0.946554	0.983019	0.963574	0.703276	0.982848	0.533741	0.762041	0.435162	0.450656	0.932827	0.897789	0.948984	0.850407	0.834182	0.572788	0.769351	0.997738	0.983486	0.999701	0.460684	0.419005	0.984641	0.99728	0.962309	0.984722
AP1G2	0.581289	0.559888	0.99972	0.999725	0.210897	0.877641	0.99902	0.938228	0.938228	0.954787	0.928453	0.352674	0.999038	0.571981	0.953691	0.327847	0.510389	0.499099	0.623619	0.971335	0.826852	0.988584	0.801049	0.951847	0.937618	0.913856	0.808964	0.770648	0.530239	0.971521	0.667291	0.70597	0.634492	0.653035	0.682234	0.993832	0.861821	0.999701	0.742733	0.408141	0.718332	0.89482	0.862429	0.935857
AP1G2-AS1	0.76461	0.61138	0.99972	0.999725	0.728692	0.820123	0.99902	0.974433	0.974433	0.974545	0.966338	0.492229	0.998719	0.711074	0.928111	0.680438	0.102019	0.763984	0.940332	0.95621	0.806099	0.887	0.916171	0.797296	0.342134	0.690058	0.541649	0.573821	0.76406	0.927009	0.857452	0.698128	0.664081	0.531494	0.653997	0.992711	0.965954	0.999701	0.788275	0.89031	0.542793	0.931817	0.930481	0.954143
AP1M1	0.614279	0.561289	0.99972	0.999725	0.429918	0.890274	0.99902	0.967245	0.967245	0.897508	0.920466	0.216463	0.998719	0.389189	0.9671	0.384789	0.869825	0.883566	0.960772	0.99827	0.786017	0.762573	0.697622	0.798596	0.758805	0.960741	0.757609	0.573709	0.999084	0.989239	0.965045	0.87237	0.907272	0.902418	0.899162	0.997738	0.983486	0.999701	0.836529	0.548295	0.982635	0.704108	0.92404	0.8927
AP1M2	0.723275	0.988926	0.99972	0.999725	0.759946	0.974392	0.99902	0.930326	0.930326	0.905937	0.9134	0.570211	0.998719	0.969016	0.939938	0.925156	0.633465	0.840304	0.796765	0.836555	0.836451	0.962933	0.869632	0.881054	0.879708	0.98497	0.676601	0.93981	0.961296	0.985326	0.943365	0.979077	0.827753	0.855885	0.971525	0.997738	0.910712	0.999701	0.843584	0.500957	0.87933	0.58319	0.432587	0.601365
AP1S1	0.723529	0.886353	0.99972	0.999725	0.838535	0.90004	0.99902	0.990337	0.990337	0.59652	0.643796	0.886371	0.998719	0.974253	0.928111	0.791491	0.621303	0.978971	0.818915	0.523822	0.742768	0.883225	0.789253	0.901293	0.764136	0.727229	0.908287	0.757733	0.968877	0.942818	0.972757	0.953322	0.922767	0.961386	0.996175	0.997738	0.80243	0.999701	0.950164	0.558139	0.661353	0.947325	0.92158	0.876772
AP1S2	0.884581	0.65032	0.99972	0.999725	0.451285	0.961131	0.99902	0.940052	0.940052	0.9261	0.840517	0.658408	0.998719	0.734289	0.930615	0.390344	0.577014	0.845591	0.993354	0.76276	0.991193	0.911087	0.989285	0.79063	0.733322	0.837442	0.487718	0.720739	0.897431	0.954187	0.902605	0.872821	0.897843	0.622582	0.819555	0.854073	0.900134	0.999701	0.925292	0.904528	0.918	0.991481	0.998982	0.98487
AP1S3	0.964025	0.753625	0.99972	0.999725	0.95601	0.930702	0.99902	0.959257	0.959257	0.866378	0.979364	0.958406	0.998719	0.950015	0.928111	0.3287	0.803576	0.988858	0.964184	0.845072	0.978429	0.958084	0.913442	0.941996	0.905011	0.906666	0.835126	0.93862	0.938066	0.912479	0.921647	0.984464	0.885382	0.714327	0.938458	0.997738	0.932209	0.999701	0.897682	0.614258	0.827943	0.938439	0.930645	0.968799
AP2A1	0.866697	0.949858	0.99972	0.999725	0.972674	0.471698	0.99902	0.944256	0.944256	0.837695	0.704648	0.47014	0.998719	0.691612	0.928111	0.788191	0.418058	0.924222	0.742706	0.883919	0.891518	0.981143	0.936056	0.937029	0.641754	0.976491	0.950252	0.87046	0.929957	0.902833	0.858088	0.845147	0.874504	0.822398	0.799987	0.984098	0.757932	0.999701	0.595489	0.838946	0.668808	0.956195	0.667609	0.965073
AP2A2	0.974864	0.709022	0.99972	0.999725	0.132988	0.800022	0.99902	0.930326	0.930326	0.0521767	0.11128	0.956337	0.998719	0.820668	0.928111	0.707507	0.0625929	0.0187471	0.304066	0.303257	0.307448	0.740439	0.836131	0.596136	0.248508	0.522387	0.290036	0.327825	0.335691	0.837673	0.476784	0.67713	0.393176	0.448414	0.566144	0.984098	0.201517	0.999701	0.131619	0.195534	0.177033	0.169789	0.319313	0.336292
AP2B1	0.895596	0.861177	0.99972	0.999725	0.560595	0.619041	0.99902	0.982977	0.982977	0.824392	0.838659	0.972863	0.998719	0.944809	0.928111	0.514126	0.372143	0.955533	0.737042	0.76573	0.976146	0.846949	0.979881	0.782667	0.845662	0.951128	0.832836	0.989848	0.923056	0.997396	0.880919	0.881416	0.987083	0.998015	0.913268	0.984098	0.861014	0.999701	0.849432	0.231507	0.915274	0.844034	0.803177	0.96454
AP2M1	0.816391	0.890207	0.99972	0.999725	0.271354	0.937817	0.99902	0.963555	0.963555	0.706392	0.791081	0.331691	0.998719	0.401997	0.928111	0.950728	0.297763	0.814123	0.912897	0.988997	0.969829	0.99476	0.983714	0.967105	0.712955	0.97749	0.75208	0.926015	0.918297	0.973681	0.885197	0.858793	0.915576	0.936429	0.864351	0.997298	0.920115	0.999701	0.967983	0.37495	0.972455	0.861755	0.974954	0.937139
AP2S1	0.883225	0.993369	0.99972	0.999725	0.8238	0.624548	0.99902	0.961049	0.961049	0.907417	0.475968	0.456297	0.998719	0.636968	0.972525	0.843325	0.78041	0.522034	0.854549	0.937068	0.672614	0.86014	0.715459	0.755024	0.203193	0.688477	0.40896	0.324894	0.921747	0.892356	0.885197	0.809252	0.78025	0.697008	0.757478	0.997738	0.478482	0.999701	0.262225	0.728905	0.425041	0.813886	0.664339	0.942217
AP3B1	0.800224	0.949858	0.99972	0.999862	0.0265853	0.805365	0.99902	0.938228	0.938228	0.383506	0.280327	0.868242	0.998719	0.824293	0.928111	0.962945	0.982143	0.939317	0.95467	0.843817	0.7222	0.866543	0.53717	0.923991	0.429234	0.791348	0.290816	0.211802	0.993634	0.914243	0.942538	0.991693	0.998343	0.816531	0.931426	0.97815	0.714194	0.999701	0.260445	0.818385	0.454778	0.86042	0.70089	0.925989
AP3B2	0.748763	0.81374	0.99972	0.999725	0.339443	0.212526	0.99902	0.988555	0.988555	0.49295	0.28401	0.619305	0.999038	0.912831	0.957193	0.845987	0.892876	0.932444	0.840491	0.97987	0.891469	0.983076	0.876784	0.965693	0.608539	0.85458	0.769226	0.658027	0.529085	0.986248	0.756962	0.898371	0.581767	0.777358	0.880503	0.967222	0.289882	0.999701	0.691769	0.533135	0.987168	0.974231	0.84841	0.8927
AP3D1	0.883003	0.645975	0.99972	0.999725	0.619127	0.965469	0.99902	0.938228	0.938228	0.478768	0.487894	0.599135	0.998719	0.87359	0.928111	0.993345	0.363056	0.335781	0.474573	0.670834	0.571404	0.892178	0.997109	0.823073	0.606422	0.655745	0.320083	0.574537	0.638881	0.940228	0.551552	0.742694	0.496729	0.459614	0.6735	0.997738	0.583741	0.999701	0.341499	0.235261	0.487541	0.738207	0.585927	0.852632
AP3M1	0.944167	0.837015	0.99972	0.999725	0.725783	0.946429	0.99902	0.984664	0.984664	0.881153	0.597212	0.383234	0.998719	0.735366	0.999236	0.937539	0.924707	0.95557	0.970657	0.976508	0.814582	0.869467	0.957027	0.802161	0.941318	0.894066	0.844903	0.874972	0.85847	0.974826	0.954116	0.982118	0.952841	0.999211	0.997354	0.997738	0.698684	0.999701	0.286886	0.358454	0.390443	0.98407	0.997195	0.910053
AP3M2	0.654515	0.561289	0.99972	0.999725	0.00095417	0.721674	0.99902	0.944256	0.944256	0.217219	0.819626	0.343229	0.998719	0.427083	0.928111	0.787877	0.998461	0.619311	0.617444	0.949803	0.770632	0.819179	0.96056	0.875096	0.835494	0.9222	0.993859	0.980517	0.878454	0.937099	0.969207	0.914913	0.960215	0.969043	0.902835	0.984098	0.937161	0.999701	0.770541	0.890947	0.990998	0.271272	0.652473	0.515803
AP3S1	0.582327	0.559888	0.99972	0.999725	0.51412	0.706943	0.99902	0.980774	0.980774	0.91155	0.995214	0.377471	0.998719	0.374093	0.986964	0.363692	0.197897	0.518875	0.930636	0.887933	0.910351	0.868539	0.978698	0.939811	0.789637	0.959108	0.666095	0.824836	0.878454	0.855282	0.966866	0.677731	0.868091	0.416457	0.581623	0.997738	0.991012	0.999701	0.83151	0.375591	0.644351	0.953186	0.957535	0.999474
AP3S2	0.829408	0.996526	0.99972	0.999725	0.716385	0.815134	0.99902	0.935952	0.935952	0.252886	0.384239	0.7119	0.998719	0.85229	0.995654	0.670262	0.921077	0.891566	0.505853	0.816731	0.475889	0.848503	0.866984	0.991245	0.97988	0.915453	0.816413	0.798173	0.997258	0.977937	0.996322	0.94573	0.897685	0.889802	0.988375	0.997738	0.56072	0.999701	0.414129	0.755199	0.227679	0.87434	0.603557	0.826901
AP4B1	0.581636	0.559888	0.99972	0.999725	0.140414	0.834426	0.99902	0.989008	0.989008	0.99884	0.946553	0.517187	0.998719	0.542501	0.957954	0.605948	0.979951	0.821528	0.851053	0.894804	0.731058	0.98133	0.884623	0.985723	0.978875	0.934278	0.674384	0.812941	0.931207	0.955366	0.945227	0.989713	0.886611	0.928874	0.978003	0.910154	0.978969	0.999701	0.774613	0.562757	0.921253	0.314434	0.58199	0.673016
AP4E1	0.850692	0.892437	0.99972	0.999725	0.804633	0.989207	0.99902	0.974995	0.974995	0.792948	0.858123	0.418663	0.998719	0.469261	0.975982	0.8585	0.821163	0.959102	0.860492	0.885507	0.9448	0.936511	0.749435	0.847754	0.995877	0.960597	0.997956	0.882169	0.961296	0.857523	0.851488	0.931301	0.953479	0.815103	0.860953	0.997738	0.832873	0.999701	0.723602	0.81787	0.817018	0.906362	0.908711	0.917015
AP4M1	0.581861	0.854818	0.99972	0.999725	0.972545	0.956333	0.99902	0.989464	0.989464	0.767509	0.624798	0.37079	0.998719	0.629169	0.986964	0.836423	0.89606	0.941393	0.899225	0.993987	0.897431	0.891958	0.927054	0.910686	0.444534	0.883634	0.904033	0.680959	0.933628	0.917879	0.982862	0.948129	0.899802	0.974392	0.933608	0.997738	0.963805	0.999701	0.655851	0.999216	0.58846	0.991073	0.92404	0.976848
AP4S1	0.73027	0.756085	0.99972	0.999725	0.0288184	0.209417	0.99902	0.970939	0.970939	0.097084	0.102625	0.920132	0.998719	0.99697	0.972525	0.973771	0.620535	0.467067	0.49613	0.653515	0.329152	0.793603	0.963232	0.77849	0.976086	0.768301	0.755209	0.848947	0.744385	0.938529	0.771273	0.91825	0.766356	0.738274	0.929478	0.967222	0.267846	0.999701	0.307791	0.693646	0.442829	0.395064	0.653748	0.755124
AP5B1	0.987638	0.889605	0.99972	0.999725	0.00688559	0.533616	0.99902	0.930326	0.930326	0.0240401	0.0435108	0.56425	0.998719	0.505833	0.928111	0.177659	0.206391	0.219858	0.295672	0.413128	0.419403	0.668113	0.69933	0.656406	0.513533	0.345621	0.284486	0.362215	0.227157	0.858842	0.320134	0.677309	0.217998	0.366682	0.566144	0.979993	0.235169	0.999701	0.113353	0.220509	0.676785	0.262277	0.22928	0.23929
AP5M1	0.884181	0.903823	0.99972	0.999725	0.537341	0.916139	0.99902	0.930326	0.930326	0.940544	0.828659	0.591992	0.998719	0.572419	0.928111	0.935562	0.998461	0.932177	0.934593	0.882004	0.942779	0.815574	0.889362	0.756234	0.75563	0.689101	0.739233	0.916314	0.777456	0.942064	0.690114	0.95132	0.743565	0.973232	0.994027	0.997738	0.883607	0.999701	0.738796	0.649574	0.828114	0.95555	0.862429	0.926944
AP5S1	0.590742	0.62661	0.99972	0.999725	0.00435122	0.539009	0.99902	0.935998	0.935998	0.286867	0.204622	0.39355	0.998719	0.627117	0.9655	0.503587	0.782853	0.736344	0.95467	0.834814	0.551383	0.615291	0.723249	0.750216	0.551277	0.646184	0.685069	0.51276	0.961296	0.997396	0.965583	0.870103	0.974247	0.921143	0.897809	0.997738	0.669678	0.999701	0.39792	0.862023	0.476745	0.575044	0.786569	0.884883
AP5Z1	0.940039	0.969448	0.99972	0.999725	0.859945	0.921273	0.99902	0.930326	0.930326	0.640517	0.959039	0.698585	0.998719	0.850827	0.967077	0.679786	0.666688	0.56759	0.66639	0.920318	0.882739	0.885763	0.9564	0.875096	0.668409	0.873943	0.982483	0.87285	0.662372	0.971102	0.785245	0.948129	0.749491	0.822178	0.950605	0.984098	0.918592	0.999701	0.918412	0.51382	0.676595	0.962135	0.888308	0.903766
APAF1	0.716211	0.893096	0.99972	0.999725	1.57e-07	0.28173	0.99902	0.930326	0.930326	0.00178022	0.00291323	0.634878	0.998719	0.572419	0.940905	0.247131	0.165889	0.0999502	0.203934	0.113598	0.134633	0.697201	0.451272	0.742417	0.164736	0.378256	0.143627	0.13094	0.442947	0.803133	0.488773	0.718435	0.40711	0.422866	0.59714	0.813066	0.074692	0.999701	0.0229082	0.18248	0.209933	0.0654515	0.145515	0.214885
APBA2	0.818594	0.866101	0.99972	0.435783	0.205841	0.0888857	0.99902	0.952014	0.952014	0.186148	0.104857	0.740823	0.998719	0.902238	0.928111	0.916247	0.957271	0.632691	0.649613	0.429411	0.496711	0.588281	0.532095	0.670988	0.6916	0.534847	0.755754	0.465924	0.797264	0.909713	0.720335	0.993986	0.791655	0.942037	0.982019	0.559707	0.268984	0.999701	0.190325	0.659296	0.454778	0.411055	0.603557	0.493975
APBA3	0.590742	0.870778	0.99972	0.999725	0.39022	0.949074	0.99902	0.930326	0.930326	0.95738	0.956125	0.511153	0.998719	0.777623	0.94832	0.81109	0.605963	0.940114	0.70904	0.963996	0.869705	0.984148	0.733673	0.893584	0.275072	0.926946	0.606363	0.396158	0.559648	0.988483	0.622301	0.850407	0.715751	0.739066	0.854708	0.997738	0.993891	0.999701	0.735296	0.605049	0.655434	0.981879	0.926775	0.956505
APBB1	0.581289	0.597066	0.99972	0.999725	0.502106	0.570734	0.99902	0.973709	0.973709	0.486889	0.423645	0.647971	0.998719	0.718173	0.990205	0.700408	0.762058	0.770685	0.938803	0.803801	0.503301	0.869627	0.889362	0.910686	0.84247	0.88964	0.917733	0.808841	0.932183	0.968531	0.963896	0.864085	0.874212	0.81407	0.85256	0.997738	0.682755	0.999701	0.241012	0.781401	0.827943	0.920346	0.919056	0.977931
APBB1IP	0.581289	0.57967	0.99972	0.999725	0.00984365	0.331688	0.99902	0.959257	0.959257	0.0260098	0.0692752	0.966654	0.998719	0.981791	0.928111	0.538909	0.802638	0.262035	0.298588	0.604162	0.449962	0.42735	0.610539	0.410062	0.230028	0.197143	0.233957	0.219749	0.312392	0.946494	0.46518	0.858793	0.349813	0.72268	0.815318	0.84395	0.376596	0.999701	0.108518	0.980263	0.838152	0.205287	0.351931	0.278994
APBB2	0.878789	0.910164	0.99972	0.999725	0.627116	0.994642	0.99902	0.930326	0.930326	0.424234	0.337975	0.905957	0.999038	0.567515	0.928111	0.679862	0.845343	0.62312	0.778112	0.809972	0.663115	0.842512	0.97751	0.606452	0.840312	0.78521	0.903999	0.995928	0.897431	0.997396	0.958164	0.988236	0.968704	0.802963	0.961459	0.997738	0.505477	0.999701	0.505085	0.688981	0.666259	0.755024	0.759638	0.771784
APBB3	0.581289	0.559888	0.99972	0.999725	0.760825	0.952529	0.99902	0.989008	0.989008	0.97318	0.924984	0.869098	0.998719	0.690874	0.957193	0.402264	0.324573	0.973419	0.886851	0.942519	0.978429	0.973648	0.953076	0.969411	0.966428	0.896937	0.863426	0.971087	0.640153	0.998222	0.767598	0.896829	0.778978	0.744471	0.88205	0.997738	0.879049	0.999701	0.861494	0.833553	0.874694	0.802691	0.869349	0.942217
APC	0.581289	0.561289	0.99972	0.999725	0.000541198	0.242535	0.99902	0.981927	0.981927	0.161391	0.137514	0.84963	0.998719	0.847852	0.938879	0.965841	0.897607	0.634952	0.626391	0.46976	0.547318	0.543205	0.480101	0.583909	0.648924	0.538734	0.406787	0.30811	0.864365	0.917879	0.943207	0.922862	0.793591	0.903719	0.99574	0.854073	0.322521	0.999701	0.385484	0.817563	0.687671	0.158903	0.210417	0.319172
APEH	0.739867	0.813566	0.99972	0.999725	0.101151	0.874022	0.99902	0.974433	0.974433	0.902088	0.603978	0.721603	0.998719	0.872031	0.962689	0.805665	0.581444	0.980211	0.922787	0.938001	0.640902	0.740475	0.547036	0.809986	0.261127	0.707253	0.340616	0.25799	0.991727	0.985326	0.981571	0.9561	0.986617	0.891859	0.960483	0.997677	0.764933	0.999701	0.563391	0.584265	0.768766	0.522299	0.63522	0.848657
APEX1	0.98015	0.970479	0.99972	0.999725	0.0127375	0.405215	0.99902	0.944256	0.944256	0.0648238	0.0727284	0.816241	0.998719	0.556628	0.969272	0.620917	0.187998	0.186011	0.64312	0.314766	0.580192	0.470968	0.374767	0.410062	0.121888	0.345621	0.148348	0.0762119	0.551713	0.667181	0.653143	0.678476	0.50798	0.440295	0.565059	0.881987	0.138503	0.999701	0.0727446	0.588997	0.593679	0.204839	0.416217	0.352717
APEX2	0.678499	0.626849	0.99972	0.999725	0.638252	0.953128	0.99902	0.930326	0.930326	0.439051	0.294878	0.714424	0.998719	0.759771	0.952414	0.870566	0.158214	0.157712	0.755795	0.810867	0.521995	0.98054	0.874682	0.997037	0.784541	0.817192	0.693382	0.770979	0.565569	0.742168	0.631907	0.675096	0.52882	0.448414	0.551638	0.981032	0.36654	0.999701	0.154104	0.146572	0.188818	0.669622	0.571259	0.627827
APH1A	0.647614	0.708876	0.99972	0.999725	0.129557	0.620715	0.99902	0.944256	0.944256	0.326577	0.27361	0.478111	0.998719	0.436863	0.931654	0.388335	0.952206	0.599812	0.788173	0.709382	0.472694	0.696494	0.632937	0.658615	0.13772	0.614679	0.276491	0.188818	0.897431	0.929062	0.939459	0.9407	0.843698	0.881921	0.901237	0.997738	0.512477	0.999701	0.351696	0.814025	0.332629	0.501029	0.587444	0.784863
APH1B	0.792444	0.760867	0.99972	0.999725	0.427343	0.491084	0.99902	0.939163	0.939163	0.266611	0.312606	0.491228	0.998719	0.374093	0.940463	0.287709	0.985693	0.267422	0.381496	0.829264	0.48098	0.599607	0.79636	0.555315	0.472545	0.4805	0.481816	0.512315	0.718143	0.957203	0.809951	0.86456	0.78537	0.903096	0.860466	0.984098	0.459588	0.999701	0.518444	0.915022	0.325527	0.638499	0.63955	0.635574
API5	0.996283	0.967643	0.99972	0.999725	0.839427	0.970494	0.99902	0.992706	0.992706	0.984637	0.648253	0.293468	0.998719	0.738725	0.972525	0.973451	0.624495	0.829207	0.921687	0.750641	0.843746	0.727493	0.949235	0.702732	0.9776	0.781189	0.955688	0.939023	0.813401	0.964694	0.890296	0.985229	0.886611	0.91687	0.983905	0.997738	0.72493	0.999701	0.324881	0.374596	0.390045	0.96578	0.848513	0.982028
APIP	0.593335	0.564607	0.99972	0.999725	0.834492	0.960651	0.99902	0.970939	0.970939	0.842441	0.872596	0.311256	0.998719	0.335219	0.959798	0.165142	0.0703357	0.678703	0.921975	0.7133	0.807619	0.953366	0.682964	0.945578	0.694848	0.729541	0.22364	0.396158	0.897431	0.857523	0.901354	0.733782	0.814005	0.365413	0.611821	0.997738	0.937161	0.999701	0.543647	0.222417	0.794058	0.979498	0.932673	0.952329
APLF	0.581289	0.559888	0.99972	0.999725	0.374877	0.961131	0.99902	0.938228	0.938228	0.771644	0.805558	0.072364	0.998719	0.319393	0.983788	0.434134	0.877697	0.829625	0.961766	0.925452	0.846628	0.733529	0.843674	0.831858	0.746773	0.748804	0.650061	0.651464	0.941216	0.997366	0.987774	0.916801	0.967189	0.804777	0.902638	0.997738	0.898069	0.999701	0.984625	0.494729	0.959423	0.835094	0.973787	0.948913
APLP2	0.810744	0.935064	0.99972	0.999725	0.0241297	0.703271	0.99902	0.994863	0.994863	0.145229	0.112819	0.638366	0.998719	0.9845	0.928111	0.653051	0.561362	0.396841	0.440875	0.45766	0.251712	0.942121	0.884623	0.942531	0.364278	0.720106	0.350957	0.41082	0.835536	0.942889	0.808397	0.809252	0.736718	0.600776	0.761729	0.997738	0.392226	0.999701	0.074072	0.340632	0.250184	0.471299	0.407719	0.766118
APMAP	0.867357	0.98495	0.99972	0.999725	0.000259636	0.148702	0.99902	0.930326	0.930326	0.00141544	0.00961456	0.675119	0.998719	0.781257	0.957193	0.382583	0.57074	0.221335	0.225808	0.411523	0.359657	0.790033	0.740772	0.751838	0.782178	0.531206	0.484891	0.558781	0.605504	0.953553	0.449756	0.86456	0.504469	0.59057	0.803183	0.984098	0.208123	0.999701	0.0855118	0.146632	0.612396	0.151886	0.128561	0.22862
APOBEC2	0.781145	0.95785	0.99972	0.999725	0.824869	0.223364	0.99902	0.958073	0.958073	0.815672	0.219822	0.165539	0.999038	0.445024	0.959798	0.649238	0.571412	0.617301	0.696318	0.836555	0.476725	0.692294	0.850283	0.390915	0.170226	0.664904	0.584388	0.4181	0.472879	0.857523	0.426532	0.753025	0.630699	0.603158	0.682559	0.952403	0.436793	0.999701	0.233423	0.719863	0.168337	0.766245	0.535109	0.857387
APOBEC3A	0.818594	0.889605	0.99972	0.999725	0.00251523	0.551507	0.99902	0.930326	0.930326	0.0113157	0.0126643	0.855301	0.998719	0.912526	0.930615	0.286873	0.805954	0.691064	0.345403	0.701838	0.439235	0.6505	0.631213	0.733542	0.387271	0.478809	0.213628	0.247369	0.635457	0.908024	0.745299	0.812286	0.625146	0.545881	0.740254	0.997738	0.150009	0.999701	0.156992	0.946379	0.942672	0.488202	0.656754	0.676285
APOBEC3B	0.683126	0.601018	0.99972	0.999725	0.95599	0.973537	0.99902	0.980157	0.980157	0.867806	0.458556	0.851035	0.998719	0.47973	0.928111	0.757697	0.730916	0.56024	0.813471	0.601122	0.664926	0.867136	0.993179	0.873923	0.962135	0.913691	0.880926	0.868736	0.995411	0.837673	0.99872	0.680019	0.872135	0.453531	0.591718	0.935414	0.710468	0.999701	0.606166	0.821717	0.562754	0.652157	0.556503	0.755611
APOBEC3C	0.961922	0.911027	0.99972	0.999725	0.446624	0.726772	0.99902	0.930326	0.930326	0.905086	0.728123	0.856645	0.998719	0.460985	0.928111	0.94961	0.748588	0.886675	0.649613	0.85773	0.955486	0.919952	0.993795	0.999202	0.897883	0.709228	0.720914	0.919234	0.931923	0.938529	0.996017	0.947543	0.917127	0.951074	0.923293	0.960853	0.850937	0.999701	0.973577	0.809146	0.899894	0.829725	0.688753	0.948821
APOBEC3D	0.988498	0.970827	0.99972	0.999725	0.780418	0.925534	0.99902	0.980157	0.980157	0.377009	0.568301	0.95883	0.998719	0.723421	0.928111	0.955463	0.507798	0.54495	0.95467	0.925449	0.668971	0.656842	0.672974	0.600951	0.413474	0.652437	0.69738	0.514145	0.735135	0.926504	0.847946	0.800086	0.864473	0.933274	0.791311	0.997738	0.582225	0.999701	0.252696	0.793681	0.422951	0.972399	0.964858	0.949188
APOBEC3F	0.900068	0.847601	0.99972	0.999725	0.356999	0.975358	0.99902	0.980157	0.980157	0.903639	0.959513	0.761194	0.998719	0.849233	0.928111	0.92475	0.791022	0.776598	0.68285	0.92598	0.727897	0.83031	0.966515	0.79854	0.467306	0.721176	0.914635	0.803557	0.540909	0.998222	0.604262	0.862626	0.600676	0.977242	0.897809	0.997738	0.925054	0.999701	0.800567	0.813809	0.520612	0.928728	0.939303	0.934566
APOBEC3G	0.92923	0.792986	0.99972	0.999725	0.24878	0.992533	0.99902	0.938228	0.938228	0.809669	0.954915	0.961648	0.998719	0.850817	0.939938	0.999695	0.092006	0.652802	0.994382	0.789938	0.821885	0.970659	0.666882	0.975233	0.458673	0.734777	0.229562	0.306891	0.856406	0.70247	0.932637	0.680019	0.757257	0.312988	0.553361	0.806781	0.880769	0.999701	0.945145	0.771101	0.830456	0.908668	0.987923	0.96832
APOBEC3H	0.893372	0.787162	0.99972	0.999725	0.691223	0.179462	0.99902	0.940314	0.940314	0.147782	0.791889	0.777934	0.998719	0.948371	0.954514	0.780388	0.269882	0.712489	0.659213	0.974046	0.709134	0.788387	0.944701	0.770896	0.698018	0.882901	0.946291	0.86922	0.938297	0.915937	0.774994	0.882079	0.892633	0.65872	0.816807	0.997738	0.535564	0.999701	0.612916	0.833255	0.685615	0.740656	0.843196	0.834525
APOBR	0.850692	0.971315	0.99972	0.999725	0.458416	0.508435	0.99902	0.980157	0.980157	0.631024	0.654914	0.760621	0.998719	0.786568	0.928111	0.662456	0.761323	0.984784	0.69572	0.998857	0.552063	0.901493	0.933923	0.982848	0.991422	0.830755	0.607072	0.869137	0.821892	0.91293	0.824027	0.916894	0.808968	0.873715	0.926328	0.997738	0.915132	0.999701	0.864404	0.717066	0.857155	0.837296	0.580823	0.89298
APOL1	0.802908	0.589732	0.99972	0.999725	0.210897	0.66214	0.99902	0.983334	0.983334	0.186148	0.134742	0.362137	0.998719	0.558443	0.928111	0.297609	0.738516	0.830587	0.6607	0.960828	0.359619	0.993337	0.996752	0.961149	0.847743	0.931631	0.859906	0.870627	0.972704	0.975011	0.991909	0.958749	0.984981	0.947665	0.968852	0.984098	0.261576	0.999701	0.122877	0.192378	0.299884	0.705473	0.491609	0.764743
APOL2	0.995042	0.732516	0.99972	0.999725	0.0340409	0.227875	0.99902	0.944256	0.944256	0.0394855	0.0250738	0.453263	0.998719	0.498773	0.96745	0.243785	0.717903	0.656304	0.42928	0.758448	0.364717	0.755146	0.786428	0.707922	0.418809	0.519375	0.398639	0.349527	0.76406	0.921286	0.612071	0.835885	0.581211	0.574553	0.768932	0.997738	0.138704	0.999701	0.0873797	0.252531	0.513819	0.624758	0.399109	0.73057
APOL3	0.723817	0.634013	0.99972	0.999725	0.425219	0.866292	0.99902	0.990143	0.990143	0.967817	0.569082	0.302724	0.998719	0.775989	0.936776	0.81109	0.897715	0.960244	0.974462	0.964682	0.764934	0.97485	0.924917	0.92837	0.89592	0.94992	0.925596	0.981908	0.900373	0.922896	0.780073	0.7802	0.812551	0.712947	0.743792	0.967222	0.758767	0.999701	0.578866	0.476075	0.497407	0.720093	0.958938	0.832538
APOL4	0.845389	0.982346	0.99972	0.999725	0.135446	0.440784	0.99902	0.930326	0.930326	0.535364	0.493329	0.78787	0.998719	0.892413	0.991953	0.946067	0.782718	0.973021	0.601177	0.782772	0.455446	0.643641	0.34094	0.501786	0.140119	0.608783	0.112785	0.0706133	0.954139	0.792522	0.806266	0.806443	0.952254	0.477223	0.688896	0.997738	0.990789	0.999701	0.777259	0.328756	0.446726	0.514667	0.492232	0.699481
APOL6	0.748376	0.601018	0.99972	0.999725	0.308581	0.969543	0.99902	0.985054	0.985054	0.792345	0.289557	0.44042	0.998719	0.525735	0.957954	0.413463	0.731224	0.983032	0.976456	0.918281	0.747363	0.869467	0.958418	0.863447	0.786774	0.896605	0.971958	0.861523	0.782381	0.976957	0.847048	0.973317	0.874212	0.889472	0.952187	0.83307	0.459367	0.999701	0.330608	0.261928	0.409985	0.882862	0.977884	0.924108
APOLD1	0.838385	0.866573	0.99972	0.999725	0.449122	0.969089	0.99902	0.96419	0.96419	0.666585	0.42788	0.848842	0.998719	0.728891	0.928111	0.917016	0.39714	0.706591	0.849648	0.744747	0.707409	0.775316	0.566648	0.808018	0.319295	0.676413	0.486963	0.395704	0.925185	0.950529	0.93374	0.877111	0.867181	0.984101	0.891185	0.997738	0.640251	0.999701	0.471479	0.44011	0.601214	0.718855	0.503124	0.700262
APOM	0.935507	0.929258	0.99972	0.999725	0.0108189	0.212147	0.99902	0.994489	0.994489	0.508169	0.28351	0.51096	0.998719	0.281517	0.951238	0.165142	0.718119	0.742432	0.909404	0.936226	0.539133	0.687646	0.700786	0.548063	0.0576109	0.351977	0.218272	0.150224	0.80364	0.862852	0.671963	0.754778	0.60188	0.49819	0.677916	0.997738	0.594265	0.999701	0.51106	0.86747	0.397207	0.281234	0.23668	0.736835
APOO	0.581289	0.559888	0.99972	0.999725	0.233226	0.725815	0.99902	0.930326	0.930326	0.51808	0.302627	0.137384	0.998719	0.521664	0.928111	0.808036	0.692053	0.789711	0.570847	0.763646	0.633049	0.772052	0.704262	0.768194	0.92354	0.766808	0.76462	0.72768	0.919477	0.961784	0.982888	0.86014	0.903361	0.602463	0.802977	0.997738	0.269233	0.999701	0.275005	0.325423	0.583149	0.616655	0.794258	0.871279
APOOL	0.844556	0.942362	0.99972	0.999725	0.137139	0.535623	0.99902	0.971129	0.971129	0.239441	0.206019	0.549657	0.998719	0.644847	0.928111	0.916973	0.917559	0.923439	0.618889	0.82421	0.506578	0.952179	0.828148	0.96431	0.970131	0.864119	0.908055	0.898079	0.946102	0.960107	0.969835	0.947352	0.956635	0.92761	0.967519	0.997738	0.501588	0.999701	0.386602	0.658217	0.379935	0.652428	0.534265	0.862272
APP	0.828295	0.667532	0.99972	0.999725	0.930589	0.82683	0.99902	0.940052	0.940052	0.922051	0.871044	0.416865	0.998719	0.927398	0.928111	0.687729	0.493318	0.924696	0.958189	0.936226	0.679991	0.630835	0.716579	0.583025	0.989199	0.827849	0.834737	0.921386	0.858695	0.959956	0.890064	0.987777	0.92124	0.890056	0.992964	0.911449	0.872297	0.999701	0.560521	0.488073	0.602822	0.909435	0.999543	0.915179
APPBP2	0.846395	0.819557	0.99972	0.999725	0.291509	0.931071	0.99902	0.930326	0.930326	0.813014	0.774534	0.488884	0.998719	0.566146	0.991365	0.749126	0.840088	0.894744	0.960465	0.861562	0.960792	0.891958	0.811941	0.861996	0.929829	0.886644	0.926276	0.9028	0.862707	0.894494	0.935619	0.989244	0.905283	0.95345	0.947503	0.997738	0.803436	0.999701	0.705661	0.984128	0.895063	0.808305	0.841782	0.946803
APPL1	0.95247	0.950123	0.99972	0.999725	0.585653	0.87372	0.99902	0.930326	0.930326	0.666848	0.852264	0.595584	0.998719	0.966687	0.976964	0.506905	0.920987	0.984784	0.850656	0.960219	0.838739	0.797596	0.998738	0.726363	0.860305	0.719067	0.946291	0.960572	0.717883	0.997396	0.766754	0.978813	0.788342	0.90878	0.971945	0.997738	0.920245	0.999701	0.624468	0.54137	0.863893	0.931817	0.996595	0.938946
APPL2	0.795635	0.986753	0.99972	0.999725	0.0162747	0.781187	0.99902	0.940052	0.940052	0.0918768	0.0792325	0.66154	0.998719	0.411655	0.931654	0.230119	0.104488	0.183482	0.450671	0.385346	0.250833	0.587115	0.361718	0.564756	0.0936028	0.245049	0.112945	0.0700911	0.384635	0.690808	0.680054	0.677309	0.411852	0.318342	0.533527	0.997738	0.513919	0.999701	0.0687501	0.384459	0.473787	0.275913	0.466937	0.369282
APRG1	0.817139	0.718862	0.99972	0.999725	0.791573	0.508244	0.99902	0.930326	0.930326	0.380345	0.191283	0.256561	0.998719	0.499706	0.930898	0.927857	0.365306	0.423738	0.295672	0.352325	0.314853	0.904605	0.891941	0.859921	0.726227	0.974987	0.847553	0.75649	0.997005	0.997396	0.92074	0.869556	0.977183	0.608573	0.84957	0.83307	0.357361	0.999701	0.290638	0.256481	0.377274	0.518131	0.398149	0.405745
APRT	0.623794	0.89512	0.99972	0.999725	0.0252758	0.790835	0.99902	0.938559	0.938559	0.33254	0.0746608	0.75787	0.998719	0.58478	0.928111	0.788191	0.624129	0.558874	0.846221	0.417718	0.256519	0.65323	0.496364	0.656406	0.0971411	0.437809	0.136152	0.106697	0.90062	0.876661	0.89633	0.9388	0.768348	0.822398	0.871966	0.998814	0.229207	0.999701	0.108384	0.75819	0.179331	0.581115	0.662977	0.923499
APTR	0.581289	0.559888	0.99972	0.999725	0.104748	0.104449	0.99902	0.93519	0.93519	0.2896	0.415453	0.717553	0.998719	0.902682	0.951243	0.871885	0.219185	0.92765	0.639024	0.852019	0.848833	0.692294	0.80788	0.629734	0.99736	0.545511	0.759519	0.75649	0.722059	0.988483	0.766905	0.82512	0.648765	0.876311	0.837643	0.84395	0.829251	0.999701	0.823981	0.922041	0.966334	0.118139	0.336021	0.304197
APTX	0.991243	0.764102	0.99972	0.999725	0.712639	0.948873	0.99902	0.980962	0.980962	0.929987	0.742306	0.948328	0.999038	0.902706	0.957193	0.984341	0.388622	0.604334	0.874028	0.993987	0.78614	0.9059	0.740772	0.945668	0.921746	0.866189	0.452899	0.651541	0.943755	0.954588	0.87689	0.898114	0.860391	0.802963	0.866881	0.997738	0.883607	0.999701	0.471186	0.733574	0.991006	0.7988	0.989672	0.899215
AQP1	0.993928	0.830453	0.99972	0.999725	0.647171	0.254457	0.99902	0.930326	0.930326	0.362199	0.687811	0.478063	0.998719	0.636458	0.928111	0.874404	0.507424	0.276377	0.464591	0.797522	0.972684	0.846195	0.87828	0.689153	0.508599	0.729886	0.908421	0.768713	0.746138	0.862143	0.627775	0.82564	0.601168	0.992317	0.80362	0.83307	0.820497	0.999701	0.656761	0.897976	0.446338	0.459727	0.43793	0.694017
AQP10	0.959206	0.930764	0.99972	0.999725	0.590593	0.972656	0.99902	0.963385	0.963385	0.97014	0.973811	0.370273	0.998719	0.369194	0.928111	0.902635	0.866396	0.94637	0.950759	0.957083	0.951666	0.802103	0.415459	0.670864	0.292654	0.670384	0.585623	0.269377	0.893007	0.877028	0.997032	0.908303	0.999875	0.923265	0.869851	0.997738	0.750227	0.999701	0.80875	0.922041	0.714152	0.960409	0.930645	0.989519
AQP3	0.823506	0.884486	0.99972	0.999725	0.205406	0.843688	0.99902	0.930326	0.930326	0.82957	0.972354	0.558925	0.998719	0.919129	0.949378	0.917009	0.582976	0.626039	0.874028	0.817113	0.991247	0.831885	0.889781	0.935883	0.891748	0.953079	0.985087	0.97277	0.982331	0.971102	0.900688	0.7873	0.894712	0.728739	0.769351	0.988584	0.868198	0.999701	0.787362	0.313888	0.499194	0.99436	0.987974	0.954678
AQP9	0.824552	0.90341	0.99972	0.999725	0.000368483	0.299448	0.99902	0.930326	0.930326	0.0157279	0.0301156	0.788122	0.998719	0.540481	0.951238	0.181203	0.461993	0.357055	0.285473	0.47767	0.429097	0.687785	0.497177	0.756234	0.364278	0.34166	0.128604	0.168275	0.605018	0.885226	0.58269	0.848735	0.467219	0.453531	0.734125	0.933825	0.180013	0.999701	0.100564	0.288436	0.771393	0.214075	0.255995	0.340949
AQR	0.971901	0.915444	0.99972	0.999725	0.885138	0.994319	0.99902	0.980962	0.980962	0.791953	0.25766	0.295356	0.998719	0.550131	0.970607	0.658786	0.44386	0.678942	0.973341	0.611366	0.601956	0.958084	0.77989	0.970969	0.609611	0.936152	0.619934	0.537143	0.992206	0.83304	0.992329	0.824323	0.960215	0.621543	0.735061	0.999965	0.447437	0.999701	0.0971175	0.36049	0.276456	0.856741	0.79051	0.946302
AR	NA	NA	NA	NA	NA	NA	NA	NA	NA	NA	NA	NA	NA	NA	NA	NA	NA	NA	NA	NA	NA	NA	NA	NA	NA	NA	NA	NA	NA	NA	NA	NA	NA	NA	NA	NA	NA	NA	NA	NA	NA	NA	NA	NA
ARAF	0.792943	0.875705	0.99972	0.999725	0.442746	0.975948	0.99902	0.980157	0.980157	0.746287	0.532763	0.869094	0.998719	0.808976	0.928111	0.359775	0.856014	0.99235	0.908366	0.741446	0.908046	0.967918	0.982049	0.890057	0.877198	0.827849	0.990805	0.920674	0.536232	0.991427	0.629589	0.786707	0.640185	0.791998	0.799114	0.997738	0.876508	0.999701	0.690464	0.914569	0.820013	0.989892	0.84414	0.997035
ARAP1	0.837795	0.9537	0.99972	0.999725	0.0245053	0.588161	0.99902	0.93813	0.93813	0.0237834	0.107047	0.500895	0.998719	0.601673	0.928111	0.217032	0.208404	0.0710487	0.320026	0.41969	0.423092	0.588287	0.747648	0.524975	0.312468	0.249215	0.326792	0.379463	0.222871	0.927009	0.333781	0.677731	0.244594	0.450832	0.607987	0.875645	0.39848	0.999701	0.127536	0.361219	0.539052	0.339282	0.420222	0.378282
ARAP2	0.984029	0.870778	0.99972	0.999725	0.098293	0.751835	0.99902	0.961049	0.961049	0.208487	0.186869	0.880921	0.998719	0.964482	0.959089	0.993959	0.895948	0.654601	0.901255	0.501123	0.81672	0.900021	0.843926	0.961149	0.867188	0.960741	0.998901	0.84209	0.867954	0.997396	0.880835	0.86456	0.839092	0.863588	0.87716	0.998814	0.33331	0.999701	0.250546	0.272318	0.186394	0.76495	0.69799	0.919019
ARAP3	0.590742	0.722872	0.99972	0.999725	0.00178496	0.348757	0.99902	0.940052	0.940052	0.0233151	0.0662555	0.822168	0.998719	0.771593	0.928111	0.233731	0.142489	0.0602898	0.399074	0.435128	0.291842	0.488445	0.540834	0.431339	0.0884204	0.197143	0.0931393	0.103568	0.173601	0.792522	0.240653	0.63635	0.177465	0.295667	0.490228	0.615682	0.316209	0.999701	0.176033	0.430392	0.544022	0.25697	0.353349	0.35018
ARCN1	0.872704	0.950972	0.99972	0.999725	0.389293	0.961131	0.99902	0.980962	0.980962	0.428218	0.36648	0.546546	0.998719	0.903357	0.928111	0.905116	0.396029	0.26896	0.614017	0.586238	0.480876	0.997977	0.86091	0.966289	0.363501	0.790353	0.226766	0.336996	0.915177	0.908201	0.844201	0.829508	0.808162	0.757023	0.787668	0.997738	0.643131	0.999701	0.182549	0.339383	0.358716	0.569248	0.590418	0.821322
AREG	0.998881	0.854297	0.99972	0.999725	1.82e-09	0.692005	0.99902	0.930326	0.930326	0.0352548	0.33796	0.421935	0.998719	0.613367	0.928111	0.893513	0.907966	0.259945	0.239997	0.546959	0.560856	0.970793	0.984481	0.885987	0.716986	0.969742	0.722637	0.808841	0.967872	0.988483	0.885618	0.987777	0.975268	0.804427	0.957185	0.915649	0.718291	0.999701	0.963494	0.987289	0.344244	0.331468	0.38235	0.346648
AREL1	0.904384	0.71923	0.99972	0.999725	0.406884	0.990326	0.99902	0.947854	0.947854	0.60542	0.622825	0.4465	0.998719	0.538003	0.953691	0.233078	0.454701	0.718388	0.921396	0.916268	0.950225	0.999312	0.878293	0.997609	0.872816	0.750488	0.480422	0.67821	0.795303	0.939268	0.810174	0.835885	0.660814	0.507391	0.763827	0.997743	0.812897	0.999701	0.578708	0.30538	0.895063	0.927302	0.914843	0.947148
ARF1	0.768617	0.722918	0.99972	0.999725	0.71881	0.604379	0.99902	0.978944	0.978944	0.946342	0.539906	0.591793	0.998719	0.810645	0.928111	0.607404	0.659489	0.764567	0.946112	0.683618	0.787891	0.803232	0.708382	0.714909	0.252456	0.861652	0.805942	0.503471	0.851371	0.815175	0.871117	0.799015	0.84912	0.819108	0.739397	0.957374	0.662392	0.999701	0.540127	0.61496	0.602525	0.906819	0.788793	0.961914
ARF3	0.758585	0.667243	0.99972	0.999725	0.875523	0.973375	0.99902	0.989008	0.989008	0.889293	0.909929	0.373657	0.998719	0.603994	0.928111	0.26982	0.240793	0.667564	0.797785	0.983922	0.695656	0.883931	0.886876	0.876426	0.94555	0.899142	0.735035	0.957225	0.935151	0.972682	0.885618	0.870685	0.841736	0.659097	0.863851	0.997738	0.88099	0.999701	0.585207	0.202832	0.551435	0.882517	0.809132	0.925561
ARF4	0.974005	0.840221	0.99972	0.999725	0.664245	0.72782	0.99902	0.961049	0.961049	0.424234	0.29837	0.959077	0.998719	0.832442	0.999236	0.605466	0.69164	0.591463	0.63617	0.627589	0.490734	0.829354	0.919698	0.660418	0.330127	0.82113	0.568242	0.459773	0.961816	0.921286	0.939459	0.737846	0.9131	0.626597	0.688896	0.997738	0.378386	0.999701	0.45771	0.905381	0.377236	0.871044	0.79083	0.965659
ARF4-AS1	0.581289	0.72515	0.99972	0.999725	0.417027	0.966685	0.99902	0.989008	0.989008	0.435067	0.147381	0.578954	0.998719	0.947148	0.928111	0.987833	0.764123	0.470981	0.836508	0.779101	0.401671	0.869467	0.794699	0.801741	0.132324	0.671524	0.19318	0.186712	0.930512	0.969446	0.835401	0.847734	0.8239	0.743748	0.816807	0.992711	0.480886	0.999701	0.234167	0.979686	0.362393	0.839058	0.487778	0.931785
ARF5	0.961521	0.892832	0.99972	0.999725	0.957419	0.849212	0.99902	0.938559	0.938559	0.787313	0.906776	0.600115	0.998719	0.668913	0.992856	0.938229	0.982972	0.890903	0.874293	0.991286	0.640409	0.967918	0.898093	0.932004	0.448487	0.970372	0.839953	0.684071	0.814155	0.929062	0.827764	0.998869	0.856135	0.90731	0.958635	0.993832	0.951248	0.999701	0.591267	0.810372	0.625121	0.811668	0.914843	0.824423
ARF6	0.972129	0.949194	0.99972	0.999725	0.364348	0.987142	0.99902	0.930326	0.930326	0.882505	0.967742	0.99065	0.998719	0.514232	0.959798	0.434382	0.49768	0.527393	0.922896	0.82924	0.941463	0.780552	0.627905	0.762482	0.611703	0.585624	0.478359	0.473605	0.550247	0.848477	0.823807	0.75064	0.654345	0.469619	0.658634	0.98932	0.882446	0.999701	0.997572	0.937578	0.705649	0.79331	0.99008	0.804875
ARFGAP1	0.628752	0.601018	0.99972	0.999725	0.503357	0.781187	0.99902	0.94994	0.94994	0.749223	0.351723	0.764091	0.998719	0.845197	0.948845	0.595496	0.536799	0.988858	0.789703	0.909802	0.997337	0.966839	0.866984	0.95473	0.891584	0.957421	0.917378	0.864492	0.945184	0.878418	0.960085	0.866879	0.964894	0.772496	0.915327	0.994514	0.487496	0.999701	0.745478	0.529236	0.991391	0.824461	0.987974	0.984474
ARFGAP2	0.596326	0.559888	0.99972	0.999725	0.222121	0.679319	0.99902	0.961049	0.961049	0.914743	0.863549	0.251182	0.998719	0.408493	0.990695	0.422449	0.25807	0.679269	0.945645	0.814235	0.95128	0.684986	0.821309	0.757073	0.642091	0.859888	0.839645	0.660876	0.993043	0.997396	0.995079	0.845763	0.995987	0.64326	0.814628	0.997738	0.931616	0.999701	0.975562	0.192923	0.798666	0.672988	0.940181	0.961914
ARFGAP3	0.806294	0.848673	0.99972	0.999725	0.00688686	0.332662	0.99902	0.930326	0.930326	0.00928579	0.0860198	0.996545	0.998719	0.752877	0.987805	0.360817	0.330573	0.122558	0.38259	0.420874	0.879189	0.764164	0.464008	0.742417	0.252337	0.597008	0.175888	0.149724	0.978129	0.862143	0.884385	0.922126	0.879716	0.795205	0.854784	0.841738	0.34234	0.999701	0.118775	0.273577	0.586764	0.366599	0.325201	0.367601
ARFGEF1	0.691362	0.879645	0.99972	0.999725	0.0577317	0.937938	0.99902	0.961049	0.961049	0.289214	0.224451	0.641899	0.998719	0.943468	0.928111	0.988167	0.555684	0.517612	0.84598	0.610505	0.476725	0.892643	0.562422	0.875096	0.13772	0.766808	0.200782	0.160175	0.997005	0.862143	0.976966	0.842138	0.963916	0.608408	0.758756	0.997738	0.51244	0.999701	0.0847572	0.837396	0.299033	0.396079	0.48629	0.661428
ARFGEF1-DT	0.845389	0.774735	0.99972	0.999725	0.276461	0.510491	0.99902	0.950451	0.950451	0.884093	0.879507	0.971032	0.998719	0.6904	0.928111	0.973111	0.714249	0.973394	0.856405	0.950581	0.783831	0.489624	0.666882	0.43982	0.481732	0.650122	0.709365	0.538147	0.898813	0.970387	0.826804	0.977062	0.919105	0.928974	0.993916	0.813066	0.58545	0.999701	0.723018	0.528662	0.868061	0.635417	0.793816	0.896857
ARFGEF2	0.681517	0.686867	0.99972	0.999725	0.275997	0.471515	0.99902	0.953126	0.953126	0.538854	0.80614	0.29024	0.998719	0.580787	0.946136	0.821968	0.597457	0.885737	0.723706	0.997235	0.940044	0.719627	0.977836	0.798596	0.929627	0.896904	0.935281	0.960606	0.959095	0.915173	0.97167	0.850407	0.992726	0.679893	0.792888	0.997738	0.866694	0.999701	0.861494	0.776013	0.933653	0.687484	0.91992	0.899553
ARFGEF3	NA	NA	NA	NA	NA	NA	NA	NA	NA	NA	NA	NA	NA	NA	NA	NA	NA	NA	NA	NA	NA	NA	NA	NA	NA	NA	NA	NA	NA	NA	NA	NA	NA	NA	NA	NA	NA	NA	NA	NA	NA	NA	NA	NA
ARFIP1	0.81685	0.845458	0.99972	0.999725	0.00500515	0.46031	0.99902	0.944256	0.944256	0.254643	0.261827	0.450492	0.998719	0.502544	0.999922	0.585163	0.649368	0.518767	0.656494	0.392558	0.71009	0.891958	0.52149	0.922092	0.668242	0.65905	0.648451	0.476465	0.954113	0.857523	0.961929	0.958749	0.845361	0.655494	0.854948	0.813066	0.612915	0.999701	0.401379	0.401347	0.964157	0.575044	0.63239	0.710604
ARFIP2	0.990855	0.975374	0.99972	0.999725	0.00163442	0.323505	0.99902	0.9735	0.9735	0.277941	0.0770691	0.552164	0.998719	0.789684	0.946517	0.979641	0.265123	0.344585	0.823037	0.368959	0.271152	0.659425	0.566648	0.658727	0.133369	0.550487	0.199701	0.174434	0.935283	0.914551	0.973157	0.914712	0.869584	0.748704	0.858038	0.997738	0.303871	0.999701	0.189545	0.639966	0.230605	0.0626068	0.332785	0.321045
ARFRP1	0.681517	0.81286	0.99972	0.999725	0.160033	0.974547	0.99902	0.97358	0.97358	0.523079	0.382142	0.542557	0.998719	0.680061	0.928111	0.973696	0.737799	0.821012	0.961576	0.861832	0.557455	0.792709	0.640949	0.867337	0.352803	0.782749	0.321591	0.331467	0.997258	0.97224	0.952907	0.929548	0.99973	0.998347	0.963802	0.997738	0.480886	0.999701	0.413722	0.980263	0.436368	0.68059	0.926227	0.8927
ARG1	0.582766	0.559888	0.99972	0.999725	0.00213673	0.690898	0.99902	0.991467	0.991467	0.354845	0.646093	0.182907	0.998719	0.375272	0.928111	0.954046	0.851079	0.961138	0.96046	0.938643	0.99323	0.858744	0.959153	0.836756	0.886451	0.911006	0.788853	0.911515	0.987321	0.902912	0.965583	0.680019	0.946194	0.712015	0.656105	0.984098	0.982663	0.999701	0.949256	0.944145	0.76328	0.526026	0.754435	0.818698
ARG2	0.813912	0.840461	0.99972	0.999725	0.985847	0.96658	0.99902	0.938228	0.938228	0.960983	0.953411	0.660404	0.998719	0.402798	0.928111	0.484262	0.470018	0.798899	0.91833	0.97414	0.856372	0.776522	0.87237	0.842953	0.354463	0.929105	0.542297	0.512362	0.997005	0.933435	0.960845	0.677309	0.992726	0.451568	0.60547	0.997738	0.783048	0.999701	0.830252	0.557413	0.776735	0.935438	0.930645	0.922487
ARGLU1	0.971929	0.915013	0.99972	0.999725	0.768235	0.820123	0.99902	0.938228	0.938228	0.775492	0.850225	0.721665	0.998719	0.953686	0.928111	0.335673	0.111597	0.348601	0.826951	0.995708	0.872936	0.946912	0.840972	0.880598	0.479179	0.668454	0.548969	0.610876	0.612498	0.904616	0.72923	0.712867	0.613463	0.628886	0.661011	0.997738	0.879714	0.999701	0.465861	0.452639	0.848325	0.737792	0.947296	0.878859
ARHGAP1	0.776544	0.785144	0.99972	0.999725	0.903994	0.928096	0.99902	0.95566	0.95566	0.825904	0.869846	0.663674	0.998719	0.909531	0.928111	0.471866	0.38989	0.566694	0.960465	0.622521	0.854967	0.981778	0.881363	0.948503	0.941195	0.743105	0.949258	0.832205	0.558067	0.986915	0.766743	0.809414	0.640185	0.733912	0.799114	0.984202	0.906403	0.999701	0.853051	0.512563	0.978784	0.986052	0.962875	0.965073
ARHGAP10	0.615297	0.643252	0.99972	0.999725	0.155083	0.86347	0.99902	0.930326	0.930326	0.223791	0.673227	0.204729	0.999038	0.350615	0.934019	0.323759	0.809604	0.675626	0.956974	0.920318	0.729088	0.583802	0.79135	0.670988	0.614915	0.578982	0.680796	0.602358	0.834264	0.975938	0.931136	0.943429	0.839092	0.712133	0.897973	0.997738	0.59388	0.999701	0.640326	0.823255	0.671912	0.74857	0.869117	0.91829
ARHGAP11A	0.940849	0.774252	0.99972	0.999725	0.316388	0.758485	0.99902	0.980157	0.980157	0.625916	0.850997	0.428123	0.998719	0.661143	0.96176	0.827519	0.873689	0.993374	0.766221	0.901474	0.990203	0.690828	0.585674	0.823123	0.7402	0.671524	0.705206	0.562848	0.961296	0.931679	0.980151	0.998238	0.947194	0.953232	0.964686	0.910154	0.893993	0.999701	0.826072	0.82147	0.999967	0.970999	0.966584	0.975747
ARHGAP11A-DT	0.772161	0.763322	0.99972	0.999725	0.754489	0.972656	0.99902	0.974433	0.974433	0.441428	0.727143	0.905221	0.998719	0.920546	0.957193	0.935562	0.160277	0.423866	0.701381	0.552366	0.646305	0.622693	0.865064	0.741457	0.934535	0.845201	0.889021	0.927271	0.880693	0.998171	0.878476	0.954319	0.908382	0.961978	0.961364	0.911449	0.883819	0.999701	0.820612	0.754545	0.907156	0.882517	0.809961	0.830852
ARHGAP11B	0.974864	0.922794	0.99972	0.999725	0.964741	0.921621	0.99902	0.938228	0.938228	0.935447	0.624047	0.591565	0.999624	0.792644	0.967077	0.993076	0.861181	0.644407	0.891629	0.860117	0.957589	0.812046	0.957225	0.941407	0.560115	0.761176	0.723616	0.745029	0.958793	0.971102	0.954117	0.849332	0.982516	0.688624	0.8074	0.964328	0.858235	0.999701	0.935378	0.230545	0.998412	0.848015	0.999708	0.998367
ARHGAP11B-DT	0.889523	0.643129	0.99972	0.999725	0.00179043	0.132917	0.99902	0.930326	0.930326	0.00346955	0.00384449	0.422994	0.998719	0.597561	0.941801	0.315901	0.112026	0.102425	0.18055	0.120427	0.119741	0.81559	0.726484	0.799997	0.754268	0.602068	0.409939	0.497709	0.691087	0.851296	0.767188	0.753137	0.746142	0.365413	0.631955	0.984098	0.0329337	0.999701	0.0231658	0.11161	0.179596	0.210232	0.332403	0.371902
ARHGAP12	0.709851	0.561289	0.99972	0.999725	0.272885	0.578051	0.99902	0.978777	0.978777	0.40042	0.266249	0.964509	0.998719	0.887004	0.928111	0.230119	0.269477	0.811907	0.882328	0.608964	0.84893	0.812334	0.93008	0.808018	0.920948	0.959809	0.703584	0.971087	0.977293	0.882681	0.987774	0.971125	0.987332	0.839392	0.99574	0.97815	0.511589	0.999701	0.396061	0.634404	0.621361	0.505035	0.556503	0.730849
ARHGAP15	0.618577	0.561289	0.99972	0.999725	0.67331	0.712812	0.99902	0.94994	0.94994	0.948627	0.656556	0.880045	0.998719	0.790874	0.955944	0.91786	0.734123	0.861763	0.897279	0.985786	0.824456	0.789731	0.676184	0.834943	0.951806	0.846515	0.857948	0.705109	0.968877	0.986069	0.954117	0.809252	0.992726	0.99231	0.860953	0.997738	0.940465	0.999701	0.691113	0.92387	0.477122	0.908277	0.873127	0.905179
ARHGAP15-AS1	0.784001	0.861132	0.99972	0.999725	0.220219	0.948318	0.99902	0.938228	0.938228	0.805028	0.746715	0.34894	0.998719	0.820258	0.928111	0.927857	0.842956	0.937684	0.745154	0.783253	0.936258	0.809642	0.917711	0.808018	0.424442	0.789659	0.208293	0.397644	0.967167	0.931679	0.996017	0.99554	0.967433	0.788192	0.99945	0.956846	0.971799	0.999701	0.725004	0.851661	0.764667	0.794951	0.993191	0.948709
ARHGAP17	0.852314	0.711921	0.99972	0.999725	0.206286	0.619606	0.99902	0.938228	0.938228	0.755946	0.942385	0.811308	0.998719	0.913259	0.928111	0.875149	0.328556	0.940233	0.940982	0.885507	0.957844	0.944062	0.936136	0.89064	0.488973	0.580748	0.653333	0.645124	0.766114	0.964563	0.870783	0.806443	0.677818	0.806114	0.794803	0.997738	0.876574	0.999701	0.697437	0.863286	0.90052	0.861508	0.787305	0.90546
ARHGAP18	0.596326	0.622828	0.99972	0.999725	0.0841354	0.897464	0.99902	0.947854	0.947854	0.383947	0.620918	0.913935	0.998719	0.763572	0.928111	0.873405	0.723131	0.739127	0.844521	0.83585	0.558369	0.939153	0.947671	0.850718	0.682445	0.956434	0.734614	0.698949	0.976895	0.997396	0.946442	0.911198	0.942533	0.874938	0.910425	0.997738	0.650763	0.999701	0.521417	0.709938	0.539052	0.503497	0.613479	0.857387
ARHGAP19	0.752305	0.893021	0.99972	0.999725	0.014183	0.399428	0.99902	0.938228	0.938228	0.155637	0.0606452	0.846241	0.998719	0.711074	0.946432	0.364658	0.208489	0.322348	0.485629	0.396748	0.404375	0.802716	0.630297	0.746509	0.383013	0.521326	0.363042	0.329859	0.694206	0.83304	0.653314	0.753928	0.58937	0.474912	0.659267	0.997738	0.273727	0.999915	0.104265	0.265179	0.359823	0.324321	0.316779	0.582359
ARHGAP21	0.995759	0.793988	0.99972	0.999725	0.898123	0.712812	0.99902	0.938228	0.938228	0.945461	0.866936	0.377588	0.998719	0.727901	0.928111	0.689711	0.447386	0.857439	0.933734	0.99697	0.601201	0.996872	0.930786	0.957161	0.35358	0.820625	0.518386	0.521379	0.913471	0.895147	0.987295	0.809414	0.82518	0.648828	0.752246	0.960853	0.826364	0.999701	0.279649	0.868141	0.492834	0.889246	0.997195	0.895863
ARHGAP22	0.58938	0.708876	0.99972	0.999725	0.760711	0.437521	0.99902	0.985054	0.985054	0.761531	0.470626	0.526386	0.998719	0.919129	0.995786	0.370978	0.407462	0.734215	0.525549	0.842679	0.464162	0.471381	0.482726	0.5085	0.140119	0.428824	0.115335	0.105843	0.237238	0.718361	0.353026	0.67713	0.406659	0.338065	0.518085	0.997738	0.59127	0.999701	0.154889	0.899008	0.473787	0.511608	0.641389	0.757791
ARHGAP23	0.902139	0.90647	0.99972	0.999725	0.681629	0.965469	0.99902	0.938559	0.938559	0.630823	0.426853	0.156043	0.998719	0.389283	0.957193	0.521538	0.965487	0.817697	0.877943	0.928038	0.973747	0.984148	0.990156	0.947276	0.903306	0.929105	0.886982	0.991288	0.854645	0.852188	0.887886	0.737637	0.79954	0.70569	0.679104	0.997738	0.498007	0.999701	0.344171	0.616614	0.82015	0.933046	0.84805	0.969152
ARHGAP24	0.871426	0.878855	0.99972	0.999725	0.84548	0.805365	0.99902	0.980962	0.980962	0.980025	0.321261	0.433908	0.998719	0.785253	0.969272	0.829013	0.363381	0.733867	0.807094	0.683618	0.758614	0.98054	0.984655	0.977681	0.927966	0.863391	0.745347	0.834661	0.828763	0.91468	0.910845	0.835885	0.776975	0.531684	0.759987	0.997738	0.562657	0.999701	0.273659	0.518804	0.815533	0.886696	0.78217	0.982028
ARHGAP25	0.58938	0.76956	0.99972	0.999725	0.00297034	0.208823	0.99902	0.938228	0.938228	0.012105	0.0155016	0.979661	0.998719	0.892413	0.928111	0.636353	0.871765	0.371806	0.207782	0.553034	0.249823	0.661188	0.725462	0.624035	0.405767	0.452003	0.276491	0.316805	0.583234	0.929062	0.50858	0.882755	0.47377	0.654456	0.819131	0.997738	0.206359	0.999701	0.146868	0.35981	0.502166	0.178144	0.203903	0.417357
ARHGAP26	0.581289	0.784893	0.99972	0.999725	2.76e-06	0.0924249	0.99902	0.940052	0.940052	0.00106462	0.00410867	0.927089	0.998719	0.742855	0.928111	0.197752	0.362078	0.132009	0.169109	0.314332	0.261747	0.209244	0.344178	0.208749	0.0534025	0.0756602	0.0653317	0.0423127	0.212613	0.730117	0.315178	0.718435	0.204201	0.385655	0.581623	0.904254	0.072831	0.999701	0.0281802	0.374103	0.385369	0.0488409	0.10521	0.175816
ARHGAP26-IT1	0.681517	0.915163	0.99972	0.999725	0.00088964	0.148632	0.99902	0.983873	0.983873	0.0378352	0.0209337	0.246012	0.998719	0.262095	0.965843	0.177735	0.102969	0.167281	0.444294	0.396748	0.185923	0.547012	0.374767	0.373847	0.0937353	0.297738	0.0909143	0.0592505	0.459655	0.667181	0.46518	0.675096	0.395059	0.237339	0.481335	0.984098	0.0830051	0.999701	0.0325964	0.302079	0.292139	0.0751472	0.118101	0.215432
ARHGAP27	0.954126	0.96792	0.99972	0.999725	0.012595	0.597977	0.99902	0.930326	0.930326	0.0258955	0.142031	0.664441	0.998719	0.659902	0.928111	0.206818	0.264137	0.103647	0.225808	0.472691	0.636128	0.480154	0.751369	0.431339	0.457415	0.367434	0.331253	0.372295	0.207825	0.930495	0.305362	0.677309	0.24164	0.448414	0.604693	0.880406	0.261914	0.999701	0.272766	0.23247	0.749273	0.191668	0.299371	0.242832
ARHGAP27P1	0.97468	0.983713	0.99972	0.999725	0.0180219	0.349131	0.99902	0.948579	0.948579	0.0469065	0.238993	0.642482	0.998719	0.747982	0.991759	0.529912	0.312239	0.260405	0.331151	0.420874	0.546652	0.46613	0.635426	0.510236	0.55168	0.344786	0.428655	0.38372	0.31113	0.947877	0.420075	0.779671	0.424584	0.630001	0.739397	0.875645	0.660324	0.999701	0.375208	0.506314	0.912888	0.331124	0.28384	0.336179
ARHGAP27P1-BPTFP1-KPNA2P3	0.952656	0.859041	0.99972	0.999725	0.00193729	0.489237	0.99902	0.960314	0.960314	0.0484374	0.0312108	0.825823	0.998719	0.514284	0.928111	0.177659	0.13135	0.304648	0.54192	0.524717	0.240937	0.456153	0.406158	0.441943	0.0677188	0.196696	0.127101	0.0816167	0.330164	0.862143	0.436792	0.698128	0.309497	0.441671	0.60498	0.871029	0.272846	0.999701	0.0661965	0.231479	0.475653	0.234694	0.409763	0.479213
ARHGAP29	0.615297	0.779985	0.99972	0.999725	0.0251433	0.975653	0.99902	0.948579	0.948579	0.546557	0.81417	0.807222	0.998719	0.981791	0.948999	0.738767	0.910495	0.695635	0.846221	0.873808	0.810959	0.991416	0.968403	0.976156	0.765602	0.908107	0.50965	0.693533	0.724719	0.836127	0.880919	0.83544	0.685971	0.92761	0.818929	0.997738	0.952316	0.999701	0.953343	0.81787	0.591517	0.893848	0.900921	0.991523
ARHGAP30	0.873321	0.736458	0.99972	0.999725	0.661156	0.613831	0.99902	0.996897	0.996897	0.613301	0.476066	0.412626	0.998719	0.891529	0.928111	0.546964	0.880095	0.993798	0.734969	0.853032	0.718499	0.970793	0.941383	0.987588	0.974952	0.950013	0.695479	0.896352	0.980414	0.997396	0.902931	0.963883	0.904582	0.726146	0.927757	0.967774	0.703925	0.999701	0.60192	0.346365	0.737224	0.93203	0.720722	0.991533
ARHGAP31	0.729715	0.562192	0.99972	0.999725	0.43999	0.641558	0.99902	0.938228	0.938228	0.382045	0.442584	0.592284	0.998719	0.803431	0.937621	0.7843	0.591781	0.936866	0.931812	0.859176	0.9091	0.872982	0.944149	0.930797	0.801841	0.873782	0.960172	0.960064	0.997258	0.969665	0.969272	0.862164	0.992726	0.815309	0.84957	0.993832	0.684067	0.999701	0.924513	0.467147	0.666742	0.678983	0.832961	0.741784
ARHGAP32	0.727747	0.629842	0.99972	0.999725	0.664652	0.305544	0.99902	0.973709	0.973709	0.388734	0.816637	0.948738	0.998719	0.986029	0.96176	0.976511	0.0953083	0.747976	0.99302	0.957142	0.841144	0.919952	0.723249	0.964623	0.497825	0.810017	0.376228	0.43555	0.972121	0.936373	0.965583	0.829508	0.90517	0.626641	0.777182	0.99913	0.854169	0.999701	0.875109	0.990255	0.848944	0.907125	0.825631	0.87076
ARHGAP33	NA	NA	NA	NA	NA	NA	NA	NA	NA	NA	NA	NA	NA	NA	NA	NA	NA	NA	NA	NA	NA	NA	NA	NA	NA	NA	NA	NA	NA	NA	NA	NA	NA	NA	NA	NA	NA	NA	NA	NA	NA	NA	NA	NA
ARHGAP35	0.753149	0.580251	0.99972	0.999725	0.952324	0.839623	0.99902	0.996897	0.996897	0.678492	0.599298	0.492229	0.998719	0.798119	0.928111	0.709253	0.323797	0.467167	0.932975	0.712689	0.609798	0.901493	0.939251	0.951535	0.570956	0.925059	0.862172	0.766254	0.974685	0.909934	0.996324	0.773438	0.886611	0.671437	0.723563	0.993832	0.765141	0.999701	0.2594	0.294966	0.356293	0.888956	0.915388	0.979581
ARHGAP4	0.881398	0.996061	0.99972	0.999725	0.768235	0.980485	0.99902	0.933058	0.933058	0.887801	0.78225	0.539641	0.998719	0.966154	0.991953	0.945584	0.573499	0.997965	0.826951	0.942519	0.68968	0.883831	0.744915	0.915956	0.341356	0.960115	0.665134	0.513359	0.780994	0.87428	0.874844	0.953322	0.94826	0.987207	0.912458	0.997738	0.846976	0.999701	0.425197	0.807176	0.402609	0.995898	0.953231	0.946246
ARHGAP42	0.73027	0.603684	0.99972	0.999725	0.540797	0.88494	0.99902	0.944256	0.944256	0.947379	0.906002	0.109289	0.998719	0.390862	0.96745	0.636353	0.792716	0.997945	0.868183	0.85506	0.835411	0.700673	0.684789	0.865162	0.902431	0.649652	0.78116	0.697073	0.993675	0.964563	0.920371	0.82564	0.980494	0.666384	0.792888	0.997738	0.846936	0.999701	0.764651	0.660853	0.722915	0.99115	0.877138	0.981091
ARHGAP45	0.771883	0.78016	0.99972	0.999725	0.981982	0.969272	0.99902	0.930326	0.930326	0.757289	0.892392	0.234254	0.998719	0.559407	0.98486	0.675262	0.870824	0.605853	0.696318	0.960883	0.830724	0.999312	0.882588	0.998844	0.775743	0.998958	0.962886	0.853743	0.837224	0.999567	0.88648	0.86456	0.849256	0.700407	0.853493	0.997738	0.996732	0.999701	0.935464	0.805055	0.738752	0.828062	0.816065	0.876426
ARHGAP5	0.87478	0.727978	0.99972	0.999725	0.343323	0.82683	0.99902	0.968213	0.968213	0.229985	0.542346	0.986585	0.998719	0.999366	0.928111	0.380799	0.651537	0.668573	0.821073	0.922281	0.792818	0.870824	0.989285	0.750227	0.709189	0.650153	0.691935	0.815787	0.640153	0.9937	0.500662	0.850407	0.587562	0.792704	0.858559	0.997738	0.687203	0.999701	0.65901	0.312944	0.851637	0.772288	0.981979	0.971047
ARHGAP6	0.628635	0.774252	0.99972	0.999725	0.878201	0.613297	0.99902	0.930326	0.930326	0.750941	0.870498	0.567074	0.998719	0.498236	0.928111	0.843108	0.503419	0.940833	0.679698	0.861167	0.972754	0.833145	0.67	0.560071	0.466112	0.787061	0.893288	0.607526	0.94737	0.760826	0.808611	0.691547	0.831074	0.547903	0.60498	0.918305	0.973765	0.999701	0.772049	0.796839	0.804614	0.963632	0.971126	0.998716
ARHGAP9	0.654515	0.689034	0.99972	0.999725	0.000730976	0.159591	0.99902	0.930326	0.930326	0.000866182	0.00656035	0.655558	0.998719	0.596666	0.928111	0.181203	0.407124	0.0673729	0.169109	0.314332	0.284926	0.178496	0.523125	0.208749	0.237951	0.0828037	0.208033	0.178451	0.0845383	0.852011	0.126555	0.677731	0.108405	0.453531	0.591718	0.686791	0.125048	0.999701	0.0500008	0.540688	0.61632	0.0532994	0.157418	0.126916
ARHGDIA	0.674502	0.620017	0.99972	0.999725	0.725643	0.790377	0.99902	0.998574	0.998574	0.967817	0.737484	0.401197	0.998719	0.750015	0.928111	0.644388	0.897945	0.501403	0.901862	0.975	0.745946	0.93513	0.854616	0.88365	0.919773	0.856173	0.794405	0.759051	0.777456	0.904583	0.873348	0.905467	0.81929	0.961512	0.966568	0.984098	0.627138	0.999701	0.739668	0.934398	0.360616	0.956692	0.953735	0.985049
ARHGDIB	0.867892	0.926875	0.99972	0.999725	0.939178	0.914753	0.99902	0.940052	0.940052	0.863672	0.627879	0.804305	0.998719	0.75617	0.928111	0.65322	0.909253	0.969145	0.705245	0.854668	0.898791	0.98133	0.88502	0.969411	0.99736	0.884427	0.830592	0.996741	0.923056	0.908024	0.844068	0.948393	0.787709	0.902418	0.901237	0.993614	0.750732	0.999701	0.625476	0.571366	0.860694	0.894454	0.969874	0.984722
ARHGEF1	0.895246	0.752505	0.99972	0.999725	0.789961	0.802514	0.99902	0.938228	0.938228	0.974121	0.722588	0.447588	0.998719	0.803635	0.94997	0.740673	0.866969	0.651739	0.874028	0.964264	0.876	0.995076	0.703276	0.999375	0.672189	0.984687	0.836994	0.625108	0.791741	0.920126	0.87689	0.908129	0.845361	0.787382	0.938459	0.997738	0.719672	0.999701	0.595867	0.851506	0.844243	0.946431	0.962256	0.980931
ARHGEF10	0.73027	0.947625	0.99972	0.999725	0.154068	0.826832	0.99902	0.930326	0.930326	0.821759	0.939298	0.706434	0.998719	0.597245	0.944548	0.572114	0.671313	0.61412	0.970002	0.831418	0.672578	0.933672	0.941578	0.957143	0.691225	0.953597	0.819006	0.905871	0.990071	0.971102	0.982401	0.96671	0.913772	0.970062	0.995043	0.997738	0.912335	0.999701	0.70638	0.897583	0.149079	0.839058	0.778524	0.897247
ARHGEF10L	0.581636	0.559888	0.99972	0.999725	0.287489	0.961131	0.99902	0.971678	0.971678	0.907854	0.921076	0.274627	0.998719	0.456551	0.928111	0.699174	0.528196	0.788171	0.63617	0.810867	0.916001	0.888071	0.798439	0.88365	0.821072	0.974446	0.751343	0.732613	0.836158	0.986248	0.766905	0.773438	0.776975	0.761326	0.772339	0.88481	0.81467	0.999701	0.606166	0.264085	0.771393	0.966497	0.873907	0.948821
ARHGEF11	0.92967	0.787316	0.99972	0.999725	0.126876	0.568419	0.99902	0.989008	0.989008	0.205947	0.170208	0.532683	0.998719	0.444013	0.937651	0.165142	0.104044	0.404885	0.392794	0.49017	0.193104	0.629398	0.728716	0.539156	0.193526	0.222029	0.257195	0.294189	0.230159	0.862852	0.292348	0.675096	0.197323	0.405003	0.553361	0.967222	0.318512	0.999701	0.118991	0.539174	0.563493	0.585713	0.614646	0.690596
ARHGEF12	0.681517	0.675204	0.99972	0.999725	0.778625	0.713684	0.99902	0.939163	0.939163	0.735342	0.742395	0.256155	0.998719	0.385048	0.928111	0.850022	0.432558	0.998397	0.642821	0.904095	0.911992	0.992653	0.949442	0.937029	0.981505	0.998775	0.705308	0.849384	0.835536	0.933435	0.780466	0.773438	0.804355	0.70752	0.742183	0.993614	0.812922	0.999701	0.750012	0.945759	0.774877	0.963632	0.85673	0.998367
ARHGEF17	0.983831	0.7312	0.99972	0.999725	0.952336	0.956334	0.99902	0.979501	0.979501	0.974545	0.895292	0.293705	0.998719	0.832442	0.928111	0.871732	0.749226	0.807868	0.895276	0.834486	0.861168	0.981014	0.956695	0.991165	0.93189	0.935457	0.994292	0.907596	0.99491	0.968333	0.870367	0.959334	0.883702	0.872732	0.9342	0.997738	0.918641	0.999701	0.599804	0.666645	0.847999	0.853571	0.911233	0.895857
ARHGEF18	0.817075	0.700076	0.99972	0.999725	0.182626	0.675801	0.99902	0.978944	0.978944	0.82545	0.610064	0.29024	0.998719	0.468379	0.997797	0.489024	0.630927	0.743644	0.95467	0.985883	0.733391	0.98943	0.925481	0.942343	0.943942	0.923393	0.92925	0.998162	0.790551	0.978678	0.892098	0.773438	0.802853	0.589506	0.743304	0.997738	0.666706	0.999701	0.624919	0.877446	0.708006	0.746951	0.891932	0.957037
ARHGEF19	0.662281	0.86726	0.99972	0.999725	0.994253	0.614451	0.99902	0.930326	0.930326	0.328532	0.511017	0.958357	0.998719	0.988431	0.991365	0.99976	0.45795	0.683822	0.506605	0.917698	0.689925	0.628673	0.93889	0.590192	0.702064	0.479925	0.608265	0.724862	0.481245	0.997396	0.465922	0.70945	0.513676	0.587052	0.68682	0.837683	0.447157	0.999701	0.363285	0.291427	0.587915	0.769758	0.734974	0.735644
ARHGEF2	0.979536	0.847591	0.99972	0.999725	0.630738	0.943152	0.99902	0.980962	0.980962	0.641466	0.591509	0.574212	0.998719	0.796278	0.928111	0.181203	0.590262	0.490176	0.845235	0.86025	0.834104	0.883831	0.961551	0.822329	0.69428	0.665766	0.542611	0.717009	0.634474	0.967832	0.683069	0.816688	0.555532	0.683105	0.789376	0.997738	0.725553	0.999701	0.614846	0.418964	0.858671	0.831529	0.864195	0.956915
ARHGEF2-AS2	0.702929	0.755347	0.99972	0.999725	0.941121	0.85951	0.99902	0.94284	0.94284	0.930981	0.652514	0.880045	0.998719	0.780302	0.980032	0.632295	0.329783	0.919244	0.838094	0.964859	0.416403	0.867326	0.919933	0.695431	0.526264	0.655745	0.664519	0.700175	0.520242	0.83304	0.708881	0.722007	0.569926	0.714327	0.664189	0.997738	0.814627	0.999701	0.520283	0.996932	0.806393	0.88153	0.850299	0.961914
ARHGEF28	0.90563	0.891543	0.99972	0.999725	0.205357	0.5969	0.99902	0.961049	0.961049	0.413977	0.9599	0.880045	0.998719	0.801907	0.995786	0.603721	0.929447	0.805371	0.628323	0.707083	0.947829	0.860522	0.746205	0.79854	0.460714	0.996217	0.419584	0.463813	0.82718	0.990804	0.948963	0.960103	0.79954	0.899623	0.98102	0.993832	0.912082	0.999701	0.970373	0.823255	0.591045	0.213326	0.541298	0.518688
ARHGEF3	0.723529	0.714524	0.99972	0.999725	0.0598735	0.567935	0.99902	0.985054	0.985054	0.865364	0.90269	0.318755	0.998719	0.722062	0.951487	0.959738	0.955522	0.975778	0.854549	0.857256	0.976446	0.738321	0.796077	0.847066	0.988289	0.875221	0.864577	0.756904	0.90681	0.997396	0.940269	0.995241	0.95581	0.969794	0.988592	0.984098	0.916735	0.999701	0.464115	0.262591	0.310382	0.614653	0.862568	0.807557
ARHGEF35	0.742906	0.912961	0.99972	0.999725	0.627225	0.679319	0.99902	0.930326	0.930326	0.99459	0.665986	0.954591	0.999038	0.977584	0.969538	0.993959	0.840794	0.84222	0.928396	0.982597	0.695656	0.958609	0.941383	0.965801	0.621496	0.923256	0.859057	0.858558	0.987025	0.980283	0.953722	0.960713	0.94306	0.996255	0.980438	0.988584	0.698621	0.999701	0.713717	0.88997	0.826532	0.772288	0.839194	0.863698
ARHGEF35-AS1	0.961922	0.797381	0.99972	0.999725	0.277208	0.749195	0.99902	0.930326	0.930326	0.38773	0.621975	0.952281	0.998719	0.789107	0.983137	0.745838	0.877925	0.718858	0.722025	0.510008	0.976268	0.93942	0.892293	0.933229	0.966941	0.97749	0.904085	0.894777	0.974139	0.996643	0.973395	0.898722	0.925973	0.997922	0.926335	0.843033	0.875199	0.999701	0.949256	0.263085	0.970988	0.966172	0.929426	0.920807
ARHGEF37	0.828295	0.604252	0.99972	0.999725	0.931057	0.374659	0.99902	0.930326	0.930326	0.267465	0.639729	0.104906	0.998719	0.393358	0.974334	0.745838	0.861981	0.367318	0.71566	0.743445	0.987759	0.91708	0.943084	0.811632	0.628173	0.795193	0.969822	0.89759	0.494566	0.74835	0.475822	0.67713	0.448801	0.477737	0.566144	0.997738	0.383033	0.999701	0.342035	0.860918	0.664993	0.692107	0.684429	0.843682
ARHGEF40	0.778786	0.820234	0.99972	0.999725	0.00348896	0.0955609	0.99902	0.930326	0.930326	0.00170376	0.00900979	0.640984	0.998719	0.658491	0.931654	0.177659	0.373204	0.0909559	0.0205	0.404003	0.337371	0.460838	0.632937	0.423205	0.255792	0.201936	0.0991974	0.148606	0.265268	0.904583	0.302795	0.704094	0.276229	0.44346	0.612792	0.890728	0.0477359	0.999701	0.0744824	0.392308	0.429327	0.0431581	0.0422458	0.0501027
ARHGEF5	0.808838	0.659765	0.99972	0.999725	0.852415	0.9405	0.99902	0.950451	0.950451	0.930649	0.892168	0.746076	0.998719	0.689099	0.928111	0.870104	0.307874	0.508607	0.916454	0.97163	0.610922	0.988524	0.941578	0.952321	0.242181	0.856786	0.516021	0.527493	0.931878	0.962611	0.924272	0.82564	0.776975	0.919589	0.831749	0.997738	0.907995	0.999701	0.812548	0.822753	0.449992	0.869029	0.902936	0.913464
ARHGEF6	0.916472	0.746902	0.99972	0.999725	0.899796	0.927492	0.99902	0.980962	0.980962	0.980633	0.577693	0.387088	0.998719	0.593262	0.977201	0.478803	0.585761	0.913729	0.976262	0.875139	0.711898	0.805153	0.988589	0.822904	0.791782	0.904312	0.832836	0.866955	0.930954	0.952654	0.968606	0.901044	0.982601	0.846848	0.874706	0.97553	0.663236	0.999701	0.379652	0.383999	0.455933	0.932827	0.997884	0.871279
ARHGEF7	0.947511	0.727807	0.99972	0.999725	0.485432	0.803962	0.99902	0.930326	0.930326	0.562819	0.469156	0.33154	0.998719	0.57949	0.928111	0.364582	0.297763	0.469593	0.984179	0.874161	0.681577	0.923478	0.579238	0.811632	0.268468	0.659596	0.355396	0.246361	0.811475	0.74835	0.870165	0.67713	0.713717	0.448414	0.553781	0.997738	0.869904	0.999701	0.222016	0.83321	0.296598	0.958389	0.986387	0.981249
ARHGEF9	0.615297	0.568974	0.99972	0.999725	0.00569767	0.296065	0.99902	0.96419	0.96419	0.299018	0.234195	0.683481	0.998719	0.730905	0.928111	0.827981	0.982143	0.505221	0.530259	0.5915	0.602002	0.786173	0.761756	0.89717	0.808886	0.729541	0.721446	0.679083	0.811293	0.885226	0.798586	0.862366	0.747599	0.798367	0.805547	0.695249	0.423535	0.999701	0.554712	0.96546	0.913481	0.357736	0.599749	0.490201
ARID1A	0.994317	0.935928	0.99972	0.999725	0.995653	0.770489	0.99902	0.996897	0.996897	0.935305	0.99739	0.542557	0.998719	0.845815	0.928111	0.495541	0.616635	0.748048	0.961576	0.969979	0.809781	0.886774	0.985702	0.861254	0.737956	0.633967	0.879957	0.946446	0.675817	0.997396	0.816872	0.898722	0.673356	0.920142	0.913426	0.997738	0.871239	0.999701	0.887747	0.955798	0.920322	0.96578	0.95138	0.989411
ARID1B	0.686281	0.603684	0.99972	0.999725	0.353442	0.815601	0.99902	0.930326	0.930326	0.724786	0.969639	0.53995	0.998719	0.854505	0.928111	0.561004	0.720825	0.934307	0.969806	0.912177	0.819032	0.754938	0.639776	0.732403	0.415012	0.436027	0.422969	0.379644	0.533299	0.786801	0.842531	0.740442	0.517611	0.55719	0.654445	0.997738	0.975964	0.999701	0.744187	0.999876	0.76979	0.995144	0.932673	0.972851
ARID2	0.970936	0.97624	0.99972	0.999725	0.980228	0.770382	0.99902	0.930326	0.930326	0.709653	0.868089	0.652801	0.998719	0.833319	0.928111	0.709253	0.408164	0.958104	0.708953	0.999499	0.850549	0.913329	0.87828	0.912861	0.915876	0.980093	0.704494	0.80093	0.941216	0.96902	0.810174	0.968814	0.922092	0.928974	0.99617	0.997738	0.84659	0.999701	0.769491	0.888348	0.721697	0.954444	0.996616	0.987802
ARID3A	0.822689	0.817622	0.99972	0.999725	0.00267255	0.389239	0.99902	0.930326	0.930326	0.0477207	0.0706378	0.370407	0.998719	0.606627	0.941801	0.285714	0.191879	0.192538	0.227734	0.261496	0.233387	0.692294	0.630297	0.756767	0.378565	0.509003	0.197197	0.225366	0.417914	0.837673	0.351713	0.733782	0.372381	0.417707	0.617013	0.96935	0.15974	0.999701	0.128224	0.200661	0.423226	0.162191	0.127529	0.360199
ARID3B	0.871041	0.96734	0.99972	0.999725	0.088583	0.852564	0.99902	0.972103	0.972103	0.274144	0.522035	0.770463	0.998719	0.917468	0.928111	0.521196	0.186795	0.178932	0.420634	0.577138	0.324534	0.613631	0.794699	0.501513	0.295626	0.342637	0.298168	0.34856	0.31113	0.90987	0.440993	0.698128	0.34093	0.448414	0.624649	0.997298	0.710093	0.999701	0.331551	0.429437	0.689279	0.411785	0.591694	0.473606
ARID4A	0.615297	0.785007	0.99972	0.999725	0.0264829	0.362066	0.99902	0.935952	0.935952	0.290214	0.33792	0.889702	0.998719	0.820807	0.94997	0.769844	0.65409	0.865024	0.835205	0.745616	0.602002	0.812046	0.754594	0.875096	0.522692	0.812837	0.415972	0.393545	0.968877	0.981423	0.952736	0.881184	0.982334	0.95878	0.940623	0.997738	0.589711	0.999701	0.417408	0.83065	0.705649	0.581115	0.466122	0.744948
ARID4B	0.645868	0.722303	0.99972	0.999725	0.0360845	0.418888	0.99902	0.944256	0.944256	0.350762	0.338524	0.959077	0.998719	0.87862	0.970708	0.67599	0.792047	0.81749	0.850475	0.645233	0.540463	0.827633	0.787265	0.913636	0.540281	0.89833	0.506408	0.450656	0.897319	0.997396	0.916851	0.849439	0.935895	0.98989	0.892381	0.997738	0.535639	0.999701	0.340016	0.94482	0.638946	0.637729	0.539884	0.788125
ARID5A	0.895926	0.903019	0.99972	0.999725	0.986442	0.993176	0.99902	0.938228	0.938228	0.91504	0.539346	0.674854	0.998719	0.809185	0.954978	0.462055	0.878286	0.970194	0.845066	0.759387	0.80628	0.940655	0.592075	0.898248	0.310561	0.861611	0.687725	0.462979	0.934443	0.803133	0.92074	0.850407	0.967189	0.873395	0.790509	0.997738	0.854085	0.999701	0.590401	0.887926	0.520562	0.833274	0.745359	0.796459
ARID5B	0.863468	0.666397	0.99972	0.999725	0.104027	0.62151	0.99902	0.938228	0.938228	0.267859	0.846709	0.331691	0.998719	0.489846	0.972525	0.622922	0.72539	0.779087	0.683444	0.920154	0.89848	0.776361	0.995217	0.87502	0.935509	0.845201	0.891169	0.934219	0.90062	0.894494	0.933822	0.862366	0.958318	0.702935	0.79741	0.974554	0.916735	0.999701	0.905292	0.780523	0.781643	0.716096	0.916667	0.813754
ARIH1	0.790766	0.785007	0.99972	0.999725	0.634892	0.99083	0.99902	0.959257	0.959257	0.880332	0.729671	0.398026	0.998719	0.541598	0.938619	0.512658	0.177994	0.709047	0.96341	0.921245	0.840745	0.934742	0.702777	0.937029	0.481732	0.768301	0.217772	0.335573	0.937455	0.851158	0.982862	0.861152	0.875677	0.519063	0.752949	0.985371	0.78868	0.999701	0.406452	0.579401	0.752697	0.863748	0.850299	0.925561
ARIH2	0.62219	0.793743	0.99972	0.999725	0.0674688	0.96609	0.99902	0.955244	0.955244	0.118685	0.507439	0.428123	0.998719	0.65656	0.978645	0.955879	0.928866	0.723107	0.726483	0.816731	0.621858	0.881962	0.995873	0.7358	0.662101	0.914411	0.994581	0.898469	0.893067	0.967832	0.811556	0.906614	0.965433	0.901082	0.897973	0.984098	0.986289	0.999701	0.787362	0.782446	0.649056	0.684165	0.725735	0.798171
ARIH2OS	0.894261	0.965134	0.99972	0.999725	0.237562	0.880492	0.99902	0.980774	0.980774	0.565667	0.37366	0.628862	0.999038	0.858005	0.928111	0.847971	0.220766	0.298761	0.638952	0.786996	0.427119	0.937394	0.927054	0.982271	0.448487	0.716117	0.383921	0.463137	0.893007	0.978131	0.930704	0.893812	0.795797	0.644206	0.854784	0.986908	0.518522	0.999701	0.203645	0.666925	0.407152	0.704856	0.473671	0.86356
ARL1	0.910168	0.692011	0.99972	0.999725	0.827687	0.992664	0.99902	0.944256	0.944256	0.783641	0.837752	0.854317	0.998719	0.969749	0.946136	0.59995	0.447438	0.768988	0.886981	0.898306	0.842163	0.795426	0.895143	0.79854	0.850555	0.614579	0.421954	0.606127	0.797264	0.973141	0.88648	0.862366	0.747599	0.640854	0.854708	0.997738	0.898577	0.999701	0.992445	0.809389	0.786603	0.956676	0.946076	0.985311
ARL10	0.581289	0.559888	0.99972	0.999725	0.254302	0.696588	0.99902	0.980157	0.980157	0.776469	0.905673	0.711729	0.998719	0.850827	0.939938	0.985658	0.160099	0.691022	0.910623	0.913163	0.955884	0.957862	0.957869	0.996231	0.688452	0.819576	0.91062	0.937617	0.892967	0.837673	0.941289	0.722007	0.811491	0.649995	0.656105	0.997738	0.988521	0.999701	0.745369	0.589438	0.609852	0.959209	0.96612	0.994016
ARL11	0.581289	0.615681	0.99972	0.999725	2.06e-06	0.0184468	0.99902	0.938228	0.938228	0.000173814	0.000133979	0.642147	0.998719	0.854513	0.941801	0.62237	0.946367	0.410426	0.0589518	0.19601	0.153555	0.374632	0.575028	0.423205	0.255122	0.219524	0.166328	0.150199	0.130249	0.83304	0.156145	0.733782	0.170961	0.465134	0.638292	0.83307	0.0224908	0.999701	0.027201	0.726645	0.394947	0.0417881	0.108634	0.189436
ARL13B	0.581289	0.559888	0.99972	0.999725	0.319217	0.853323	0.99902	0.967245	0.967245	0.67983	0.929603	0.152352	0.998719	0.349967	0.949433	0.300269	0.845343	0.728408	0.990227	0.942485	0.911177	0.676709	0.801049	0.776064	0.765958	0.696496	0.664972	0.694273	0.931878	0.990804	0.982862	0.952251	0.955027	0.884508	0.940963	0.997738	0.981719	0.999701	0.950502	0.579738	0.935822	0.693506	0.796224	0.796132
ARL14EP	0.723529	0.586832	0.99972	0.999725	0.317924	0.928136	0.99902	0.977549	0.977549	0.507851	0.645318	0.79617	0.998719	0.678235	0.928111	0.181203	0.0884938	0.385218	0.743555	0.800704	0.67269	0.993337	0.881363	0.976156	0.617608	0.671524	0.475214	0.598554	0.828743	0.927009	0.897004	0.760841	0.754946	0.574553	0.702931	0.984098	0.741886	0.999701	0.403368	0.275492	0.802254	0.741147	0.836342	0.801277
ARL15	0.980109	0.956681	0.99972	0.999725	0.140201	0.831717	0.99902	0.988665	0.988665	0.418786	0.461503	0.918692	0.998719	0.697313	0.943487	0.324243	0.582152	0.866583	0.947562	0.729337	0.546652	0.758713	0.405174	0.915897	0.81272	0.642122	0.357333	0.344717	0.667263	0.851296	0.962015	0.869303	0.845361	0.660489	0.788134	0.984098	0.710962	0.999701	0.362816	0.457109	0.781276	0.742931	0.884267	0.764092
ARL16	0.967817	0.978202	0.99972	0.999725	0.147813	0.788276	0.99902	0.980962	0.980962	0.686548	0.279505	0.81823	0.998719	0.977644	0.928111	0.694883	0.0645873	0.303887	0.618786	0.377977	0.240826	0.922064	0.562422	0.888232	0.136342	0.630419	0.14776	0.12922	0.909888	0.727966	0.840187	0.678825	0.749111	0.417707	0.566144	0.997738	0.443616	0.999701	0.149652	0.264032	0.169511	0.291992	0.385425	0.704916
ARL17A	0.837795	0.620017	0.99972	0.999725	0.556687	0.308961	0.99902	0.938559	0.938559	0.537968	0.871281	0.84963	0.998719	0.883386	0.978645	0.982059	0.978944	0.642154	0.738056	0.962618	0.957844	0.949948	0.981786	0.966682	0.839664	0.901606	0.908287	0.909878	0.973668	0.862852	0.997101	0.826694	0.971641	0.5809	0.747271	0.997738	0.871806	0.999701	0.892402	0.771101	0.967034	0.785074	0.662246	0.750659
ARL17B	0.799133	0.940986	0.99972	0.999725	0.754496	0.50495	0.99902	0.973709	0.973709	0.707522	0.921076	0.48206	0.998719	0.838753	0.972525	0.854207	0.748897	0.605703	0.984179	0.602983	0.908046	0.9006	0.725659	0.912874	0.816177	0.970646	0.819306	0.685707	0.931923	0.951006	0.960338	0.984317	0.981293	0.86944	0.971945	0.984098	0.961249	0.999701	0.929477	0.949965	0.691096	0.882581	0.918874	0.985311
ARL2	0.590742	0.892782	0.99972	0.999725	0.00328472	0.601944	0.99902	0.963385	0.963385	0.189163	0.318794	0.481989	0.999038	0.427083	0.928111	0.361171	0.389731	0.295313	0.824495	0.697973	0.719974	0.868539	0.592053	0.826125	0.428608	0.768169	0.318461	0.274224	0.94113	0.895147	0.987943	0.965706	0.915971	0.860393	0.968616	0.984098	0.721328	0.999701	0.441316	0.926053	0.763825	0.710422	0.677829	0.83323
ARL2BP	0.768617	0.972275	0.99972	0.999725	0.213127	0.691081	0.99902	0.963385	0.963385	0.529888	0.81997	0.432992	0.998719	0.809094	0.928111	0.973451	0.525841	0.49305	0.809536	0.958738	0.809793	0.454362	0.480719	0.420573	0.317879	0.464115	0.227749	0.195797	0.626279	0.939618	0.88648	0.859036	0.773394	0.671072	0.802593	0.984098	0.974061	0.999701	0.83553	0.764761	0.93381	0.47262	0.652555	0.5815
ARL3	0.801346	0.633722	0.99972	0.999725	0.363921	0.929874	0.99902	0.964377	0.964377	0.733971	0.561874	0.485513	0.998719	0.510378	0.951243	0.712959	0.158306	0.183614	0.987598	0.732549	0.876131	0.958084	0.904827	0.96431	0.818594	0.836558	0.81822	0.852335	0.878929	0.83304	0.901998	0.733782	0.737438	0.458846	0.634191	0.997738	0.421432	0.999701	0.501937	0.446442	0.579587	0.949646	0.997195	0.966308
ARL4A	0.723529	0.62661	0.99972	0.999725	0.374425	0.979196	0.99902	0.964847	0.964847	0.220618	0.263886	0.591992	0.998719	0.962607	0.94403	0.971535	0.874464	0.611933	0.428064	0.651431	0.473083	0.980242	0.962931	0.917012	0.354764	0.983548	0.809899	0.747342	0.803702	0.91468	0.718127	0.677309	0.736718	0.587948	0.624649	0.997738	0.37396	0.999701	0.342035	0.560828	0.368498	0.870093	0.831338	0.984474
ARL4C	0.581289	0.609493	0.99972	0.999725	0.309887	0.942722	0.99902	0.930326	0.930326	0.87979	0.839658	0.683897	0.998719	0.947148	0.987427	0.987833	0.488889	0.777369	0.975427	0.928545	0.888058	0.653317	0.505059	0.592217	0.150572	0.430455	0.198094	0.137085	0.669595	0.857523	0.766905	0.734596	0.612721	0.632814	0.674624	0.868162	0.959309	0.999701	0.730893	0.691334	0.751853	0.859172	0.992745	0.985049
ARL5A	0.831639	0.840915	0.99972	0.999725	0.403524	0.82683	0.99902	0.980157	0.980157	0.917515	0.847115	0.949532	0.998719	0.990032	0.928111	0.40248	0.444804	0.935185	0.933258	0.80578	0.897904	0.890689	0.960744	0.860832	0.963617	0.734547	0.752736	0.971821	0.691087	0.998222	0.780466	0.862366	0.7348	0.803677	0.861837	0.997738	0.911656	0.999701	0.831672	0.994642	0.705649	0.966764	0.731114	0.947318
ARL5B	0.846871	0.889605	0.99972	0.999725	0.825165	0.929656	0.99902	0.944604	0.944604	0.77991	0.803708	0.767449	0.998719	0.620808	0.928111	0.993076	0.915419	0.845984	0.950656	0.993987	0.810959	0.862091	0.896583	0.741103	0.681497	0.668368	0.630757	0.858381	0.628221	0.971102	0.514686	0.866405	0.584752	0.992956	0.919641	0.997738	0.905537	0.999701	0.912975	0.890351	0.916576	0.946284	0.853943	0.936223
ARL6	0.899667	0.971989	0.99972	0.999725	0.952336	0.428542	0.99902	0.974433	0.974433	0.965535	0.765911	0.998656	0.998719	0.784448	0.928111	0.849332	0.74787	0.940725	0.971315	0.694956	0.974365	0.993337	0.841921	0.981886	0.920598	0.98916	0.964933	0.882829	0.903903	0.883084	0.890084	0.903462	0.897843	0.937961	0.866455	0.993614	0.570846	0.999701	0.652743	0.491793	0.895219	0.931913	0.870362	0.961914
ARL6IP1	0.97984	0.725258	0.99972	0.999725	0.952996	0.716924	0.99902	0.938228	0.938228	0.744457	0.37366	0.705942	0.998719	0.91771	0.972525	0.63684	0.986647	0.440488	0.45735	0.47477	0.470929	0.868539	0.994559	0.693118	0.436604	0.802477	0.978364	0.840694	0.62115	0.951006	0.740516	0.715587	0.664081	0.818334	0.697749	0.993832	0.50549	0.999701	0.433148	0.977491	0.294063	0.671118	0.792508	0.947194
ARL6IP4	0.776544	0.736095	0.99972	0.999725	0.612586	0.969089	0.99902	0.940052	0.940052	0.938151	0.762693	0.807222	0.998719	0.571981	0.956248	0.253421	0.125782	0.772887	0.885986	0.936226	0.806332	0.990547	0.591039	0.949234	0.425483	0.697534	0.300643	0.336542	0.968877	0.885226	0.979747	0.862626	0.823942	0.622954	0.787325	0.997738	0.720916	0.999701	0.267328	0.302214	0.65386	0.901249	0.986474	0.987563
ARL6IP5	0.727747	0.748319	0.99972	0.999725	0.730055	0.885629	0.99902	0.940052	0.940052	0.744457	0.682499	0.591017	0.998719	0.54427	0.975542	0.484262	0.0863572	0.521362	0.825561	0.843817	0.753445	0.751571	0.756611	0.674995	0.232123	0.522226	0.129401	0.195453	0.673231	0.792522	0.755332	0.677731	0.662654	0.351125	0.566144	0.997738	0.691351	0.999701	0.409791	0.876824	0.701893	0.666674	0.833069	0.857994
ARL6IP6	0.962912	0.846622	0.99972	0.999725	0.784174	0.978412	0.99902	0.948974	0.948974	0.750754	0.409985	0.985949	0.998719	0.725316	0.928111	0.897709	0.139204	0.319719	0.829555	0.748198	0.428675	0.989638	0.942599	0.928342	0.292009	0.891406	0.387172	0.4184	0.973969	0.950529	0.890296	0.738213	0.858949	0.61774	0.696381	0.997738	0.594292	0.999701	0.219276	0.479294	0.156352	0.815453	0.792845	0.961914
ARL8A	0.963598	0.903991	0.99972	0.999725	0.124211	0.543913	0.99902	0.933058	0.933058	0.109131	0.11177	0.533614	0.998719	0.677642	0.928111	0.25542	0.224415	0.0752049	0.461113	0.232023	0.554824	0.712571	0.996103	0.539156	0.500212	0.414468	0.39554	0.672022	0.252571	0.862852	0.265284	0.675096	0.269955	0.458846	0.558367	0.974554	0.133893	0.999701	0.122721	0.188267	0.53206	0.458053	0.657526	0.676424
ARL8B	0.981572	0.892782	0.99972	0.999725	0.309879	0.905018	0.99902	0.930326	0.930326	0.557919	0.544414	0.81484	0.999038	0.914442	0.991365	0.992834	0.877059	0.927687	0.979635	0.951956	0.978429	0.941421	0.765839	0.972558	0.934439	0.89795	0.978472	0.84518	0.987693	0.954588	0.996797	0.971125	0.99212	0.999142	0.998179	0.854073	0.720215	0.999701	0.529491	0.410211	0.910737	0.925148	0.909278	0.940351
ARMC1	0.700894	0.880918	0.99972	0.999725	0.227238	0.536586	0.99902	0.982347	0.982347	0.443376	0.623994	0.715191	0.998719	0.772198	0.94198	0.963748	0.612226	0.555849	0.422501	0.711785	0.586358	0.358375	0.607691	0.392532	0.384674	0.433468	0.143627	0.197785	0.318189	0.929062	0.518413	0.77987	0.486232	0.484661	0.702931	0.997738	0.81059	0.999701	0.873136	0.748384	0.979008	0.545937	0.62057	0.7766
ARMC10	0.740256	0.559888	0.99972	0.999725	0.730252	0.972924	0.99902	0.961049	0.961049	0.932313	0.936639	0.578912	0.998719	0.55859	0.933631	0.392648	0.313879	0.339649	0.832261	0.994706	0.963463	0.896671	0.624778	0.84183	0.507509	0.538734	0.209039	0.290283	0.689499	0.815175	0.805287	0.677731	0.608815	0.338699	0.566144	0.997738	0.903229	0.999701	0.938106	0.305142	0.995822	0.812615	0.880803	0.835317
ARMC2	0.791123	0.719731	0.99972	0.999725	0.53915	0.580012	0.99902	0.980774	0.980774	0.961893	0.906804	0.724447	0.998719	0.780384	0.928111	0.916247	0.974195	0.978347	0.940186	0.901174	0.934871	0.709064	0.597587	0.583909	0.476734	0.615722	0.468788	0.420647	0.892967	0.911892	0.912123	0.906363	0.829458	0.940847	0.877799	0.997738	0.873271	0.999701	0.938102	0.588248	0.890212	0.587358	0.747264	0.741109
ARMC3	0.876178	0.971989	0.99972	0.999725	0.191071	0.861593	0.99902	0.995697	0.995697	0.943175	0.910595	0.484953	0.998719	0.989197	0.957193	0.986295	0.435037	0.769074	0.993354	0.973435	0.909068	0.970793	0.911463	0.801741	0.741527	0.959108	0.885393	0.966499	0.930769	0.996643	0.818693	0.850407	0.912204	0.811867	0.852117	0.993614	0.960301	0.999701	0.814898	0.753581	0.834287	0.619614	0.940099	0.845838
ARMC5	0.823667	0.814836	0.99972	0.999725	0.862023	0.810697	0.99902	0.985054	0.985054	0.766041	0.766178	0.916821	0.998719	0.997066	0.928111	0.574072	0.431516	0.802771	0.992905	0.860445	0.741772	0.865207	0.559374	0.901884	0.400198	0.699663	0.363638	0.293855	0.990947	0.862852	0.987943	0.905864	0.964894	0.706636	0.826029	0.997738	0.81002	0.999701	0.278625	0.818363	0.720513	0.964863	0.996464	0.991055
ARMC6	0.581289	0.61138	0.99972	0.999725	0.405366	0.855295	0.99902	0.933058	0.933058	0.920829	0.636283	0.586358	0.998719	0.723421	0.928346	0.619392	0.871289	0.961532	0.616606	0.917677	0.831733	0.830173	0.700916	0.842621	0.316011	0.836558	0.50446	0.404544	0.977354	0.951006	0.970269	0.994646	0.959004	0.977289	0.98102	0.997738	0.779996	0.999701	0.641988	0.342681	0.851463	0.842128	0.995591	0.998367
ARMC7	0.743283	0.878713	0.99972	0.999725	0.552229	0.639915	0.99902	0.933058	0.933058	0.387786	0.799559	0.839481	0.998719	0.953009	0.992856	0.918231	0.447438	0.471988	0.397691	0.635967	0.719974	0.8182	0.684789	0.875096	0.411586	0.968497	0.684429	0.424449	0.81764	0.985326	0.845147	0.924937	0.818201	0.903658	0.943163	0.940622	0.783048	0.999701	0.549514	0.177634	0.889651	0.718858	0.63239	0.510166
ARMC8	0.928125	0.809484	0.99972	0.999725	0.950658	0.719154	0.99902	0.935952	0.935952	0.641956	0.591569	0.966654	0.998719	0.980453	0.928111	0.833792	0.694922	0.74629	0.375488	0.727045	0.844588	0.933672	0.826838	0.797296	0.922129	0.960115	0.583142	0.749382	0.800268	0.985326	0.708881	0.799015	0.814005	0.952991	0.815318	0.997738	0.666614	0.999701	0.971224	0.936473	0.714814	0.752926	0.791067	0.931785
ARMC9	0.951503	0.898584	0.99972	0.999725	0.922855	0.942906	0.99902	0.93519	0.93519	0.553438	0.561083	0.406237	0.998719	0.582568	0.936776	0.437598	0.947568	0.97452	0.931812	0.906142	0.758614	0.839478	0.893664	0.867421	0.482667	0.834288	0.523005	0.533616	0.908836	0.987362	0.972757	0.927516	0.980511	0.989174	0.939894	0.997738	0.899618	0.999701	0.943024	0.99	0.776735	0.935868	0.985312	0.996365
ARMCX1	0.590742	0.559888	0.99972	0.999725	0.60955	0.936399	0.99902	0.997613	0.997613	0.309945	0.469747	0.968886	0.998719	0.98317	0.928111	0.754711	0.118982	0.192224	0.793885	0.531949	0.720922	0.973386	0.758721	0.985723	0.973559	0.947331	0.669298	0.786421	0.970957	0.895147	0.943883	0.959334	0.99473	0.955017	0.985223	0.997738	0.81059	0.999701	0.448095	0.692495	0.705481	0.682117	0.926229	0.879533
ARMCX2	0.941421	0.932881	0.99972	0.999725	0.0159725	0.828788	0.99902	0.990143	0.990143	0.0997028	0.454601	0.640733	0.998719	0.909577	0.928111	0.404664	0.530394	0.562756	0.962244	0.705534	0.710642	0.873957	0.958581	0.928342	0.96451	0.896937	0.993786	0.987768	0.999471	0.861646	0.989947	0.85931	0.992726	0.726146	0.790356	0.997738	0.692814	0.999701	0.384428	0.785873	0.466692	0.361426	0.491822	0.464515
ARMCX3	0.993943	0.950123	0.99972	0.999725	0.529633	0.965937	0.99902	0.985054	0.985054	0.641278	0.586049	0.897783	0.998719	0.850072	0.952414	0.678499	0.827134	0.938999	0.894645	0.800704	0.584875	0.882697	0.732286	0.77849	0.757706	0.777012	0.48471	0.611249	0.873879	0.964827	0.91695	0.866599	0.843427	0.709357	0.838857	0.997738	0.619199	0.999701	0.428406	0.77797	0.363726	0.999905	0.741151	0.972591
ARMCX4	0.837795	0.955717	0.99972	0.999725	0.211765	0.988017	0.99902	0.930326	0.930326	0.195883	0.2796	0.846241	0.998719	0.987035	0.999559	0.944681	0.899198	0.796899	0.819179	0.722059	0.896096	0.956613	0.808677	0.8117	0.425483	0.930943	0.438552	0.420691	0.990542	0.857523	0.987507	0.842708	0.986005	0.594348	0.755012	0.993614	0.720016	0.999701	0.62503	0.482224	0.774682	0.498869	0.589918	0.562801
ARMCX5	0.847993	0.874297	0.99972	0.999725	0.0532533	0.798348	0.99902	0.96419	0.96419	0.354316	0.616864	0.465011	0.998719	0.86813	0.969538	0.987833	0.611271	0.62886	0.762662	0.802706	0.809268	0.672882	0.823007	0.71006	0.862112	0.538734	0.44542	0.678671	0.459655	0.973141	0.539981	0.792949	0.501147	0.576782	0.749973	0.875645	0.838279	0.999701	0.699442	0.970868	0.977074	0.594392	0.867521	0.7766
ARMCX5-GPRASP2	0.810744	0.991369	0.99972	0.999725	0.374073	0.784322	0.99902	0.97729	0.97729	0.482661	0.360698	0.590472	0.999038	0.993338	0.970684	0.607904	0.905205	0.591832	0.655608	0.99612	0.662471	0.798933	0.584769	0.583909	0.0677188	0.693025	0.299416	0.138765	0.811293	0.701903	0.793102	0.68323	0.812143	0.590402	0.591718	0.990139	0.619199	0.999701	0.409649	0.510868	0.283781	0.418125	0.63239	0.646518
ARMCX6	0.847993	0.986309	0.99972	0.999725	0.113886	0.578051	0.99902	0.985054	0.985054	0.940005	0.533873	0.81484	0.998719	0.668606	0.962026	0.654943	0.349147	0.820395	0.932627	0.904095	0.787908	0.867094	0.632872	0.799997	0.248508	0.535206	0.506545	0.31975	0.857882	0.859895	0.831446	0.726087	0.624712	0.537875	0.653997	0.984098	0.968409	0.999701	0.492458	0.675082	0.742137	0.442309	0.640399	0.71829
ARMH1	0.589347	0.597858	0.99972	0.999725	0.0585212	0.184281	0.99902	0.938228	0.938228	0.0353145	0.00461332	0.946728	0.998719	0.934261	0.928111	0.935562	0.966918	0.323432	0.321604	0.503745	0.146948	0.512789	0.491456	0.524975	0.201849	0.423387	0.255626	0.168563	0.79947	0.874333	0.779543	0.921795	0.777187	0.811867	0.859602	0.997738	0.0400153	0.999701	0.00827574	0.274415	0.0664239	0.0440844	0.0710291	0.195218
ARMH2	0.972129	0.946437	0.99972	0.999725	0.334697	0.803849	0.99902	0.990143	0.990143	0.769421	0.897611	0.69567	0.998719	0.550421	0.989672	0.805665	0.363723	0.940233	0.985934	0.942519	0.853666	0.91708	0.934321	0.908918	0.875459	0.902326	0.920284	0.858255	0.843793	0.90707	0.89694	0.9669	0.870799	0.624956	0.872321	0.984098	0.991012	0.999701	0.782978	0.639994	0.829351	0.394826	0.759906	0.737173
ARMH3	0.981239	0.82224	0.99972	0.999725	0.0529586	0.565509	0.99902	0.930326	0.930326	0.660863	0.526727	0.791816	0.998719	0.850504	0.948774	0.980338	0.797114	0.720806	0.679698	0.861636	0.946517	0.933672	0.869583	0.98207	0.966225	0.715904	0.678176	0.871456	0.763342	0.986248	0.902435	0.907656	0.750669	0.92723	0.911349	0.997738	0.614892	0.999701	0.938846	0.915022	0.833883	0.875198	0.791067	0.986899
ARMT1	0.845775	0.593218	0.99972	0.999725	0.522036	0.888173	0.99902	0.980937	0.980937	0.850488	0.798313	0.973905	0.999038	0.840626	0.928111	0.75959	0.340882	0.816914	0.874028	0.789442	0.923383	0.837787	0.941383	0.755024	0.585638	0.642597	0.268003	0.532808	0.626279	0.927059	0.753304	0.727244	0.666623	0.545132	0.671932	0.967222	0.831348	0.999701	0.970348	0.952344	0.957811	0.747897	0.854073	0.920807
ARNT	0.965955	0.925775	0.99972	0.999725	0.678551	0.979244	0.99902	0.994035	0.994035	0.779577	0.524989	0.44042	0.998719	0.722062	0.928111	0.324243	0.257889	0.587727	0.855512	0.740727	0.503669	0.933672	0.848418	0.964229	0.488531	0.873943	0.407227	0.491995	0.920537	0.836127	0.885618	0.757133	0.827565	0.554197	0.677916	0.997738	0.595201	0.999701	0.201154	0.191033	0.344362	0.852209	0.856965	0.991523
ARNTL	0.640827	0.593218	0.99972	0.999725	0.00146751	0.0425173	0.99902	0.930326	0.930326	0.000443105	0.000876677	0.990978	0.998719	0.820668	0.988682	0.456881	0.682977	0.157615	0.0716668	0.320329	0.223514	0.417411	0.533905	0.325152	0.179905	0.197143	0.233957	0.194215	0.291326	0.83304	0.233626	0.761666	0.214202	0.671437	0.694757	0.851043	0.0431611	0.999701	0.0115325	0.298482	0.305389	0.0942781	0.223846	0.344517
ARNTL2	0.635601	0.790597	0.99972	0.999725	0.672349	0.788448	0.99902	0.985054	0.985054	0.861377	0.332698	0.828468	0.998719	0.971303	0.928111	0.670658	0.986405	0.571252	0.896661	0.817914	0.829691	0.788387	0.768602	0.560071	0.796888	0.517212	0.383531	0.471809	0.521578	0.803175	0.440993	0.739353	0.402524	0.398357	0.611821	0.997738	0.750107	0.999701	0.409899	0.611332	0.843883	0.998544	0.997387	0.994016
ARPC1A	0.86877	0.764102	0.99972	0.999725	0.944686	0.877837	0.99902	0.930326	0.930326	0.701698	0.986425	0.448905	0.998719	0.961694	0.995786	0.598656	0.335451	0.940588	0.809536	0.818501	0.971487	0.81559	0.913937	0.849542	0.736747	0.858866	0.753931	0.754597	0.839253	0.885226	0.843648	0.817262	0.89341	0.656331	0.756075	0.97815	0.997468	0.999701	0.979863	0.69345	0.708006	0.838962	0.945567	0.875001
ARPC1B	0.974005	0.944368	0.99972	0.999725	0.757409	0.905647	0.99902	0.960202	0.960202	0.878465	0.776938	0.745061	0.998719	0.800748	0.938879	0.878288	0.388247	0.514856	0.909317	0.906794	0.736314	0.995076	0.785588	0.913322	0.21471	0.940369	0.477593	0.39537	0.86062	0.951006	0.905563	0.950002	0.949742	0.885524	0.919237	0.997738	0.789878	0.999701	0.480245	0.776482	0.324737	0.999905	0.95368	0.938084
ARPC2	0.581289	0.564607	0.99972	0.999725	0.0097954	0.346675	0.99902	0.930326	0.930326	0.0192685	0.0823465	0.694237	0.998719	0.595932	0.946748	0.985668	0.748856	0.562756	0.466707	0.463086	0.527506	0.768539	0.700786	0.798596	0.668639	0.703623	0.561938	0.554312	0.987693	0.997396	0.831836	0.89171	0.934745	0.85267	0.894475	0.98932	0.256031	0.999701	0.232301	0.659662	0.782244	0.527485	0.695565	0.820477
ARPC3	0.581289	0.559888	0.99972	0.999725	0.0144986	0.292518	0.99902	0.974553	0.974553	0.0651998	0.227285	0.380896	0.998719	0.454038	0.978833	0.489024	0.548477	0.887687	0.723861	0.645233	0.752223	0.762722	0.936582	0.732403	0.872816	0.855396	0.997213	0.865377	0.972704	0.946999	0.878609	0.85763	0.951844	0.687378	0.804273	0.851043	0.443616	0.999701	0.497063	0.916396	0.814435	0.530257	0.622081	0.714971
ARPC4	0.744039	0.938236	0.99972	0.999725	0.573909	0.933506	0.99902	0.948974	0.948974	0.961893	0.725073	0.641584	0.998719	0.383408	0.930615	0.181203	0.956145	0.783757	0.925315	0.923014	0.665652	0.889251	0.796043	0.852741	0.28215	0.864797	0.506031	0.400023	0.995833	0.940788	0.973157	0.981526	0.967511	0.941243	0.952426	0.997738	0.819951	0.999701	0.649299	0.533951	0.41827	0.837334	0.84841	0.975747
ARPC4-TTLL3	0.940984	0.788624	0.99972	0.999725	0.447433	0.362771	0.99902	0.985054	0.985054	0.95005	0.341611	0.717445	0.998719	0.954027	0.999236	0.724334	0.680051	0.934811	0.874624	0.976823	0.813219	0.994681	0.88039	0.996231	0.527276	0.930911	0.696028	0.647897	0.829313	0.998508	0.767188	0.984551	0.838212	0.989453	0.986725	0.997738	0.979043	0.999701	0.691904	0.674085	0.367645	0.979702	0.850366	0.96825
ARPC5	0.647614	0.564607	0.99972	0.999725	0.0151644	0.544744	0.99902	0.938228	0.938228	0.0774682	0.322014	0.705942	0.998719	0.824899	0.999236	0.978072	0.487506	0.997347	0.755375	0.806774	0.898868	0.95355	0.99178	0.95473	0.712277	0.900644	0.852336	0.855383	0.970957	0.938529	0.871117	0.8529	0.905283	0.845932	0.830118	0.984098	0.787199	0.999701	0.934921	0.989453	0.644351	0.631229	0.47539	0.600161
ARPC5L	0.828295	0.753625	0.99972	0.999725	0.146201	0.981204	0.99902	0.933058	0.933058	0.831219	0.454529	0.376894	0.998719	0.296236	0.9655	0.231776	0.0415816	0.271266	0.755369	0.548246	0.417437	0.980421	0.644619	0.948875	0.365423	0.688477	0.256972	0.31975	0.669102	0.718361	0.864997	0.675096	0.63418	0.296311	0.512021	0.997738	0.487499	0.999701	0.24512	0.280093	0.503993	0.656127	0.892367	0.795421
ARPIN	0.853597	0.955626	0.99972	0.999725	0.672488	0.852836	0.99902	0.980962	0.980962	0.832936	0.825389	0.9052	0.998719	0.799522	0.974251	0.842287	0.955401	0.98057	0.929165	0.970683	0.994707	0.628673	0.699983	0.590192	0.688967	0.708315	0.70526	0.601486	0.800328	0.950529	0.91043	0.90083	0.875265	0.928346	0.887778	0.984098	0.984086	0.999701	0.918409	0.771101	0.959966	0.90289	0.978132	0.917023
ARPP19	0.97984	0.945123	0.99972	0.999725	0.791573	0.960867	0.99902	0.979063	0.979063	0.940085	0.879544	0.499766	0.998719	0.658631	0.995654	0.682961	0.777097	0.929337	0.882328	0.894839	0.964206	0.763365	0.88846	0.677922	0.804111	0.811051	0.95993	0.995622	0.665684	0.989239	0.706852	0.841709	0.73453	0.969043	0.880008	0.992711	0.857636	0.999701	0.815328	0.609537	0.859413	0.876613	0.763286	0.952329
ARPP21	NA	NA	NA	NA	NA	NA	NA	NA	NA	NA	NA	NA	NA	NA	NA	NA	NA	NA	NA	NA	NA	NA	NA	NA	NA	NA	NA	NA	NA	NA	NA	NA	NA	NA	NA	NA	NA	NA	NA	NA	NA	NA	NA	NA
ARRB1	0.801272	0.640275	0.99972	0.999725	0.529825	0.937817	0.99902	0.938559	0.938559	0.49733	0.519579	0.484411	0.998719	0.895308	0.928111	0.407978	0.30489	0.420229	0.626391	0.852103	0.709557	0.949496	0.987048	0.935883	0.706602	0.73908	0.495846	0.699247	0.711385	0.978076	0.745299	0.805968	0.687354	0.646343	0.79741	0.996042	0.710093	0.999701	0.521219	0.193694	0.487654	0.835601	0.85776	0.923623
ARRB2	0.882953	0.950972	0.99972	0.999725	0.0135973	0.409947	0.99902	0.930326	0.930326	0.0690901	0.127796	0.967399	0.999597	0.969494	0.928111	0.344808	0.31176	0.14398	0.335314	0.620426	0.638289	0.53729	0.759358	0.552953	0.731706	0.379597	0.398639	0.482954	0.196802	0.947877	0.272001	0.795304	0.206853	0.641096	0.748143	0.815546	0.291775	0.999701	0.359229	0.421066	0.985847	0.304841	0.45106	0.33971
ARRDC1	0.723275	0.934772	0.99972	0.999725	0.365933	0.918124	0.99902	0.944256	0.944256	0.726181	0.532804	0.414095	0.998719	0.506091	0.928346	0.4818	0.581547	0.612997	0.98643	0.853694	0.712327	0.785028	0.46337	0.737294	0.166194	0.710473	0.279116	0.168275	0.943872	0.830617	0.943883	0.946647	0.975247	0.896533	0.871038	0.997738	0.680178	0.999701	0.401322	0.828787	0.390443	0.81272	0.829305	0.886636
ARRDC1-AS1	0.814302	0.950042	0.99972	0.999725	0.0118217	0.712702	0.99902	0.967971	0.967971	0.314202	0.157791	0.746076	0.998719	0.728891	0.928111	0.838482	0.567609	0.74753	0.851053	0.741647	0.531839	0.949212	0.783613	0.935413	0.319262	0.729541	0.471774	0.426819	0.948352	0.895147	0.949893	0.929363	0.930761	0.754179	0.860953	0.997738	0.372475	0.999701	0.219276	0.911775	0.78317	0.590428	0.592642	0.86356
ARRDC2	0.912531	0.715261	0.99972	0.999725	0.839304	0.862679	0.99902	0.930326	0.930326	0.566119	0.871577	0.490146	0.998719	0.822288	0.937651	0.821339	0.501922	0.665037	0.399074	0.907223	0.951534	0.975314	0.942599	0.965337	0.664162	0.975587	0.749928	0.742457	0.882457	0.978076	0.885618	0.936862	0.881892	0.837945	0.911349	0.997738	0.901751	0.999701	0.988073	0.635397	0.918525	0.888404	0.690289	0.753147
ARRDC3	0.751991	0.629842	0.99972	0.999725	0.00199228	0.150936	0.99902	0.930326	0.930326	0.0380164	0.0146109	0.945997	0.998719	0.591608	0.928111	0.512818	0.957683	0.529143	0.28796	0.330249	0.256519	0.622463	0.5141	0.731912	0.463273	0.638671	0.321128	0.276338	0.829313	0.961784	0.914548	0.883527	0.890355	0.808348	0.971609	0.986412	0.100275	0.999701	0.0828022	0.785873	0.518366	0.0925779	0.148465	0.191565
ARRDC3-AS1	0.844024	0.937771	0.99972	0.999725	0.0863155	0.973375	0.99902	0.996744	0.996744	0.407235	0.10619	0.383363	0.998719	0.968661	0.928111	0.701008	0.523797	0.598323	0.735426	0.42126	0.291318	0.975211	0.840972	0.980778	0.388791	0.829513	0.451021	0.539662	0.814678	0.806313	0.60517	0.722007	0.62472	0.551418	0.634191	0.967222	0.210715	0.999701	0.148844	0.391532	0.132415	0.629568	0.480008	0.81553
ARRDC4	0.907913	0.977636	0.99972	0.999725	6.9e-05	0.501685	0.99902	0.961049	0.961049	0.0460139	0.0750829	0.93689	0.998719	0.961107	0.928111	0.611332	0.0966107	0.1426	0.108494	0.335579	0.297685	0.689732	0.415459	0.559465	0.122744	0.520623	0.166083	0.106697	0.503614	0.704954	0.485311	0.675096	0.540285	0.397281	0.512021	0.949001	0.512477	0.999701	0.199875	0.836342	0.222167	0.0264145	0.137008	0.169876
ARRDC5	0.900068	0.688391	0.99972	0.999725	0.394755	0.161357	0.99902	0.930326	0.930326	0.116695	0.132147	0.89956	0.998719	0.807335	0.995786	0.831683	0.744146	0.843222	0.499215	0.593342	0.726808	0.92534	0.983445	0.997609	0.32571	0.951	0.629148	0.65131	0.980119	0.964156	0.975986	0.906562	0.994018	0.846848	0.884717	0.832199	0.201104	0.999701	0.344585	0.854982	0.764996	0.117669	0.229964	0.34017
ARSA	0.983035	0.995464	0.99972	0.999725	0.538206	0.976607	0.99902	0.94994	0.94994	0.612373	0.992628	0.446719	0.998719	0.541598	0.968165	0.409221	0.399941	0.14237	0.791415	0.809204	0.851175	0.919794	0.886876	0.995404	0.960968	0.887642	0.996659	0.864624	0.5088	0.987254	0.767598	0.84921	0.664801	0.76837	0.854784	0.967222	0.917681	0.999701	0.929897	0.382025	0.97103	0.888404	0.85673	0.837534
ARSB	0.891528	0.87502	0.99972	0.999725	0.590944	0.972314	0.99902	0.935952	0.935952	0.752485	0.594888	0.267625	0.998719	0.440967	0.928111	0.181554	0.425001	0.581039	0.838856	0.816731	0.691386	0.891189	0.965405	0.892786	0.992113	0.913604	0.978364	0.987274	0.930512	0.857523	0.94809	0.85931	0.861169	0.81849	0.799114	0.997738	0.773759	0.999701	0.255083	0.177634	0.702632	0.995973	0.945567	0.97821
ARSD	0.651824	0.559888	0.99972	0.999725	0.863599	0.975081	0.99902	0.93519	0.93519	0.862459	0.816637	0.318986	0.998719	0.458097	0.983996	0.484205	0.461487	0.632859	0.63617	0.792009	0.742057	0.887556	0.979914	0.951535	0.86034	0.999588	0.686083	0.870867	0.938683	0.964563	0.904697	0.809252	0.917437	0.58809	0.768932	0.997743	0.964841	0.999701	0.662982	0.183763	0.612997	0.941935	0.856965	0.997259
ARSG	0.870048	0.934158	0.99972	0.999725	0.914175	0.747133	0.99902	0.938228	0.938228	0.774566	0.36027	0.912858	0.998719	0.744155	0.928111	0.177659	0.964536	0.970349	0.705263	0.974046	0.501881	0.865207	0.939251	0.904019	0.85842	0.902085	0.958831	0.93447	0.997348	0.988483	0.965045	0.93052	0.951844	0.943858	0.957413	0.846177	0.285956	0.999701	0.340704	0.697149	0.222167	0.901903	0.889025	0.959363
ARSK	0.654515	0.559888	0.99972	0.999725	0.0575583	0.821141	0.99902	0.933058	0.933058	0.499999	0.419258	0.452157	0.998719	0.636968	0.99503	0.632867	0.288237	0.768988	0.90629	0.837831	0.843404	0.870469	0.702777	0.872599	0.723952	0.971671	0.847089	0.609812	0.690282	0.719459	0.818693	0.849531	0.82233	0.795744	0.755012	0.997738	0.5745	0.999701	0.907993	0.706545	0.577554	0.96578	0.898499	0.955604
ART4	0.892896	0.602987	0.99972	0.999725	0.82226	0.374363	0.99902	0.938228	0.938228	0.503282	0.598164	0.0951329	0.998719	0.273043	0.931654	0.41778	0.827709	0.792836	0.281065	0.727679	0.480876	0.949877	0.99178	0.948875	0.699585	0.996801	0.966065	0.840898	0.79947	0.882465	0.785113	0.680019	0.793892	0.458846	0.60498	0.997738	0.451967	0.999701	0.304557	0.681223	0.410769	0.638499	0.522748	0.763209
ARV1	0.824386	0.561289	0.99972	0.999725	0.0220137	0.389239	0.99902	0.980157	0.980157	0.0933202	0.11177	0.463628	0.998719	0.54295	0.930615	0.218018	0.080494	0.162276	0.321428	0.435128	0.32368	0.943843	0.912702	0.976608	0.549069	0.943431	0.364501	0.503102	0.966089	0.914016	0.934854	0.751547	0.92124	0.530127	0.688896	0.997738	0.187194	0.999701	0.140289	0.214932	0.207146	0.359144	0.394036	0.521711
ARVCF	0.846499	0.920448	0.99972	0.999725	0.961564	0.846607	0.99902	0.938228	0.938228	0.721715	0.358603	0.313649	0.998719	0.401193	0.995786	0.633917	0.742666	0.403481	0.829615	0.881556	0.602531	0.975432	0.959301	0.977681	0.773416	0.804386	0.9465	0.946088	0.593408	0.90987	0.867414	0.800086	0.61445	0.666105	0.744029	0.999153	0.666269	0.999701	0.240761	0.661869	0.613476	0.969549	0.999111	0.972591
AS-PTPRE	0.615297	0.675129	0.99972	0.999725	1.64e-05	0.199937	0.99902	0.930326	0.930326	0.00130582	0.00400536	0.900733	0.998719	0.993979	0.928111	0.804239	0.435201	0.0368395	0.169109	0.0731361	0.162779	0.470968	0.857807	0.535835	0.743268	0.225188	0.525177	0.600202	0.173601	0.904616	0.254511	0.829508	0.125145	0.422277	0.717339	0.367079	0.00694017	0.999701	0.0364756	0.131382	0.162996	0.0239305	0.056293	0.0621456
ASAH1	0.869177	0.731717	0.99972	0.999725	0.0407402	0.885629	0.99902	0.930326	0.930326	0.492932	0.515734	0.96073	0.998719	0.870183	0.96176	0.519601	0.843292	0.940069	0.827647	0.800704	0.922375	0.981014	0.876784	0.960266	0.974769	0.97364	0.921181	0.912785	0.956355	0.985326	0.993982	0.867133	0.98194	0.923775	0.880503	0.997738	0.894382	0.999701	0.806256	0.687672	0.833583	0.816477	0.781145	0.888298
ASAH2B	0.911343	0.877215	0.99972	0.999725	0.117517	0.789643	0.99902	0.930326	0.930326	0.0617793	0.257417	0.633392	0.998719	0.77396	0.928111	0.511126	0.443719	0.161095	0.123212	0.562877	0.416849	0.763365	0.908548	0.75043	0.64781	0.434334	0.469932	0.585654	0.319583	0.862143	0.373766	0.67713	0.280382	0.514342	0.583773	0.551144	0.571718	0.999701	0.340704	0.593727	0.771131	0.291992	0.466122	0.38149
ASAP1	0.581289	0.583016	0.99972	0.999725	0.139945	0.885542	0.99902	0.938228	0.938228	0.643789	0.781743	0.227812	0.998719	0.47973	0.951243	0.79394	0.50178	0.683822	0.974462	0.938917	0.809047	0.707943	0.803391	0.737834	0.539883	0.655897	0.382994	0.426723	0.880693	0.998222	0.939459	0.969097	0.904689	0.941021	0.970721	0.997738	0.937684	0.999701	0.857524	0.637442	0.951453	0.66867	0.970911	0.879533
ASAP1-IT1	0.846499	0.998268	0.99972	0.999725	0.0905578	0.940198	0.99902	0.998561	0.998561	0.298601	0.147938	0.873377	0.998719	0.50295	0.989006	0.262053	0.164165	0.420188	0.689377	0.896548	0.497274	0.628673	0.592953	0.583025	0.165206	0.243846	0.218404	0.163447	0.425687	0.70247	0.453816	0.680019	0.291245	0.448414	0.566144	0.997738	0.3468	0.999701	0.0742804	0.848529	0.585759	0.596776	0.71674	0.876115
ASAP1-IT2	0.615297	0.801474	0.99972	0.999725	0.109964	0.773639	0.99902	0.963385	0.963385	0.473323	0.780831	0.682389	0.998719	0.548991	0.928111	0.165142	0.252519	0.373826	0.954869	0.995417	0.882258	0.695923	0.592075	0.614506	0.103369	0.34709	0.110534	0.123905	0.453284	0.862852	0.607237	0.72173	0.453129	0.400444	0.611821	0.984098	0.870452	0.999701	0.844105	0.922673	0.957661	0.968015	0.898956	0.952363
ASAP2	0.905561	0.945821	0.99972	0.999725	0.118823	0.94747	0.99902	0.990476	0.990476	0.326284	0.656556	0.384754	0.998719	0.632772	0.941801	0.663277	0.462952	0.273135	0.694856	0.470714	0.445787	0.718975	0.720188	0.900194	0.798377	0.600504	0.372422	0.51281	0.578468	0.937099	0.885197	0.920327	0.707845	0.849235	0.886506	0.997738	0.642728	0.999701	0.702423	0.702031	0.779855	0.420994	0.69799	0.656855
ASAP3	0.846395	0.930776	0.99972	0.999725	0.624034	0.790403	0.99902	0.977583	0.977583	0.881956	0.938562	0.744597	0.998719	0.824899	0.928111	0.569242	0.819005	0.88515	0.789052	0.997927	0.8935	0.836037	0.83789	0.881054	0.860041	0.737137	0.655868	0.681917	0.893353	0.951006	0.839131	0.846836	0.821942	0.714823	0.802416	0.863465	0.773635	0.999701	0.87309	0.964085	0.970069	0.688855	0.747264	0.809425
ASB1	0.615297	0.559888	0.99972	0.999725	0.00911451	0.53141	0.99902	0.938228	0.938228	0.408842	0.159477	0.803875	0.998719	0.908384	0.933631	0.88332	0.99502	0.710328	0.657802	0.859176	0.582868	0.505185	0.520821	0.756234	0.455964	0.614693	0.343771	0.286871	0.71886	0.933435	0.860564	0.984317	0.78358	0.887061	0.944703	0.496727	0.349988	0.999701	0.447572	0.969926	0.887291	0.425785	0.627763	0.605205
ASB13	0.732827	0.757326	0.99972	0.999725	0.0844923	0.629293	0.99902	0.989008	0.989008	0.364314	0.284929	0.860197	0.998719	0.799492	0.928111	0.998726	0.838794	0.959722	0.999457	0.936226	0.596985	0.250772	0.487389	0.312438	0.130841	0.211242	0.101465	0.0970673	0.821892	0.998222	0.84672	0.980397	0.711914	0.785225	0.955506	0.997738	0.536824	0.999701	0.281359	0.88229	0.646895	0.634672	0.799723	0.862272
ASB16-AS1	0.816962	0.622611	0.99972	0.999725	0.0596899	0.740159	0.99902	0.94994	0.94994	0.599787	0.308431	0.977877	0.998719	0.978354	0.955834	0.436012	0.856673	0.959247	0.789703	0.962862	0.593449	0.952584	0.979506	0.869988	0.5695	0.836161	0.982283	0.899414	0.814678	0.938529	0.767188	0.850407	0.746435	0.942968	0.850755	0.997738	0.804341	0.999701	0.434348	0.542425	0.736599	0.699409	0.564051	0.763209
ASB2	0.783022	0.678724	0.99972	0.999725	0.510884	0.918319	0.99902	0.980157	0.980157	0.866378	0.456345	0.979725	0.998719	0.940505	0.928111	0.905733	0.530497	0.455106	0.631558	0.41536	0.949026	0.988064	0.855103	0.94762	0.959623	0.959108	0.978732	0.912196	0.95208	0.815175	0.858521	0.822355	0.812572	0.866619	0.769351	0.447286	0.983077	0.999701	0.709897	0.515779	0.818588	0.637729	0.659213	0.93421
ASB3	0.666578	0.847591	0.99972	0.999725	0.637318	0.902523	0.99902	0.984505	0.984505	0.792049	0.631029	0.75181	0.998719	0.559377	0.928111	0.86957	0.838337	0.973366	0.850348	0.969979	0.551824	0.898765	0.955355	0.927582	0.895486	0.886644	0.92177	0.965906	0.977354	0.953553	0.996504	0.962213	0.959391	0.851555	0.925611	0.997738	0.81559	0.999701	0.849432	0.955828	0.856773	0.761147	0.752517	0.947602
ASB6	0.581289	0.60307	0.99972	0.999725	0.0346882	0.625817	0.99902	0.972437	0.972437	0.650833	0.391522	0.655883	0.998719	0.611659	0.96745	0.388534	0.795359	0.978461	0.895491	0.792597	0.391767	0.74915	0.682628	0.774519	0.598263	0.761456	0.458778	0.389464	0.90681	0.848477	0.89694	0.958422	0.839092	0.822398	0.878878	0.997738	0.58787	0.999701	0.542672	0.500781	0.839138	0.45082	0.629864	0.857994
ASB7	0.995073	0.993658	0.99972	0.999725	0.227245	0.797616	0.99902	0.973709	0.973709	0.524281	0.352712	0.504051	0.998719	0.544172	0.96176	0.627867	0.293905	0.490176	0.736057	0.617984	0.713777	0.981923	0.772966	0.953788	0.732735	0.940705	0.669299	0.552293	0.990542	0.895147	0.962094	0.862446	0.991611	0.556841	0.778328	0.997738	0.599026	0.999701	0.181247	0.230093	0.600469	0.544719	0.497326	0.744948
ASB8	0.67844	0.707144	0.99972	0.999725	0.823964	0.992581	0.99902	0.938228	0.938228	0.870324	0.879492	0.64613	0.998719	0.698647	0.995786	0.564518	0.792782	0.887979	0.922896	0.925449	0.940246	0.83031	0.785588	0.811632	0.539377	0.971247	0.458778	0.532678	0.888399	0.997396	0.905685	0.995241	0.900955	0.94223	0.984396	0.997738	0.882287	0.999701	0.760485	0.27279	0.765023	0.85094	0.956396	0.980877
ASCC1	0.987638	0.964276	0.99972	0.999725	0.238729	0.598035	0.99902	0.930326	0.930326	0.956784	0.595181	0.951117	0.998719	0.502544	0.928111	0.624026	0.940191	0.751189	0.612093	0.815399	0.571669	0.936452	0.980825	0.99328	0.963719	0.925059	0.953389	0.978097	0.990071	0.971102	0.972362	0.905467	0.994132	0.942305	0.939894	0.98932	0.607191	0.999701	0.518239	0.535983	0.73344	0.985924	0.705096	0.705196
ASCC2	0.995908	0.93848	0.99972	0.999725	0.638252	0.225556	0.99902	0.935963	0.935963	0.208487	0.218936	0.205113	0.998719	0.508747	0.930711	0.907566	0.460201	0.569475	0.54192	0.618432	0.768691	0.782057	0.79135	0.690632	0.424333	0.681668	0.801279	0.652882	0.561279	0.803133	0.514686	0.733782	0.485729	0.587948	0.656105	0.837683	0.29308	0.999701	0.194842	0.773669	0.640232	0.85094	0.532351	0.802975
ASCC3	0.900002	0.746902	0.99972	0.999725	0.812121	0.921621	0.99902	0.961049	0.961049	0.92714	0.694018	0.437744	0.998719	0.752862	0.983996	0.871517	0.959821	0.864651	0.877359	0.96484	0.988546	0.956613	0.882459	0.956976	0.902177	0.904384	0.998901	0.840064	0.813288	0.929062	0.793836	0.989244	0.814005	0.947829	0.957763	0.997738	0.80304	0.999701	0.436333	0.909302	0.562096	0.984876	0.764165	0.970396
ASCL2	0.978782	0.747675	0.99972	0.999725	0.138214	0.753535	0.99902	0.930326	0.930326	0.0737147	0.559314	0.954591	0.998719	0.945554	0.999236	0.91977	0.0753213	0.779692	0.705263	0.942519	0.97783	0.687064	0.982694	0.799997	0.807619	0.992291	0.81542	0.870192	0.999084	0.790928	0.990191	0.733782	0.839692	0.477223	0.624649	0.997738	0.686173	0.999701	0.968078	0.891809	0.709355	0.690747	0.620705	0.714097
ASF1A	0.936708	0.628694	0.99972	0.999725	0.0215323	0.605088	0.99902	0.980774	0.980774	0.132429	0.223236	0.905674	0.998719	0.967095	0.928111	0.416819	0.224415	0.328199	0.455966	0.712139	0.436416	0.721977	0.766734	0.668431	0.370979	0.479925	0.187145	0.280517	0.631459	0.926504	0.651336	0.733782	0.58937	0.477223	0.663002	0.997738	0.478482	0.999701	0.290738	0.518934	0.627362	0.434008	0.360949	0.596133
ASF1B	0.963583	0.929363	0.99972	0.999725	0.30758	0.330187	0.99902	0.945995	0.945995	0.486174	0.366935	0.854273	0.998719	0.927885	0.957193	0.808495	0.282452	0.298722	0.60071	0.709985	0.664926	0.842572	0.963232	0.880598	0.974542	0.775477	0.873093	0.941323	0.730483	0.986248	0.758476	0.972296	0.768527	0.901357	0.957763	0.901322	0.594222	0.999701	0.565423	0.313545	0.938289	0.506138	0.281281	0.434304
ASGR1	0.866875	0.790597	0.99972	0.999725	0.714288	0.831859	0.99902	0.98742	0.98742	0.916381	0.798389	0.967595	0.998719	0.884852	0.928111	0.82353	0.181435	0.448493	0.865996	0.934987	0.638992	0.858166	0.650614	0.849084	0.238365	0.696496	0.276491	0.285103	0.839778	0.951006	0.861088	0.968299	0.922092	0.765519	0.970867	0.83307	0.814627	0.999701	0.563391	0.629063	0.573768	0.852209	0.874357	0.914827
ASGR2	0.697039	0.593218	0.99972	0.999725	0.906655	0.724834	0.99902	0.993823	0.993823	0.898536	0.988287	0.951516	0.998719	0.97761	0.994202	0.899851	0.950535	0.749949	0.527253	0.985739	0.973035	0.943905	0.929416	0.904847	0.597442	0.970286	0.973612	0.87504	0.515466	0.998222	0.527948	0.710258	0.668445	0.7009	0.697762	0.967222	0.876508	0.999701	0.991025	0.887465	0.887978	0.981507	0.851632	0.906483
ASH1L	0.581289	0.774146	0.99972	0.999725	0.203641	0.961755	0.99902	0.930326	0.930326	0.6815	0.663776	0.483492	0.998719	0.6245	0.928111	0.994031	0.56173	0.594839	0.997163	0.906216	0.721035	0.633483	0.436536	0.660418	0.161371	0.469275	0.129584	0.101389	0.705418	0.855282	0.920896	0.878168	0.764028	0.683105	0.79741	0.997738	0.945723	0.999701	0.52909	0.864406	0.715157	0.668903	0.851252	0.862272
ASH1L-AS1	0.889725	0.666582	0.99972	0.999725	0.640569	0.804734	0.99902	0.992706	0.992706	0.657516	0.960375	0.984955	0.998719	0.964482	0.928111	0.558197	0.880079	0.502777	0.556133	0.848406	0.597947	0.933672	0.998738	0.993029	0.565394	0.970701	0.696425	0.773206	0.979584	0.993259	0.942218	0.81335	0.992726	0.847981	0.818929	0.997738	0.759121	0.999701	0.744527	0.753312	0.361103	0.726318	0.82201	0.997035
ASH2L	0.581289	0.588239	0.99972	0.999725	0.267234	0.93304	0.99902	0.944256	0.944256	0.724786	0.813813	0.169801	0.998719	0.319393	0.930615	0.511013	0.680773	0.723249	0.975174	0.97711	0.858136	0.719936	0.848163	0.79854	0.590891	0.686903	0.441316	0.495955	0.961296	0.979211	0.987295	0.921559	0.961986	0.885145	0.910093	0.997743	0.900952	0.999701	0.924403	0.577374	0.951453	0.755024	0.975375	0.915485
ASL	0.792125	0.905906	0.99972	0.999725	0.705735	0.996481	0.99902	0.980157	0.980157	0.454283	0.978445	0.703396	0.998719	0.908184	0.999922	0.747222	0.289005	0.886984	0.737507	0.995708	0.55214	0.980924	0.643677	0.945668	0.178548	0.720662	0.20947	0.195797	0.90681	0.715636	0.912125	0.726087	0.695059	0.486707	0.60547	0.967222	0.976653	0.999701	0.714842	0.936027	0.55902	0.730322	0.937137	0.955233
ASMTL	0.86269	0.934407	0.99972	0.999725	0.655496	0.808959	0.99902	0.930326	0.930326	0.584908	0.567908	0.998054	0.998719	0.798633	0.996668	0.566412	0.900003	0.848774	0.511626	0.724252	0.940445	0.997449	0.895944	0.991809	0.792779	0.902326	0.752659	0.801609	0.897122	0.83692	0.976966	0.850407	0.944621	0.795205	0.787254	0.98932	0.861414	0.999701	0.780905	0.965683	0.905842	0.65233	0.839963	0.895095
ASMTL-AS1	0.945917	0.91275	0.99972	0.999725	0.382113	0.763878	0.99902	0.93267	0.93267	0.84412	0.833651	0.930875	0.998719	0.991066	0.928111	0.862002	0.784812	0.570992	0.77469	0.954887	0.889963	0.958927	0.785588	0.986781	0.754376	0.949029	0.904085	0.867662	0.967003	0.969926	0.965045	0.904306	0.952254	0.92761	0.937247	0.997738	0.763183	0.999701	0.933649	0.996147	0.984691	0.924673	0.991073	0.96169
ASMTL-AS1_1	0.876878	0.652784	0.99972	0.999725	0.614712	0.802514	0.99902	0.938228	0.938228	0.916694	0.871577	0.957443	0.998719	0.832111	0.928111	0.933552	0.615408	0.634907	0.997436	0.998857	0.883738	0.975459	0.884623	0.829458	0.377053	0.926035	0.478041	0.523368	0.857882	0.909342	0.88648	0.743199	0.894069	0.798274	0.711751	0.997738	0.861414	0.999701	0.959572	0.811027	0.829761	0.846562	0.872333	0.824727
ASMTL_1	0.826753	0.801555	0.99972	0.999725	0.697095	0.969543	0.99902	0.93519	0.93519	0.519607	0.5985	0.783042	0.998719	0.622845	0.928111	0.704343	0.404476	0.844949	0.868465	0.97987	0.976275	0.887683	0.94018	0.803671	0.859952	0.80997	0.990333	0.970869	0.949845	0.915173	0.989947	0.977278	0.992997	0.934918	0.935711	0.83307	0.648317	0.999701	0.545906	0.864116	0.74781	0.761935	0.574157	0.722197
ASNSD1	0.67844	0.559888	0.99972	0.999725	0.22999	0.731813	0.99902	0.930326	0.930326	0.4381	0.486479	0.827854	0.998719	0.803157	0.928111	0.280462	0.605092	0.773858	0.796765	0.608964	0.963919	0.921144	0.857569	0.948457	0.999701	0.979161	0.909457	0.936787	0.993634	0.972099	0.97167	0.918853	0.959004	0.978712	0.954998	0.760604	0.806853	0.999701	0.892402	0.80292	0.7994	0.708075	0.724328	0.677771
ASPH	0.590742	0.619854	0.99972	0.999725	0.0037915	0.751803	0.99902	0.985731	0.985731	0.49295	0.696159	0.53995	0.998719	0.82697	0.990205	0.895374	0.979575	0.885193	0.865034	0.834814	0.897049	0.81559	0.803391	0.885987	0.744322	0.724664	0.372029	0.505137	0.999471	0.977937	0.965583	0.906614	0.95169	0.969975	0.955506	0.992711	0.875243	0.999701	0.824464	0.521377	0.67257	0.395489	0.540923	0.612938
ASPHD2	0.597774	0.559888	0.99972	0.999725	0.0367421	0.55419	0.99902	0.930326	0.930326	0.0804745	0.161482	0.553291	0.998719	0.871141	0.995786	0.786804	0.407462	0.390376	0.727858	0.698836	0.470929	0.818415	0.781969	0.794952	0.522692	0.620441	0.660274	0.587244	0.684306	0.986248	0.488713	0.751547	0.61921	0.802367	0.752246	0.997738	0.217039	0.999701	0.114571	0.392534	0.464712	0.599678	0.419452	0.573657
ASPM	0.617551	0.601018	0.99972	0.999725	0.248128	0.974392	0.99902	0.930326	0.930326	0.893135	0.99739	0.0737967	0.998719	0.279021	0.933631	0.541101	0.709346	0.997004	0.735743	0.901474	0.968341	0.846949	0.921289	0.982349	0.986909	0.933939	0.734267	0.845792	0.880769	0.913505	0.736342	0.754341	0.801664	0.695813	0.709231	0.997738	0.880652	0.999701	0.974237	0.909334	0.984815	0.855103	0.988411	0.942217
ASPRV1	0.936997	0.911373	0.99972	0.999725	0.00563055	0.357876	0.99902	0.971129	0.971129	0.0853263	0.184465	0.990075	0.998719	0.551897	0.955834	0.189076	0.636603	0.769074	0.855845	0.774789	0.727189	0.40499	0.707495	0.5085	0.567656	0.285667	0.564465	0.533632	0.256207	0.951006	0.39081	0.822736	0.317359	0.731899	0.793622	0.731853	0.293184	0.999701	0.513418	0.947502	0.799501	0.407926	0.655122	0.461441
ASPSCR1	0.681517	0.689034	0.99972	0.999725	0.971436	0.992917	0.99902	0.958073	0.958073	0.669115	0.805835	0.718666	0.998719	0.968379	0.940905	0.960136	0.982922	0.675133	0.706624	0.864505	0.895383	0.913329	0.863607	0.982848	0.960317	0.936152	0.831813	0.945826	0.675817	0.88555	0.88648	0.866405	0.759484	0.859847	0.927583	0.997738	0.802967	0.999701	0.939073	0.883859	0.955079	0.99912	0.956661	0.976541
ASRGL1	0.794376	0.854297	0.99972	0.999725	0.745513	0.985164	0.99902	0.973709	0.973709	0.948627	0.892373	0.993588	0.998719	0.931811	0.931654	0.582986	0.162016	0.675076	0.997163	0.945419	0.906563	0.892178	0.828148	0.811632	0.649325	0.84844	0.789207	0.770259	0.886334	0.862143	0.945333	0.751547	0.762967	0.587948	0.681699	0.997738	0.989791	0.999701	0.794958	0.887926	0.800282	0.658642	0.96278	0.834303
ASTE1	0.98015	0.998268	0.99972	0.999725	0.0580897	0.952668	0.99902	0.948579	0.948579	0.499836	0.919141	0.717928	0.998719	0.837	0.928111	0.938553	0.125397	0.401953	0.744553	0.768436	0.68862	0.891189	0.883942	0.915184	0.622774	0.6924	0.494256	0.668822	0.814678	0.996643	0.820484	0.81335	0.673356	0.66802	0.795964	0.997738	0.929925	0.999701	0.980545	0.838606	0.994886	0.963632	0.956661	0.925561
ASTN2	0.96898	0.965134	0.99972	0.999725	0.428831	0.758163	0.99902	0.964793	0.964793	0.967488	0.890029	0.679856	0.998719	0.747095	0.928111	0.779305	0.372825	0.764304	0.958057	0.958511	0.877255	0.813222	0.566455	0.845467	0.470638	0.658481	0.600618	0.392414	0.677031	0.815175	0.92689	0.796432	0.700328	0.767751	0.729528	0.997738	0.886905	0.999701	0.732365	0.785873	0.73987	0.958389	0.944072	0.970613
ASXL1	0.753412	0.754339	0.99972	0.999725	0.0227574	0.231544	0.99902	0.940052	0.940052	0.282424	0.21823	0.842162	0.998719	0.971452	0.933631	0.989112	0.735175	0.754046	0.70166	0.645233	0.739482	0.893856	0.854207	0.912874	0.591508	0.992253	0.692742	0.624943	0.928486	0.998222	0.976139	0.999005	0.966405	0.991074	0.998254	0.997738	0.284115	0.999701	0.492848	0.972071	0.600469	0.570301	0.491609	0.897247
ASXL2	0.756146	0.963673	0.99972	0.999725	0.128345	0.99083	0.99902	0.938228	0.938228	0.603011	0.705041	0.951042	0.998719	0.86813	0.928111	0.521538	0.378473	0.562982	0.960772	0.92102	0.697538	0.61772	0.446186	0.603801	0.151874	0.249322	0.152049	0.12906	0.675817	0.848477	0.854931	0.779671	0.613726	0.542236	0.695428	0.997738	0.876187	0.999701	0.474303	0.911588	0.884049	0.752217	0.840608	0.788503
ATAD1	0.996283	0.818053	0.99972	0.999725	0.634046	0.790403	0.99902	0.980157	0.980157	0.33277	0.530312	0.738416	0.998719	0.971452	0.979908	0.58031	0.38447	0.480194	0.508346	0.860626	0.646867	0.757284	0.982992	0.670988	0.56377	0.556412	0.550805	0.643518	0.429392	0.933876	0.41169	0.722007	0.428539	0.526497	0.66225	0.993832	0.735701	0.999701	0.522574	0.677143	0.847911	0.61198	0.788994	0.798184
ATAD2	0.676465	0.604081	0.99972	0.999725	0.716862	0.969543	0.99902	0.930326	0.930326	0.979383	0.850225	0.221573	0.998719	0.360263	0.928346	0.534222	0.708648	0.974154	0.699175	0.904546	0.914657	0.791768	0.911463	0.868976	0.863759	0.771934	0.657937	0.73104	0.996365	0.951006	0.976132	0.890385	0.989063	0.817519	0.864131	0.997738	0.877446	0.999701	0.810623	0.64069	0.817673	0.898159	0.914843	0.97293
ATAD2B	0.706568	0.753637	0.99972	0.999725	0.384397	0.840845	0.99902	0.930326	0.930326	0.660286	0.650808	0.484953	0.998719	0.583231	0.957193	0.625496	0.709555	0.947079	0.928778	0.971335	0.829691	0.741347	0.649622	0.808018	0.481732	0.714857	0.336469	0.326443	0.968877	0.950529	0.99872	0.9626	0.972725	0.977289	0.997985	0.997738	0.803469	0.999701	0.630568	0.929226	0.714878	0.751095	0.940857	0.896269
ATAD3A	0.99626	0.827982	0.99972	0.999725	0.668126	0.30195	0.99902	0.938228	0.938228	0.418094	0.555784	0.79822	0.998719	0.948728	0.945137	0.680164	0.919115	0.377097	0.468224	0.845699	0.830481	0.780001	0.900679	0.763258	0.87567	0.7571	0.893077	0.941405	0.681364	0.998222	0.539862	0.850407	0.737438	0.858275	0.860466	0.941982	0.335394	0.999701	0.546972	0.58005	0.542793	0.339282	0.245659	0.481138
ATAD3B	0.674502	0.866304	0.99972	0.999725	0.0215892	0.683411	0.99902	0.941034	0.941034	0.259835	0.0452828	0.984955	0.998719	0.656895	0.928111	0.598841	0.427021	0.371806	0.685975	0.5728	0.261216	0.956093	0.823827	0.948494	0.424333	0.86986	0.415524	0.404214	0.990542	0.9139	0.982862	0.892804	0.885173	0.779198	0.84957	0.997738	0.235142	0.999701	0.040342	0.57829	0.182973	0.448687	0.56788	0.851449
ATAD5	0.638074	0.580251	0.99972	0.999725	0.638663	0.949074	0.99902	0.938228	0.938228	0.932313	0.807704	0.0951329	0.998719	0.33449	0.928111	0.547614	0.698677	0.97351	0.703596	0.873789	0.872818	0.861927	0.911463	0.948601	0.942812	0.909267	0.751763	0.81041	0.920699	0.924549	0.849714	0.773438	0.84912	0.709357	0.733823	0.993832	0.695846	0.999701	0.659023	0.751976	0.787288	0.991341	0.877197	0.984722
ATAT1	0.866875	0.960692	0.99972	0.999725	0.378738	0.950496	0.99902	0.933058	0.933058	0.861008	0.789627	0.978366	0.998719	0.805284	0.928111	0.922674	0.76047	0.872988	0.979635	0.608352	0.901123	0.997449	0.91746	0.948875	0.999582	0.983142	0.921274	0.819722	0.83148	0.941515	0.865198	0.84921	0.782592	0.887061	0.832986	0.997738	0.931616	0.999701	0.793622	0.591912	0.883573	0.907062	0.705096	0.88769
ATE1	0.967927	0.925486	0.99972	0.999725	0.33638	0.957738	0.99902	0.974433	0.974433	0.440588	0.793366	0.770592	0.998719	0.705534	0.982252	0.871696	0.299736	0.351559	0.936068	0.845906	0.917667	0.958084	0.637915	0.98251	0.795343	0.743105	0.591914	0.569596	0.865778	0.836127	0.969272	0.87237	0.828351	0.63075	0.782859	0.996155	0.951627	0.999701	0.72778	0.702031	0.959423	0.818766	0.894824	0.750503
ATE1-AS1	0.639743	0.700538	0.99972	0.999725	0.936576	0.984747	0.99902	0.981326	0.981326	0.423497	0.738097	0.91507	0.998719	0.780384	0.928111	0.988167	0.581627	0.488742	0.879103	0.976544	0.829435	0.721151	0.4068	0.695472	0.288928	0.476379	0.338473	0.254929	0.990542	0.941796	0.990336	0.956192	0.934448	0.883299	0.964686	0.997738	0.710093	0.999701	0.28766	0.262523	0.518366	0.927302	0.906702	0.999337
ATF1	0.581289	0.559888	0.99972	0.999725	0.815805	0.971812	0.99902	0.985054	0.985054	0.801043	0.620296	0.281693	0.998719	0.478069	0.990205	0.539409	0.205116	0.766472	0.766892	0.843817	0.579875	0.986124	0.925481	0.966289	0.966512	0.945064	0.668164	0.773456	0.995016	0.985326	0.973715	0.875493	0.987332	0.608742	0.839246	0.997738	0.78805	0.999701	0.508406	0.251847	0.706858	0.940899	0.995773	0.956937
ATF2	0.671946	0.563844	0.99972	0.999725	0.856655	0.965937	0.99902	0.944256	0.944256	0.979739	0.980098	0.479691	0.998719	0.593262	0.95618	0.674659	0.965156	0.947923	0.738499	0.970787	0.868452	0.98312	0.90238	0.948558	0.963675	0.956675	0.9801	0.951508	0.97571	0.98466	0.931136	0.869303	0.985555	0.825639	0.88672	0.997738	0.88099	0.999701	0.976485	0.654971	0.829351	0.930445	0.875839	0.988183
ATF4	0.780818	0.602987	0.99972	0.999725	0.794304	0.988045	0.99902	0.97729	0.97729	0.940413	0.635637	0.423213	0.998719	0.557859	0.928111	0.434134	0.118112	0.689282	0.91223	0.827216	0.52991	0.955311	0.721316	0.985599	0.360268	0.823224	0.402537	0.397098	0.997959	0.894494	0.99872	0.773438	0.915137	0.531684	0.699054	0.997738	0.57805	0.999701	0.247857	0.385739	0.455079	0.99422	0.922255	0.999947
ATF5	0.885767	0.832165	0.99972	0.999725	0.601558	0.846683	0.99902	0.977549	0.977549	0.500794	0.392419	0.667527	0.998719	0.988597	0.928111	0.709385	0.549752	0.746846	0.974462	0.950066	0.850851	0.975527	0.93923	0.948503	0.364834	0.915444	0.304529	0.52489	0.933616	0.998222	0.872867	0.905851	0.94995	0.802419	0.899398	0.997738	0.780022	0.999701	0.382221	0.88398	0.878914	0.905654	0.910551	0.970274
ATF6	0.723529	0.942751	0.99972	0.999725	0.00728307	0.800301	0.99902	0.987826	0.987826	0.478845	0.351557	0.863938	0.998719	0.659499	0.966188	0.231776	0.365901	0.656304	0.768945	0.700984	0.711898	0.894356	0.471052	0.89512	0.210907	0.661247	0.129584	0.123905	0.937455	0.815175	0.948216	0.820539	0.825095	0.490715	0.702931	0.997738	0.604843	0.999701	0.329101	0.638135	0.828114	0.666494	0.695557	0.839494
ATF6B	0.789353	0.625758	0.99972	0.999725	0.968451	0.9817	0.99902	0.985559	0.985559	0.797905	0.827028	0.447711	0.998719	0.813824	0.928111	0.172762	0.102969	0.346525	0.856459	0.90683	0.600298	0.98396	0.975803	0.889897	0.70288	0.812152	0.558606	0.776371	0.511197	0.947877	0.545623	0.733598	0.517507	0.493643	0.671932	0.997738	0.795173	0.999701	0.600364	0.364048	0.627847	0.795603	0.778015	0.878427
ATF7	0.809396	0.65032	0.99972	0.999725	0.884423	0.758163	0.99902	0.938228	0.938228	0.940544	0.957115	0.692761	0.998719	0.924836	0.928111	0.62237	0.20719	0.751855	0.955071	0.87549	0.720027	0.982524	0.979914	0.959224	0.423376	0.743105	0.622697	0.642142	0.917045	0.986248	0.924339	0.86148	0.812572	0.832192	0.855805	0.997738	0.919589	0.999701	0.649257	0.754267	0.628179	0.876613	0.937519	0.997217
ATF7IP	0.945502	0.859512	0.99972	0.999725	0.401154	0.882699	0.99902	0.930326	0.930326	0.878771	0.626053	0.837296	0.998719	0.956048	0.928111	0.838587	0.448296	0.890634	0.874545	0.866053	0.614315	0.989524	0.622137	0.999286	0.367212	0.854068	0.383758	0.338967	0.96055	0.851296	0.967478	0.869303	0.959271	0.691315	0.792888	0.997738	0.804506	0.999701	0.330739	0.904166	0.507263	0.876916	0.983483	0.98487
ATF7IP2	0.761165	0.723169	0.99972	0.999725	0.383736	0.783348	0.99902	0.935952	0.935952	0.508441	0.555736	0.293705	0.998719	0.369194	0.930471	0.308673	0.6335	0.749457	0.742622	0.720431	0.879885	0.973667	0.944149	0.97269	0.939859	0.996801	0.933494	0.989708	0.997258	0.981364	0.924339	0.93055	0.967458	0.72268	0.916338	0.997738	0.598966	0.999701	0.791583	0.446442	0.973659	0.961427	0.729612	0.972715
ATG10	0.590742	0.590614	0.99972	0.999725	0.941121	0.800301	0.99902	0.944256	0.944256	0.702361	0.386807	0.817548	0.998719	0.977112	0.928111	0.629315	0.59083	0.927798	0.994382	0.93981	0.651569	0.990393	0.849702	0.850765	0.330497	0.682776	0.415524	0.460559	0.826667	0.88555	0.478044	0.680019	0.558679	0.42067	0.59714	0.997738	0.409264	0.999701	0.354395	0.36749	0.393214	0.550153	0.539884	0.879533
ATG101	0.912185	0.913198	0.99972	0.999725	0.938912	0.66648	0.99902	0.985559	0.985559	0.454869	0.744931	0.753772	0.998719	0.907369	0.96745	0.966708	0.649931	0.813989	0.486385	0.741511	0.878882	0.99476	0.941383	0.99976	0.63801	0.960115	0.712014	0.757437	0.908288	0.996643	0.877625	0.91509	0.963329	0.915538	0.91883	0.937515	0.755009	0.999701	0.946375	0.720314	0.745741	0.932551	0.770657	0.912487
ATG12	0.759592	0.600694	0.99972	0.999725	0.647455	0.927492	0.99902	0.940052	0.940052	0.94808	0.98902	0.950346	0.999038	0.887491	0.928111	0.761353	0.177508	0.640835	0.899225	0.951206	0.899367	0.984454	0.996418	0.949234	0.70655	0.724581	0.458812	0.675971	0.857882	0.951006	0.852246	0.765238	0.748202	0.595302	0.722759	0.997738	0.999699	0.999701	0.66456	0.512201	0.742172	0.999757	0.911841	0.931544
ATG13	0.799983	0.682869	0.99972	0.999725	0.568731	0.995124	0.99902	0.981927	0.981927	0.595658	0.696784	0.728431	0.998719	0.667089	0.928111	0.238273	0.103797	0.241681	0.773966	0.778311	0.796699	0.981538	0.944466	0.996547	0.608948	0.743105	0.500075	0.668131	0.626279	0.950529	0.869221	0.797786	0.640185	0.607836	0.747018	0.997738	0.777817	0.999701	0.444501	0.216553	0.622699	0.813957	0.881678	0.778805
ATG14	0.92967	0.965134	0.99972	0.999725	0.205642	0.261828	0.99902	0.930326	0.930326	0.301481	0.340079	0.574721	0.998719	0.542748	0.933631	0.759608	0.916412	0.490982	0.340033	0.666491	0.749672	0.710577	0.911463	0.659462	0.934535	0.591043	0.898726	0.974684	0.400547	0.964563	0.448041	0.806443	0.431047	0.753383	0.788134	0.686527	0.484943	0.999701	0.641539	0.972071	0.970016	0.538078	0.577194	0.547379
ATG16L1	0.871598	0.963581	0.99972	0.999725	0.759891	0.994447	0.99902	0.980962	0.980962	0.228825	0.457907	0.966987	0.998719	0.921563	0.959798	0.787534	0.995864	0.491934	0.967115	0.715978	0.949389	0.868539	0.931761	0.797296	0.744669	0.765115	0.744881	0.718058	0.763342	0.905095	0.745299	0.873023	0.691061	0.747976	0.818125	0.997738	0.614157	0.999701	0.662919	0.958501	0.969249	0.936222	0.713273	0.842173
ATG16L2	0.88147	0.963673	0.99972	0.999725	0.00681369	0.369287	0.99902	0.930326	0.930326	0.0142328	0.113936	0.546443	0.998719	0.571921	0.933631	0.221582	0.425008	0.15457	0.225808	0.432742	0.383164	0.525996	0.765839	0.560071	0.455538	0.281239	0.275138	0.360027	0.17269	0.936373	0.32591	0.733782	0.269955	0.420239	0.653997	0.997738	0.45722	0.999701	0.301726	0.60851	0.959151	0.313787	0.412349	0.419333
ATG2A	0.939278	0.963682	0.99972	0.999725	0.027555	0.772649	0.99902	0.930326	0.930326	0.15105	0.287189	0.615838	0.998719	0.738808	0.928111	0.386044	0.293508	0.283673	0.551075	0.56735	0.472976	0.620945	0.811066	0.659899	0.833786	0.514758	0.384848	0.610034	0.273255	0.976238	0.398911	0.794781	0.423383	0.462753	0.729092	0.98932	0.656264	0.999701	0.524615	0.406903	0.666259	0.407729	0.409324	0.417259
ATG2B	0.871878	0.7489	0.99972	0.999725	0.998587	0.684693	0.99902	0.935952	0.935952	0.575719	0.653299	0.464635	0.998719	0.467379	0.990205	0.416228	0.355274	0.995201	0.675582	0.996983	0.843404	0.804162	0.765932	0.801814	0.780382	0.860586	0.494525	0.591722	0.770737	0.937099	0.67217	0.977357	0.789653	0.82285	0.968852	0.940952	0.839259	0.999701	0.980545	0.991706	0.846913	0.755024	0.870177	0.888323
ATG3	0.581289	0.559888	0.99972	0.999725	0.0201985	0.394561	0.99902	0.997037	0.997037	0.228046	0.264265	0.384052	0.998719	0.4766	0.998424	0.386353	0.312402	0.839992	0.711571	0.812222	0.591162	0.751571	0.944751	0.841772	0.734375	0.786166	0.827563	0.722576	0.997005	0.942818	0.960158	0.866342	0.975247	0.738813	0.827615	0.997738	0.529707	0.999701	0.426826	0.825788	0.797367	0.531328	0.721347	0.85788
ATG4A	0.617551	0.561289	0.99972	0.999725	0.254214	0.780699	0.99902	0.949015	0.949015	0.270229	0.523384	0.491949	0.998719	0.401997	0.928111	0.460226	0.531208	0.938059	0.974383	0.903068	0.974047	0.974828	0.939251	0.887436	0.588553	0.970372	0.876973	0.749382	0.961976	0.997265	0.945174	0.996709	0.975467	0.981235	0.992581	0.997738	0.735807	0.999701	0.835955	0.793258	0.637528	0.86042	0.729305	0.908776
ATG4B	0.856631	0.856953	0.99972	0.999725	0.405506	0.800301	0.99902	0.938228	0.938228	0.0670043	0.266077	0.669493	0.998719	0.722062	0.928111	0.3476	0.206391	0.16921	0.402069	0.723783	0.429379	0.709823	0.900675	0.638788	0.700088	0.56586	0.273041	0.500741	0.702442	0.931679	0.722424	0.826694	0.707678	0.652	0.778328	0.997743	0.581837	0.999701	0.242683	0.2713	0.285637	0.412626	0.449529	0.50865
ATG4C	0.581289	0.559888	0.99972	0.999725	0.184252	0.446955	0.99902	0.971129	0.971129	0.239766	0.106493	0.78061	0.999038	0.943219	0.928111	0.748841	0.982821	0.551001	0.63617	0.775593	0.405207	0.690828	0.630337	0.808018	0.567094	0.754651	0.697033	0.450733	0.911009	0.855282	0.941404	0.936206	0.852591	0.966188	0.887778	0.795573	0.29178	0.999701	0.14278	0.724101	0.271015	0.309667	0.324957	0.458037
ATG4D	0.743283	0.959735	0.99972	0.999725	0.0969133	0.862217	0.99902	0.947854	0.947854	0.58231	0.101607	0.896935	0.998719	0.485717	0.930615	0.313411	0.382958	0.608072	0.968687	0.783443	0.453234	0.891951	0.689056	0.808018	0.214053	0.83621	0.476855	0.285176	0.908941	0.862143	0.96806	0.920355	0.976233	0.911318	0.869753	0.997738	0.33331	0.999701	0.181747	0.870865	0.287338	0.724519	0.719551	0.946965
ATG5	0.996457	0.737448	0.99972	0.999725	0.997341	0.956334	0.99902	0.930326	0.930326	0.987479	0.849538	0.998054	0.999038	0.945179	0.931654	0.414086	0.346002	0.727441	0.921975	0.98337	0.70397	0.870469	0.943874	0.785329	0.544991	0.69839	0.409939	0.67755	0.690953	0.997396	0.662903	0.837799	0.675096	0.688265	0.826029	0.997738	0.815129	0.999701	0.810041	0.9537	0.761472	0.852209	0.925119	0.999777
ATG7	0.838796	0.980985	0.99972	0.999725	0.0763731	0.963648	0.99902	0.963569	0.963569	0.199005	0.430284	0.855843	0.998719	0.684589	0.930471	0.231976	0.224833	0.440861	0.827647	0.601781	0.882634	0.827633	0.632168	0.732542	0.587879	0.47552	0.483648	0.465025	0.343194	0.814734	0.551552	0.67713	0.355838	0.448414	0.566144	0.804783	0.812848	0.999701	0.511272	0.399945	0.925822	0.875943	0.917656	0.932919
ATG9A	0.910636	0.875057	0.99972	0.999725	0.893734	0.528826	0.99902	0.974995	0.974995	0.792597	0.542649	0.926381	0.998719	0.966154	0.928111	0.492933	0.418595	0.770508	0.995475	0.942519	0.868699	0.997748	0.993337	0.997403	0.909499	0.937008	0.799441	0.971087	0.815677	0.986248	0.972501	0.977021	0.921439	0.819081	0.963225	0.984098	0.663156	0.999701	0.610058	0.828445	0.680845	0.889246	0.791067	0.961914
ATG9B	0.953916	0.97624	0.99972	0.999725	0.425547	0.994934	0.99902	0.981927	0.981927	0.403537	0.495175	0.591992	0.998719	0.585546	0.9655	0.236916	0.711588	0.602025	0.968818	0.308432	0.659252	0.999602	0.836527	0.995987	0.826895	0.945935	0.994581	0.940816	0.914572	0.919837	0.862798	0.883114	0.81531	0.978119	0.959968	0.993375	0.80304	0.999701	0.241132	0.480311	0.683616	0.950476	0.940857	0.920807
ATIC	0.759918	0.736736	0.99972	0.999725	0.000370704	0.132593	0.99902	0.930326	0.930326	0.02316	0.0318985	0.653096	0.998719	0.958556	0.941801	0.588446	0.685399	0.387888	0.528006	0.411523	0.371659	0.628774	0.520037	0.6428	0.742885	0.774565	0.520253	0.422581	0.896657	0.862143	0.845147	0.92022	0.896686	0.790871	0.854708	0.851043	0.0405671	0.999701	0.197379	0.251847	0.582903	0.219121	0.257064	0.406433
ATL1	0.96093	0.708876	0.99972	0.999725	0.845931	0.679319	0.99902	0.98433	0.98433	0.431913	0.534659	0.647349	0.998719	0.994842	0.986964	0.909036	0.937574	0.806188	0.700106	0.992459	0.978559	0.456153	0.682628	0.366812	0.313621	0.509708	0.300643	0.329859	0.666425	0.964235	0.648602	0.802574	0.776975	0.754986	0.78512	0.933825	0.771499	0.999701	0.559896	0.880103	0.852502	0.80447	0.900817	0.995525
ATL2	0.947511	0.813571	0.99972	0.999725	0.986373	0.979026	0.99902	0.979394	0.979394	0.870988	0.620918	0.989826	0.998719	0.809094	0.928111	0.764176	0.825807	0.785242	0.704972	0.96266	0.546652	0.914075	0.911463	0.812549	0.546994	0.805181	0.734032	0.810044	0.785486	0.973141	0.695666	0.835906	0.707081	0.890588	0.868315	0.997738	0.8847	0.999701	0.624641	0.748555	0.637492	0.810098	0.883501	0.994291
ATL3	0.995759	0.937103	0.99972	0.999725	0.61449	0.85387	0.99902	0.980157	0.980157	0.933685	0.934324	0.385522	0.998719	0.464311	0.957193	0.384789	0.667691	0.632219	0.974953	0.95341	0.969829	0.819179	0.989561	0.811796	0.927966	0.865184	0.978569	0.994145	0.864995	0.971424	0.885618	0.978813	0.881892	0.989392	0.998179	0.997677	0.940595	0.999701	0.645357	0.80292	0.689493	0.756879	0.724328	0.814186
ATM	0.942203	0.786226	0.99972	0.999725	0.425547	0.975081	0.99902	0.930326	0.930326	0.867481	0.515057	0.340701	0.998719	0.352024	0.941801	0.648929	0.497994	0.586158	0.944988	0.611366	0.775983	0.988064	0.672974	0.999375	0.521148	0.955573	0.610917	0.497709	0.987693	0.803133	0.91998	0.803091	0.992827	0.531494	0.697749	0.997738	0.706023	0.999701	0.422138	0.532638	0.457765	0.851348	0.747264	0.857387
ATMIN	0.999298	0.99426	0.99972	0.999725	0.747095	0.788448	0.99902	0.999761	0.999761	0.892775	0.731466	0.907295	0.998719	0.862	0.936776	0.675586	0.803357	0.939317	0.988417	0.773478	0.73107	0.683438	0.711591	0.674077	0.884316	0.529712	0.562606	0.619816	0.553313	0.940788	0.703232	0.7802	0.622226	0.590875	0.73244	0.890728	0.684067	0.999701	0.502035	0.479331	0.325398	0.781894	0.997195	0.810966
ATN1	0.789145	0.637871	0.99972	0.999725	0.82741	0.912221	0.99902	0.996744	0.996744	0.534462	0.57788	0.478111	0.998719	0.940505	0.928111	0.906525	0.172154	0.166742	0.668388	0.864505	0.368706	0.764475	0.935846	0.799997	0.132633	0.558514	0.214034	0.331181	0.495968	0.973141	0.578957	0.677731	0.472835	0.472242	0.640537	0.997738	0.512477	0.999701	0.297938	0.895756	0.328245	0.756311	0.77545	0.925989
ATOH8	0.723817	0.995464	0.99972	0.999725	0.450238	0.827938	0.99902	0.961049	0.961049	0.726068	0.474807	0.637636	0.998719	0.844954	0.928111	0.795485	0.685074	0.906161	0.722396	0.917677	0.68583	0.893859	0.882118	0.824106	0.484934	0.811925	0.473927	0.501943	0.977354	0.997396	0.918411	0.877169	0.888015	0.490715	0.822296	0.981032	0.810302	0.999701	0.414573	0.682758	0.429597	0.654656	0.814755	0.896857
ATOX1	0.701113	0.76956	0.99972	0.999725	0.0599903	0.992917	0.99902	0.972437	0.972437	0.840882	0.400358	0.817548	0.998719	0.958489	0.969538	0.946067	0.349828	0.447971	0.960465	0.645233	0.561519	0.890689	0.585459	0.932004	0.133369	0.828372	0.214622	0.173598	0.951804	0.869245	0.991909	0.979098	0.988705	0.822178	0.905847	0.997738	0.577223	0.999701	0.403368	0.871663	0.310735	0.716071	0.702824	0.925619
ATP10A	0.582611	0.559888	0.99972	0.999725	0.0293253	0.23829	0.99902	0.933058	0.933058	0.205572	0.0641712	0.541336	0.998719	0.517235	0.991428	0.408588	0.756655	0.704121	0.866611	0.446455	0.400412	0.672882	0.818953	0.75043	0.966225	0.659602	0.869614	0.773918	0.681364	0.997101	0.719997	0.984317	0.675829	0.975349	0.996436	0.639693	0.378471	0.999701	0.361488	0.353748	0.730278	0.198728	0.473671	0.368058
ATP10D	0.87106	0.741399	0.99972	0.999725	0.952595	0.954638	0.99902	0.985054	0.985054	0.931652	0.254648	0.257838	0.998719	0.27958	0.931654	0.268673	0.235392	0.788264	0.759326	0.643801	0.43626	0.931601	0.747648	0.915897	0.464004	0.823586	0.749928	0.520031	0.919185	0.760826	0.933024	0.751547	0.875677	0.622113	0.670841	0.974554	0.416029	0.999701	0.0637479	0.403839	0.198861	0.789942	0.737034	0.97139
ATP11A	0.809396	0.991369	0.99972	0.999725	0.0269702	0.793589	0.99902	0.985054	0.985054	0.192349	0.133303	0.694711	0.998719	0.758344	0.928111	0.348396	0.286966	0.372958	0.705683	0.463086	0.355605	0.862091	0.829188	0.797296	0.425717	0.473951	0.465102	0.493843	0.425687	0.895508	0.631673	0.742476	0.367945	0.453531	0.659443	0.984098	0.423535	0.999701	0.15021	0.49215	0.466692	0.530514	0.609884	0.730457
ATP11B	0.8858	0.880679	0.99972	0.999725	0.0368424	0.820123	0.99902	0.940052	0.940052	0.542585	0.503801	0.653192	0.998719	0.567515	0.983788	0.494875	0.802962	0.815642	0.935072	0.863277	0.973747	0.997939	0.632872	0.948457	0.88518	0.959809	0.556047	0.554636	0.922275	0.952614	0.873348	0.927547	0.940568	0.894166	0.988347	0.997738	0.738775	0.999701	0.520464	0.688981	0.973659	0.652157	0.607511	0.750218
ATP11C	0.882497	0.870778	0.99972	0.999725	0.756642	0.992917	0.99902	0.980774	0.980774	0.967817	0.756819	0.478111	0.998719	0.595586	0.976443	0.943168	0.897715	0.952238	0.968731	0.818406	0.955705	0.983584	0.674723	0.966289	0.677369	0.864797	0.664519	0.539872	0.723727	0.912479	0.683069	0.967992	0.739574	0.703752	0.950605	0.997738	0.884436	0.999701	0.70534	0.881934	0.748085	0.885252	0.66736	0.912179
ATP13A1	0.581289	0.613569	0.99972	0.999725	0.677493	0.551569	0.999696	0.947854	0.947854	0.994629	0.720216	0.821089	0.998719	0.995492	0.928111	0.789641	0.582744	0.586345	0.740912	0.873789	0.876374	0.984466	0.900791	0.998844	0.850555	0.991914	0.944533	0.78699	0.76406	0.967119	0.967757	0.877071	0.887407	0.815475	0.900109	0.997738	0.682755	0.999701	0.607829	0.817563	0.791797	0.87434	0.795033	0.985049
ATP13A2	0.75509	0.881453	0.99972	0.999725	0.233974	0.869876	0.99902	0.930326	0.930326	0.078763	0.368883	0.977925	0.998719	0.984474	0.928111	0.638177	0.0834532	0.0997261	0.289068	0.562283	0.466145	0.733529	0.768105	0.667038	0.152943	0.455013	0.309055	0.280517	0.146401	0.792522	0.32591	0.4591	0.206793	0.416457	0.410407	0.97815	0.241257	0.999701	0.191266	0.248815	0.23374	0.428147	0.534345	0.515029
ATP13A3	0.880574	0.682368	0.99972	0.999725	0.34841	0.861717	0.99902	0.974433	0.974433	0.943693	0.967232	0.353498	0.998719	0.603398	0.96176	0.673523	0.391073	0.827302	0.816262	0.862856	0.988625	0.789731	0.854207	0.704562	0.971751	0.926763	0.638969	0.787934	0.857882	0.917879	0.829029	0.976941	0.912204	0.666105	0.894298	0.997738	0.963909	0.999701	0.660398	0.382025	0.777388	0.925804	0.874357	0.946755
ATP13A4	0.66029	0.830441	0.99972	0.999725	0.569772	0.821768	0.99902	0.984343	0.984343	0.534462	0.432814	0.668253	0.998719	0.72712	0.930471	0.844441	0.699204	0.739127	0.804363	0.612482	0.960256	0.981014	0.829084	0.995404	0.75563	0.935334	0.88268	0.815208	0.968877	0.997396	0.876126	0.872821	0.960215	0.891152	0.894695	0.940622	0.611667	0.999701	0.669858	0.678205	0.726398	0.813889	0.58199	0.649446
ATP1A1	0.627331	0.559888	0.99972	0.999725	0.0516959	0.521962	0.99902	0.967735	0.967735	0.333029	0.564561	0.374952	0.998719	0.769521	0.96745	0.73477	0.85812	0.730164	0.856776	0.69747	0.917957	0.474694	0.54479	0.5336	0.501886	0.631854	0.52718	0.372024	0.754162	0.913505	0.83806	0.978975	0.82518	0.990075	0.95267	0.950104	0.682755	0.999701	0.775174	0.617774	0.941984	0.336466	0.640399	0.556177
ATP1A1-AS1	0.961521	0.980753	0.99972	0.999725	0.122494	0.989729	0.99902	0.997037	0.997037	0.797962	0.986323	0.484953	0.998719	0.639175	0.957193	0.413463	0.782911	0.844949	0.879322	0.954887	0.926007	0.995832	0.993337	0.823073	0.818059	0.92478	0.741352	0.974396	0.931207	0.937099	0.941664	0.809414	0.871093	0.999577	0.822803	0.997738	0.995197	0.999701	0.989916	0.861832	0.968184	0.962119	0.992745	0.965726
ATP1A3	NA	NA	NA	NA	NA	NA	NA	NA	NA	NA	NA	NA	NA	NA	NA	NA	NA	NA	NA	NA	NA	NA	NA	NA	NA	NA	NA	NA	NA	NA	NA	NA	NA	NA	NA	NA	NA	NA	NA	NA	NA	NA	NA	NA
ATP1A4	NA	NA	NA	NA	NA	NA	NA	NA	NA	NA	NA	NA	NA	NA	NA	NA	NA	NA	NA	NA	NA	NA	NA	NA	NA	NA	NA	NA	NA	NA	NA	NA	NA	NA	NA	NA	NA	NA	NA	NA	NA	NA	NA	NA
ATP1B1	0.581289	0.661958	0.99972	0.999725	0.0163856	0.735728	0.99902	0.935963	0.935963	0.328864	0.734242	0.989341	0.998719	0.951477	0.928111	0.77097	0.978001	0.960553	0.695016	0.93236	0.758614	0.600872	0.892293	0.746509	0.956287	0.678485	0.517983	0.749068	0.727747	0.930746	0.992626	0.942532	0.964894	0.99394	0.929478	0.988584	0.966128	0.999701	0.973044	0.316688	0.969613	0.608667	0.809961	0.761495
ATP1B2	0.952668	0.964434	0.99972	0.999725	0.989121	0.719766	0.99902	0.930326	0.930326	0.503929	0.334387	0.251312	0.998719	0.395	0.928111	0.961126	0.833535	0.681457	0.486495	0.732549	0.655038	0.984148	0.913937	0.904019	0.987831	0.95925	0.954018	0.854967	0.803702	0.88555	0.824749	0.806443	0.876702	0.590875	0.734125	0.997738	0.346842	0.63721	0.307618	0.75527	0.666259	0.730539	0.62057	0.843963
ATP1B3	0.965093	0.86151	0.99972	0.999725	0.222182	0.679319	0.99902	0.935952	0.935952	0.266892	0.272543	0.85636	0.998719	0.525516	0.941801	0.691873	0.71688	0.906955	0.796788	0.880264	0.667563	0.839598	0.631345	0.774921	0.308995	0.805857	0.15236	0.225969	0.973771	0.83692	0.981571	0.758928	0.992201	0.538208	0.677916	0.993832	0.50228	0.999701	0.354626	0.27388	0.539651	0.937205	0.84204	0.912581
ATP23	0.868419	0.667243	0.99972	0.999725	0.817346	0.965109	0.99902	0.999894	0.999894	0.970118	0.697527	0.302724	0.998719	0.41901	0.963409	0.512202	0.745479	0.933134	0.859435	0.995708	0.840095	0.892178	0.993127	0.986781	0.631843	0.971098	0.788988	0.782465	0.997348	0.969446	0.965583	0.835885	0.950256	0.651442	0.797032	0.993832	0.823115	0.999701	0.402051	0.45016	0.465329	0.984087	0.846816	0.991523
ATP2A2	0.686281	0.563068	0.99972	0.999725	0.805136	0.614569	0.99902	0.964847	0.964847	0.996685	0.988649	0.467154	0.998719	0.760699	0.928111	0.700408	0.355708	0.681178	0.878808	0.97987	0.952266	0.849983	0.943874	0.964623	0.791782	0.947331	0.826925	0.854527	0.978129	0.964156	0.979747	0.8113	0.943212	0.728324	0.791354	0.997738	0.970299	0.999701	0.728224	0.404329	0.645626	0.901903	0.975961	0.921166
ATP2A3	0.795995	0.870778	0.99972	0.999725	0.559254	0.727224	0.99902	0.980157	0.980157	0.960472	0.708194	0.496152	0.998719	0.876056	0.928111	0.674659	0.793674	0.757914	0.921396	0.950256	0.972684	0.918092	0.697622	0.892399	0.726283	0.97438	0.725194	0.590351	0.771355	0.933435	0.897004	0.907292	0.843049	0.91232	0.951322	0.993832	0.667795	0.999701	0.635007	0.881547	0.556076	0.650295	0.756022	0.927626
ATP2B1	0.945218	0.885079	0.99972	0.999725	0.544281	0.950344	0.99902	0.94284	0.94284	0.980633	0.681547	0.333698	0.998719	0.525516	0.98486	0.612807	0.461616	0.983927	0.901427	0.860267	0.906039	0.884317	0.798522	0.868976	0.699777	0.974446	0.49703	0.547612	0.854572	0.91559	0.831566	0.993949	0.949563	0.777648	0.943265	0.997738	0.849999	0.999701	0.383664	0.855035	0.854383	0.973693	0.814753	0.965659
ATP2B1-AS1	0.988746	0.70656	0.99972	0.999725	0.0221265	0.948318	0.99902	0.940052	0.940052	0.327538	0.61894	0.745265	0.998719	0.850504	0.928111	0.460778	0.0505631	0.138806	0.807094	0.694561	0.336951	0.836037	0.84781	0.969611	0.499618	0.953415	0.312837	0.500704	0.989827	0.921286	0.987943	0.741165	0.964894	0.447468	0.658634	0.997738	0.695817	0.999701	0.319253	0.116752	0.301602	0.793476	0.793296	0.905179
ATP2B4	0.872982	0.773536	0.99972	0.999725	0.154773	0.695434	0.99902	0.967971	0.967971	0.0938935	0.322864	0.544094	0.998719	0.639636	0.928111	0.181554	0.401025	0.197238	0.471471	0.665621	0.539711	0.687785	0.707565	0.575353	0.210506	0.328749	0.215957	0.263861	0.515466	0.938529	0.575895	0.765259	0.478746	0.587948	0.716975	0.988414	0.473658	0.999701	0.129669	0.225677	0.233721	0.415146	0.516148	0.504879
ATP2C1	0.873321	0.961618	0.99972	0.999725	0.692391	0.972924	0.99902	0.938228	0.938228	0.900382	0.767402	0.838069	0.998719	0.839626	0.933631	0.885218	0.603084	0.978081	0.79675	0.995708	0.882739	0.984283	0.691315	0.947276	0.97403	0.887449	0.793962	0.760613	0.995468	0.862143	0.950723	0.984317	0.940395	0.712133	0.889989	0.984098	0.826364	0.999701	0.415112	0.780568	0.852312	0.945429	0.961316	0.928174
ATP2C2	0.928964	0.993082	0.99972	0.999725	0.0545477	0.961755	0.99902	0.980157	0.980157	0.27312	0.207458	0.848649	0.999677	0.593262	0.928111	0.618943	0.473865	0.676278	0.744092	0.450632	0.537062	0.727043	0.923027	0.66746	0.421491	0.71394	0.395849	0.510036	0.954139	0.952934	0.969567	0.995241	0.986467	0.969794	0.992648	0.997738	0.58836	0.999701	0.401804	0.635526	0.784899	0.41524	0.577871	0.558381
ATP2C2-AS1	0.638042	0.753446	0.99972	0.999725	0.481082	0.992664	0.99902	0.983873	0.983873	0.750102	0.959039	0.958406	0.998719	0.920987	0.96176	0.820855	0.352857	0.747501	0.851425	0.97711	0.96846	0.936945	0.982694	0.892399	0.84247	0.732898	0.535906	0.761831	0.709399	0.973141	0.766234	0.904214	0.720092	0.807259	0.910323	0.997743	0.947501	0.999701	0.953343	0.538057	0.741258	0.81635	0.841425	0.809112
ATP5F1A	0.893707	0.978202	0.99972	0.999725	0.920183	0.786416	0.99902	0.930326	0.930326	0.966743	0.724566	0.890634	0.998719	0.892979	0.928111	0.854207	0.852303	0.961555	0.974383	0.964355	0.560538	0.643983	0.730871	0.682687	0.289372	0.632278	0.213519	0.26892	0.838292	0.988402	0.88552	0.931107	0.837167	0.917331	0.947503	0.993614	0.695846	0.999701	0.51958	0.52537	0.675925	0.764852	0.90798	0.98487
ATP5F1B	0.842435	0.999797	0.99972	0.999725	0.761127	0.662869	0.99902	0.930326	0.930326	0.896735	0.836692	0.860172	0.998719	0.821053	0.991365	0.59773	0.803357	0.762323	0.940332	0.995708	0.907466	0.677416	0.716075	0.557964	0.260571	0.723881	0.41139	0.334858	0.845189	0.951006	0.880098	0.878856	0.818375	0.839783	0.859602	0.993832	0.868731	0.999701	0.893808	0.357183	0.892194	0.941158	0.934677	0.980877
ATP5F1C	0.922587	0.744965	0.99972	0.999725	0.827691	0.85825	0.99902	0.972103	0.972103	0.95005	0.743667	0.126045	0.998719	0.296236	0.957193	0.296899	0.631107	0.354002	0.800455	0.652263	0.794429	0.973648	0.806433	0.99328	0.730604	0.937008	0.592619	0.634845	0.860504	0.862143	0.900848	0.82564	0.859905	0.482633	0.722759	0.997738	0.823874	0.999701	0.769213	0.556562	0.927535	0.97312	0.777381	0.965659
ATP5F1D	0.681517	0.725258	0.99972	0.999725	0.777027	0.957667	0.99902	0.97729	0.97729	0.903639	0.861459	0.673398	0.998719	0.577581	0.928111	0.652272	0.761653	0.936528	0.984329	0.559006	0.775908	0.86014	0.999218	0.842119	0.995635	0.890348	0.937205	0.941344	0.856742	0.909342	0.92355	0.998077	0.897843	0.866619	0.946318	0.997738	0.571806	0.999701	0.656108	0.75024	0.879893	0.948524	0.991162	0.99472
ATP5F1E	0.972197	0.744408	0.99972	0.999725	0.805136	0.973513	0.99902	0.983873	0.983873	0.989736	0.900313	0.950951	0.998719	0.908834	0.936776	0.969594	0.100369	0.216153	0.340265	0.910012	0.545271	0.936945	0.715192	0.915184	0.663164	0.916138	0.974837	0.96628	0.882107	0.985326	0.96381	0.799015	0.982601	0.912252	0.827418	0.997738	0.97388	0.999701	0.886647	0.985558	0.724853	0.634763	0.821853	0.820477
ATP5IF1	0.675684	0.60307	0.99972	0.999725	0.83544	0.921273	0.99902	0.940052	0.940052	0.983465	0.909238	0.686516	0.998719	0.5619	0.936776	0.266596	0.10232	0.568829	0.996079	0.878005	0.929138	0.946072	0.716075	0.947123	0.522599	0.875221	0.534799	0.54804	0.987309	0.885226	0.99638	0.797786	0.907272	0.561264	0.717339	0.997738	0.849351	0.999701	0.595867	0.161306	0.618039	0.954068	0.980341	0.991533
ATP5MC1	0.66443	0.906259	0.99972	0.999725	0.0037168	0.631296	0.99902	0.980157	0.980157	0.0954641	0.0625448	0.920225	0.998719	0.824293	0.930711	0.841863	0.296106	0.24554	0.675582	0.570634	0.211921	0.454362	0.382144	0.49992	0.039553	0.342637	0.037955	0.0323399	0.70476	0.816367	0.706852	0.759611	0.61921	0.422277	0.649847	0.997738	0.2387	0.999701	0.0595401	0.7081	0.198099	0.178144	0.303906	0.627244
ATP5MC2	0.868036	0.850614	0.99972	0.999725	0.0179735	0.584576	0.99902	0.980962	0.980962	0.211789	0.176125	0.942489	0.998719	0.989746	0.991365	0.907566	0.503365	0.625769	0.758549	0.591553	0.381463	0.778863	0.479933	0.790178	0.0878255	0.655745	0.117164	0.0843957	0.990542	0.878418	0.95576	0.90783	0.923017	0.666105	0.825346	0.997738	0.455851	0.999701	0.161427	0.753672	0.289313	0.391184	0.36571	0.703646
ATP5MC3	0.799357	0.919539	0.99972	0.999725	0.0331331	0.559866	0.99902	0.958073	0.958073	0.211054	0.116753	0.945997	0.998719	0.966687	0.936776	0.847376	0.285029	0.273135	0.641763	0.544731	0.256519	0.620945	0.566882	0.670988	0.0942601	0.471526	0.0855215	0.0843957	0.711995	0.875162	0.770235	0.82402	0.725175	0.513407	0.732905	0.997738	0.297355	0.999701	0.137841	0.638888	0.287338	0.38897	0.391359	0.698879
ATP5ME	0.884581	0.90762	0.99972	0.999725	0.141733	0.999237	0.99902	0.965239	0.965239	0.699354	0.224451	0.918692	0.998719	0.869718	0.999236	0.658944	0.508269	0.512814	0.795392	0.826093	0.453234	0.981538	0.765929	0.987588	0.179643	0.870586	0.278881	0.278536	0.953377	0.877028	0.952907	0.810034	0.893826	0.64326	0.746954	0.984098	0.409579	0.999701	0.228281	0.797159	0.225173	0.775541	0.793816	0.979553
ATP5MF	0.943271	0.892832	0.99972	0.999725	0.0125053	0.634864	0.99902	0.944256	0.944256	0.258211	0.185613	0.833987	0.998719	0.702195	0.967736	0.763858	0.152598	0.133517	0.703596	0.488079	0.600693	0.802103	0.406474	0.788668	0.184176	0.637534	0.175048	0.130602	0.90681	0.729321	0.942538	0.765238	0.802755	0.453531	0.649673	0.997738	0.388139	0.999701	0.196184	0.551293	0.497498	0.522491	0.547475	0.666015
ATP5MG	0.825848	0.625758	0.99972	0.999725	0.270513	0.975948	0.99902	0.930326	0.930326	0.836707	0.545204	0.416865	0.998719	0.625918	0.985393	0.754711	0.322722	0.433835	0.797849	0.610505	0.789265	0.879114	0.811144	0.887436	0.552792	0.928407	0.560005	0.586382	0.956101	0.852011	0.991909	0.800693	0.888941	0.50323	0.697749	0.997738	0.801004	0.999701	0.559454	0.279627	0.705649	0.99422	0.903686	0.984722
ATP5MJ	0.925576	0.707969	0.99972	0.999725	0.583846	0.965321	0.99902	0.985054	0.985054	0.900382	0.531932	0.306957	0.998719	0.597245	0.96176	0.53786	0.556469	0.589047	0.91047	0.740732	0.622112	0.892265	0.840972	0.889347	0.405837	0.984174	0.43642	0.500741	0.992263	0.9139	0.995441	0.867133	0.981137	0.622582	0.79741	0.967222	0.603346	0.999701	0.400627	0.408208	0.285931	0.973978	0.977058	0.976848
ATP5MK	0.916265	0.633664	0.99972	0.999725	0.50072	0.940277	0.99902	0.985054	0.985054	0.974154	0.670681	0.452157	0.998719	0.597561	0.954772	0.3412	0.220766	0.437531	0.796765	0.777082	0.646411	0.802103	0.93923	0.847188	0.637078	0.999137	0.563356	0.683689	0.961296	0.874333	0.994414	0.806443	0.953491	0.531494	0.720375	0.984098	0.820205	0.999701	0.554842	0.252531	0.486227	0.989293	0.934982	0.998367
ATP5PB	0.681517	0.561289	0.99972	0.999725	0.605265	0.932629	0.99902	0.930326	0.930326	0.87597	0.886505	0.517851	0.998719	0.588428	0.96176	0.385964	0.253006	0.714829	0.912395	0.960219	0.650975	0.890278	0.792211	0.892545	0.630268	0.643805	0.227192	0.437789	0.790322	0.908473	0.890296	0.760895	0.743989	0.477223	0.684327	0.997738	0.83817	0.999701	0.832974	0.963052	0.87698	0.807358	0.831297	0.940742
ATP5PD	0.816391	0.65032	0.99972	0.999725	0.634046	0.83603	0.99902	0.965285	0.965285	0.992137	0.888532	0.436537	0.998719	0.69145	0.931654	0.592251	0.316168	0.722062	0.990948	0.986288	0.868907	0.981687	0.723951	0.963652	0.478374	0.886644	0.254707	0.358243	0.953888	0.947877	0.959374	0.920355	0.982334	0.631868	0.854784	0.943184	0.900952	0.999701	0.691754	0.825788	0.773946	0.968777	0.953231	0.985127
ATP5PF	0.726285	0.569107	0.99972	0.999725	0.295987	0.963648	0.99902	0.947854	0.947854	0.502876	0.475842	0.568585	0.998719	0.460985	0.978361	0.544328	0.0703357	0.147698	0.774857	0.493355	0.720027	0.954299	0.585674	0.926889	0.312792	0.668368	0.300643	0.255164	0.880925	0.792522	0.973715	0.726087	0.834182	0.408409	0.597347	0.997738	0.689084	0.999701	0.362567	0.214283	0.737072	0.901832	0.905897	0.915905
ATP5PO	0.949525	0.755911	0.99972	0.999725	0.11711	0.86036	0.99902	0.999761	0.999761	0.441675	0.196002	0.376894	0.998719	0.465209	0.972254	0.240295	0.415285	0.467278	0.679698	0.595171	0.297685	0.935856	0.621319	0.907048	0.177337	0.682829	0.138116	0.166685	0.840809	0.812929	0.798586	0.725412	0.717733	0.40198	0.598872	0.984098	0.398998	0.999701	0.201622	0.467147	0.309089	0.589196	0.506211	0.830852
ATP6AP1	0.639269	0.587504	0.99972	0.999725	0.253905	0.820123	0.99902	0.930326	0.930326	0.400056	0.571393	0.714099	0.998719	0.722062	0.933631	0.25542	0.119825	0.17173	0.548553	0.696997	0.837495	0.972985	0.941028	0.869149	0.85446	0.808211	0.699374	0.780121	0.701794	0.938486	0.545754	0.73249	0.542594	0.540341	0.675214	0.984098	0.529932	0.999701	0.396902	0.140658	0.767572	0.685368	0.665013	0.73877
ATP6AP1-DT	0.940018	0.908591	0.99972	0.999725	0.396514	0.974298	0.99902	0.938228	0.938228	0.582145	0.145105	0.786075	0.998719	0.965853	0.928111	0.498337	0.296412	0.942551	0.768202	0.790224	0.609798	0.883225	0.914072	0.984101	0.578642	0.933378	0.467491	0.59199	0.937455	0.940228	0.978609	0.936206	0.98194	0.719735	0.879039	0.997738	0.28416	0.999701	0.182421	0.320026	0.402359	0.559637	0.868922	0.878859
ATP6AP1L	0.947759	0.802133	0.99972	0.999725	0.350089	0.988017	0.99902	0.974433	0.974433	0.569272	0.415842	0.623764	0.998719	0.369194	0.928111	0.462396	0.092006	0.287825	0.974185	0.591553	0.794744	0.953083	0.843926	0.955516	0.741325	0.926568	0.904362	0.860609	0.879237	0.861646	0.778944	0.677731	0.772447	0.505389	0.600735	0.890728	0.62298	0.999701	0.535388	0.2246	0.613476	0.643861	0.747264	0.841279
ATP6AP2	0.882497	0.88998	0.99972	0.999725	0.232506	0.800628	0.99902	0.930326	0.930326	0.667907	0.639071	0.418051	0.998719	0.498236	0.979908	0.423041	0.965508	0.799631	0.931395	0.70848	0.830724	0.988584	0.889715	0.949542	0.966882	0.919819	0.905941	0.997831	0.961296	0.971102	0.904697	0.969015	0.902527	0.922796	0.952426	0.967222	0.741729	0.999701	0.535459	0.304403	0.923031	0.939482	0.770711	0.928174
ATP6V0A1	0.759292	0.709022	0.99972	0.999725	0.732081	0.940198	0.99902	0.998574	0.998574	0.974097	0.863943	0.840623	0.998719	0.985919	0.931654	0.755498	0.361813	0.937552	0.864883	0.996089	0.960867	0.718599	0.639776	0.885987	0.85133	0.499655	0.48454	0.572816	0.711385	0.951006	0.874948	0.973221	0.714914	0.8362	0.932562	0.990069	0.848751	0.999701	0.943272	0.963007	0.688416	0.974987	0.937519	0.947602
ATP6V0A2	0.999675	0.967643	0.99972	0.999725	0.305811	0.378377	0.99902	0.938559	0.938559	0.341933	0.311848	0.66455	0.998719	0.558895	0.975382	0.681104	0.324036	0.73045	0.44394	0.704526	0.479687	0.666564	0.99178	0.639383	0.9543	0.574341	0.642443	0.851062	0.51528	0.962928	0.539862	0.795457	0.537671	0.507391	0.733188	0.789307	0.571718	0.999701	0.621724	0.830333	0.826112	0.305852	0.59401	0.443385
ATP6V0B	0.882953	0.937678	0.99972	0.999725	0.95739	0.967449	0.99902	0.938228	0.938228	0.987566	0.65905	0.803565	0.998719	0.455306	0.933631	0.268388	0.872419	0.766472	0.997163	0.909077	0.650622	0.973667	0.936136	0.973613	0.321752	0.992571	0.542633	0.514145	0.887819	0.964156	0.939237	0.926826	0.959004	0.967971	0.922356	0.97815	0.738775	0.999701	0.438844	0.983057	0.233009	0.960409	0.98656	0.889289
ATP6V0C	0.732827	0.749972	0.99972	0.999725	0.867838	0.276389	0.99902	0.931887	0.931887	0.458804	0.639998	0.708023	0.998719	0.571436	0.928111	0.919765	0.969045	0.499754	0.529667	0.634628	0.898413	0.961775	0.88916	0.798596	0.494988	0.910978	0.956503	0.723954	0.897319	0.83304	0.818693	0.773438	0.830578	0.662373	0.697749	0.973168	0.686555	0.999701	0.519455	0.854272	0.609388	0.763072	0.614293	0.801086
ATP6V0D1	0.837795	0.8021	0.99972	0.999725	0.96998	0.902925	0.99902	0.938228	0.938228	0.773281	0.770902	0.375931	0.998719	0.429858	0.991365	0.189076	0.44698	0.756841	0.785041	0.918876	0.99775	0.936465	0.958581	0.934899	0.713834	0.894066	0.972294	0.866159	0.900902	0.985326	0.844201	0.867133	0.819948	0.777876	0.855805	0.997738	0.834155	0.999701	0.604387	0.265179	0.895063	0.979216	0.987923	0.986672
ATP6V0D1-DT	0.723817	0.559888	0.99972	0.999725	0.486445	0.706943	0.99902	0.948928	0.948928	0.751608	0.982043	0.350662	0.998719	0.552737	0.987903	0.473571	0.801184	0.955349	0.870232	0.951764	0.862845	0.815734	0.873947	0.963909	0.789904	0.936152	0.750133	0.962785	0.703541	0.743784	0.599255	0.726087	0.523827	0.670554	0.64671	0.997738	0.875457	0.999701	0.988587	0.897688	0.967034	0.649422	0.641389	0.748749
ATP6V0E1	0.671149	0.679385	0.99972	0.999725	0.317638	0.572226	0.99902	0.960314	0.960314	0.495861	0.422393	0.949036	0.998719	0.942034	0.985742	0.826872	0.503984	0.918614	0.852016	0.899775	0.850842	0.865207	0.938478	0.915897	0.699049	0.887667	0.95006	0.942282	0.910194	0.964156	0.924339	0.799015	0.94995	0.785906	0.784522	0.972279	0.549417	0.999701	0.742525	0.944145	0.892705	0.669106	0.806217	0.78191
[truncated: 15,714 more rows]
