# Supplementary material for: Exploratory development of biomarkers for neurobehavioral performance impairment during sleep loss: comparison across multiple types of sleep deprivation
Source: BMC Genomics. 2025 Nov 14;26:1043. doi: 10.1186/s12864-025-12193-6 (PMC12619276; doi:10.1186/s12864-025-12193-6)
Supplement: Supplementary file 10 — Additional file 10: Table S6D. List of FDR values for each gene tested, with respect to the noted neurobehavioral test battery endpoint and participant condition group NR. If an FDR is not available (e.g., genes with too few counts in a given participant category, an NA is listed. See the Description of Variables for the meaning of column headers (neurobehavioral test battery endpoints). Each row represents a gene (NCBI Gene Symbol). Genes with FDR<0.05 are considered significantly differentially expressed for the neurobehavioral test battery in the column header and participant group [file 12864_2025_12193_MOESM10_ESM.xlsx]

## Sheet: Description of variables
Variable Name	Variable Description
CUMULATIVE_WAKE_HOURS	Cumulative hours the subject has been awake at the time of sample collection, i.e., cumulative hours of wakefulness since the last time in bed sleep episdoe.
VPVTALL_LAPSE_TRAN	Transformation of psychomotor vigilance lapses calculated as LAPSE_TRAN = SQRT(LAPSES) + SQRT(LAPSES + 1)
VPVTALL_LAPSES	Count of the number of times a response was greater than 500 milliseconds during the session
VPVTALL_IALL_MEAN	Mean average of 1000/RT, where RT is the reaction time on the psychomotor vigilance test.
VAS_UNMOTIVATE	Visual analog scale response from 0 to 100, 100 being more Unmotivated. The scale is presented as a 100-mm bar that the participant marks with a cursor. The score is determined as the distance from the anchor word to the cursor.
VAS_SAD	Visual analog scale response from 0 to 100, 100 being more Sad. The scale is presented as a 100-mm bar that the participant marks with a cursor. The score is determined as the distance from the anchor word to the cursor.
VAS_CLEARHEADE	Visual analog scale response from 0 to 100, 100 being more Clear Headed. The scale is presented as a 100-mm bar that the participant marks with a cursor. The score is determined as the distance from the anchor word to the cursor.
VAS_CALM	Visual analog scale response from 0 to 100, 100 being more CALM. The scale is presented as a 100-mm bar that the participant marks with a cursor. The score is determined as the distance from the anchor word to the cursor.
VAS_ALERT	Visual analog scale response from 0 to 100, 100 being more Alert. The scale is presented as a 100-mm bar that the participant marks with a cursor. The score is determined as the distance from the anchor word to the cursor.
TRKALL_TOTAL_LOSS	Count of the sum total of right and left losses in the unstable TRACK assay
SCWORD_RESCUE_OV_CORRECT	Integer count of the overall number of correct responses for the STROOP assay with all four colors
SCWORD_RESCUE_NEU_PERCCR	Percent correct on neutral trials for the STROOP assay with all four colors
SCWORD_RESCUE_NEU_M_RT	Mean reaction time for neutral trials for the STROOP assay with all four colors
SCWORD_RESCUE_INH_PERCCR	Percent correct on inhibited trials for the STROOP assay with all four colors
SCWORD_RESCUE_INH_M_RT	Mean reaction time for inhibited trials for the STROOP assay with all four colors
SCWORD_RESCUE_FAC_PERCCR	Percent correct on facilitated trials for the STROOP assay with all four colors
SCWORD_RESCUE_FAC_M_RT	Mean reaction time for facilitated trials for the STROOP assay with all four colors
SCWORD_BLUEYELLOW_OV_CORRECT	This is the integer count of the overall number of correct responses on trials with only blue and yellow colors.
SCWORD_BLUEYELLOW_NEU_PERCCR	This is the percent correct on neutral trials on trials with only blue and yellow colors.
SCWORD_BLUEYELLOW_NEU_M_RT	This is the mean reaction time for neutral trials on trials with only blue and yellow colors.
SCWORD_BLUEYELLOW_INH_PERCCR	This is the percent correct on inhibited trials on trials with only blue and yellow colors.
SCWORD_BLUEYELLOW_INH_M_RT	This is the mean reaction time for inhibited trials on trials with only blue and yellow colors.
SCWORD_BLUEYELLOW_FAC_PERCCR	This is the percent correct on facilitated trials on trials with only blue and yellow colors.
SCWORD_BLUEYELLOW_FAC_M_RT	This is the mean reaction time for facilitated trials on trials with only blue and yellow colors.
P_PEERSCL_PERFORM	This is a self-rating of performance on the first or Pre PEERS session, on a scale from 0-100. A score of 100 on PEERS scales means: Extremely Good (for PERFORM), An Extreme Effort (for EFFORT), and Yes I Could Have Done Much Better (for BETTER).
P_PEERSCL_EFFORT	This is a self-rating of performance effort on the first or Pre PEERS session, on a scale from 0-100. A score of 100 on PEERS scales means: Extremely Good (for PERFORM), An Extreme Effort (for EFFORT), and Yes I Could Have Done Much Better (for BETTER).
PEERSCL_PERFORM	This is a self-rating of performance on the second PEERS session, on a scale from 0-100. A score of 100 on PEERS scales means: Extremely Good (for PERFORM), An Extreme Effort (for EFFORT), and Yes I Could Have Done Much Better (for BETTER).
PEERSCL_BETTER	This is a self-rating of performing better on the second PEERS session, on a scale from 0-100. A score of 100 on PEERS scales means: Extremely Good (for PERFORM), An Extreme Effort (for EFFORT), and Yes I Could Have Done Much Better (for BETTER).
PEERSCL_EFFORT	This is a self-rating of performance effort on the second PEERS session, on a scale from 0-100. A score of 100 on PEERS scales means: Extremely Good (for PERFORM), An Extreme Effort (for EFFORT), and Yes I Could Have Done Much Better (for BETTER).
MRT_Sum_INT_COR	This is the overall number of correct intermediate trials in the matrix reasoning task
MRT_Sum_EXP_COR	This is the overall number of correct expert trials in the matrix reasoning task
MRT_Sum_CORRECT	This is the overall number of correct answers in the matrix reasoning task
MRT_Sum_BEGIN_COR	This is the overall number of correct beginner trials in the matrix reasoning task
MRT_Sum_ADV_COR	This is the overall number of correct advanced trials in the matrix reasoning task
KSS_Before_SCALE	This is the initial self rating of the Karolinska Sleepiness Scale. Scale values range from 1-9, with anchor words for 1 (extremely alert), 3 (alert), 5 (neithere alert nor sleepy), 7 (sleepy - but no difficulty remaining awake), and 9 (extremely sleepy - fighting sleep).
KSS_After_SCALE	This is the final self rating of the Karolinska Sleepiness Scale. Scale values range from 1-9, with anchor words for 1 (extremely alert), 3 (alert), 5 (neithere alert nor sleepy), 7 (sleepy - but no difficulty remaining awake), and 9 (extremely sleepy - fighting sleep).
Face_RECALL_PERCENTCOR	This is the percentage of correct faces on the FACE assay
Face_RECALL_FACES_CORR	This is the number of correct faces on the FACE assay
DSST_PERCENT	Percentage of correct responses on the Digit Symbol Substitution Test (DSST), i.e., the number of correct responses divided by the total number of responses, expressed as a percentage
DSST_CORRECT	Total number of correct responses on the Digit Symbol Substitution Test (DSST).
CVS_RT1divbyCorr1	An adjusted response time, calculated as RT_1 / CORRTR_1, i.e. the average reaction time of mirror trials divided by the number of correct mirror trials on the Comparative Visual Search (CVS) assay.
CVS_RT0divbyCorr0	An adjusted response time, calculated as RT_0 / CORRTR_0, i.e. the average reaction time of copy trials divided by the number of correct copy trials on the Comparative Visual Search (CVS) assay.
BART_Risk_score	BART Risk Score calculated as (sum of TRIAL_PUMP) / (sum of (BURST_AT - 1)), where Trial_Pump are the pumps attempted and BURST_AT is when the balloon will burst in the Balloon Analog Risk Test (BART)
BART_Adj_Mean_Pmps	Bart adjusted mean pumps for successful trials that ended with collect rather than popping the balloon in the Balloon Analog Risk Test (BART)

## Sheet: TableS6D
Table S6D. List of FDR values for each gene tested, with respect to the noted neurobehavioral test battery endpoint and participant condition group NR. If an FDR is not available (e.g., genes with too few counts in a given participant category, an NA is listed. See the Description of Variables for the meaning of column headers (neurobehavioral test battery endpoints). Each row represents a gene (…
Gene Symbol	BART_Adj_Mean_Pmps_NR	BART_Risk_score_NR	CVS_RT0divbyCorr0_NR	CVS_RT1divbyCorr1_NR	CumWakeHr_NR	DSST_CORRECT_NR	DSST_PERCENT_NR	Face_RECALL_FACES_CORR_NR	Face_RECALL_PERCENTCOR_NR	KSS_After_SCALE_NR	KSS_Before_SCALE_NR	MRT_Sum_ADV_COR_NR	MRT_Sum_BEGIN_COR_NR	MRT_Sum_CORRECT_NR	MRT_Sum_EXP_COR_NR	MRT_Sum_INT_COR_NR	PEERSCL_BETTER_NR	PEERSCL_EFFORT_NR	PEERSCL_PERFORM_NR	P_PEERSCL_EFFORT_NR	P_PEERSCL_PERFORM_NR	SCWORD_BLUEYELLOW_FAC_M_RT_NR	SCWORD_BLUEYELLOW_FAC_PERCCR_NR	SCWORD_BLUEYELLOW_INH_M_RT_NR	SCWORD_BLUEYELLOW_INH_PERCCR_NR	SCWORD_BLUEYELLOW_NEU_M_RT_NR	SCWORD_BLUEYELLOW_NEU_PERCCR_NR	SCWORD_BLUEYELLOW_OV_CORRECT_NR	SCWORD_RESCUE_FAC_M_RT_NR	SCWORD_RESCUE_FAC_PERCCR_NR	SCWORD_RESCUE_INH_M_RT_NR	SCWORD_RESCUE_INH_PERCCR_NR	SCWORD_RESCUE_NEU_M_RT_NR	SCWORD_RESCUE_NEU_PERCCR_NR	SCWORD_RESCUE_OV_CORRECT_NR	TRKALL_TOTAL_LOSS_NR	VAS_ALERT_NR	VAS_CALM_NR	VAS_CLEARHEADE_NR	VAS_SAD_NR	VAS_UNMOTIVATE_NR	VPVTALL_IALL_MEAN_NR	VPVTALL_LAPSES_NR	VPVTALL_LAPSE_TRAN_NR
A1BG	0.999737	0.959897	0.963745	0.920924	0.108607	0.93723	0.733326	0.999255	0.999255	0.119431	0.0112238	0.905211	0.999909	0.987129	0.977655	0.994289	0.99917	0.0975233	0.785673	0.00169026	0.0270417	0.987185	0.828515	0.978916	0.999412	0.707534	0.763414	0.589483	0.793	0.859681	0.605774	0.999592	0.949394	0.741978	0.969163	0.0279728	0.00503315	0.634579	0.000979254	0.704926	0.118224	0.90622	0.999707	0.966174
A1BG-AS1	0.999737	0.996776	0.958466	0.363771	0.913353	0.93723	0.951171	0.999255	0.999255	0.416465	0.516245	0.818145	0.999909	0.926851	0.550234	0.999077	0.99917	0.738489	0.980637	0.375001	0.757393	0.987301	0.881486	0.980156	0.999412	0.849638	0.951216	0.955131	0.881843	0.930894	0.90555	0.999592	0.954149	0.932406	0.969163	0.156719	0.39004	0.884005	0.20702	0.954275	0.274263	0.835577	0.999707	0.962265
A2M-AS1	0.999737	0.967751	0.980207	0.764776	0.842589	0.961904	0.803377	0.999255	0.999255	0.45079	0.244129	0.720085	0.999909	0.923283	0.681604	0.994289	0.99917	0.441219	0.9548	0.299623	0.369124	0.987185	0.721635	0.973852	0.999412	0.704239	0.801367	0.419762	0.849211	0.843142	0.611615	0.999592	0.949394	0.743845	0.969163	0.539517	0.114586	0.967893	0.286885	0.915522	0.522453	0.95715	0.999707	0.982134
AAAS	0.999737	0.961322	0.970705	0.361613	0.862707	0.93723	0.735137	0.999255	0.999255	0.74595	0.727334	0.854777	0.999909	0.992603	0.877234	0.994289	0.99917	0.70643	0.993392	0.768879	0.704864	0.988228	0.84028	0.980393	0.999412	0.724077	0.841457	0.836966	0.879698	0.902522	0.816953	0.999592	0.949394	0.979708	0.978041	0.474892	0.344285	0.97123	0.450273	0.915522	0.926097	0.99545	0.999707	0.977355
AACS	0.999737	0.967751	0.954637	0.611706	0.634343	0.93723	0.770847	0.999255	0.999255	0.422221	0.16929	0.982672	0.999909	0.987129	0.688561	0.994289	0.99917	0.28488	0.945795	0.0311185	0.759598	0.987185	0.748193	0.980156	0.999412	0.881646	0.990025	0.622934	0.84344	0.843142	0.807543	0.999592	0.975965	0.859901	0.969163	0.260992	0.585489	0.860825	0.43608	0.973128	0.972331	0.722374	0.999707	0.925012
AAGAB	0.999737	0.99674	0.953809	0.463461	0.059404	0.93723	0.997968	0.999255	0.999255	0.480585	0.39111	0.739822	0.999909	0.992603	0.8272	0.994289	0.99917	0.608667	0.980637	0.447645	0.761296	0.987185	0.811422	0.975298	0.999412	0.640142	0.776039	0.632585	0.792813	0.850153	0.599566	0.999592	0.949394	0.736136	0.969163	0.110524	0.149449	0.640654	0.0631392	0.966909	0.507474	0.957017	0.999707	0.973469
AAK1	0.999737	0.959897	0.999879	0.926291	0.607378	0.96058	0.784457	0.999255	0.999255	0.761409	0.282107	0.841395	0.999909	0.958034	0.883324	0.999077	0.99917	0.62709	0.999433	0.692807	0.430458	0.989643	0.73779	0.980156	0.999412	0.802667	0.779291	0.536296	0.905076	0.843142	0.770099	0.999592	0.950154	0.736136	0.969163	0.344079	0.656975	0.873225	0.827736	0.953949	0.677267	0.995835	0.999707	0.988037
AAMDC	0.999737	0.959897	0.984856	0.864867	0.824773	0.93723	0.809819	0.999255	0.999255	0.885128	0.427204	0.947201	0.999909	0.995796	0.846414	0.994289	0.99917	0.885963	0.972571	0.0749876	0.0783009	0.987185	0.783662	0.980393	0.999412	0.984915	0.904471	0.817087	0.868855	0.949341	0.834673	0.999592	0.95038	0.928658	0.981952	0.0318872	0.40417	0.951797	0.179711	0.855346	0.617226	0.964913	0.999707	0.984807
AAMP	0.999737	0.959897	0.974731	0.922504	0.68654	0.979825	0.986455	0.999255	0.999255	0.402297	0.120744	0.81868	0.999909	0.975538	0.74733	0.994289	0.99917	0.514122	0.928786	0.028315	0.332405	0.988228	0.826497	0.980959	0.999412	0.940979	0.941623	0.730476	0.874143	0.890994	0.78756	0.999592	0.994939	0.951388	0.969163	0.134686	0.134701	0.651988	0.047004	0.9859	0.674551	0.795222	0.999707	0.946068
AAR2	0.999737	0.966838	0.980207	0.646416	0.896609	0.93723	0.944098	0.999255	0.999255	0.56951	0.989483	0.995425	0.999909	0.978954	0.596017	0.994289	0.99917	0.787422	0.756372	0.702709	0.705061	0.987185	0.998527	0.978916	0.999412	0.751995	0.995426	0.984425	0.872006	0.976685	0.834673	0.999592	0.950154	0.905475	0.991919	0.589972	0.859332	0.900579	0.70145	0.84855	0.880861	0.601083	0.999707	0.913504
AARS1	0.999737	0.985102	0.953809	0.919356	0.749566	0.985963	0.716879	0.999255	0.999255	0.788179	0.473789	0.975453	0.999909	0.940764	0.771368	0.994289	0.99917	0.936682	0.887358	0.948178	0.635356	0.987185	0.769542	0.991718	0.999412	0.821352	0.955232	0.728975	0.960239	0.850153	0.851031	0.999592	0.966769	0.866307	0.994059	0.400072	0.680567	0.674742	0.444386	0.986699	0.747811	0.894609	0.999707	0.992401
AARS2	0.999737	0.978839	0.99263	0.872989	0.582379	0.99227	0.718273	0.999255	0.999255	0.585342	0.901118	0.741646	0.999909	0.747057	0.451999	0.994289	0.99917	0.492316	0.680753	0.500821	0.652351	0.987185	0.921834	0.973852	0.999412	0.884265	0.829123	0.929215	0.969613	0.987382	0.960191	0.999592	0.951718	0.986688	0.969163	0.0371264	0.518386	0.918566	0.459963	0.969537	0.548485	0.556837	0.999707	0.828157
AASDH	0.999737	0.961322	0.997052	0.601718	0.0427136	0.93723	0.754366	0.999255	0.999255	0.951982	0.726148	0.924297	0.999909	0.955144	0.862295	0.994289	0.99917	0.959919	0.983707	0.921772	0.973351	0.987185	0.695106	0.973852	0.999412	0.640142	0.389536	0.366677	0.792813	0.843142	0.599566	0.999592	0.949394	0.534954	0.969163	0.423353	0.310314	0.957818	0.436819	0.966909	0.680118	0.929917	0.999707	0.977355
AASDHPPT	0.999737	0.978839	0.953809	0.777724	0.00376206	0.970953	0.962976	0.999255	0.999255	0.62515	0.643874	0.785857	0.999909	0.980969	0.643679	0.994289	0.99917	0.522174	0.799028	0.933756	0.524257	0.987185	0.695106	0.981865	0.999412	0.640142	0.681108	0.525672	0.792813	0.843142	0.650951	0.999592	0.949394	0.94473	0.969163	0.687478	0.836266	0.942074	0.97331	0.966909	0.748961	0.925075	0.999707	0.959582
AASS	0.999737	0.959897	0.980207	0.432179	0.544339	0.961904	0.955839	0.999255	0.999255	0.952347	0.827017	0.913673	0.999909	0.900099	0.660339	0.994289	0.999994	0.760184	0.963509	0.923146	0.857548	0.987185	0.853088	0.973852	0.999412	0.675721	0.666905	0.536971	0.792813	0.889795	0.599566	0.999592	0.949394	0.613938	0.969163	0.791346	0.758947	0.907856	0.943295	0.765699	0.493637	0.996683	0.999707	0.993529
AATBC	0.999737	0.961322	0.954637	0.862393	0.170871	0.93723	0.981198	0.999255	0.999255	0.190212	0.0450006	0.662798	0.999909	0.868631	0.878004	0.998589	0.99917	0.283919	0.993313	0.01548	0.135605	0.988228	0.974231	0.980156	0.999412	0.965457	0.662539	0.918737	0.928694	0.941857	0.883958	0.999592	0.99821	0.648319	0.969163	0.108903	0.0283424	0.928029	0.00601514	0.940671	0.743929	0.959595	0.999707	0.990788
AATF	0.999737	0.97649	0.964723	0.639736	0.790655	0.937831	0.817537	0.999255	0.999255	0.025033	0.00938167	0.811189	0.999909	0.987129	0.701054	0.994289	0.99917	0.0443679	0.843302	0.00978424	0.0629524	0.994284	0.942178	0.973852	0.999412	0.797046	0.779979	0.8004	0.849614	0.976778	0.78445	0.999592	0.970453	0.613938	0.969163	0.0394904	0.00489336	0.456314	0.00503258	0.867892	0.186278	0.976888	0.999707	0.998092
AATK	0.999737	0.961322	0.953809	0.361613	0.0374348	0.945154	0.810708	0.999255	0.999255	0.708363	0.489631	0.766536	0.999909	0.987129	0.895732	0.994289	0.99917	0.340961	0.814702	0.0886009	0.096689	0.987185	0.811748	0.973852	0.999412	0.675891	0.819408	0.914798	0.88335	0.859681	0.655241	0.999592	0.950396	0.917496	0.995142	0.0702766	0.653274	0.895747	0.645932	0.976963	0.769222	0.841689	0.999707	0.928953
ABALON	0.999737	0.959897	0.988263	0.990196	0.422699	0.93723	0.981037	0.999255	0.999255	0.956556	0.176163	0.875853	0.999909	0.995796	0.84652	0.994289	0.999433	0.707643	0.785959	0.0999917	0.462263	0.998491	0.85809	0.980156	0.999412	0.940678	0.903478	0.881605	0.972862	0.976778	0.871652	0.999592	0.998533	0.771663	0.985862	0.160308	0.125774	0.860825	0.00415391	0.953949	0.573922	0.919658	0.999707	0.977014
ABAT	0.999737	0.969847	0.99263	0.465712	0.321191	0.93723	0.791611	0.999255	0.999255	0.0575705	0.00209533	0.860849	0.999909	0.981515	0.986204	0.994289	0.99917	0.057706	0.765173	9.72e-05	0.00100499	0.990176	0.978469	0.995931	0.999412	0.936271	0.978937	0.8414	0.853984	0.941429	0.939947	0.999592	0.995768	0.93215	0.996546	0.222072	0.000777819	0.456314	0.00102162	0.878829	0.180372	0.965949	0.999707	0.998092
ABCA1	0.999737	0.961322	0.964723	0.628193	0.678436	0.93723	0.739937	0.999255	0.999255	0.0438305	0.00209533	0.793239	0.999909	0.961604	0.732045	0.994289	0.99917	0.0897495	0.668091	0.00160505	0.000572633	0.993634	0.748193	0.980156	0.999412	0.854536	0.512427	0.352022	0.899359	0.843142	0.97236	0.999592	0.950901	0.598532	0.969163	0.000947065	0.000425965	0.48287	0.000133091	0.609295	0.0990988	0.582843	0.999707	0.913124
ABCA10	0.999737	0.964345	0.996211	0.959161	0.403862	0.998126	0.77031	0.999255	0.999255	0.90588	0.640624	0.718925	0.999909	0.91002	0.845883	0.994289	0.99917	0.76787	0.995431	0.439412	0.458192	0.989643	0.871137	0.980156	0.999412	0.899909	0.991545	0.891343	0.900024	0.912386	0.972646	0.999592	0.964724	0.916935	0.995964	0.481633	0.798206	0.656211	0.607912	0.989724	0.950498	0.779002	0.999707	0.946068
ABCA11P	0.999737	0.971241	0.974731	0.842691	0.573785	0.999549	0.716879	0.999255	0.999255	0.00776441	0.00254647	0.738668	0.999909	0.729637	0.460615	0.994289	0.99917	0.0390262	0.801489	0.00119492	0.0305326	0.989643	0.90421	0.995716	0.999412	0.864322	0.940079	0.956488	0.923842	0.86275	0.945442	0.999592	0.966769	0.93679	0.970282	0.999242	0.000787347	0.677338	0.00032989	0.7829	0.204179	0.908831	0.999707	0.984645
ABCA13	0.999737	0.975298	0.953809	0.648123	0.327371	0.989869	0.980092	0.999255	0.999255	0.830996	0.780795	0.765034	0.999909	0.961604	0.92533	0.999077	0.99917	0.640011	0.964665	0.654549	0.95987	0.987185	0.783046	0.973852	0.999412	0.807334	0.917596	0.833677	0.842288	0.864584	0.599566	0.999592	0.966769	0.923459	0.970282	0.0472621	0.810003	0.962801	0.896404	0.921139	0.843314	0.733266	0.999707	0.928953
ABCA2	0.999737	0.961322	0.953809	0.437974	0.207091	0.961904	0.808996	0.999255	0.999255	0.44369	0.381001	0.907684	0.999909	0.937866	0.856132	0.994289	0.99917	0.556997	0.950217	0.0496517	0.182044	0.993634	0.995597	0.980959	0.999412	0.843801	0.818121	0.95583	0.998016	0.934099	0.925144	0.999592	0.981975	0.975856	0.989987	0.641461	0.771447	0.971662	0.662833	0.996534	0.775124	0.882673	0.999707	0.975813
ABCA3	0.999737	0.959897	0.954637	0.628384	0.308248	0.93723	0.876893	0.999255	0.999255	0.959153	0.625164	0.841778	0.999909	0.937866	0.670706	0.994289	0.99917	0.905061	0.901146	0.687222	0.972027	0.988228	0.972161	0.975306	0.999412	0.799644	0.990025	0.87292	0.919304	0.983701	0.997272	0.999592	0.982954	0.929011	0.982011	0.555702	0.471176	0.777985	0.544144	0.972745	0.626366	0.979811	0.999707	0.997444
ABCA5	0.999737	0.99546	0.953809	0.720465	0.799656	0.980937	0.97765	0.999255	0.999255	0.592908	0.689965	0.777308	0.999909	0.994342	0.949434	0.994289	0.99917	0.717124	0.782862	0.749147	0.704486	0.988425	0.71069	0.995931	0.999412	0.640142	0.509487	0.488538	0.919304	0.843142	0.715941	0.999592	0.949394	0.653118	0.969163	0.383116	0.346632	0.836814	0.844426	0.775562	0.249831	0.963548	0.999707	0.996557
ABCA6	0.999737	0.959897	0.953809	0.965423	0.0240839	0.93723	0.816922	0.999255	0.999255	0.995577	0.691783	0.978138	0.999909	0.992792	0.705793	0.996167	0.99917	0.92401	0.981877	0.922841	0.664026	0.98893	0.985132	0.990055	0.999412	0.828693	0.391705	0.438966	0.927401	0.931749	0.961809	0.999592	0.975104	0.570467	0.969163	0.703987	0.74645	0.588744	0.638107	0.967458	0.94992	0.964902	0.999707	0.991044
ABCA7	0.999737	0.959897	0.953809	0.534627	0.890704	0.93723	0.858749	0.999255	0.999255	0.436019	0.0646551	0.837976	0.999909	0.966318	0.867501	0.999077	0.99917	0.28189	0.977837	0.0146222	0.14649	0.989643	0.878473	0.980156	0.999412	0.920937	0.779	0.780314	0.979894	0.926465	0.905468	0.999592	0.99883	0.9002	0.981952	0.277372	0.291541	0.913474	0.14729	0.880816	0.787921	0.871415	0.999707	0.946068
ABCB1	0.999737	0.967751	0.959894	0.894927	0.437588	0.979266	0.986543	0.999255	0.999255	0.0199227	0.0122461	0.501167	0.999909	0.924178	0.9946	0.994289	0.99917	0.135606	0.835825	0.00424568	0.120966	0.987185	0.695106	0.973852	0.999412	0.640142	0.522703	0.31512	0.792813	0.843142	0.599566	0.999592	0.949394	0.609062	0.969163	0.0349657	0.00332021	0.456314	0.00626109	0.966631	0.311945	0.834645	0.999707	0.947875
ABCB10	0.999737	0.961322	0.953809	0.810727	0.560513	0.946636	0.995066	0.999255	0.999255	0.097647	0.0498868	0.841243	0.999909	0.993443	0.869952	0.994289	0.99917	0.103908	0.96247	0.0123592	0.222183	0.987185	0.894528	0.973852	0.999412	0.704336	0.961299	0.663248	0.803613	0.843142	0.66782	0.999592	0.949394	0.800469	0.969163	0.617189	0.141921	0.692548	0.114081	0.867892	0.56111	0.833362	0.999707	0.990784
ABCB4	0.999737	0.990162	0.977191	0.67042	4.97e-07	0.946178	0.873113	0.999255	0.999255	0.323497	0.738928	0.849256	0.999909	0.903493	0.601216	0.994289	0.99917	0.347331	0.981877	0.473166	0.643343	0.987185	0.828849	0.973852	0.999412	0.689046	0.755143	0.759768	0.793347	0.843142	0.599566	0.999592	0.949394	0.788704	0.969163	0.530532	0.624262	0.533779	0.806819	0.915522	0.960289	0.907181	0.999707	0.988721
ABCB5	0.999737	0.959897	0.953809	0.915513	0.526578	0.949728	0.716879	0.999255	0.999255	0.470585	0.560378	0.733252	0.999909	0.965118	0.530777	0.994289	0.99917	0.136959	0.959013	0.0457667	0.83653	0.987185	0.745879	0.973852	0.999412	0.640142	0.887056	0.487258	0.792813	0.843142	0.607399	0.999592	0.949394	0.835165	0.969163	0.44624	0.87688	0.884005	0.915072	0.90452	0.689987	0.957576	0.999707	0.946068
ABCB6	0.999737	0.981775	0.953809	0.761658	0.0535581	0.99469	0.716879	0.999255	0.999255	0.601033	0.545456	0.923527	0.999909	0.97821	0.896058	0.994289	0.99917	0.322321	0.969258	0.190146	0.976389	0.987185	0.919351	0.980393	0.999412	0.733893	0.797366	0.780494	0.828966	0.949175	0.82663	0.999592	0.966769	0.820797	0.996609	0.800343	0.829281	0.929746	0.642126	0.969537	0.751364	0.901969	0.999707	0.975057
ABCB7	0.999737	0.997571	0.953809	0.349291	0.905014	0.93723	0.904109	0.999255	0.999255	0.628611	0.512846	0.99032	0.999909	0.998357	0.832229	0.999077	0.99917	0.432396	0.873861	0.0316406	0.168027	0.988228	0.821627	0.980156	0.999412	0.695423	0.501182	0.696425	0.882307	0.86275	0.749922	0.999592	0.949394	0.613545	0.969163	0.0292132	0.368682	0.979676	0.415409	0.971908	0.896361	0.917918	0.999707	0.965527
ABCB8	0.999737	0.995906	0.953809	0.482599	0.914435	0.93723	0.853711	0.999255	0.999255	0.515988	0.709739	0.990134	0.999909	0.989322	0.839869	0.994289	0.99917	0.959392	0.824202	0.873986	0.541554	0.987185	0.982351	0.978916	0.999412	0.973428	0.844861	0.9523	0.842288	0.97458	0.822338	0.999592	0.997586	0.93679	0.983083	0.97189	0.226465	0.793037	0.33024	0.953949	0.269338	0.929917	0.999707	0.994866
ABCC1	0.999737	0.959897	0.953809	0.474605	0.395166	0.958828	0.934557	0.999255	0.999255	0.698867	0.993812	0.784057	0.999909	0.995999	0.768622	0.994289	0.99917	0.646122	0.996838	0.670333	0.867216	0.987185	0.748784	0.973852	0.999412	0.640142	0.902578	0.503572	0.838137	0.843142	0.648101	0.999592	0.949394	0.856145	0.969163	0.558481	0.592752	0.771985	0.416355	0.950998	0.941852	0.989208	0.999707	0.990784
ABCC10	0.999737	0.961322	0.953809	0.619851	0.987554	0.961904	0.924349	0.999255	0.999255	0.566568	0.960141	0.857273	0.999909	0.993443	0.574708	0.994289	0.999994	0.814109	0.865636	0.743203	0.646965	0.987185	0.975325	0.975306	0.999412	0.785221	0.810238	0.874151	0.849614	0.946845	0.805352	0.999592	0.950154	0.886703	0.995964	0.376706	0.880634	0.828308	0.773741	0.958643	0.711141	0.894609	0.999707	0.947875
ABCC13	0.999737	0.959897	0.953809	0.919356	0.0510531	0.93723	0.809455	0.999255	0.999255	0.213409	0.0857485	0.859086	0.999909	0.961604	0.518463	0.994609	0.99917	0.32393	0.931751	0.0379329	0.532307	0.987185	0.983721	0.973852	0.999412	0.709227	0.986074	0.839472	0.792813	0.850153	0.602728	0.999592	0.949394	0.940116	0.970282	0.494172	0.418498	0.699784	0.261845	0.930286	0.686441	0.777548	0.999707	0.997444
ABCC2	0.999737	0.985486	0.980207	0.329115	0.96983	0.93723	0.836138	0.999255	0.999255	0.916588	0.539611	0.917725	0.999909	0.949539	0.848696	0.994289	0.99917	0.697037	0.977291	0.0383309	0.175154	0.994673	0.781113	0.999567	0.999412	0.952441	0.700064	0.924324	0.967676	0.843142	0.973574	0.999592	0.995253	0.890335	0.969163	0.00872984	0.280267	0.856301	0.194907	0.787555	0.631263	0.98374	0.999707	0.997444
ABCC3	0.999737	0.981775	0.953809	0.843049	0.696228	0.961904	0.716879	0.999255	0.999255	0.0852251	0.0156565	0.848102	0.999909	0.707931	0.451999	0.994289	0.99917	0.252091	0.885582	0.00137459	0.00844567	0.987185	0.721635	0.976222	0.999412	0.973428	0.798363	0.564555	0.84344	0.870431	0.791075	0.999592	0.99821	0.953343	0.969163	0.671175	0.0411166	0.786423	0.00321492	0.954535	0.631771	0.966357	0.999707	0.977355
ABCC4	0.999737	0.981959	0.953809	0.948847	0.188345	0.957856	0.718273	0.999255	0.999255	0.393894	0.493118	0.8276	0.999909	0.96182	0.599268	0.994289	0.99917	0.235731	0.938702	0.0658987	0.951425	0.987185	0.909027	0.973852	0.999412	0.663566	0.902178	0.691935	0.792813	0.843142	0.602728	0.999592	0.949394	0.919685	0.970282	0.348494	0.756961	0.79229	0.936448	0.986699	0.834093	0.970963	0.999707	0.995877
ABCC5	0.999737	0.959897	0.953809	0.430309	0.905706	0.93723	0.749548	0.999255	0.999255	0.393211	0.0714223	0.996102	0.999909	0.997305	0.938483	0.999077	0.99917	0.263069	0.874486	0.00984355	0.0139793	0.993756	0.745879	0.995716	0.999412	0.90496	0.983989	0.619768	0.964333	0.844006	0.999434	0.999592	0.966769	0.844973	0.969163	0.00530432	0.0439993	0.646262	0.0163532	0.855346	0.189912	0.994927	0.999707	0.990788
ABCC6	0.999737	0.975994	0.976553	0.363771	0.160624	0.949728	0.716879	0.999255	0.999255	0.219902	0.179585	0.817408	0.999909	0.995796	0.967272	0.994289	0.99917	0.311462	0.818004	0.0441429	0.0748209	0.997183	0.958033	0.973852	0.999412	0.882121	0.850956	0.865289	0.955759	0.843142	0.887995	0.999592	0.983432	0.905475	0.969163	0.60993	0.239051	0.590364	0.243218	0.888701	0.243862	0.713183	0.999707	0.928953
ABCD1	0.999737	0.959897	0.953809	0.497527	0.0113375	0.948519	0.720405	0.999255	0.999255	0.909474	0.780795	0.907484	0.999909	0.986071	0.992282	0.994289	0.99917	0.828604	0.960382	0.82592	0.755956	0.987185	0.976283	0.973852	0.999412	0.640142	0.7159	0.673878	0.792813	0.96496	0.601653	0.99987	0.949394	0.653128	0.980839	0.77695	0.435615	0.919213	0.526664	0.955387	0.943578	0.913017	0.999707	0.960044
ABCD2	0.999737	0.99546	0.953809	0.713328	4.46e-06	0.93723	0.72473	0.999255	0.999255	0.104268	0.0995278	0.999132	0.999909	0.926851	0.613584	0.994289	0.99917	0.29577	0.779082	0.0555033	0.0958321	0.987185	0.721635	0.973852	0.999412	0.664897	0.664149	0.631639	0.823035	0.843142	0.644116	0.999592	0.950154	0.859102	0.969163	0.815944	0.140527	0.775277	0.0420114	0.861358	0.49383	0.891273	0.999707	0.965534
ABCD3	0.999737	0.990031	0.953809	0.329115	0.20727	0.93723	0.950232	0.999255	0.999255	0.896331	0.942132	0.686999	0.999909	0.967648	0.950874	0.994289	0.99917	0.935191	0.954726	0.614564	0.653886	0.987185	0.71069	0.975298	0.999412	0.640142	0.389536	0.419043	0.792813	0.843142	0.600792	0.999592	0.949394	0.640585	0.969163	0.112975	0.836548	0.98764	0.84835	0.968641	0.883557	0.988674	0.999707	0.946068
ABCD4	0.999737	0.99288	0.953809	0.713328	0.821388	0.99235	0.869332	0.999255	0.999255	0.672301	0.904379	0.986929	0.999909	0.989322	0.54554	0.994289	0.99917	0.737247	0.970537	0.578054	0.662476	0.990125	0.848025	0.984633	0.999412	0.85808	0.80477	0.602459	0.986786	0.972474	0.871652	0.999592	0.96712	0.893572	0.981695	0.293707	0.947566	0.982471	0.45417	0.914364	0.48399	0.99752	0.999707	0.990784
ABCE1	0.999737	0.997158	0.953809	0.541129	0.238375	0.946178	0.974198	0.999255	0.999255	0.793344	0.818707	0.796506	0.999909	0.994131	0.848891	0.994289	0.99917	0.622421	0.903031	0.994213	0.86492	0.987185	0.695106	0.973852	0.999412	0.640142	0.39494	0.311177	0.792813	0.843142	0.599566	0.999592	0.949394	0.536778	0.969163	0.175666	0.80115	0.962081	0.602184	0.978985	0.854562	0.822788	0.999707	0.965527
ABCF1	0.999737	0.973307	0.97549	0.944251	0.963018	0.946636	0.774252	0.999255	0.999255	0.0508078	0.0104229	0.674059	0.999909	0.903493	0.81603	0.999077	0.99917	0.0556093	0.887861	0.00327434	0.0453612	0.987185	0.841321	0.973852	0.999412	0.74607	0.701391	0.561633	0.792813	0.886444	0.599566	0.999592	0.950154	0.567315	0.969163	0.152885	0.0146523	0.53424	0.00849905	0.823439	0.205283	0.976852	0.999707	0.995877
ABCF2	0.999737	0.959897	0.963912	0.816936	0.796522	0.946178	0.924475	0.999255	0.999255	0.90789	0.440202	0.867241	0.999909	0.999885	0.744681	0.999077	0.99917	0.991551	0.999184	0.73216	0.759905	0.991421	0.90421	0.978916	0.999412	0.962433	0.949103	0.927985	0.969478	0.94047	0.891708	0.999592	0.975104	0.998561	0.993534	0.826328	0.52174	0.899572	0.773108	0.993597	0.956969	0.978949	0.999707	0.976995
ABCF3	0.999737	0.959897	0.999879	0.836526	0.994024	0.93723	0.928563	0.999255	0.999255	0.284835	0.102408	0.741548	0.999909	0.948321	0.951724	0.994289	0.99917	0.273723	0.96247	0.019936	0.204206	0.987185	0.932618	0.975298	0.999412	0.790327	0.843386	0.75479	0.793518	0.941429	0.622107	0.999592	0.950154	0.818247	0.969163	0.287166	0.167172	0.741708	0.242008	0.966909	0.68432	0.973898	0.999707	0.990784
ABCG1	0.999737	0.959897	0.964723	0.611476	0.954851	0.957856	0.826881	0.999255	0.999255	0.0138685	0.000390396	0.870071	0.999909	0.998762	0.784926	0.999077	0.99917	0.0513472	0.759329	0.000650374	0.000572633	0.987185	0.89049	0.980156	0.999412	0.974518	0.845508	0.600599	0.962022	0.888046	0.833159	0.999592	0.99883	0.868677	0.969163	0.360814	0.000809591	0.449094	0.00017258	0.867892	0.134163	0.804373	0.999707	0.977355
ABCG2	0.999737	0.962061	0.953809	0.989327	0.222133	0.93723	0.762816	0.999255	0.999255	0.18595	0.232783	0.746435	0.999909	0.995796	0.701054	0.999077	0.99917	0.0618947	0.996963	0.0063701	0.649281	0.987185	0.808576	0.973852	0.999932	0.640142	0.867264	0.594062	0.792813	0.843142	0.599566	0.999592	0.949394	0.895504	0.969163	0.536872	0.309692	0.767367	0.478844	0.989724	0.933015	0.931092	0.999707	0.990788
ABHD10	0.999737	0.977882	0.953809	0.568679	0.15157	0.93723	0.718273	0.999255	0.999255	0.0968476	0.0642472	0.930052	0.999909	0.950574	0.568289	0.994289	0.99917	0.103908	0.685055	0.058275	0.0605257	0.999379	0.932618	0.978916	0.999412	0.98651	0.95338	0.990737	0.975877	0.965846	0.945356	0.999592	0.972633	0.871517	0.970282	0.0883194	0.124822	0.660618	0.127062	0.925571	0.360092	0.844262	0.999707	0.965377
ABHD11	0.999737	0.962368	0.984393	0.88232	0.795163	0.93723	0.969784	0.999255	0.999255	0.396756	0.150437	0.841243	0.999909	0.980657	0.970081	0.994289	0.999433	0.634024	0.99636	0.418497	0.341447	0.987185	0.973197	0.973852	0.999412	0.640142	0.430611	0.604204	0.792813	0.959942	0.599566	0.999592	0.949394	0.534954	0.969163	0.597645	0.0681811	0.967507	0.159717	0.840646	0.525261	0.971732	0.999707	0.992306
ABHD12	0.999737	0.997928	0.99263	0.546527	0.977877	0.93723	0.856807	0.999255	0.999255	0.952589	0.665184	0.922585	0.999909	0.933342	0.583434	0.999077	0.99917	0.91558	0.958341	0.998564	0.605936	0.987185	0.98615	0.980156	0.999412	0.970737	0.793783	0.727415	0.866124	0.958768	0.885316	0.999592	0.989491	0.991245	0.985506	0.969386	0.380703	0.913474	0.121999	0.860736	0.238293	0.976204	0.999707	0.996386
ABHD13	0.999737	0.972601	0.953809	0.540678	0.502888	0.93723	0.774802	0.999255	0.999255	0.989514	0.559251	0.957849	0.999909	0.953852	0.879429	0.994289	0.99917	0.987725	0.961143	0.441484	0.613642	0.987185	0.781028	0.981865	0.999412	0.806747	0.742841	0.673878	0.922022	0.90308	0.920445	0.999592	0.966775	0.972462	0.988192	0.770074	0.928142	0.917551	0.751577	0.966821	0.99253	0.862975	0.999707	0.977355
ABHD14A	0.999737	0.997571	0.953809	0.591426	0.550605	0.956184	0.738579	0.999255	0.999255	0.687796	0.209971	0.859086	0.999909	0.970309	0.896019	0.994289	0.99917	0.505921	0.680753	0.0810157	0.0734021	0.993756	0.748784	0.978916	0.999412	0.790787	0.60618	0.482865	0.882655	0.956189	0.914543	0.999592	0.950901	0.68579	0.969163	0.148096	0.12179	0.979676	0.110864	0.888701	0.297864	0.858847	0.999707	0.928953
ABHD14B	0.999737	0.993114	0.996887	0.948045	0.745982	0.978779	0.832018	0.999255	0.999255	0.709679	0.849126	0.983988	0.999909	0.980657	0.684621	0.999077	0.999669	0.802876	0.728136	0.696988	0.820283	0.987185	0.748193	0.977852	0.999412	0.640142	0.874669	0.606433	0.880257	0.843142	0.853201	0.999592	0.949394	0.82983	0.969163	0.409467	0.588377	0.984667	0.879562	0.663524	0.256652	0.659794	0.999707	0.962265
ABHD15	0.999737	0.959897	0.990043	0.99719	0.491607	0.938301	0.925761	0.999255	0.999255	0.0996924	0.130484	0.564606	0.999909	0.868631	0.953266	0.994289	0.99917	0.174043	0.919515	0.00748703	0.346334	0.987185	0.893129	0.973852	0.999412	0.685491	0.787127	0.655636	0.792813	0.976778	0.599566	0.999592	0.949394	0.984952	0.982518	0.0789061	0.14692	0.857691	0.240813	0.996053	0.394642	0.92813	0.999707	0.965377
ABHD16A	0.999737	0.961322	0.958918	0.49001	0.412744	0.943138	0.980779	0.999255	0.999255	0.867912	0.639345	0.917549	0.999909	0.987129	0.860643	0.994289	0.99917	0.959875	0.901308	0.0493131	0.22262	0.994703	0.93107	0.980156	0.999412	0.952608	0.846386	0.967023	0.960508	0.988028	0.966636	0.999592	0.972633	0.736136	0.986224	0.260992	0.637406	0.930666	0.108771	0.986699	0.897609	0.920015	0.999707	0.966174
ABHD17A	0.999737	0.961322	0.960454	0.687987	0.0953722	0.93723	0.739937	0.999255	0.999255	0.527503	0.137423	0.847928	0.999909	0.975538	0.902099	0.994289	0.99917	0.506676	0.668091	0.200162	0.100112	0.987185	0.828849	0.973852	0.999412	0.640142	0.470963	0.516235	0.792813	0.843142	0.599566	0.999592	0.949394	0.536778	0.969163	0.0991671	0.0615033	0.724505	0.0508117	0.921515	0.725895	0.883608	0.999707	0.946068
ABHD17B	0.999737	0.99546	0.953809	0.989327	0.55399	0.95131	0.814307	0.999255	0.999255	0.960201	0.811883	0.859814	0.999909	0.955144	0.56043	0.994289	0.99917	0.636618	0.972571	0.856873	0.72161	0.993634	0.920775	0.980393	0.999412	0.904264	0.782427	0.846599	0.984885	0.998291	0.984139	0.999592	0.968296	0.836688	0.983083	0.811535	0.939885	0.908238	0.953553	0.969537	0.939237	0.936298	0.999707	0.965377
ABHD17C	0.999737	0.959897	0.953809	0.636086	0.974055	0.93723	0.924175	0.999255	0.999255	0.10936	0.252525	0.461558	0.999909	0.925789	0.831147	0.994289	0.99917	0.714307	0.818004	0.13597	0.749874	0.987185	0.998219	0.973852	0.999412	0.640142	0.942682	0.992858	0.792813	0.97142	0.703811	0.999592	0.949394	0.93679	0.969163	0.239588	0.409826	0.718935	0.101114	0.738081	0.189828	0.762201	0.999707	0.990784
ABHD18	0.999737	0.970697	0.977878	0.978024	0.43464	0.93723	0.878725	0.999255	0.999255	0.850005	0.899208	0.844592	0.999909	0.992603	0.550234	0.998943	0.99917	0.915291	0.847443	0.367905	0.673514	0.98893	0.871384	0.975306	0.999412	0.800388	0.578971	0.765078	0.968624	0.986124	0.924549	0.999592	0.950154	0.674654	0.972442	0.544247	0.620495	0.982104	0.67471	0.976755	0.343494	0.82125	0.999707	0.965377
ABHD2	0.999737	0.959897	0.953809	0.361613	0.570683	0.93723	0.716879	0.999255	0.999255	0.0967885	0.0133647	0.94049	0.999909	0.955144	0.556741	0.994289	0.99917	0.268071	0.705078	0.0108639	0.00566819	0.989643	0.907978	0.982235	0.999412	0.919494	0.80444	0.673878	0.893749	0.957285	0.989033	0.999592	0.988055	0.832372	0.969163	0.0466248	0.0278933	0.773371	0.00316296	0.932851	0.15803	0.94586	0.999707	0.955564
ABHD3	0.999737	0.986256	0.968931	0.940979	0.0462583	0.985185	0.726725	0.999255	0.999255	0.422095	0.223521	0.818199	0.999909	0.868631	0.716027	0.994289	0.99917	0.362092	0.962622	0.519061	0.600118	0.996827	0.810537	0.978916	0.999412	0.947852	0.972159	0.819773	0.918295	0.85236	0.768374	0.999592	0.99821	0.744856	0.969163	0.034128	0.416523	0.931467	0.772296	0.930286	0.507413	0.830639	0.999707	0.946068
ABHD4	0.999737	0.959897	0.953809	0.412888	0.996257	0.93723	0.718273	0.999255	0.999255	0.12813	0.0545464	0.942881	0.999909	0.962254	0.642748	0.999077	0.99917	0.145599	0.754926	0.00479973	0.0285604	0.987185	0.994434	0.984633	0.999412	0.937707	0.994691	0.765752	0.890673	0.97139	0.973293	0.999592	0.99526	0.904844	0.969163	0.0579139	0.0632601	0.84746	0.0130773	0.922502	0.673136	0.970745	0.999707	0.9981
ABHD5	0.999737	0.959897	0.996211	0.603236	0.170188	0.974468	0.892496	0.999255	0.999255	0.0229766	0.0111392	0.828082	0.999909	0.909951	0.66366	0.994289	0.99917	0.0608218	0.637787	0.00647728	0.00100499	0.994703	0.724281	0.980156	0.999412	0.800388	0.719712	0.372139	0.935528	0.843142	0.980903	0.999592	0.950154	0.806862	0.969163	6.06e-05	0.00295485	0.617678	0.000558761	0.738081	0.0481064	0.570882	0.999707	0.928953
ABHD6	0.999737	0.967751	0.953809	0.930653	0.458993	0.98389	0.744321	0.999255	0.999255	0.425592	0.172775	0.686999	0.999909	0.977303	0.944895	0.994289	0.99917	0.271407	0.832248	0.0394054	0.702581	0.988228	0.695106	0.980156	0.999412	0.951756	0.992817	0.579698	0.892459	0.843142	0.6871	0.999592	0.994939	0.993303	0.981821	0.0798162	0.399997	0.654835	0.0460928	0.98468	0.860576	0.713183	0.999707	0.928953
ABHD8	0.999737	0.961322	0.992058	0.974804	0.671677	0.985963	0.973097	0.999255	0.999255	0.468322	0.327354	0.979338	0.999909	0.995489	0.884327	0.999077	0.999669	0.901809	0.680753	0.446447	0.398001	0.987185	0.894547	0.973852	0.999412	0.706287	0.39494	0.619768	0.949906	0.909851	0.763505	0.999592	0.950154	0.572255	0.969163	0.530531	0.0984012	0.857691	0.446279	0.687615	0.223104	0.779002	0.999707	0.977355
ABI1	0.999737	0.985474	0.953809	0.727283	0.84652	0.93723	0.844758	0.999255	0.999255	0.020989	0.075686	0.847928	0.999909	0.989322	0.540232	0.994289	0.99917	0.0610731	0.702307	0.171778	0.0773143	0.987185	0.695106	0.978916	0.999412	0.640142	0.39494	0.303772	0.793347	0.843142	0.602728	0.999592	0.949394	0.534954	0.969163	0.940433	0.0030753	0.463479	0.00818415	0.738081	0.150302	0.799869	0.999707	0.964157
ABI2	0.999737	0.981959	0.995085	0.937623	0.793645	0.93723	0.799711	0.999255	0.999255	0.746489	0.259824	0.873299	0.999909	0.966955	0.710296	0.994289	0.99917	0.940842	0.945795	0.966359	0.645387	0.994673	0.900626	0.998509	0.999412	0.981234	0.991125	0.981757	0.992103	0.986124	0.934043	0.999592	0.972822	0.910327	0.985862	0.864648	0.540267	0.7036	0.589523	0.997452	0.698777	0.979056	0.999707	0.990784
ABI3	0.999737	0.991065	0.971402	0.925405	0.624833	0.99938	0.973097	0.999255	0.999255	0.372461	0.250966	0.773053	0.999909	0.766405	0.932411	0.994289	0.999994	0.696111	0.942953	0.102662	0.207167	0.987185	0.983728	0.981865	0.999412	0.849638	0.630589	0.896435	0.837213	0.94047	0.965852	0.999592	0.981975	0.766725	0.983083	0.186082	0.422229	0.971998	0.41601	0.996649	0.965634	0.936298	0.999707	0.988827
ABITRAM	0.999737	0.961322	0.953809	0.762019	0.455661	0.93723	0.718273	0.999255	0.999255	0.619565	0.190477	0.922177	0.999909	0.948321	0.75365	0.994289	0.99917	0.821856	0.757875	0.61	0.136377	0.998662	0.772013	0.980156	0.999412	0.888792	0.909638	0.749337	0.954862	0.89416	0.973683	0.999592	0.988055	0.965629	0.969163	0.659499	0.40847	0.88705	0.728406	0.955426	0.929614	0.966357	0.999707	0.99612
ABL1	0.999737	0.965676	0.996211	0.842691	0.300712	0.93723	0.861021	0.999255	0.999255	0.823872	0.814647	0.961205	0.999909	0.975538	0.917984	0.994289	0.99917	0.603608	0.896161	0.967198	0.658481	0.987185	0.950774	0.973852	0.999412	0.663566	0.936829	0.983611	0.845353	0.965213	0.691306	0.999592	0.950154	0.979708	0.991919	0.868345	0.79989	0.84746	0.68348	0.95415	0.813669	0.988738	0.999707	0.989602
ABL2	0.999737	0.963132	0.999013	0.825196	0.561647	0.93723	0.836138	0.999255	0.999255	0.612993	0.138729	0.844791	0.999909	0.987129	0.973223	0.999077	0.999994	0.590396	0.960675	0.0711437	0.344162	0.987185	0.714485	0.980156	0.999412	0.851986	0.797124	0.517241	0.853984	0.843142	0.717095	0.999592	0.971043	0.736136	0.969163	0.703987	0.320503	0.993125	0.390442	0.974611	0.711933	0.929917	0.999707	0.965534
ABLIM1	0.999737	0.961322	0.983046	0.999971	0.193196	0.93723	0.932155	0.999255	0.999255	0.713181	0.207006	0.894854	0.999909	0.995979	0.791813	0.999077	0.999994	0.579501	0.942953	0.101741	0.537182	0.987185	0.695106	0.973852	0.999412	0.640142	0.533651	0.386384	0.792813	0.843142	0.599566	0.999592	0.949394	0.613545	0.969163	0.545458	0.786745	0.959665	0.412809	0.978882	0.819626	0.930435	0.999707	0.984807
ABLIM2	0.999737	0.959897	0.953809	0.941997	0.545476	0.93723	0.995402	0.999255	0.999255	0.280041	0.314099	0.936629	0.999909	0.91002	0.49227	0.994289	0.99917	0.390423	0.925938	0.031933	0.998124	0.987185	0.97748	0.973852	0.999412	0.903021	0.522054	0.687076	0.792813	0.935859	0.599566	0.999592	0.950154	0.890172	0.969163	0.527552	0.485958	0.840683	0.265745	0.856178	0.960668	0.743524	0.999707	0.970072
ABLIM3	0.999737	0.981578	0.953809	0.756818	0.172525	0.975976	0.716879	0.999255	0.999255	0.844486	0.856741	0.849256	0.999909	0.902761	0.50808	0.994289	0.99917	0.94658	0.711906	0.971319	0.648114	0.987185	0.890784	0.973852	0.999412	0.640142	0.880813	0.615333	0.804028	0.843142	0.742245	0.999592	0.949394	0.707074	0.969163	0.447233	0.795431	0.984053	0.525604	0.972253	0.701803	0.925075	0.999707	0.996363
ABO	0.999737	0.961322	0.961	0.941462	0.735776	0.9457	0.716879	0.999255	0.999255	0.98603	0.383797	0.720085	0.999909	0.885821	0.94818	0.994289	0.999434	0.790868	0.951832	0.555352	0.753507	0.997626	0.982996	0.980393	0.999412	0.885278	0.655699	0.674769	0.998611	0.95623	0.879797	0.999592	0.994588	0.628248	0.969163	0.793069	0.225546	0.995042	0.319345	0.751343	0.5792	0.956774	0.999707	0.913124
ABR	0.999737	0.959897	0.953809	0.34389	0.266382	0.93723	0.7524	0.999255	0.999255	0.658454	0.120317	0.87016	0.999909	0.999901	0.988279	0.994289	0.99917	0.53985	0.951669	0.143475	0.119794	0.987185	0.936286	0.980156	0.999412	0.664293	0.812397	0.858265	0.842741	0.913541	0.688841	0.999592	0.949394	0.862763	0.981952	0.255863	0.372762	0.982104	0.296703	0.999102	0.693176	0.918143	0.999707	0.984807
ABRACL	0.999737	0.961322	0.953809	0.468016	0.549633	0.93723	0.724833	0.999255	0.999255	0.194493	0.025562	0.953741	0.999909	0.975538	0.74874	0.994289	0.99917	0.190742	0.831011	0.00581508	0.0368857	0.987185	0.702032	0.994467	0.999412	0.996948	0.904343	0.473991	0.825975	0.843142	0.787311	0.999592	0.982954	0.897848	0.969163	0.144643	0.058592	0.950538	0.0316886	0.792472	0.191136	0.995582	0.999707	0.993821
ABRAXAS1	0.999737	0.959897	0.953809	0.44658	0.680781	0.93723	0.721014	0.999255	0.999255	0.364214	0.129362	0.854434	0.999909	0.885821	0.746043	0.994289	0.99917	0.501825	0.764317	0.0241401	0.021978	0.987185	0.982351	0.980156	0.999412	0.89951	0.727084	0.93102	0.933141	0.949041	0.885071	0.999592	0.988055	0.932947	0.99613	0.173669	0.138281	0.944934	0.0411137	0.897714	0.533151	0.901955	0.999707	0.984807
ABRAXAS2	0.999737	0.974867	0.954473	0.985521	0.5685	0.991536	0.716879	0.999255	0.999255	0.8636	0.882199	0.737325	0.999909	0.955111	0.833819	0.999077	0.999433	0.761306	0.71454	0.0756197	0.971879	0.987185	0.71762	0.973852	0.999412	0.714968	0.974957	0.485548	0.837198	0.843142	0.733771	0.999592	0.982954	0.984849	0.969163	0.436137	0.792083	0.969559	0.656955	0.999429	0.838426	0.907752	0.999707	0.947875
ABT1	0.999737	0.972601	0.956056	0.894921	0.515166	0.93723	0.716879	0.999255	0.999255	0.414373	0.0924753	0.870599	0.999909	0.948321	0.525837	0.994289	0.99917	0.40757	0.922855	0.109648	0.12446	0.987185	0.938799	0.980156	0.999412	0.894268	0.905827	0.74633	0.886341	0.949682	0.859138	0.999592	0.966769	0.742881	0.981952	0.310376	0.0658476	0.742338	0.0935875	0.81092	0.329667	0.953512	0.999707	0.9868
ABTB1	0.999737	0.959897	0.953809	0.606573	0.0360989	0.93723	0.796093	0.999255	0.999255	0.940015	0.970459	0.662798	0.999909	0.966318	0.86753	0.994289	0.99917	0.6906	0.72645	0.70144	0.443284	0.987185	0.846383	0.973852	0.999412	0.682447	0.862348	0.732886	0.842288	0.843142	0.642754	0.999592	0.953649	0.812552	0.980839	0.0227183	0.860399	0.908238	0.888546	0.989724	0.817472	0.920015	0.999707	0.966174
ABTB2	0.999737	0.971619	0.987812	0.329115	0.0577842	0.961904	0.816922	0.999255	0.999255	0.493495	0.609759	0.734092	0.999909	0.992792	0.981767	0.994289	0.99917	0.976739	0.926825	0.967697	0.974064	0.987185	0.886065	0.973852	0.999412	0.640142	0.556114	0.771785	0.792813	0.890166	0.599566	0.999592	0.949394	0.811985	0.983083	0.366172	0.900992	0.771868	0.337504	0.963135	0.988769	0.820139	0.999707	0.972041
ACAA1	0.999737	0.972601	0.999013	0.761658	0.591011	0.979224	0.802059	0.999255	0.999255	0.817215	0.380639	0.913673	0.999909	0.91002	0.864297	0.994289	0.99917	0.565874	0.996838	0.338642	0.434271	0.994703	0.844873	0.980393	0.999412	0.970741	0.823858	0.505484	0.986198	0.843142	0.960915	0.999592	0.999958	0.767622	0.969163	0.978255	0.837823	0.951797	0.436849	0.867024	0.59796	0.921778	0.999707	0.977355
ACAA2	0.999737	0.962061	0.953809	0.386569	0.016236	0.93723	0.844758	0.999255	0.999255	0.775109	0.702021	0.741202	0.999909	0.970309	0.503972	0.999077	0.99917	0.873567	0.896161	0.630399	0.356565	0.987185	0.912321	0.980156	0.999412	0.731755	0.64874	0.692944	0.792813	0.949682	0.624029	0.999592	0.949394	0.823217	0.980839	0.0909476	0.333233	0.968988	0.343601	0.930286	0.693085	0.637623	0.999707	0.913124
ACACA	0.999737	0.961322	0.959113	0.939682	0.88001	0.942985	0.930663	0.999255	0.999255	0.770444	0.7934	0.952812	0.999909	0.977462	0.89843	0.994289	0.99917	0.791753	0.918618	0.802177	0.884493	0.988228	0.931088	0.980156	0.999412	0.915275	0.984279	0.910993	0.948881	0.949175	0.962007	0.999592	0.982954	0.927868	0.996289	0.285101	0.927174	0.977377	0.952879	0.998225	0.966368	0.92813	0.999707	0.947875
ACACB	0.999737	0.981759	0.964723	0.405778	0.599409	0.991536	0.836138	0.999255	0.999255	0.768196	0.716066	0.837985	0.999909	0.989322	0.723693	0.994289	0.99917	0.832866	0.987497	0.856819	0.844138	0.987185	0.965231	0.973852	0.999412	0.640142	0.834298	0.869103	0.848262	0.983701	0.655398	0.999592	0.949394	0.937408	0.995964	0.790005	0.902541	0.945673	0.668035	0.996534	0.997718	0.889008	0.999707	0.991511
ACAD10	0.999737	0.959897	0.953809	0.451023	0.496639	0.93723	0.765002	0.999255	0.999255	0.854278	0.24901	0.945342	0.999909	0.999544	0.721543	0.999077	0.999994	0.915357	0.890574	0.242645	0.331276	0.987185	0.932618	0.980156	0.999412	0.920176	0.876875	0.9099	0.910678	0.913476	0.949889	0.999592	0.989984	0.919688	0.992598	0.459472	0.823347	0.854183	0.820452	0.996053	0.715443	0.920015	0.999707	0.955153
ACAD11	0.999737	0.985486	0.967696	0.827735	0.908859	0.969513	0.767793	0.999255	0.999255	0.573326	0.484499	0.915868	0.999909	0.992603	0.917431	0.994289	0.99917	0.59099	0.735175	0.312384	0.231784	0.987185	0.871137	0.973852	0.999412	0.769228	0.943287	0.775911	0.871695	0.850153	0.671249	0.999592	0.950154	0.864103	0.969163	0.458374	0.234843	0.705423	0.24312	0.82922	0.376213	0.841689	0.999876	0.990784
ACAD8	0.999737	0.966477	0.953809	0.644313	0.529913	0.971488	0.929108	0.999255	0.999255	0.875083	0.558082	0.933411	0.999909	0.958034	0.491977	0.999077	0.99917	0.986204	0.988455	0.134498	0.766972	0.988658	0.695106	0.980156	0.999412	0.830717	0.80077	0.53323	0.882655	0.843142	0.852283	0.999592	0.951081	0.822473	0.969163	0.840281	0.802902	0.857691	0.797446	0.989724	0.99707	0.90005	0.999707	0.967058
ACAD9	0.999737	0.959897	0.996887	0.868745	0.485695	0.971093	0.995402	0.999255	0.999255	0.935046	0.374192	0.866981	0.999909	0.992792	0.551057	0.999077	0.99917	0.990717	0.781133	0.591954	0.980094	0.988228	0.791321	0.973852	0.999412	0.80811	0.853936	0.643015	0.845353	0.843142	0.679293	0.999592	0.966769	0.72028	0.969163	0.110767	0.877357	0.707811	0.682451	0.989724	0.999843	0.67644	0.999707	0.946068
ACADM	0.999737	0.961322	0.996887	0.413878	0.462662	0.93723	0.996837	0.999255	0.999255	0.89169	0.850079	0.953332	0.999909	0.975538	0.950874	0.994289	0.99917	0.937049	0.932986	0.312395	0.592522	0.987185	0.999918	0.97677	0.999412	0.82773	0.743243	0.939368	0.895957	0.954046	0.816704	0.999592	0.984437	0.741219	0.971766	0.103803	0.615738	0.741735	0.60698	0.991605	0.693798	0.973898	0.999707	0.977355
ACADS	0.999737	0.973416	0.999189	0.955253	0.455245	0.991536	0.996225	0.999255	0.999255	0.266313	0.131542	0.842426	0.999909	0.993061	0.546507	0.994289	0.999434	0.321694	0.796559	0.566252	0.182222	0.9988	0.90421	0.984633	0.999412	0.995985	0.996469	0.90092	0.937112	0.85236	0.966481	0.999592	0.998533	0.954507	0.969163	0.0190609	0.0660247	0.967507	0.0389512	0.856157	0.283041	0.667646	0.999707	0.946068
ACADSB	0.999737	0.995906	0.953809	0.606837	0.662704	0.983692	0.717844	0.999255	0.999255	0.950371	0.907562	0.986883	0.999909	0.911566	0.738449	0.994289	0.99917	0.972452	0.943886	0.48771	0.722479	0.994703	0.735632	0.984633	0.999412	0.640142	0.39494	0.494337	0.937904	0.856281	0.813453	0.999592	0.949394	0.68579	0.969163	0.501966	0.971287	0.933837	0.527355	0.983213	0.957706	0.976888	0.999707	0.970072
ACADVL	0.999737	0.959897	0.999879	0.923102	0.00979209	0.961904	0.844758	0.999255	0.999255	0.129702	0.033882	0.968213	0.999909	0.998762	0.768622	0.994289	0.999994	0.207082	0.798981	0.0129952	0.063764	0.995512	0.963763	0.986972	0.999412	0.93875	0.76013	0.80375	0.90518	0.993567	0.767923	0.999592	0.963899	0.790957	0.969163	0.370983	0.11817	0.689162	0.0251761	0.989724	0.502669	0.929513	0.999707	0.990784
ACAP1	0.999737	0.962061	0.97127	0.700711	0.872296	0.93723	0.901923	0.999255	0.999255	0.848342	0.862374	0.848005	0.999909	0.995796	0.75274	0.994289	0.999433	0.84688	0.972466	0.619876	0.801459	0.988228	0.9083	0.980156	0.999412	0.779714	0.621373	0.825045	0.901931	0.998656	0.921105	0.999592	0.950154	0.692403	0.991919	0.311186	0.911276	0.979304	0.8032	0.914364	0.940602	0.833362	0.999707	0.928953
ACAP2	0.999737	0.967567	0.999151	0.838011	0.831602	0.937831	0.777509	0.999255	0.999255	0.225967	0.12476	0.986888	0.999909	0.98902	0.682602	0.994289	0.99917	0.394947	0.690996	0.0408159	0.0289659	0.987185	0.702645	0.996723	0.999412	0.663671	0.389536	0.301866	0.792813	0.843142	0.720129	0.999592	0.949394	0.662339	0.969163	0.0162508	0.0214972	0.778263	0.0196804	0.96149	0.219906	0.735634	0.999707	0.946068
ACAP3	0.999737	0.959897	0.980207	0.655905	0.25835	0.93723	0.771302	0.999255	0.999255	0.926706	0.836715	0.978138	0.999909	0.998232	0.781488	0.994289	0.99917	0.730665	0.704078	0.40518	0.835172	0.993634	0.986183	0.973852	0.999412	0.663566	0.709307	0.973791	0.920438	0.995524	0.813829	0.999592	0.949394	0.891904	0.986497	0.975442	0.811228	0.957638	0.824346	0.98004	0.909232	0.897813	0.999707	0.951855
ACAT1	0.999737	0.967751	0.953809	0.329115	0.74746	0.93723	0.875157	0.999255	0.999255	0.711728	0.924203	0.94312	0.999909	0.953852	0.854966	0.994289	0.99917	0.650692	0.918638	0.733141	0.272925	0.987185	0.736116	0.973852	0.999412	0.640142	0.60583	0.453625	0.792813	0.843142	0.599566	0.999592	0.949394	0.614964	0.969163	0.0127736	0.816215	0.718935	0.888917	0.976963	0.920264	0.83917	0.999707	0.946068
ACAT2	0.999737	0.967751	0.953809	0.430309	0.354894	0.93723	0.739411	0.999255	0.999255	0.16354	0.0753295	0.734092	0.999909	0.725753	0.485162	0.994289	0.99917	0.179497	0.73356	0.0384992	0.0275112	0.989643	0.822935	0.978349	0.999412	0.917604	0.993398	0.887114	0.901931	0.843142	0.91736	0.999592	0.991416	0.984333	0.969163	0.0177568	0.111514	0.965429	0.0788177	0.867892	0.168426	0.644527	0.999707	0.828157
ACBD3	0.999737	0.972601	0.953809	0.462798	0.0974644	0.986376	0.980092	0.999255	0.999255	0.0849623	0.0497321	0.789058	0.999909	0.985305	0.896322	0.994289	0.99917	0.0898497	0.969606	0.0273317	0.26393	0.987185	0.748193	0.973852	0.999412	0.640142	0.39494	0.404618	0.792813	0.843142	0.599566	0.999592	0.949394	0.589496	0.969163	0.185494	0.0313939	0.651922	0.0286196	0.961407	0.536466	0.989208	0.999707	0.990784
ACBD4	0.999737	0.981759	0.958466	0.467913	0.741656	0.938301	0.991231	0.999255	0.999255	0.589526	0.369792	0.886472	0.999909	0.994131	0.967272	0.994289	0.99917	0.435372	0.987533	0.140693	0.409572	0.989643	0.860701	0.999551	0.999412	0.646285	0.77334	0.668282	0.945848	0.843142	0.771135	0.999592	0.950154	0.825104	0.975782	0.700639	0.05674	0.969334	0.121632	0.852136	0.483989	0.931468	0.999707	0.961024
ACBD5	0.999737	0.981759	0.960454	0.664412	0.0699518	0.995322	0.9659	0.999255	0.999255	0.118048	0.109651	0.523442	0.999909	0.948321	0.942449	0.994289	0.99917	0.299693	0.962622	0.0536487	0.525433	0.987185	0.783046	0.973852	0.999412	0.640142	0.56916	0.432314	0.792813	0.86275	0.599566	0.999592	0.949394	0.788875	0.969163	0.223991	0.00803077	0.715486	0.0208862	0.996053	0.423148	0.918459	0.999707	0.990784
ACBD6	0.999737	0.99546	0.958466	0.352533	0.62874	0.93723	0.836256	0.999255	0.999255	0.136677	0.0903462	0.849256	0.999909	0.949539	0.817143	0.999077	0.99917	0.147186	0.720475	0.00459624	0.0104267	0.987185	0.975325	0.973852	0.999412	0.680564	0.958962	0.754114	0.795267	0.875	0.665043	0.999592	0.949394	0.920724	0.985862	0.0105095	0.154149	0.885326	0.148337	0.861358	0.520414	0.705501	0.999707	0.946068
ACCS	0.999737	0.959897	0.953809	0.339297	0.46809	0.93723	0.922185	0.999255	0.999255	0.739669	0.91708	0.891367	0.999909	0.955144	0.56043	0.994289	0.99917	0.77361	0.795752	0.861787	0.725599	0.988228	0.952796	0.994515	0.999412	0.923506	0.963981	0.950318	0.895648	0.988028	0.82291	0.999592	0.969046	0.986219	0.993534	0.513085	0.853936	0.944029	0.693305	0.9626	0.555748	0.976852	0.999707	0.990788
ACD	0.999737	0.979063	0.960454	0.578833	0.769529	0.93723	0.986546	0.999255	0.999255	0.97502	0.956996	0.936841	0.999909	0.949539	0.980939	0.994289	0.99917	0.952736	0.959652	0.904059	0.768468	0.987185	0.938799	0.973852	0.999412	0.79671	0.719866	0.761512	0.84344	0.993877	0.71844	0.999592	0.950396	0.897458	0.980839	0.946916	0.784592	0.903262	0.522811	0.953949	0.831178	0.894609	0.999707	0.984645
ACE	0.999737	0.980953	0.953809	0.708985	0.985954	0.9457	0.762816	0.999255	0.999255	0.844396	0.956325	0.916217	0.999909	0.992792	0.953266	0.994289	0.99917	0.544594	0.898642	0.510189	0.84867	0.987185	0.983354	0.973852	0.999412	0.895731	0.965875	0.967023	0.82481	0.968679	0.676387	0.999592	0.950154	0.828866	0.969163	0.661712	0.935096	0.995907	0.811276	0.996053	0.592667	0.995835	0.999707	0.966174
ACER2	0.999737	0.963132	0.96178	0.680033	0.776944	0.93723	0.7524	0.999255	0.999255	0.185288	0.109783	0.931157	0.999909	0.877688	0.860833	0.994289	0.99917	0.0718126	0.988455	0.126325	0.558881	0.987185	0.695106	0.973852	0.999412	0.669997	0.820412	0.445125	0.793347	0.843142	0.61618	0.999592	0.949394	0.637835	0.969163	0.718975	0.172532	0.541849	0.245103	0.900958	0.488883	0.915305	0.999707	0.990784
ACER3	0.999737	0.961322	0.986512	0.999102	0.80916	0.98183	0.878546	0.999255	0.999255	0.740455	0.787189	0.766075	0.999909	0.885821	0.510812	0.999077	0.99917	0.240036	0.980637	0.330078	0.372113	0.996827	0.728763	0.973852	0.999412	0.910143	0.789033	0.596507	0.953247	0.886444	0.996705	0.999592	0.990626	0.93679	0.987081	0.512181	0.436995	0.893363	0.194907	0.930286	0.632986	0.907181	0.999707	0.983832
ACHE	0.999737	0.979063	0.977761	0.950375	0.537769	0.93723	0.864585	0.999255	0.999255	0.118158	0.25784	0.747324	0.999909	0.967412	0.743121	0.994289	0.99917	0.364465	0.950787	0.242253	0.407939	0.987185	0.942178	0.980156	0.999412	0.704239	0.801367	0.922606	0.830215	0.949175	0.805465	0.999592	0.949394	0.82983	0.969163	0.260001	0.345559	0.873225	0.46166	0.96117	0.990737	0.977298	0.999707	0.970072
ACIN1	0.999737	0.959897	0.984284	0.967467	0.679269	0.93723	0.721014	0.999255	0.999255	0.107699	0.00547209	0.991889	0.999909	0.998232	0.804863	0.994289	0.999994	0.0773561	0.848715	0.00678284	0.0441751	0.987185	0.948887	0.975306	0.999412	0.90528	0.880777	0.757246	0.852608	0.950844	0.679293	0.999592	0.96712	0.793694	0.977904	0.751719	0.0158568	0.699784	0.0272449	0.893377	0.322616	0.951591	0.999707	0.985814
ACKR1	0.999737	0.986351	0.953809	0.735601	0.316683	0.93723	0.758667	0.999255	0.999255	0.0446125	0.035035	0.781718	0.999909	0.986169	0.959516	0.999077	0.99917	0.0971288	0.9891	0.317741	0.961586	0.987185	0.93147	0.978916	0.999412	0.839829	0.880813	0.83568	0.849614	0.894731	0.888777	0.999592	0.974585	0.984952	0.985404	0.189271	0.1418	0.987189	0.0290273	0.939428	0.901404	0.841608	0.999707	0.6199
ACKR3	0.999737	0.978839	0.953809	0.835174	0.0478716	0.93723	0.890789	0.999255	0.999255	0.979214	0.843803	0.680244	0.999909	0.949539	0.602813	0.994289	0.99917	0.709104	0.789676	0.577428	0.672945	0.987185	0.94628	0.975306	0.999412	0.936969	0.77614	0.974684	0.876672	0.899357	0.791359	0.999592	0.99821	0.785246	0.988068	0.33135	0.71145	0.857691	0.786144	0.96117	0.955941	0.566499	0.999707	0.931924
ACLY	0.999737	0.959897	0.994378	0.860063	0.709245	0.93723	0.774777	0.999255	0.999255	0.156993	0.0326256	0.719078	0.999909	0.923283	0.965297	0.994289	0.99917	0.299667	0.98482	0.00353733	0.0589533	0.987185	0.848176	0.980156	0.999412	0.79671	0.637078	0.552043	0.793	0.948922	0.660429	0.999592	0.951975	0.795338	0.969163	0.773135	0.0681166	0.728239	0.0216921	0.997565	0.50653	0.936298	0.999707	0.983832
ACO1	0.999737	0.971619	0.984942	0.827491	0.59616	0.93723	0.809455	0.999255	0.999255	0.263108	0.147145	0.958232	0.999909	0.980657	0.932206	0.994289	0.999433	0.286639	0.977837	0.0442407	0.32784	0.989643	0.769542	0.973852	0.999412	0.713998	0.727084	0.487258	0.850943	0.843142	0.638576	0.999592	0.951081	0.618735	0.969163	0.909085	0.397153	0.99893	0.562247	0.95741	0.782116	0.97344	0.999707	0.983832
ACO2	0.999737	0.959897	0.953809	0.705591	0.38227	0.93723	0.856021	0.999255	0.999255	0.872454	0.859679	0.957849	0.999909	0.984066	0.910213	0.994289	0.99917	0.998937	0.972466	0.75661	0.763791	0.987185	0.74687	0.974101	0.999412	0.640142	0.782681	0.584214	0.843237	0.843142	0.776653	0.999592	0.949394	0.736136	0.969163	0.872348	0.673215	0.840683	0.658562	0.855346	0.766416	0.929513	0.999707	0.995877
ACOT11	0.999737	0.972601	0.953809	0.753897	0.00597585	0.990974	0.805798	0.999255	0.999255	0.864592	0.899719	0.754382	0.999909	0.989858	0.978104	0.994289	0.99917	0.622921	0.951998	0.420608	0.387955	0.987185	0.90421	0.973852	0.999412	0.640142	0.816578	0.903926	0.792813	0.999165	0.618434	0.999592	0.949394	0.996956	0.995964	0.166018	0.805461	0.835862	0.847607	0.867892	0.710828	0.796578	0.999707	0.947875
ACOT13	0.999737	0.959897	0.953809	0.64904	0.817549	0.93723	0.744321	0.999255	0.999255	0.588706	0.0841763	0.725886	0.999909	0.873597	0.918349	0.994289	0.99917	0.596854	0.844246	0.0506485	0.108461	0.999379	0.885172	0.973852	0.999412	0.922724	0.949103	0.925875	0.999065	0.965846	0.986269	0.999592	0.994857	0.933515	0.989085	0.159185	0.173722	0.886515	0.0783847	0.862848	0.510181	0.975503	0.999707	0.977355
ACOT2	0.999737	0.99546	0.958918	0.405778	0.45982	0.963478	0.718273	0.999255	0.999255	0.249357	0.0343994	0.65009	0.999909	0.98902	0.481611	0.994289	0.99917	0.199986	0.672594	0.303362	0.016884	0.989643	0.841321	0.999428	0.999412	0.835043	0.723732	0.6413	0.849725	0.895331	0.794307	0.999592	0.949394	0.706018	0.969465	0.163105	0.010674	0.724505	0.0225949	0.549964	0.0529075	0.69483	0.999707	0.940408
ACOT4	0.999737	0.99288	0.953809	0.623902	0.207439	0.93723	0.90776	0.999255	0.999255	0.332562	0.0941861	0.752098	0.999909	0.990618	0.63082	0.994289	0.99917	0.165991	0.916478	0.204261	0.201373	0.987185	0.914753	0.980156	0.999932	0.666472	0.490318	0.668282	0.793347	0.969637	0.763848	0.999592	0.950154	0.610964	0.969163	0.213922	0.122384	0.988661	0.0967159	0.848738	0.826685	0.921778	0.999707	0.928953
ACOT7	0.999737	0.959897	0.953809	0.488716	0.95572	0.984183	0.974198	0.999255	0.999255	0.161678	0.373334	0.743048	0.999909	0.989322	0.990165	0.994289	0.99917	0.162658	0.757818	0.0114834	0.320043	0.987185	0.928126	0.973852	0.999412	0.879297	0.789033	0.877214	0.892459	0.950397	0.863792	0.999592	0.966769	0.939597	0.978917	0.741768	0.703387	0.873225	0.121446	0.981848	0.619351	0.913692	0.999707	0.984645
ACOT8	0.999737	0.972601	0.984974	0.838011	0.389211	0.993009	0.812327	0.999255	0.999255	0.62877	0.415539	0.858547	0.999909	0.961604	0.693791	0.999077	0.99917	0.299667	0.964294	0.55976	0.764577	0.987185	0.917684	0.980156	0.999412	0.858576	0.727084	0.743498	0.82974	0.931749	0.730045	0.999592	0.983389	0.707074	0.973199	0.633646	0.385875	0.864509	0.50117	0.921139	0.590942	0.994927	0.999707	0.990784
ACOT9	0.999737	0.993533	0.999013	0.673019	0.38479	0.976615	0.895268	0.999255	0.999255	0.165114	0.0654091	0.857756	0.999909	0.995489	0.841113	0.994289	0.99917	0.346654	0.865625	0.0499611	0.189787	0.998491	0.876596	0.997324	0.999412	0.780421	0.740623	0.593042	0.95442	0.952012	0.863204	0.999592	0.966769	0.819397	0.969163	0.784687	0.0168741	0.688288	0.00197306	0.925571	0.271309	0.95715	0.999707	0.946068
ACOX1	0.999737	0.959897	0.984974	0.527883	0.841721	0.93723	0.811491	0.999255	0.999255	0.107699	0.0106878	0.840805	0.999909	0.926851	0.831562	0.994289	0.99917	0.103747	0.771848	0.00115341	0.00398709	0.987185	0.811748	0.981865	0.999412	0.749459	0.578971	0.366677	0.793518	0.877278	0.876913	0.999592	0.949394	0.766131	0.969163	0.003058	0.0128652	0.658118	0.00115396	0.946051	0.168296	0.779002	0.999707	0.946068
ACOX3	0.999737	0.985474	0.97127	0.664816	0.840452	0.93723	0.775118	0.999255	0.999255	0.726624	0.457252	0.700225	0.999909	0.949539	0.861602	0.998589	0.99917	0.913733	0.927203	0.102812	0.521003	0.987301	0.939607	0.978916	0.999412	0.903304	0.960716	0.808527	0.905396	0.904437	0.898437	0.999592	0.972633	0.825104	0.969163	0.734264	0.952066	0.982471	0.684075	0.81092	0.874698	0.996595	0.999707	0.984807
ACOXL	0.999737	0.969235	0.996482	0.981433	0.552322	0.93723	0.744321	0.999255	0.999255	0.484476	0.281415	0.734092	0.999909	0.977303	0.550504	0.994289	0.99917	0.391904	0.633909	0.126108	0.0231681	0.989643	0.939541	0.992293	0.999412	0.920937	0.977389	0.541602	0.920366	0.994524	0.798741	0.999592	0.949394	0.979708	0.973867	0.0167331	0.0886439	0.693307	0.0913849	0.838382	0.357744	0.75844	0.999707	0.946068
ACP1	0.999737	0.959897	0.996887	0.606059	0.279432	0.93723	0.762816	0.999255	0.999255	0.0704878	0.00743838	0.920481	0.999909	0.995999	0.979088	0.999077	0.99917	0.10935	0.869207	0.00443659	0.0416205	0.987185	0.898686	0.980156	0.999412	0.870299	0.978937	0.733779	0.817624	0.843142	0.742209	0.999592	0.951081	0.836688	0.969163	0.419809	0.0432665	0.7036	0.0236886	0.765971	0.398955	0.904572	0.999707	0.970072
ACP2	0.999737	0.962368	0.953809	0.837661	0.183191	0.93723	0.716879	0.999255	0.999255	0.815669	0.628444	0.728266	0.999909	0.909951	0.956993	0.994289	0.99917	0.471602	0.892716	0.325116	0.861733	0.996827	0.695106	0.995344	0.999412	0.716221	0.700064	0.490692	0.890603	0.843142	0.767337	0.999592	0.950154	0.648292	0.969163	0.588532	0.946237	0.99535	0.91308	0.989724	0.911807	0.804298	0.999707	0.966174
ACP3	0.999737	0.959897	0.995458	0.781341	0.596604	0.93723	0.716879	0.999255	0.999255	0.111043	0.0264682	0.999922	0.999909	0.958034	0.51457	0.999077	0.99917	0.194907	0.680753	0.0748645	0.0095267	0.988228	0.74687	0.980156	0.999412	0.922825	0.886386	0.614143	0.94933	0.843142	0.918529	0.999592	0.995071	0.82138	0.969163	0.0615558	0.0164092	0.9865	0.00653003	0.663524	0.0659568	0.734994	0.999707	0.947875
ACP5	0.999737	0.961322	0.999013	0.989987	0.860811	0.93723	0.716879	0.999255	0.999255	0.82993	0.967574	0.913673	0.999909	0.956567	0.896019	0.994289	0.99917	0.837149	0.988455	0.271464	0.819482	0.987185	0.759063	0.977852	0.999412	0.67622	0.563839	0.415992	0.845051	0.843142	0.755688	0.999592	0.949394	0.684897	0.969163	0.0518381	0.88571	0.858066	0.97238	0.943491	0.898465	0.902059	0.999707	0.984645
ACP6	0.999737	0.986659	0.96178	0.630909	0.5304	0.999549	0.850136	0.999255	0.999255	0.823305	0.729122	0.898304	0.999909	0.885821	0.451999	0.994289	0.99917	0.981956	0.980637	0.725082	0.779917	0.989643	0.875925	0.980156	0.999412	0.782771	0.809633	0.89273	0.993147	0.948987	0.888777	0.999592	0.95038	0.994373	0.969163	0.90935	0.377333	0.900579	0.176799	0.893617	0.540248	0.998001	0.999707	0.989602
ACRBP	0.999737	0.986564	0.953809	0.765428	0.991445	0.945154	0.837872	0.999255	0.999255	0.480417	0.503953	0.833252	0.999909	0.981257	0.670662	0.994289	0.99917	0.523648	0.980637	0.702192	0.958602	0.998491	0.734095	0.973852	0.999412	0.685491	0.785587	0.451288	0.842288	0.843142	0.664593	0.999592	0.950154	0.572255	0.969163	0.107848	0.583664	0.97667	0.99569	0.92471	0.465986	0.94834	0.999707	0.975813
ACSBG1	0.999737	0.959897	0.974731	0.794178	0.384276	0.991536	0.767793	0.999255	0.999255	0.473482	0.551026	0.965375	0.999909	0.981866	0.636687	0.994289	0.99917	0.978262	0.998419	0.950661	0.958474	0.987185	0.774588	0.980156	0.999412	0.85642	0.902178	0.840851	0.922582	0.899591	0.906174	0.999592	0.964166	0.979695	0.987447	0.450066	0.560805	0.967414	0.821236	0.989724	0.976268	0.975619	0.999707	0.965377
ACSF2	0.999737	0.988199	0.996887	0.578798	0.566709	0.98183	0.789099	0.999255	0.999255	0.715196	0.336873	0.847928	0.999909	0.985757	0.658626	0.994289	0.99917	0.77361	0.985078	0.0635415	0.619268	0.997635	0.833154	0.975306	0.999412	0.875746	0.955232	0.883982	0.842288	0.86607	0.794554	0.999592	0.970226	0.933515	0.969163	0.917138	0.535297	0.907856	0.734563	0.840646	0.768661	0.631472	0.999707	0.928953
ACSF3	0.999737	0.959897	0.953809	0.690215	0.603745	0.985963	0.839093	0.999255	0.999255	0.549603	0.518373	0.875918	0.999909	0.982129	0.534548	0.994289	0.99917	0.64235	0.983707	0.928122	0.661276	0.987185	0.906617	0.975306	0.999412	0.640142	0.687477	0.735179	0.84204	0.884351	0.664593	0.999592	0.949394	0.578692	0.970282	0.510812	0.184354	0.865888	0.20151	0.878829	0.521255	0.78002	0.999707	0.965377
ACSL1	0.999737	0.959897	0.999013	0.922474	0.88675	0.93723	0.881199	0.999255	0.999255	0.952631	0.910741	0.790177	0.999909	0.86557	0.97074	0.994289	0.99917	0.958875	0.848841	0.511146	0.315219	0.987185	0.848125	0.978916	0.999412	0.972622	0.91702	0.63097	0.853984	0.86899	0.973293	0.999592	0.966326	0.93088	0.969163	0.00138064	0.802286	0.844759	0.478408	0.966631	0.823038	0.628423	0.999707	0.947875
ACSL3	0.999737	0.99546	0.953809	0.56476	0.923947	0.980491	0.716879	0.999255	0.999255	0.0238248	0.0552345	0.764055	0.999909	0.951935	0.509112	0.994289	0.999433	0.0426611	0.798925	0.0349209	0.0848282	0.987185	0.698997	0.973852	0.999412	0.640142	0.412105	0.325764	0.792813	0.843142	0.599566	0.999592	0.949394	0.554859	0.969163	0.846589	0.00364403	0.574114	0.00382728	0.867892	0.0784139	0.735634	0.999707	0.965377
ACSL4	0.999737	0.981759	0.956056	0.863493	0.860236	0.963478	0.836145	0.999255	0.999255	0.243339	0.428727	0.847928	0.999909	0.992603	0.557426	0.994289	0.99917	0.228032	0.842645	0.112855	0.198264	0.987185	0.710894	0.984633	0.999412	0.79671	0.39494	0.310289	0.8476	0.843142	0.836429	0.999592	0.950154	0.672851	0.969163	0.203508	0.0343216	0.955188	0.0464267	0.998148	0.426506	0.832074	0.999707	0.984807
ACSL5	0.999737	0.99546	0.96178	0.925405	0.173885	0.979825	0.98264	0.999255	0.999255	0.417047	0.152428	0.690111	0.999909	0.968169	0.864297	0.999077	0.99917	0.231763	0.892549	0.0112154	0.318495	0.987185	0.724281	0.975306	0.999412	0.704336	0.749233	0.485833	0.792813	0.843142	0.599566	0.999592	0.950154	0.724854	0.969163	0.520577	0.104974	0.720391	0.0320057	0.881641	0.509251	0.850281	0.999707	0.966174
ACSL6	0.999737	0.961322	0.976941	0.967081	0.529534	0.991536	0.945972	0.999255	0.999255	0.197804	0.247329	0.969008	0.999909	0.94425	0.962569	0.994289	0.99917	0.357806	0.972466	0.0624779	0.203294	0.987185	0.813037	0.973852	0.999412	0.895943	0.588184	0.670056	0.811635	0.928094	0.685629	0.999592	0.966438	0.736248	0.969163	0.997872	0.268717	0.660188	0.0644264	0.907442	0.766416	0.808628	0.999707	0.976998
ACSM1	0.999737	0.959897	0.953809	0.738585	0.80766	0.93723	0.869829	0.999255	0.999255	0.850502	0.939527	0.956237	0.999909	0.952064	0.973467	0.994289	0.99917	0.498006	0.977837	0.976074	0.715166	0.987301	0.893915	0.975306	0.999412	0.874691	0.698447	0.589401	0.968224	0.99154	0.963442	0.999592	0.972633	0.858756	0.981695	0.762761	0.803146	0.878248	0.790571	0.873124	0.741893	0.984548	0.999707	0.977355
ACSM3	0.999737	0.959897	0.954637	0.51356	0.24342	0.93723	0.716879	0.999255	0.999255	0.217119	0.099826	0.889489	0.999909	0.995796	0.577048	0.994289	0.99917	0.383377	0.886632	0.132596	0.27723	0.989643	0.828849	0.980393	0.999412	0.991284	0.686097	0.630918	0.992525	0.872588	0.942516	0.999592	0.982425	0.942846	0.969163	0.136751	0.0194802	0.676166	0.0459138	0.939428	0.429718	0.611204	0.999707	0.913504
ACSS1	0.999737	0.959897	0.97549	0.837767	0.33816	0.946178	0.991231	0.999255	0.999255	0.276906	0.123886	0.662405	0.999909	0.923283	0.94927	0.994289	0.99917	0.510425	0.983707	0.0762587	0.882958	0.987185	0.964838	0.973852	0.999412	0.822935	0.831859	0.929215	0.792813	0.995696	0.607399	0.999592	0.950154	0.871613	0.981952	0.0658043	0.231415	0.853117	0.2588	0.966007	0.997705	0.810502	0.999707	0.977355
ACSS2	0.999737	0.959897	0.953809	0.512247	0.364926	0.995322	0.811491	0.999255	0.999255	0.821634	0.78945	0.929903	0.999909	0.926851	0.789827	0.994289	0.99917	0.590824	0.987497	0.156972	0.345079	0.997095	0.887548	0.973852	0.999412	0.85169	0.977389	0.89275	0.975877	0.931749	0.794783	0.999592	0.989098	0.905045	0.988192	0.124307	0.885321	0.967281	0.659854	0.827165	0.493311	0.973898	0.999878	0.998286
ACSS3	NA	NA	NA	NA	NA	NA	NA	NA	NA	NA	NA	NA	NA	NA	NA	NA	NA	NA	NA	NA	NA	NA	NA	NA	NA	NA	NA	NA	NA	NA	NA	NA	NA	NA	NA	NA	NA	NA	NA	NA	NA	NA	NA	NA
ACTA2	0.999737	0.978839	0.953809	0.722494	0.688795	0.93723	0.729095	0.999255	0.999255	0.615845	0.968239	0.892595	0.999909	0.987129	0.715871	0.999077	0.99917	0.82608	0.993213	0.5359	0.47922	0.987938	0.946363	0.973852	0.999412	0.640142	0.697182	0.806486	0.792813	0.933308	0.599566	0.999592	0.949394	0.93679	0.975415	0.153038	0.650406	0.970928	0.754159	0.912001	0.24817	0.901955	0.999707	0.999679
ACTA2-AS1	0.999737	0.961322	0.953809	0.859261	0.812825	0.93723	0.987531	0.999255	0.999255	0.816458	0.84569	0.882921	0.999909	0.951683	0.932206	0.994289	0.99917	0.965631	0.979293	0.807175	0.900531	0.990172	0.860701	0.978916	0.999412	0.920932	0.965383	0.757246	0.916361	0.933308	0.753798	0.999592	0.956335	0.906911	0.983083	0.305725	0.756169	0.969559	0.611673	0.966909	0.988022	0.95783	0.999707	0.976998
ACTB	0.999737	0.959897	0.987905	0.553997	0.0954866	0.938497	0.718273	0.999255	0.999255	0.475083	0.380511	0.851218	0.999909	0.919184	0.56043	0.994289	0.99917	0.871396	0.93621	0.466723	0.14838	0.987185	0.769492	0.973852	0.999412	0.640142	0.93792	0.579723	0.792813	0.843142	0.61316	0.999592	0.949394	0.68558	0.969163	0.36766	0.753839	0.718619	0.604323	0.986699	0.525962	0.822713	0.999707	0.977355
ACTG1	0.999737	0.971619	0.953809	0.628193	0.838383	0.954143	0.810919	0.999255	0.999255	0.974226	0.522973	0.878039	0.999909	0.926851	0.952813	0.994289	0.99917	0.917523	0.833051	0.999179	0.768756	0.989643	0.714606	0.977852	0.999412	0.815772	0.954245	0.589661	0.895052	0.843142	0.893134	0.999592	0.961462	0.713953	0.969163	0.368721	0.574775	0.831288	0.511624	0.893377	0.911807	0.93403	0.999707	0.946068
ACTG1P17	0.999737	0.961322	0.963745	0.970889	0.731927	0.946178	0.850832	0.999255	0.999255	0.980882	0.856326	0.953026	0.999909	0.989322	0.982544	0.994289	0.99917	0.972402	0.870351	0.748704	0.862401	0.987185	0.792948	0.973852	0.999412	0.706765	0.595797	0.389402	0.842288	0.843142	0.700969	0.999592	0.949394	0.554987	0.969163	0.354017	0.722147	0.923545	0.363557	0.940119	0.865206	0.885728	0.999707	0.990784
ACTG1P20	0.999737	0.959897	0.953809	0.912857	0.709276	0.990718	0.739411	0.999255	0.999255	0.891247	0.831978	0.913673	0.999909	0.975652	0.544614	0.994289	0.99917	0.961688	0.848841	0.703086	0.694598	0.987185	0.843808	0.999105	0.999412	0.9921	0.568682	0.700381	0.813082	0.907289	0.823259	0.999592	0.982954	0.559789	0.969163	0.473754	0.6606	0.994339	0.746546	0.943754	0.812522	0.875456	0.999707	0.965732
ACTG1P4	0.999737	0.959897	0.961	0.339297	0.532806	0.93723	0.716879	0.999255	0.999255	0.590973	0.991462	0.898778	0.999909	0.998762	0.978389	0.999077	0.99917	0.982198	0.956975	0.540526	0.448044	0.987185	0.736116	0.980156	0.999412	0.96234	0.81949	0.589661	0.952626	0.843142	0.975467	0.999592	0.972633	0.893546	0.969163	0.108598	0.446352	0.947979	0.434773	0.993438	0.756829	0.908831	0.999707	0.987155
ACTL10	0.999737	0.994252	0.953809	0.708822	0.752974	0.93723	0.798543	0.999255	0.999255	0.393596	0.243552	0.907596	0.999909	0.99436	0.736829	0.994289	0.99917	0.168204	0.745727	0.0938406	0.0444262	0.987185	0.866257	0.973852	0.999412	0.640142	0.60618	0.553627	0.792813	0.844006	0.600792	0.999592	0.949394	0.534954	0.969163	0.0082554	0.100804	0.854143	0.0891013	0.832062	0.257192	0.591511	0.999707	0.828157
ACTL6A	0.999737	0.985498	0.953809	0.48742	0.0142534	0.955387	0.736725	0.999255	0.999255	0.7925	0.788774	0.967658	0.999909	0.933847	0.66412	0.994289	0.99917	0.989668	0.944466	0.768444	0.718658	0.987185	0.695106	0.975298	0.999412	0.640142	0.585945	0.46277	0.792813	0.843142	0.599566	0.999592	0.949394	0.72028	0.969163	0.185583	0.797336	0.738741	0.753358	0.991605	0.742043	0.918801	0.999707	0.947875
ACTN1	0.999737	0.959897	0.953809	0.368269	0.0907596	0.93723	0.716879	0.999255	0.999255	0.38401	0.179204	0.844592	0.999909	0.995796	0.825241	0.994289	0.99917	0.30433	0.756372	0.108693	0.0291822	0.988228	0.934859	0.973852	0.999412	0.77599	0.951498	0.999025	0.919304	0.888046	0.693348	0.999592	0.966769	0.983826	0.999247	0.0708651	0.388871	0.968989	0.499325	0.971267	0.560593	0.795408	0.999707	0.965732
ACTN1-DT	0.999737	0.981759	0.987905	0.912443	0.91337	0.93723	0.716879	0.999255	0.999255	0.176085	0.0725115	0.564606	0.999909	0.730201	0.871673	0.994289	0.99917	0.270244	0.688191	0.168253	0.409441	0.987185	0.917684	0.980156	0.999412	0.937814	0.989953	0.923924	0.943617	0.998103	0.925718	0.999592	0.967025	0.929466	0.969163	0.49979	0.00789556	0.860825	0.100792	0.991605	0.41525	0.919736	0.999707	0.990784
ACTN4	0.999737	0.959897	0.974731	0.624028	0.449122	0.93723	0.718273	0.999255	0.999255	0.0238248	0.00477019	0.823891	0.999909	0.878746	0.620969	0.994289	0.99917	0.06453	0.94792	0.000461135	0.00875379	0.989643	0.975209	0.980156	0.999412	0.958446	0.876239	0.750256	0.87309	0.954882	0.836429	0.999592	0.99883	0.873288	0.986497	0.904686	0.0191806	0.730275	0.00590734	0.886162	0.23037	0.990966	0.999707	0.998092
ACTR10	0.999737	0.986348	0.983058	0.942895	0.518157	0.93723	0.927085	0.999255	0.999255	0.878704	0.538285	0.960555	0.999909	0.911566	0.932411	0.994289	0.99917	0.795046	0.970537	0.501638	0.638302	0.988228	0.714485	0.975298	0.999412	0.790327	0.461209	0.534812	0.94219	0.897552	0.985163	0.999592	0.990626	0.736806	0.969163	0.450569	0.885171	0.904355	0.629855	0.932851	0.907844	0.976888	0.999707	0.9965
ACTR1A	0.999737	0.961322	0.981758	0.693792	0.71576	0.93723	0.7524	0.999255	0.999255	0.202179	0.0500844	0.864126	0.999909	0.989322	0.973926	0.998589	0.99917	0.424833	0.946145	0.00605672	0.139857	0.987185	0.987241	0.998509	0.999412	0.986602	0.911226	0.860725	0.843082	0.999165	0.860309	0.999592	0.982954	0.97959	0.988192	0.963062	0.0621378	0.762722	0.0318402	0.978882	0.574942	0.993876	0.999707	0.993821
ACTR1B	0.999737	0.992287	0.953809	0.766167	0.964389	0.93723	0.962627	0.999255	0.999255	0.292573	0.10582	0.754382	0.999909	0.955111	0.636213	0.994289	0.99917	0.471258	0.937813	0.637963	0.199508	0.998491	0.982996	0.980156	0.999412	0.804216	0.782427	0.805786	0.919304	0.939316	0.921492	0.999592	0.966769	0.655583	0.983083	0.284269	0.0835243	0.74725	0.0294257	0.861358	0.2993	0.923503	0.999707	0.966174
ACTR2	0.999737	0.959897	0.953809	0.624155	0.709245	0.999549	0.865845	0.999255	0.999255	0.154414	0.249326	0.744001	0.999909	0.995999	0.863488	0.994289	0.999994	0.210947	0.960405	0.0338228	0.251609	0.987185	0.779779	0.975306	0.999412	0.64099	0.389536	0.380449	0.792813	0.880479	0.602728	0.999592	0.949394	0.613938	0.969163	0.817516	0.100362	0.955749	0.048826	0.957543	0.528141	0.744557	0.999707	0.967058
ACTR3	0.999737	0.971619	0.953809	0.80778	0.246798	0.96058	0.868031	0.999255	0.999255	0.0744247	0.079119	0.833933	0.999909	0.992603	0.702391	0.994289	0.99917	0.119755	0.885369	0.0475335	0.0999959	0.987185	0.695106	0.980156	0.999412	0.640142	0.389536	0.304808	0.792813	0.843142	0.622309	0.999592	0.949394	0.536778	0.969163	0.627317	0.00967264	0.676166	0.0026797	0.893617	0.189577	0.849232	0.999707	0.965377
ACTR3-AS1	0.999737	0.972601	0.953809	0.851502	0.904197	0.961904	0.793006	0.999255	0.999255	0.104033	0.0265893	0.741202	0.999909	0.966318	0.773211	0.994289	0.99917	0.156383	0.96787	0.00632232	0.12913	0.987185	0.831621	0.980156	0.999412	0.975811	0.962241	0.658199	0.876032	0.889795	0.834045	0.999592	0.979927	0.816714	0.969163	0.455888	0.0179255	0.782494	0.0165382	0.893377	0.358178	0.992559	0.999707	0.984645
ACTR3B	0.999737	0.986659	0.953809	0.899448	0.469089	0.955556	0.716879	0.999255	0.999255	0.800824	0.464427	0.911924	0.999909	0.980657	0.929903	0.994289	0.99917	0.124592	0.993392	0.0586096	0.871364	0.987185	0.714485	0.973852	0.999412	0.640142	0.692342	0.400609	0.792813	0.843142	0.599566	0.999592	0.949394	0.633494	0.969163	0.6209	0.41595	0.786843	0.704526	0.96117	0.595595	0.925075	0.999707	0.995877
ACTR3C	0.999737	0.959897	0.953809	0.764673	0.522939	0.939268	0.865015	0.999255	0.999255	0.952589	0.315802	0.99373	0.999909	0.975538	0.846414	0.994289	0.99917	0.822976	0.721787	0.489422	0.553127	0.989643	0.771903	0.984633	0.999412	0.939278	0.94584	0.881618	0.962107	0.843142	0.876869	0.999592	0.973512	0.976816	0.985862	0.189746	0.464997	0.672254	0.931487	0.974611	0.589911	0.915592	0.999707	0.995877
ACTR5	0.999737	0.995906	0.988316	0.952666	0.0307826	0.93723	0.732603	0.999255	0.999255	0.100991	0.0973313	0.924297	0.999909	0.878715	0.451999	0.994289	0.99917	0.0426611	0.685055	0.155727	0.0802893	0.987185	0.886076	0.981538	0.999412	0.982436	0.844821	0.795375	0.944943	0.989087	0.947233	0.999592	0.970226	0.753718	0.986497	0.0142057	0.0370684	0.718619	0.0612277	0.787555	0.235622	0.695626	0.999707	0.938419
ACTR6	0.999737	0.961322	0.953809	0.503503	0.363658	0.93723	0.745977	0.999255	0.999255	0.54646	0.19973	0.991406	0.999909	0.868631	0.651101	0.994289	0.99917	0.58268	0.81611	0.0257774	0.0580881	0.993634	0.779203	0.981865	0.999412	0.784805	0.685081	0.796165	0.950018	0.85154	0.874957	0.999592	0.985167	0.868677	0.976106	0.606529	0.489493	0.933611	0.21186	0.859472	0.778838	0.958729	0.999707	0.966174
ACTR8	0.999737	0.961322	0.953809	0.661691	0.360373	0.99926	0.879748	0.999255	0.999255	0.687843	0.194474	0.736809	0.999909	0.989322	0.698475	0.994289	0.99917	0.587563	0.86337	0.0867869	0.462643	0.987185	0.745879	0.980156	0.999412	0.67543	0.727084	0.563892	0.793347	0.843142	0.628831	0.999592	0.950154	0.832111	0.969163	0.339981	0.185047	0.785784	0.124129	0.986617	0.82312	0.630964	0.999707	0.913504
ACVR1	0.999737	0.981578	0.97549	0.997618	0.599506	0.979825	0.8963	0.999255	0.999255	0.742394	0.912911	0.85624	0.999909	0.992603	0.874033	0.994289	0.99917	0.814439	0.955957	0.836438	0.873985	0.987185	0.994434	0.995716	0.999412	0.919722	0.920375	0.76925	0.958023	0.999165	0.970992	0.999592	0.988055	0.954817	0.969163	0.450376	0.811228	0.718935	0.616134	0.942979	0.447744	0.963548	0.999707	0.993821
ACVR1B	0.999737	0.972601	0.954637	0.841817	0.154966	0.93723	0.748007	0.999255	0.999255	0.297073	0.221217	0.860849	0.999909	0.949539	0.932206	0.994289	0.99917	0.185449	0.976567	0.00621139	0.224961	0.992083	0.865868	0.980156	0.999412	0.770007	0.964417	0.706008	0.988457	0.886423	0.969766	0.999592	0.963058	0.936699	0.985862	0.86313	0.359897	0.971944	0.210065	0.929906	0.565551	0.821708	0.999707	0.966174
ACVR1C	0.999737	0.986256	0.953809	0.502909	0.698415	0.93723	0.729095	0.999255	0.999255	0.32712	0.190315	0.831066	0.999909	0.856551	0.551565	0.999077	0.99917	0.417063	0.954488	0.0470939	0.153287	0.999454	0.922459	0.995716	0.999932	0.851962	0.597277	0.686605	0.999065	0.860002	0.972646	0.999592	0.99883	0.781759	0.969163	0.613354	0.0654301	0.636381	0.0156512	0.953949	0.79782	0.733266	0.999707	0.946068
ACVR2A	0.999737	0.99841	0.953809	0.852039	0.838115	0.93723	0.780458	0.999255	0.999255	0.862201	0.460897	0.922585	0.999909	0.978954	0.721543	0.994289	0.99917	0.659494	0.913059	0.145236	0.212198	0.988228	0.721635	0.980156	0.999412	0.889986	0.986074	0.507003	0.862865	0.843142	0.738696	0.999592	0.972633	0.932406	0.969163	0.85114	0.222622	0.946692	0.674519	0.888701	0.619351	0.982077	0.999707	0.995637
ACVR2B	0.999737	0.969235	0.999879	0.915783	0.430093	0.93723	0.953136	0.999255	0.999255	0.880108	0.895318	0.916396	0.999909	0.987129	0.623438	0.999077	0.99917	0.828604	0.848841	0.567328	0.98318	0.987185	0.69702	0.973852	0.999412	0.640142	0.558813	0.377074	0.792813	0.843142	0.599566	0.999592	0.949394	0.642408	0.969163	0.734122	0.914304	0.936425	0.718407	0.96117	0.549805	0.601083	0.999707	0.928953
ACVRL1	0.999737	0.959897	0.953809	0.835174	0.746213	0.93723	0.983571	0.999255	0.999255	0.195483	0.17028	0.860849	0.999909	0.995489	0.973467	0.994289	0.99917	0.221839	0.917974	0.0440625	0.212453	0.987185	0.939607	0.980156	0.999412	0.74607	0.681108	0.999025	0.842288	0.997428	0.673548	0.999592	0.949394	0.811985	0.969163	0.878176	0.140824	0.684679	0.0955987	0.867892	0.883255	0.861365	0.999707	0.966174
ACYP1	0.999737	0.967751	0.953809	0.713328	0.256506	0.93723	0.716879	0.999255	0.999255	0.337145	0.0904897	0.975453	0.999909	0.989322	0.522528	0.994289	0.99917	0.0761141	0.841601	0.0352826	0.142905	0.987185	0.922512	0.980156	0.999412	0.996302	0.90778	0.815536	0.900423	0.937612	0.730642	0.999592	0.988055	0.894981	0.99985	0.151211	0.246102	0.875484	0.0147833	0.925077	0.169931	0.957576	0.999707	0.977355
ACYP2	0.999737	0.99215	0.96178	0.974134	0.68644	0.93723	0.918451	0.999255	0.999255	0.0918122	0.0246088	0.764703	0.999909	0.989322	0.951676	0.994289	0.99917	0.0684518	0.87653	0.0013585	0.14649	0.987185	0.700705	0.973852	0.999412	0.640142	0.583957	0.306987	0.792813	0.843142	0.599566	0.999592	0.949394	0.589496	0.969163	0.949126	0.0309273	0.852206	0.0122465	0.887082	0.402791	0.984838	0.999707	0.984645
ADA	0.999737	0.979063	0.953809	0.804474	0.41775	0.974468	0.716879	0.999255	0.999255	0.824734	0.542229	0.709767	0.999909	0.936021	0.76744	0.997596	0.99917	0.529887	0.706573	0.832471	0.293692	0.987185	0.767085	0.973852	0.999412	0.748828	0.727084	0.609853	0.861989	0.843142	0.89367	0.999592	0.949394	0.636436	0.969163	0.298024	0.578503	0.677338	0.478492	0.9292	0.92619	0.849277	0.999707	0.955564
ADA2	0.999737	0.959897	0.980868	0.7969	0.636923	0.93723	0.73765	0.999255	0.999255	0.11735	0.0134417	0.725886	0.999909	0.862766	0.799591	0.994289	0.99917	0.108522	0.984875	0.00429388	0.0311271	0.987185	0.769173	0.980156	0.999412	0.851986	0.823565	0.545208	0.816591	0.869945	0.662985	0.999592	0.966769	0.77695	0.969163	0.794562	0.0351243	0.801174	0.00418195	0.878829	0.309901	0.963548	0.999707	0.990784
ADAL	0.999737	0.972601	0.953809	0.905998	0.688991	0.93723	0.850752	0.999255	0.999255	0.263504	0.238113	0.728266	0.999909	0.998582	0.653104	0.999077	0.99917	0.240796	0.98646	0.0448458	0.519604	0.987185	0.697597	0.975306	0.999412	0.663566	0.831166	0.417155	0.792813	0.843142	0.638576	0.999592	0.949394	0.912376	0.969163	0.60201	0.479525	0.988271	0.473724	0.939428	0.93861	0.963548	0.999707	0.993821
ADAM10	0.999737	0.961322	0.958466	0.979394	0.958083	0.9457	0.731894	0.999255	0.999255	0.0243492	0.0115951	0.784892	0.999909	0.969984	0.603776	0.994289	0.99917	0.0743473	0.697455	0.020966	0.0130388	0.987185	0.695106	0.984633	0.999412	0.640142	0.389536	0.297374	0.792813	0.843142	0.599566	0.999592	0.949394	0.536778	0.969163	0.333733	0.00110838	0.820068	0.0015011	0.684312	0.0478404	0.628423	0.999707	0.928953
ADAM12	0.999737	0.972601	0.953809	0.739743	0.274627	0.93723	0.854598	0.999255	0.999255	0.422516	0.248959	0.828082	0.999909	0.917199	0.910413	0.994289	0.99917	0.183746	0.968962	0.0959359	0.58152	0.987185	0.74687	0.973852	0.999412	0.663718	0.872308	0.491429	0.792813	0.965846	0.599566	0.999592	0.949394	0.873617	0.989587	0.153038	0.232236	0.844155	0.425203	0.953949	0.951254	0.509928	0.999707	0.948795
ADAM15	0.999737	0.959897	0.99862	0.46124	0.8452	0.93723	0.765002	0.999255	0.999255	0.479974	0.505736	0.817461	0.999909	0.987129	0.751704	0.994289	0.99917	0.751525	0.856105	0.208377	0.865873	0.987185	0.757445	0.973852	0.999412	0.663718	0.472451	0.473009	0.793	0.859681	0.714987	0.999592	0.950154	0.613938	0.969163	0.774279	0.596633	0.734984	0.603724	0.997452	0.625231	0.832426	0.999707	0.992306
ADAM17	0.999737	0.959897	0.973378	0.804508	0.916404	0.93723	0.93243	0.999255	0.999255	0.0642677	0.0466886	0.741202	0.999909	0.975538	0.675182	0.994289	0.99917	0.192731	0.74276	0.016649	0.019813	0.987185	0.774634	0.980156	0.999412	0.640142	0.438836	0.429901	0.793347	0.843142	0.654742	0.999592	0.949394	0.537176	0.969163	0.67394	0.00363173	0.720259	0.00540239	0.728136	0.107954	0.601083	0.999707	0.931548
ADAM19	0.999737	0.959897	0.97127	0.405053	0.0861221	0.93723	0.721014	0.999255	0.999255	0.158516	0.00582505	0.860849	0.999909	0.98902	0.987732	0.999077	0.99917	0.164203	0.803166	0.014909	0.0270239	0.988228	0.859583	0.980156	0.999412	0.880182	0.989519	0.851067	0.980551	0.907685	0.903754	0.999592	0.99883	0.991245	0.987081	0.171534	0.0362175	0.818294	0.125276	0.906489	0.236483	0.926605	0.999707	0.990784
ADAM20	0.999737	0.961322	0.980207	0.872353	0.924079	0.93723	0.929222	0.999255	0.999255	0.35953	0.0513902	0.952079	0.999909	0.983538	0.788477	0.999077	0.99917	0.714307	0.820043	0.447336	0.123965	0.990176	0.866246	0.980393	0.999412	0.965457	0.858984	0.919514	0.977764	0.949341	0.954042	0.999592	0.971043	0.989162	0.995964	0.114004	0.0209844	0.988957	0.386495	0.734525	0.144195	0.929917	0.999707	0.993529
ADAM20P1	0.999737	0.974867	0.999013	0.461534	0.792939	0.93723	0.721014	0.999255	0.999255	0.882257	0.922972	0.977725	0.999909	0.949539	0.96014	0.994289	0.99917	0.698858	0.959168	0.0846514	0.980094	0.992469	0.970586	0.983293	0.999412	0.79671	0.900682	0.874151	0.978425	0.920584	0.942443	0.999592	0.950154	0.818247	0.969163	0.623141	0.869431	0.951797	0.419042	0.92021	0.761521	0.988741	0.999707	0.972437
ADAM22	0.999737	0.972601	0.999857	0.703352	0.00458132	0.970953	0.875157	0.999255	0.999255	0.248502	0.134877	0.686999	0.999909	0.958034	0.757407	0.994289	0.99917	0.506167	0.930725	0.962139	0.904482	0.987185	0.769506	0.973852	0.999412	0.640142	0.782745	0.572385	0.792813	0.843142	0.599566	0.999592	0.949394	0.558213	0.969163	0.653775	0.250727	0.892258	0.151585	0.953922	0.336941	0.986446	0.999707	0.94832
ADAM23	0.999737	0.974691	0.992695	0.503991	0.27065	0.93723	0.8963	0.999255	0.999255	0.580615	0.495881	0.898596	0.999909	0.972584	0.946042	0.994289	0.99917	0.588602	0.879046	0.682952	0.97651	0.987185	0.999103	0.973852	0.999412	0.706287	0.785279	0.786333	0.873773	0.952067	0.659769	0.999592	0.950154	0.722397	0.969163	0.550929	0.271103	0.885326	0.802533	0.897714	0.704734	0.973898	0.999707	0.99612
ADAM28	0.999737	0.986351	0.988749	0.872032	0.315564	0.985963	0.9659	0.999255	0.999255	0.89251	0.198987	0.904271	0.999909	0.954363	0.66645	0.994289	0.99917	0.462914	0.954726	0.49152	0.261723	0.987185	0.71069	0.973852	0.999412	0.642605	0.428527	0.408535	0.815968	0.843142	0.629371	0.999592	0.949394	0.534954	0.969163	0.452886	0.36288	0.931362	0.240677	0.831425	0.479531	0.996683	0.999707	0.965534
ADAM32	0.999737	0.985486	0.999013	0.973343	0.560431	0.93723	0.726474	0.999255	0.999255	0.155913	0.258332	0.847928	0.999909	0.970309	0.674741	0.994289	0.99917	0.147571	0.972571	0.0973829	0.772526	0.987185	0.898005	0.973852	0.999412	0.640142	0.949294	0.791673	0.792813	0.843142	0.599566	0.999592	0.949394	0.905475	0.969163	0.798463	0.488966	0.919213	0.981768	0.989724	0.611386	0.480231	0.999707	0.928953
ADAM7-AS1	0.999737	0.961322	0.97127	0.738585	0.0474303	0.93723	0.909576	0.999255	0.999255	0.712226	0.581413	0.906931	0.999909	0.990997	0.683864	0.999077	0.99917	0.771936	0.93028	0.579481	0.626979	0.987185	0.958606	0.973852	0.999412	0.654396	0.978937	0.924947	0.854502	0.907685	0.688168	0.999592	0.949394	0.951717	0.985404	0.796803	0.876663	0.95845	0.157149	0.823439	0.737107	0.971844	0.999707	0.969829
ADAM8	0.999737	0.959897	0.953809	0.427639	0.417917	0.93723	0.903965	0.999255	0.999255	0.62877	0.817708	0.766917	0.999909	0.961604	0.925378	0.994878	0.99917	0.742806	0.953175	0.916499	0.664026	0.987185	0.849819	0.973852	0.999412	0.640142	0.623285	0.633762	0.792813	0.843142	0.599566	0.999592	0.949394	0.567315	0.969163	0.127314	0.558716	0.699784	0.510211	0.980539	0.884083	0.933173	0.999707	0.990784
ADAM9	0.999737	0.964638	0.97127	0.837904	0.084421	0.961904	0.924362	0.999255	0.999255	0.391399	0.338264	0.833481	0.999909	0.992603	0.810577	0.994289	0.99917	0.0673058	0.973872	0.012102	0.18314	0.987185	0.745879	0.977852	0.999412	0.897973	0.599792	0.468959	0.87463	0.850762	0.93957	0.999592	0.973512	0.757667	0.969163	0.514563	0.0939954	0.738741	0.0538969	0.994822	0.38285	0.956924	0.999707	0.990788
ADAMDEC1	NA	NA	NA	NA	NA	NA	NA	NA	NA	NA	NA	NA	NA	NA	NA	NA	NA	NA	NA	NA	NA	NA	NA	NA	NA	NA	NA	NA	NA	NA	NA	NA	NA	NA	NA	NA	NA	NA	NA	NA	NA	NA	NA	NA
ADAMTS1	0.999737	0.972601	0.953809	0.447065	0.000298757	0.93723	0.809455	0.999255	0.999255	0.0288728	0.225001	0.042383	0.999909	0.383867	0.591097	0.994289	0.99917	0.135528	0.96955	0.0567236	0.392677	0.987185	0.939666	0.987941	0.999412	0.988991	0.985483	0.788815	0.918933	0.980097	0.972497	0.999592	0.988055	0.98836	0.995964	0.00227985	0.0391625	0.973282	0.100299	0.844264	0.139885	0.951591	0.999707	0.947247
ADAMTS10	0.999737	0.98189	0.960454	0.825664	0.685604	0.955387	0.962173	0.999255	0.999255	0.66997	0.83472	0.837985	0.999909	0.955144	0.993204	0.994289	0.99917	0.856267	0.885039	0.981241	0.757583	0.997095	0.919351	0.980393	0.999412	0.761771	0.702379	0.73775	0.97378	0.996103	0.906074	0.999592	0.950901	0.983593	0.988192	0.989814	0.225208	0.895561	0.294009	0.972822	0.684307	0.96753	0.999707	0.990784
ADAMTS17	0.999737	0.961322	0.986182	0.920773	0.917119	0.96058	0.744493	0.999255	0.999255	0.239941	0.187593	0.734092	0.999909	0.989322	0.894778	0.994289	0.99917	0.401527	0.981877	0.0917626	0.122308	0.987185	0.959704	0.993539	0.999412	0.675721	0.727084	0.626227	0.85346	0.926483	0.71126	0.999592	0.949394	0.932638	0.980839	0.662597	0.288773	0.574114	0.0131056	0.966909	0.656433	0.957017	0.999707	0.987036
ADAMTS3	0.999737	0.959897	0.953809	0.938439	0.225801	0.93723	0.910787	0.999255	0.999255	0.330493	0.290285	0.764888	0.999909	0.989858	0.536837	0.999077	0.99917	0.251112	0.831281	0.0293237	0.948677	0.994703	0.780562	0.998323	0.999412	0.911669	0.782493	0.541602	0.868855	0.965413	0.941879	0.999592	0.99883	0.923195	0.980839	0.600332	0.423984	0.990161	0.392856	0.927037	0.682129	0.947138	0.999707	0.965377
ADAMTS4	0.999737	0.959897	0.987905	0.631973	0.840783	0.943166	0.721014	0.999255	0.999255	0.61481	0.212478	0.848395	0.999909	0.979549	0.949426	0.999077	0.99917	0.965606	0.918731	0.267461	0.306972	0.998491	0.745879	0.973852	0.999412	0.829095	0.60618	0.626821	0.961253	0.912386	0.899644	0.999592	0.950396	0.934451	0.969163	0.871871	0.206155	0.896265	0.308822	0.961407	0.503291	0.97989	0.999707	0.990784
ADAMTS5	0.999737	0.959897	0.995934	0.889169	0.00156293	0.95784	0.963361	0.999255	0.999255	0.780394	0.755623	0.991406	0.999909	0.923283	0.872624	0.994289	0.99917	0.732177	0.979054	0.514118	0.873529	0.987185	0.859583	0.978349	0.999412	0.728864	0.978468	0.877214	0.792813	0.992954	0.600895	0.999592	0.949394	0.994456	0.980839	0.852085	0.295709	0.581554	0.099908	0.957368	0.867489	0.958426	0.999707	0.995877
ADAMTS6	0.999737	0.986351	0.959113	0.843995	0.0386422	0.963478	0.934212	0.999255	0.999255	0.217646	0.298814	0.969616	0.999909	0.994135	0.962569	0.994289	0.99917	0.177872	0.943958	0.0427183	0.401311	0.989455	0.698997	0.980156	0.999412	0.949102	0.763414	0.389402	0.948782	0.843142	0.973293	0.999592	0.972822	0.815368	0.969163	0.99435	0.166801	0.982104	0.87973	0.873124	0.424947	0.958426	0.999707	0.997444
ADAMTS7P1	0.999737	0.961322	0.9602	0.558826	0.0927966	0.93723	0.832018	0.999255	0.999255	0.895827	0.632496	0.739612	0.999909	0.972551	0.797617	0.994289	0.99917	0.968477	0.843212	0.713682	0.916522	0.987185	0.695106	0.973852	0.999412	0.640142	0.565527	0.372912	0.793	0.843142	0.599566	0.999592	0.949394	0.905506	0.969163	0.871871	0.159138	0.911447	0.204065	0.984737	0.893887	0.735634	0.999707	0.928953
ADAMTSL4	0.999737	0.961322	0.958466	0.3849	0.104232	0.93723	0.716879	0.999255	0.999255	0.703951	0.743387	0.860136	0.999909	0.980232	0.874316	0.994289	0.99917	0.550916	0.988824	0.619876	0.601963	0.987185	0.811748	0.973852	0.999412	0.640142	0.558813	0.447267	0.792813	0.843142	0.599566	0.999592	0.949394	0.706018	0.969163	0.2103	0.97715	0.916112	0.740749	0.971908	0.976189	0.880626	0.999707	0.965377
ADAMTSL4-AS1	0.999737	0.959897	0.984677	0.397211	0.807945	0.93723	0.915303	0.999255	0.999255	0.265052	0.0408946	0.996931	0.999909	0.994131	0.980939	0.994289	0.99917	0.180769	0.728914	0.0114403	0.0276364	0.987185	0.736141	0.993539	0.999412	0.829095	0.859321	0.432967	0.872006	0.843142	0.931616	0.999592	0.949394	0.823366	0.969163	0.0115562	0.163985	0.987298	0.0162688	0.855346	0.325562	0.727641	0.999707	0.947875
ADAMTSL4-AS2	0.999737	0.959897	0.953809	0.405778	0.61001	0.93723	0.864585	0.999255	0.999255	0.927231	0.273451	0.827114	0.999909	0.987129	0.957132	0.994289	0.99917	0.602762	0.926685	0.20075	0.0580697	0.989643	0.995508	0.981865	0.999412	0.935667	0.87277	0.996429	0.955086	0.996028	0.971881	0.999592	0.968078	0.952543	0.983083	0.00225955	0.4575	0.971244	0.187088	0.83962	0.603924	0.799869	0.999707	0.928953
ADAP1	0.999737	0.97649	0.960454	0.709461	0.627919	0.997192	0.833628	0.999255	0.999255	0.68206	0.545088	0.976829	0.999909	0.986071	0.896019	0.999077	0.99917	0.796505	0.917556	0.286841	0.814062	0.987185	0.984109	0.973852	0.999412	0.675721	0.521852	0.873876	0.82262	0.950844	0.614402	0.999592	0.949394	0.567315	0.969163	0.458241	0.475769	0.935588	0.772293	0.83962	0.433595	0.913692	0.999707	0.966174
ADAP2	0.999737	0.999746	0.953809	0.541775	0.159485	0.93723	0.790246	0.999255	0.999255	0.950198	0.478628	0.793239	0.999909	0.971592	0.980939	0.994289	0.99917	0.64697	0.96262	0.481398	0.812372	0.993096	0.975325	0.984633	0.999412	0.829598	0.767362	0.890694	0.916829	0.98721	0.845719	0.999592	0.966769	0.862763	0.969163	0.914236	0.916557	0.917551	0.432664	0.83962	0.769222	0.832074	0.999707	0.977355
ADAR	0.999737	0.959897	0.953809	0.575857	0.952069	0.93723	0.716879	0.999255	0.999255	0.0585762	0.00277353	0.984923	0.999909	0.987129	0.747761	0.999077	0.99917	0.131092	0.774269	0.000586364	0.00264576	0.987185	0.856927	0.980156	0.999412	0.876361	0.733089	0.480582	0.793518	0.886444	0.771179	0.999592	0.950396	0.791539	0.969163	0.183637	0.00503134	0.771868	0.00130972	0.909959	0.139195	0.766665	0.999707	0.946068
ADARB1	0.999737	0.959897	0.953809	0.724034	0.870491	0.991183	0.995402	0.999255	0.999255	0.718466	0.24475	0.912708	0.999909	0.988024	0.9581	0.994289	0.99917	0.676981	0.887861	0.605032	0.507745	0.987185	0.960356	0.981865	0.999412	0.825715	0.992263	0.822635	0.876032	0.955066	0.823158	0.999592	0.961462	0.940116	0.995964	0.510657	0.638194	0.962429	0.85355	0.996053	0.717532	0.990085	0.999707	0.995877
ADARB2	0.999737	0.961322	0.992828	0.600149	0.27808	0.93723	0.884268	0.999255	0.999255	0.548933	0.604979	0.7355	0.999909	0.994131	0.987009	0.994289	0.99917	0.7643	0.879198	0.790797	0.366946	0.987185	0.994499	0.980156	0.999412	0.751921	0.76862	0.969593	0.842288	0.926483	0.773804	0.999592	0.949394	0.836688	0.969266	0.204678	0.350855	0.646262	0.59952	0.674039	0.122143	0.788037	0.999707	0.966174
ADAT1	0.999737	0.981959	0.953809	0.339297	0.901438	0.971787	0.847614	0.999255	0.999255	0.684141	0.315751	0.84604	0.999909	0.738203	0.886596	0.994289	0.99917	0.967573	0.69787	0.639934	0.341447	0.987185	0.800977	0.980156	0.999412	0.883427	0.880813	0.894587	0.792813	0.912386	0.757612	0.999592	0.949394	0.948383	0.969163	0.356647	0.478837	0.846603	0.395658	0.998871	0.480312	0.954926	0.999707	0.965534
ADAT2	0.999737	0.971619	0.953809	0.503128	0.915072	0.967276	0.758231	0.999255	0.999255	0.134987	0.220079	0.904271	0.999909	0.939493	0.451999	0.999077	0.99917	0.464305	0.728914	0.102888	0.225677	0.989643	0.84028	0.991283	0.999412	0.783481	0.895906	0.856627	0.997219	0.889791	0.873204	0.999592	0.974008	0.838367	0.969163	0.260645	0.209518	0.734984	0.1017	0.989724	0.490221	0.536652	0.999707	0.913124
ADCK1	0.999737	0.971619	0.953809	0.575857	0.446881	0.93723	0.726474	0.999255	0.999255	0.217119	0.327663	0.854896	0.999909	0.989322	0.809273	0.994289	0.99917	0.305953	0.964665	0.107941	0.445073	0.987185	0.739885	0.973852	0.999412	0.782198	0.853922	0.840886	0.800324	0.843142	0.618434	0.999592	0.949394	0.900733	0.969163	0.765246	0.740899	0.873225	0.884799	0.719654	0.618273	0.767556	0.999707	0.947875
ADCK2	0.999737	0.986677	0.99263	0.843998	0.110041	0.955387	0.857703	0.999255	0.999255	0.241667	0.29492	0.903139	0.999909	0.993061	0.642748	0.999077	0.99917	0.511363	0.668091	0.774599	0.351744	0.987185	0.899478	0.973852	0.999412	0.718556	0.727084	0.785292	0.835828	0.944224	0.661417	0.999592	0.949394	0.73332	0.988192	0.691025	0.241373	0.917551	0.0497875	0.849202	0.49383	0.485951	0.999707	0.913124
ADCK5	0.999737	0.959897	0.953809	0.875444	0.833779	0.957251	0.730943	0.999255	0.999255	0.109338	0.150256	0.990193	0.999909	0.977935	0.826635	0.994289	0.99917	0.207666	0.659184	0.35823	0.125478	0.987185	0.695106	0.973852	0.999412	0.640142	0.39494	0.339598	0.792813	0.843142	0.602728	0.999592	0.949394	0.534954	0.969163	0.101076	0.0793066	0.82071	0.0268131	0.888701	0.434319	0.808577	0.999707	0.965377
ADCY10	0.999737	0.959897	0.957366	0.85189	0.972106	0.995403	0.934143	0.999255	0.999255	0.757432	0.813901	0.980145	0.999909	0.951683	0.729135	0.994289	0.99917	0.854595	0.903031	0.831346	0.637178	0.988228	0.878473	0.975298	0.999412	0.851037	0.810238	0.942394	0.952796	0.957847	0.966756	0.999592	0.965322	0.931453	0.997321	0.469072	0.48588	0.99337	0.739432	0.888701	0.463962	0.95715	0.999707	0.948385
ADCY10P1	0.999737	0.961322	0.953809	0.480622	0.199382	0.93723	0.835552	0.999255	0.999255	0.881501	0.0849165	0.982672	0.999909	0.992603	0.977655	0.994289	0.99917	0.321739	0.916478	0.0287266	0.0765229	0.997626	0.828849	0.984633	0.999412	0.884265	0.949573	0.871491	0.961058	0.843142	0.935919	0.999592	0.966775	0.951274	0.980839	0.00213184	0.0749546	0.893363	0.101882	0.768396	0.345351	0.70594	0.999707	0.928953
ADCY3	0.999737	0.996652	0.953809	0.48614	0.655714	0.93723	0.814778	0.999255	0.999255	0.727878	0.873404	0.906931	0.999909	0.992792	0.677743	0.994289	0.99917	0.908241	0.8572	0.189511	0.972368	0.987185	0.959704	0.990768	0.999412	0.890919	0.752965	0.897235	0.910877	0.998103	0.913551	0.999592	0.989509	0.888134	0.989085	0.986004	0.899314	0.846034	0.692345	0.940119	0.605383	0.787467	0.999707	0.988721
ADCY4	0.999737	0.99546	0.961	0.329115	0.0906545	0.943166	0.716879	0.999255	0.999255	0.381249	0.534738	0.686963	0.999909	0.941229	0.979832	0.999077	0.99917	0.620323	0.690628	0.69397	0.320311	0.989643	0.964838	0.990768	0.999412	0.761396	0.950976	0.874552	0.934904	0.928279	0.993452	0.999592	0.997586	0.951106	0.985862	0.110071	0.604785	0.873225	0.892736	0.7995	0.845129	0.788497	0.999707	0.928953
ADCY6	0.999737	0.99546	0.964723	0.944251	0.310522	0.93723	0.767793	0.999255	0.999255	0.81063	0.933001	0.789058	0.999909	0.975538	0.56871	0.994289	0.99917	0.787316	0.704078	0.859031	0.324996	0.994703	0.841321	0.973852	0.999412	0.784943	0.814973	0.689621	0.979498	0.880479	0.9671	0.999592	0.989491	0.950286	0.981952	0.351901	0.884404	0.984364	0.942662	0.715219	0.812927	0.970745	0.999707	0.966174
ADCY7	0.999737	0.959897	0.980207	0.903881	0.902294	0.952057	0.948265	0.999255	0.999255	0.492676	0.102541	0.720085	0.999909	0.862766	0.89566	0.994289	0.99917	0.602456	0.926303	0.0456179	0.0676635	0.993634	0.994434	0.980156	0.999412	0.981122	0.880813	0.831475	0.998321	0.91714	0.958683	0.999592	0.970453	0.945746	0.991919	0.885102	0.117359	0.968304	0.160974	0.971267	0.486875	0.832217	0.999707	0.966174
ADCY9	0.999737	0.961322	0.991644	0.958703	0.953044	0.9457	0.963754	0.999255	0.999255	0.267887	0.0566654	0.728266	0.999909	0.90238	0.788334	0.994289	0.99917	0.914769	0.981877	0.138358	0.145295	0.993634	0.982351	0.973852	0.999412	0.944799	0.814087	0.944456	0.882655	0.931749	0.738504	0.999592	0.982954	0.790073	0.969752	0.827583	0.253053	0.833846	0.101766	0.997565	0.416765	0.982099	0.999707	0.990784
ADCYAP1R1	0.999737	0.959897	0.960454	0.994141	0.933192	0.939478	0.924175	0.999255	0.999255	0.972929	0.649748	0.804807	0.999909	0.988971	0.515843	0.999077	0.99917	0.568342	0.722907	0.598479	0.954304	0.987185	0.839654	0.973852	0.999412	0.962433	0.695553	0.881596	0.792813	0.987959	0.602728	0.999592	0.965322	0.835805	0.996546	0.482997	0.932691	0.718935	0.958597	0.725755	0.680767	0.95715	0.999707	0.983312
ADD1	0.999737	0.959897	0.953809	0.494831	0.0972545	0.978779	0.716879	0.999255	0.999255	0.957522	0.356863	0.912708	0.999909	0.878746	0.651163	0.994289	0.99917	0.844314	0.853151	0.943302	0.233367	0.987185	0.990645	0.973852	0.999412	0.663718	0.954228	0.820509	0.798078	0.905504	0.688495	0.999592	0.949394	0.951388	0.981952	0.337404	0.483748	0.892237	0.50358	0.964974	0.41138	0.966357	0.999707	0.9868
ADD2	0.999737	0.985486	0.953809	0.703352	0.890843	0.93723	0.921222	0.999255	0.999255	0.715016	0.841532	0.931157	0.999909	0.884701	0.718981	0.994289	0.99917	0.498915	0.956975	0.610506	0.864698	0.988228	0.859912	0.980156	0.999412	0.974518	0.918897	0.989248	0.931616	0.848907	0.922741	0.999592	0.995871	0.875367	0.969163	0.710437	0.93727	0.707653	0.885923	0.997565	0.968944	0.923948	0.999707	0.990788
ADD3	0.999737	0.979063	0.953809	0.461133	0.958053	0.93723	0.962225	0.999255	0.999255	0.250806	0.228857	0.8276	0.999909	0.995796	0.965881	0.994289	0.99917	0.442001	0.976567	0.310765	0.533036	0.987185	0.755683	0.978916	0.999412	0.640142	0.389536	0.398406	0.792813	0.843142	0.614402	0.999592	0.949394	0.534954	0.969163	0.274397	0.342626	0.941482	0.30567	0.966909	0.619432	0.990365	0.999707	0.995877
ADGB	NA	NA	NA	NA	NA	NA	NA	NA	NA	NA	NA	NA	NA	NA	NA	NA	NA	NA	NA	NA	NA	NA	NA	NA	NA	NA	NA	NA	NA	NA	NA	NA	NA	NA	NA	NA	NA	NA	NA	NA	NA	NA	NA	NA
ADGRA2	0.999737	0.986348	0.953809	0.978395	0.0667213	0.946636	0.751627	0.999255	0.999255	0.248502	0.968581	0.796962	0.999909	0.840661	0.460615	0.994289	0.99917	0.181609	0.880462	0.267753	0.210666	0.987185	0.977888	0.973852	0.999412	0.974518	0.942682	0.89431	0.949411	0.894583	0.776377	0.999592	0.998533	0.87996	0.969163	0.920398	0.634323	0.988777	0.779061	0.963135	0.912	0.966191	0.999707	0.987155
ADGRA3	0.999737	0.959897	0.999013	0.885089	0.707459	0.93723	0.754366	0.999255	0.999255	0.859845	0.903328	0.961205	0.999909	0.961604	0.858622	0.999077	0.99917	0.227535	0.96247	0.156572	0.742115	0.987185	0.934859	0.992528	0.999412	0.908005	0.823272	0.846533	0.792813	0.921784	0.763505	0.999592	0.949394	0.744856	0.986224	0.86701	0.78557	0.840683	0.990622	0.986699	0.999531	0.956924	0.999707	0.966174
ADGRB1	0.999737	0.959897	0.965739	0.990196	0.185989	0.93723	0.859326	0.999255	0.999255	0.526226	0.597342	0.736809	0.999909	0.961604	0.923962	0.999077	0.99917	0.445449	0.940727	0.849411	0.9684	0.988228	0.710894	0.973852	0.999412	0.887722	0.942682	0.668282	0.860264	0.843142	0.752083	0.999592	0.990626	0.724749	0.969163	0.359003	0.807091	0.844216	0.826323	0.888701	0.844746	0.990966	0.999707	0.990788
ADGRB2	0.999737	0.959897	0.960454	0.963621	0.461531	0.93723	0.739788	0.999255	0.999255	0.688756	0.827527	0.870071	0.999909	0.989322	0.670264	0.994289	0.999669	0.589547	0.874166	0.867858	0.789625	0.999192	0.724281	0.978916	0.999412	0.706333	0.731712	0.692852	0.958193	0.843142	0.986206	0.999592	0.953649	0.979708	0.969163	0.699058	0.581917	0.928029	0.848428	0.861358	0.845967	0.829861	0.999707	0.965377
ADGRB3	0.999737	0.961322	0.974731	0.49503	0.000745698	0.93723	0.907224	0.999255	0.999255	0.511591	0.880272	0.686963	0.999909	0.868631	0.973537	0.994289	0.99917	0.345345	0.774269	0.640599	0.697586	0.987185	0.964043	0.984633	0.999412	0.889152	0.870574	0.757246	0.9729	0.968675	0.976275	0.999592	0.972917	0.841893	0.995173	0.95791	0.776394	0.901649	0.942082	0.96117	0.973004	0.987088	0.999707	0.995372
ADGRB3-DT	NA	NA	NA	NA	NA	NA	NA	NA	NA	NA	NA	NA	NA	NA	NA	NA	NA	NA	NA	NA	NA	NA	NA	NA	NA	NA	NA	NA	NA	NA	NA	NA	NA	NA	NA	NA	NA	NA	NA	NA	NA	NA	NA	NA
ADGRD1	0.999737	0.962061	0.97549	0.979326	0.711221	0.93723	0.992156	0.999255	0.999255	0.501078	0.307894	0.928222	0.999909	0.951683	0.903924	0.994289	0.99917	0.704934	0.972571	0.580204	0.266208	0.987185	0.797258	0.973852	0.999412	0.654685	0.490318	0.432314	0.792813	0.887931	0.658107	0.999592	0.950154	0.672851	0.969163	0.571497	0.339643	0.995515	0.0899462	0.867892	0.342028	0.744557	0.999707	0.947875
ADGRE1	0.999737	0.989272	0.953809	0.906279	0.283634	0.990245	0.812327	0.999255	0.999255	0.768412	0.991613	0.958964	0.999909	0.903493	0.88315	0.994289	0.99917	0.387421	0.998097	0.741965	0.716505	0.987185	0.89398	0.973852	0.999412	0.640142	0.953477	0.854751	0.792813	0.920584	0.599566	0.999592	0.949394	0.817806	0.969163	0.686786	0.760842	0.720391	0.929668	0.980085	0.646975	0.901955	0.999707	0.976995
ADGRE2	0.999737	0.959897	0.953809	0.5554	0.526901	0.93723	0.739864	0.999255	0.999255	0.638481	0.352329	0.973018	0.999909	0.966318	0.771149	0.994289	0.99917	0.255021	0.862209	0.100353	0.161833	0.994703	0.974173	0.980156	0.999412	0.922795	0.910066	0.957212	0.992415	0.912386	0.951841	0.999592	0.973702	0.986688	0.988192	0.00402814	0.112729	0.825399	0.188469	0.96117	0.544624	0.979633	0.999707	0.965377
ADGRE3	0.999737	0.961322	0.953809	0.329115	0.617729	0.93723	0.793597	0.999255	0.999255	0.138289	0.0506395	0.741202	0.999909	0.977555	0.659272	0.994289	0.99917	0.24519	0.641125	0.0476322	0.00432472	0.988228	0.990633	0.973852	0.999412	0.757393	0.999593	0.944456	0.93212	0.961076	0.61618	0.999592	0.968077	0.982371	0.995964	0.000376865	0.0268422	0.745937	0.0389036	0.678036	0.102989	0.435125	0.999707	0.913124
ADGRE4P	0.999737	0.995906	0.958466	0.701875	0.0214304	0.93723	0.89711	0.999255	0.999255	0.490173	0.6869	0.892595	0.999909	0.950574	0.860833	0.994289	0.99917	0.933752	0.976978	0.736168	0.948106	0.987185	0.758719	0.973852	0.999412	0.640142	0.962241	0.580848	0.792813	0.853864	0.599566	0.999592	0.949394	0.852489	0.969163	0.919613	0.488392	0.679781	0.270961	0.888701	0.643314	0.0712986	0.999707	0.9422
ADGRE5	0.999737	0.959897	0.953809	0.627754	0.787645	0.93723	0.792949	0.999255	0.999255	0.177567	0.0478118	0.99694	0.999909	0.981697	0.719994	0.999077	0.99917	0.636618	0.764317	0.0309859	0.0493569	0.9963	0.870239	0.978916	0.999412	0.88804	0.917596	0.998025	0.972861	0.928094	0.956882	0.999592	0.997586	0.999108	0.987459	0.236365	0.0504609	0.887303	0.0412691	0.915522	0.206751	0.659794	0.999707	0.913124
ADGRF3	0.999737	0.959897	0.969461	0.411776	0.845714	0.93723	0.721014	0.999255	0.999255	0.659115	0.0956662	0.922177	0.999909	0.985142	0.830246	0.999077	0.99917	0.239406	0.935087	0.02947	0.138195	0.987185	0.734095	0.980393	0.999412	0.956621	0.605185	0.366677	0.865694	0.843142	0.793555	0.999592	0.991544	0.803206	0.969163	0.0277659	0.0410947	0.992813	0.0129988	0.915522	0.631196	0.907181	0.999707	0.990784
ADGRG1	0.999737	0.977882	0.953809	0.624155	0.151343	0.93723	0.869664	0.999255	0.999255	0.0199669	0.0631972	0.042383	0.999909	0.392787	0.537929	0.994289	0.999994	0.154093	0.761092	0.010695	0.0976054	0.98893	0.927135	0.973852	0.999412	0.944799	0.794874	0.862566	0.956169	0.946047	0.766362	0.999592	0.950901	0.933711	0.991919	0.541066	0.0224509	0.852926	0.0136137	0.96117	0.154104	0.805725	0.999707	0.965527
ADGRG3	0.999737	0.959897	0.953809	0.363771	0.788304	0.93723	0.97655	0.999255	0.999255	0.249941	0.0457345	0.726834	0.999909	0.954664	0.96368	0.999077	0.99917	0.493807	0.668091	0.0352859	0.0190501	0.988228	0.993161	0.978916	0.999412	0.751921	0.843434	0.969992	0.94122	0.996103	0.710089	0.999592	0.972917	0.929103	0.981952	0.015816	0.0293684	0.679781	0.0638124	0.881196	0.135606	0.389526	0.999707	0.913124
ADGRG5	0.999737	0.995101	0.967638	0.348638	0.305185	0.93723	0.724833	0.999255	0.999255	0.203516	0.163719	0.875853	0.999909	0.923115	0.986787	0.994289	0.99917	0.28488	0.967041	0.0430877	0.262637	0.98893	0.913035	0.980156	0.999412	0.74607	0.950024	0.921121	0.985054	0.931749	0.938356	0.999592	0.962248	0.95173	0.995964	0.654113	0.391333	0.974255	0.489504	0.939428	0.31179	0.94417	0.999707	0.978719
ADGRG6	0.999737	0.991753	0.97549	0.650343	0.485051	0.942793	0.995402	0.999255	0.999255	0.616459	0.830173	0.784776	0.999909	0.965118	0.699326	0.999077	0.99917	0.273529	0.895587	0.159655	0.522338	0.987185	0.74687	0.973852	0.999412	0.785152	0.879796	0.523254	0.792813	0.843142	0.709323	0.999592	0.950154	0.738069	0.969163	0.278344	0.325811	0.965429	0.574327	0.976095	0.487457	0.907649	0.999707	0.966174
ADGRL1	0.999737	0.959897	0.99679	0.775701	0.469089	0.93723	0.910939	0.999255	0.999255	0.767759	0.756979	0.793239	0.999909	0.986071	0.760667	0.994289	0.99917	0.916743	0.990238	0.791912	0.863374	0.991266	0.902204	0.973852	0.999412	0.704336	0.64645	0.748003	0.964011	0.894637	0.863715	0.999592	0.966769	0.80984	0.973867	0.666092	0.272247	0.996799	0.544837	0.936124	0.600181	0.98649	0.999707	0.990788
ADGRL1-AS1	0.999737	0.989391	0.977664	0.887599	0.392854	0.93723	0.716879	0.999255	0.999255	0.423321	0.292059	0.991375	0.999909	0.995796	0.840387	0.994289	0.99917	0.470392	0.815803	0.0944473	0.435293	0.988228	0.858837	0.980156	0.999412	0.750292	0.67388	0.767397	0.921308	0.941429	0.943685	0.999592	0.950154	0.758818	0.969163	0.89349	0.506801	0.966514	0.806304	0.954891	0.786234	0.982741	0.999707	0.965377
ADGRV1	0.999737	0.978839	0.996887	0.948045	0.651334	0.93723	0.780788	0.999255	0.999255	0.915361	0.84318	0.924226	0.999909	0.961604	0.56043	0.994289	0.99917	0.533669	0.803166	0.93321	0.767868	0.987185	0.79585	0.973852	0.999412	0.735059	0.889768	0.53323	0.792813	0.843142	0.599566	0.999592	0.949394	0.750266	0.969163	0.422297	0.951566	0.81351	0.787424	0.915522	0.805498	0.966841	0.999707	0.993259
ADH5	0.999737	0.975973	0.953809	0.862106	0.0685291	0.961904	0.744321	0.999255	0.999255	0.305608	0.272316	0.975726	0.999909	0.868631	0.508001	0.994289	0.99917	0.561188	0.690628	0.530866	0.259303	0.987185	0.74687	0.995716	0.999412	0.996039	0.817469	0.657221	0.866124	0.849363	0.864536	0.999592	0.974806	0.995409	0.978917	0.16579	0.398447	0.896981	0.363427	0.887082	0.388619	0.584803	0.999707	0.928953
ADHFE1	0.999737	0.985474	0.986193	0.932114	0.000549956	0.99182	0.80954	0.999255	0.999255	0.605177	0.689223	0.854896	0.999909	0.903493	0.802458	0.994289	0.99917	0.978528	0.759329	0.78344	0.448609	0.987185	0.828849	0.980156	0.999412	0.937521	0.973204	0.907179	0.94219	0.85154	0.986381	0.999592	0.964724	0.910327	0.969163	0.610334	0.782236	0.820802	0.87751	0.99546	0.799264	0.832426	0.999707	0.977355
ADI1	0.999737	0.961322	0.953809	0.472616	0.570022	0.93723	0.835552	0.999255	0.999255	0.159234	0.0684712	0.922585	0.999909	0.797749	0.559299	0.994289	0.99917	0.15567	0.688191	0.0658951	0.0311271	0.987185	0.938799	0.975298	0.999412	0.710112	0.962623	0.883138	0.793347	0.94047	0.679559	0.999592	0.949394	0.736136	0.969163	0.116188	0.0622773	0.908238	0.0615745	0.643054	0.0691729	0.637623	0.999707	0.928953
ADIPOR1	0.999737	0.981959	0.958466	0.993397	0.0368894	0.93723	0.811491	0.999255	0.999255	0.453879	0.412318	0.85624	0.999909	0.949539	0.460615	0.999077	0.99917	0.431185	0.977837	0.141364	0.974383	0.987185	0.977892	0.980156	0.999412	0.71934	0.970796	0.873339	0.83365	0.873127	0.768374	0.999592	0.950154	0.940116	0.982011	0.280034	0.837684	0.740792	0.90934	0.989724	0.897898	0.833362	0.999707	0.984645
ADIPOR2	0.999737	0.964345	0.953809	0.525492	0.60144	0.971348	0.721014	0.999255	0.999255	0.699766	0.9766	0.736809	0.999909	0.995796	0.655994	0.994289	0.99917	0.450075	0.885369	0.467925	0.862591	0.987185	0.951338	0.973852	0.999412	0.704336	0.978937	0.767471	0.829912	0.907258	0.673391	0.999592	0.955899	0.966592	0.983083	0.144337	0.948357	0.962429	0.687877	0.976963	0.733211	0.998477	0.999707	0.984645
ADIRF-AS1	0.999737	0.985486	0.980207	0.915513	0.952069	0.983871	0.822418	0.999255	0.999255	0.000929459	0.000793926	0.964048	0.999909	0.97942	0.530889	0.994289	0.99917	0.0643515	0.637787	0.00212129	0.0332789	0.987185	0.816341	0.993539	0.999412	0.815228	0.728659	0.736111	0.793518	0.998291	0.89661	0.999592	0.953649	0.901475	0.991681	0.742799	0.000394156	0.533779	5.15e-05	0.78894	0.0522022	0.919707	0.999707	0.965377
ADK	0.999737	0.961322	0.974731	0.559748	0.234281	0.93723	0.721014	0.999255	0.999255	0.205374	0.110683	0.718925	0.999909	0.78092	0.539446	0.996661	0.99917	0.0650903	0.985866	0.00583604	0.176091	0.999192	0.908053	0.980156	0.999412	0.88356	0.940468	0.769866	0.996513	0.928969	0.88096	0.999592	0.966769	0.9945	0.995173	0.840065	0.261907	0.882982	0.0616886	0.989724	0.614396	0.990966	0.999707	0.996363
ADM	0.999737	0.962061	0.959113	0.924426	0.0628471	0.93723	0.744321	0.999255	0.999255	0.382916	0.268333	0.734092	0.999909	0.768601	0.974667	0.994289	0.99917	0.335057	0.961143	0.363408	0.861527	0.987185	0.831036	0.996759	0.999412	0.993538	0.827391	0.860796	0.912572	0.94047	0.975325	0.999592	0.978411	0.873617	0.989587	0.0196598	0.663968	0.940392	0.991984	0.996871	0.933282	0.713538	0.999707	0.946068
ADNP	0.999737	0.966173	0.982423	0.989917	0.999422	0.99235	0.986543	0.999255	0.999255	0.793023	0.302964	0.907591	0.999909	0.986165	0.997796	0.994289	0.99917	0.922668	0.831281	0.859135	0.133448	0.989643	0.695106	0.991482	0.999412	0.704239	0.441186	0.372912	0.914572	0.843142	0.836724	0.999592	0.949394	0.74981	0.969163	0.484649	0.252625	0.969559	0.637588	0.980265	0.472609	0.976625	0.999707	0.99739
ADNP-AS1	NA	NA	NA	NA	NA	NA	NA	NA	NA	NA	NA	NA	NA	NA	NA	NA	NA	NA	NA	NA	NA	NA	NA	NA	NA	NA	NA	NA	NA	NA	NA	NA	NA	NA	NA	NA	NA	NA	NA	NA	NA	NA	NA	NA
ADNP2	0.999737	0.986256	0.953809	0.777724	0.667859	0.941365	0.930863	0.999255	0.999255	0.691563	0.633737	0.977221	0.999909	0.995796	0.670264	0.994289	0.999994	0.574481	0.906243	0.242437	0.753511	0.987185	0.990093	0.998509	0.999412	0.877347	0.685684	0.89273	0.846924	0.988186	0.877087	0.999592	0.989098	0.998884	0.981952	0.404182	0.528292	0.742338	0.0916876	0.855346	0.966611	0.976888	0.999707	0.961753
ADO	0.999737	0.959897	0.953809	0.809596	0.00443542	0.956848	0.72473	0.999255	0.999255	0.159941	0.0222957	0.84107	0.999909	0.995796	0.619667	0.994289	0.99917	0.187287	0.668091	0.0545485	0.0229698	0.992469	0.855334	0.993457	0.999412	0.98633	0.787195	0.692352	0.890603	0.885593	0.921242	0.999592	0.966769	0.559789	0.969163	0.060883	0.0251045	0.622343	0.0148918	0.741989	0.13259	0.877802	0.999707	0.946068
ADORA2A	0.999737	0.962061	0.962087	0.778432	0.750116	0.988108	0.980092	0.999255	0.999255	0.833816	0.703354	0.734092	0.999909	0.855536	0.460615	0.994289	0.99917	0.535266	0.961143	0.774434	0.948677	0.987185	0.815487	0.973852	0.999412	0.969507	0.940168	0.976365	0.833173	0.942949	0.602728	0.999592	0.997949	0.868358	0.981952	0.295921	0.935191	0.809488	0.816457	0.991161	0.763777	0.827574	0.999707	0.995877
ADORA2B	0.999737	0.959897	0.953809	0.689659	0.255207	0.93723	0.758836	0.999255	0.999255	0.397629	0.155004	0.984419	0.999909	0.987129	0.621898	0.994289	0.99917	0.847771	0.885582	0.81351	0.559735	0.987185	0.90421	0.973852	0.999412	0.640142	0.919191	0.727415	0.792813	0.843142	0.599566	0.999592	0.949394	0.68579	0.969163	0.978065	0.0542691	0.463479	0.242255	0.758986	0.217436	0.931468	0.999707	0.990788
ADORA3	0.999737	0.962061	0.953809	0.986102	2.51e-16	0.93723	0.770486	0.999255	0.999255	0.717093	0.107402	0.959751	0.999909	0.965118	0.971179	0.994289	0.99917	0.928206	0.983707	0.418497	0.636421	0.987185	0.848025	0.973852	0.999412	0.640142	0.937809	0.808215	0.792813	0.920864	0.599566	0.999592	0.949394	0.981986	0.982011	0.758305	0.0111422	0.449094	0.00672539	0.999102	0.968944	0.356164	0.999707	0.916435
ADPGK	0.999737	0.962061	0.986523	0.984166	0.328837	0.972341	0.784457	0.999255	0.999255	0.788819	0.986364	0.934402	0.999909	0.839654	0.460615	0.994289	0.99917	0.827137	0.83121	0.420879	0.806081	0.997095	0.812866	0.978916	0.999412	0.998856	0.950568	0.793587	0.997219	0.90308	0.959746	0.999592	0.982954	0.812573	0.985862	0.712817	0.989366	0.974262	0.562797	0.868227	0.626366	0.841689	0.999707	0.965732
ADPGK-AS1	0.999737	0.959897	0.964723	0.757928	0.654686	0.93723	0.832627	0.999255	0.999255	0.0781296	0.00527375	0.855523	0.999909	0.922708	0.902532	0.994289	0.99917	0.101298	0.766174	0.0618449	0.130592	0.987185	0.714485	0.980156	0.999412	0.643388	0.391512	0.410325	0.793347	0.843142	0.599566	0.999592	0.949394	0.534954	0.969163	0.528692	0.025851	0.774345	0.00440185	0.661434	0.0793599	0.937076	0.999707	0.988721
ADPRH	0.999737	0.966021	0.962307	0.903222	0.979829	0.93723	0.906151	0.999255	0.999255	0.231535	0.10607	0.734092	0.999909	0.957999	0.927456	0.994289	0.99917	0.175544	0.961143	0.00730344	0.139663	0.987185	0.868812	0.980393	0.999412	0.889763	0.77614	0.626821	0.793347	0.930894	0.66782	0.999592	0.966769	0.894622	0.983083	0.266029	0.128369	0.990161	0.0406642	0.997452	0.586891	0.96753	0.999707	0.977355
ADPRHL1	0.999737	0.959897	0.959897	0.765428	0.451082	0.93723	0.80954	0.999255	0.999255	0.976058	0.625307	0.958232	0.999909	0.975538	0.981767	0.994289	0.99917	0.869099	0.688191	0.931037	0.890318	0.989643	0.847933	0.980393	0.999412	0.870825	0.989953	0.770309	0.925402	0.999165	0.903147	0.999592	0.982954	0.865582	0.988068	0.416235	0.891549	0.928185	0.640964	0.857368	0.762289	0.829861	0.999707	0.985814
ADPRM	0.999737	0.975474	0.953809	0.564605	0.825692	0.949728	0.716879	0.999255	0.999255	0.0337144	0.00311455	0.734092	0.999909	0.840661	0.451999	0.999077	0.99917	0.084384	0.688191	0.00076415	0.0100129	0.987185	0.962852	0.978916	0.999412	0.985241	0.921692	0.898099	0.835369	0.980097	0.692119	0.999592	0.971687	0.981986	0.991726	0.351213	0.000872514	0.547238	0.00038887	0.857368	0.254932	0.976864	0.999707	0.990784
ADPRS	0.999737	0.986659	0.976553	0.926701	0.949473	0.939415	0.803243	0.999255	0.999255	0.753707	0.804831	0.83689	0.999909	0.840661	0.617218	0.994289	0.99917	0.926275	0.889621	0.23089	0.619705	0.987185	0.968184	0.973852	0.999412	0.794865	0.80181	0.868442	0.821693	0.987545	0.616975	0.999592	0.949394	0.589496	0.982445	0.184855	0.839374	0.793037	0.783113	0.971313	0.967793	0.958705	0.999707	0.965377
ADRB2	0.999737	0.978839	0.958466	0.594906	0.00142564	0.93723	0.716879	0.999255	0.999255	0.296452	0.269872	0.720085	0.999909	0.989322	0.986012	0.994289	0.99917	0.233435	0.680753	0.534624	0.265599	0.987185	0.719174	0.995525	0.999412	0.974518	0.550158	0.352206	0.793	0.843142	0.698243	0.999592	0.966769	0.537176	0.969163	0.971642	0.683087	0.9979	0.95435	0.751343	0.696362	0.991529	0.999707	0.947875
ADRM1	0.999737	0.995906	0.960454	0.618886	0.595417	0.93723	0.838362	0.999255	0.999255	0.869049	0.841514	0.892595	0.999909	0.989322	0.855382	0.994289	0.99917	0.613714	0.99638	0.437846	0.668054	0.987185	0.848025	0.973852	0.999412	0.640142	0.408529	0.604655	0.793	0.882323	0.6161	0.999592	0.949394	0.557635	0.969163	0.275881	0.850351	0.896155	0.808334	0.868227	0.766416	0.907181	0.999707	0.946068
ADSL	0.999737	0.961322	0.953809	0.865767	0.352397	0.962258	0.716879	0.999255	0.999255	0.0244323	0.00875753	0.754382	0.999909	0.747057	0.451999	0.994289	0.99917	0.044983	0.668091	0.00381311	0.00461804	0.990176	0.977337	0.992654	0.999412	0.954828	0.960716	0.908403	0.924393	0.990796	0.852726	0.999592	0.972633	0.793833	0.995964	0.193318	0.00382947	0.704151	0.0020488	0.674039	0.0659568	0.655445	0.999707	0.928953
ADSS1	NA	NA	NA	NA	NA	NA	NA	NA	NA	NA	NA	NA	NA	NA	NA	NA	NA	NA	NA	NA	NA	NA	NA	NA	NA	NA	NA	NA	NA	NA	NA	NA	NA	NA	NA	NA	NA	NA	NA	NA	NA	NA	NA	NA
ADSS2	0.999737	0.997948	0.953809	0.544825	0.842296	0.93723	0.979857	0.999255	0.999255	0.167922	0.689223	0.791881	0.999909	0.987129	0.900867	0.994289	0.99917	0.452488	0.969871	0.564456	0.762626	0.999379	0.746947	0.980393	0.999412	0.663718	0.39494	0.417651	0.923842	0.846958	0.91082	0.999592	0.966769	0.585652	0.969163	0.422344	0.294891	0.729633	0.381807	0.991605	0.71384	0.94722	0.999707	0.966174
ADTRP	0.999737	0.959897	0.953809	0.488126	0.606795	0.93723	0.718398	0.999255	0.999255	0.0221638	0.000982241	0.793692	0.999909	0.840661	0.451999	0.999077	0.99917	0.252134	0.728914	0.00537095	0.00400466	0.988228	0.982162	0.980156	0.999412	0.849588	0.991352	0.878639	0.847751	0.93402	0.759266	0.999592	0.949394	0.939442	0.988462	0.102685	0.000379135	0.587954	3.24e-05	0.965288	0.0995309	0.921906	0.999707	0.990784
AEBP1	0.999737	0.997928	0.96178	0.507702	0.0847141	0.93723	0.861403	0.999255	0.999255	0.535363	0.755361	0.929475	0.999909	0.956567	0.896019	0.999704	0.99917	0.722174	0.890458	0.45204	0.794377	0.987185	0.994434	0.993539	0.999412	0.847453	0.892173	0.90462	0.885715	0.959255	0.876264	0.999592	0.997586	0.692184	0.969163	0.282311	0.730007	0.940392	0.444893	0.998148	0.589168	0.976852	0.999707	0.996363
AEBP2	0.999737	0.972601	0.963745	0.461534	0.952484	0.93723	0.823617	0.999255	0.999255	0.974357	0.328644	0.879264	0.999909	0.954363	0.973467	0.994289	0.99917	0.72821	0.980945	0.0419101	0.207083	0.997626	0.964043	0.980156	0.999412	0.879403	0.715101	0.988174	0.987108	0.939004	0.927311	0.999592	0.952035	0.961519	0.981952	0.399256	0.607878	0.704151	0.137012	0.986699	0.765653	0.942728	0.999707	0.995808
AEN	0.999737	0.994259	0.953809	0.560874	0.724384	0.994309	0.721014	0.999255	0.999255	0.0400047	0.0208237	0.846635	0.999909	0.676928	0.451999	0.994289	0.99917	0.155347	0.66672	0.0643091	0.0306584	0.988425	0.721635	0.980156	0.999412	0.980699	0.87277	0.744586	0.933141	0.84554	0.978791	0.999592	0.951081	0.97911	0.969163	0.0364323	0.00546913	0.634579	0.00739368	0.787468	0.20217	0.189308	0.999707	0.803841
AFAP1	0.999737	0.99546	0.953809	0.979394	0.224956	0.970953	0.716879	0.999255	0.999255	0.50463	0.237158	0.959751	0.999909	0.912838	0.724322	0.994289	0.99917	0.35985	0.862209	0.0871405	0.278176	0.987185	0.868812	0.973852	0.999412	0.640142	0.76013	0.620818	0.826816	0.955066	0.607399	0.999592	0.949394	0.806862	0.969163	0.525492	0.302891	0.919891	0.728406	0.943047	0.5792	0.793298	0.999707	0.946068
AFAP1-AS1	0.999737	0.961322	0.953809	0.990359	0.9982	0.93723	0.802059	0.999255	0.999255	0.847789	0.478242	0.848166	0.999909	0.980969	0.725914	0.994289	0.99917	0.923682	0.960594	0.788137	0.818083	0.994284	0.894547	0.980156	0.999412	0.681757	0.396961	0.453625	0.916361	0.843142	0.695942	0.999592	0.949394	0.589496	0.969163	0.302195	0.639137	0.962081	0.5719	0.976963	0.829822	0.822858	0.999707	0.990784
AFAP1L2	0.999737	0.971619	0.964723	0.964574	0.235432	0.955387	0.990572	0.999255	0.999255	0.6792	0.284438	0.844592	0.999909	0.909951	0.935852	0.994289	0.99917	0.732177	0.961143	0.708729	0.541554	0.987185	0.959704	0.973852	0.999412	0.920937	0.83776	0.949149	0.836339	0.950523	0.7667	0.999592	0.994588	0.966828	0.989085	0.926058	0.80059	0.979687	0.578554	0.873991	0.802133	0.958566	0.999707	0.995877
AFDN	0.999737	0.979063	0.974731	0.994879	0.842296	0.99235	0.843517	0.999255	0.999255	0.148512	0.0174271	0.905995	0.999909	0.907098	0.996529	0.994289	0.99917	0.599474	0.688191	0.22358	0.0242857	0.991808	0.783046	0.984633	0.999412	0.728123	0.878303	0.591382	0.919304	0.843142	0.874326	0.999592	0.949394	0.773117	0.969163	0.507224	0.0183499	0.656493	0.0531175	0.869461	0.111108	0.137337	0.999707	0.803841
AFF1	0.999737	0.967567	0.953809	0.725964	0.434543	0.961904	0.716879	0.999255	0.999255	0.674577	0.862908	0.794363	0.999909	0.928591	0.507111	0.994289	0.99917	0.546771	0.885582	0.264581	0.705061	0.987185	0.71069	0.973852	0.999412	0.640142	0.703101	0.414849	0.792813	0.843142	0.599566	0.999592	0.949394	0.817174	0.969163	0.0547796	0.9481	0.889119	0.878919	0.971267	0.710119	0.999611	0.999707	0.965534
AFF1-AS1	0.999737	0.977882	0.953809	0.329115	0.951786	0.93723	0.716879	0.999255	0.999255	0.350564	0.157563	0.83689	0.999909	0.994135	0.524678	0.994878	0.99917	0.215118	0.828339	0.00669978	0.0743432	0.988228	0.745879	0.97677	0.999412	0.901419	0.880813	0.697137	0.916361	0.843142	0.856725	0.999592	0.995401	0.934775	0.970282	0.277985	0.119224	0.638746	0.0201206	0.934929	0.544547	0.998951	0.999707	0.995877
AFF2	0.999737	0.99215	0.956244	0.8544	0.863953	0.955387	0.922776	0.999255	0.999255	0.986439	0.69957	0.66194	0.999909	0.797749	0.972859	0.994289	0.99917	0.828393	0.859402	0.814335	0.914052	0.9988	0.714485	0.980156	0.999412	0.902776	0.836885	0.690672	0.956646	0.843142	0.687644	0.999592	0.997586	0.879699	0.969163	0.0934402	0.949588	0.853676	0.856404	0.978778	0.917833	0.667927	0.999707	0.928953
AFF3	0.999737	0.971619	0.971624	0.997076	0.211961	0.93723	0.902409	0.999255	0.999255	0.352542	0.77382	0.906538	0.999909	0.966318	0.659697	0.999077	0.99917	0.399816	0.959133	0.48376	0.958455	0.989643	0.963168	0.973852	0.999412	0.844521	0.950568	0.900557	0.912527	0.920584	0.738504	0.999592	0.949394	0.925179	0.99458	0.950463	0.907569	0.976211	0.306081	0.976963	0.821116	0.993809	0.999707	0.984645
AFF4	0.999737	0.959897	0.991896	0.920924	0.398088	0.949728	0.721014	0.999255	0.999255	0.242592	0.109699	0.942185	0.999909	0.855536	0.53876	0.994289	0.99917	0.402967	0.688191	0.449056	0.0625455	0.987185	0.71069	0.980156	0.999412	0.706703	0.389536	0.342503	0.843509	0.843142	0.685303	0.999592	0.949394	0.537176	0.969163	0.136002	0.122795	0.939747	0.162302	0.867892	0.10185	0.799966	0.999707	0.965377
AFG1L	0.999737	0.992287	0.97127	0.994142	0.583466	0.949728	0.786079	0.999255	0.999255	0.857491	0.851282	0.924736	0.999909	0.987129	0.971693	0.999077	0.99917	0.401078	0.903031	0.344959	0.344839	0.988228	0.70634	0.980393	0.999412	0.847897	0.965383	0.552043	0.9873	0.843142	0.926469	0.999592	0.968078	0.840601	0.969163	0.152083	0.550175	0.975902	0.975177	0.81113	0.959635	0.966357	0.999707	0.997668
AFG3L1P	0.999737	0.961322	0.953809	0.992903	0.439966	0.963478	0.716879	0.999255	0.999255	0.200118	0.023234	0.840805	0.999909	0.981697	0.937747	0.999077	0.99917	0.518456	0.799028	0.305234	0.297397	0.989643	0.932618	0.980156	0.999412	0.936846	0.965383	0.922606	0.921308	0.979579	0.786341	0.999592	0.972633	0.790957	0.985404	0.450066	0.0174375	0.600864	0.0174738	0.893829	0.30568	0.96297	0.999707	0.990784
AFG3L2	0.999737	0.969865	0.991758	0.546176	0.406549	0.985185	0.922776	0.999255	0.999255	0.946985	0.626631	0.847928	0.999909	0.996312	0.729731	0.994289	0.99917	0.833695	0.702307	0.578876	0.952219	0.987185	0.714485	0.973852	0.999412	0.777407	0.695553	0.472146	0.792813	0.843142	0.602728	0.999592	0.989684	0.703419	0.969163	0.034311	0.304077	0.842887	0.283797	0.960619	0.962326	0.199604	0.999707	0.532209
AFMID	0.999737	0.981775	0.999879	0.968333	0.978697	0.955387	0.994044	0.999255	0.999255	0.814501	0.864684	0.844592	0.999909	0.954865	0.93426	0.999077	0.99917	0.73862	0.979293	0.444886	0.944042	0.991431	0.841972	0.980156	0.999412	0.943195	0.948505	0.72515	0.950018	0.843142	0.916606	0.999592	0.963234	0.961519	0.978917	0.46863	0.856256	0.651988	0.363687	0.887082	0.492269	0.896583	0.999707	0.990784
AFTPH	0.999737	0.967567	0.996887	0.852334	0.212137	0.985963	0.784106	0.999255	0.999255	0.0328148	0.00439915	0.8276	0.999909	0.992792	0.622365	0.994289	0.99917	0.103202	0.771848	0.0125671	0.0195134	0.987185	0.695106	0.973852	0.999412	0.640142	0.389536	0.297374	0.792813	0.843142	0.599566	0.999592	0.949394	0.534954	0.969163	0.680925	0.000663236	0.646262	0.000253891	0.81113	0.0580022	0.845555	0.999707	0.976995
AFTPH-DT	0.999737	0.973221	0.954637	0.467035	0.649633	0.93723	0.716879	0.999255	0.999255	0.973589	0.515479	0.797158	0.999909	0.85734	0.641391	0.994289	0.99917	0.849998	0.994776	0.934997	0.40908	0.990172	0.865141	0.981865	0.999412	0.975953	0.787997	0.703681	0.983066	0.979291	0.923753	0.999592	0.997949	0.662339	0.969163	0.279592	0.85822	0.738741	0.954709	0.751343	0.576781	0.990321	0.999707	0.990784
AGA	0.999737	0.961322	0.953809	0.488716	0.629722	0.967347	0.716879	0.999255	0.999255	0.171774	0.0843129	0.988841	0.999909	0.954363	0.744891	0.994289	0.99917	0.217142	0.682988	0.122872	0.198016	0.987185	0.919267	0.995716	0.999412	0.846674	0.974957	0.922606	0.969478	0.88479	0.985801	0.999592	0.99883	0.875147	0.988462	0.417491	0.163947	0.886198	0.102311	0.897598	0.326485	0.797435	0.999707	0.997444
AGA-DT	0.999737	0.959897	0.953809	0.589661	0.68586	0.941365	0.72473	0.999255	0.999255	0.517782	0.363027	0.84107	0.999909	0.966318	0.832229	0.999077	0.99917	0.207382	0.983707	0.0224588	0.386278	0.990172	0.844873	0.973852	0.999412	0.895443	0.882745	0.987073	0.993788	0.850762	0.758048	0.999592	0.966769	0.984025	0.992598	0.987729	0.740948	0.677338	0.0924129	0.978811	0.839595	0.854958	0.999707	0.977014
AGAP1	0.999737	0.962061	0.961	0.770327	0.472546	0.93723	0.77517	0.999255	0.999255	0.0290738	0.131345	0.201929	0.999909	0.128753	0.451999	0.994289	0.99917	0.104992	0.908328	0.00248118	0.325168	0.987185	0.908928	0.973852	0.999412	0.663566	0.77614	0.828915	0.843582	0.959644	0.667456	0.999592	0.949394	0.790073	0.978917	0.386816	0.350152	0.915098	0.0856174	0.863476	0.544675	0.787821	0.999707	0.949565
AGAP10P	NA	NA	NA	NA	NA	NA	NA	NA	NA	NA	NA	NA	NA	NA	NA	NA	NA	NA	NA	NA	NA	NA	NA	NA	NA	NA	NA	NA	NA	NA	NA	NA	NA	NA	NA	NA	NA	NA	NA	NA	NA	NA	NA	NA
AGAP12P	NA	NA	NA	NA	NA	NA	NA	NA	NA	NA	NA	NA	NA	NA	NA	NA	NA	NA	NA	NA	NA	NA	NA	NA	NA	NA	NA	NA	NA	NA	NA	NA	NA	NA	NA	NA	NA	NA	NA	NA	NA	NA	NA	NA
AGAP2	0.999737	0.961322	0.953809	0.687913	0.222133	0.93723	0.795744	0.999255	0.999255	0.464533	0.242626	0.866981	0.999909	0.987129	0.896019	0.994289	0.99917	0.565741	0.961143	0.107503	0.13761	0.998491	0.994779	0.981865	0.999412	0.80628	0.789589	0.854698	0.992672	0.946352	0.869832	0.999592	0.970453	0.799718	0.985404	0.415583	0.668097	0.89794	0.522684	0.986851	0.713352	0.874841	0.999707	0.989643
AGAP3	0.999737	0.981775	0.996211	0.799022	0.780219	0.93723	0.892457	0.999255	0.999255	0.638481	0.550796	0.906931	0.999909	0.989322	0.892917	0.994289	0.99917	0.998303	0.741491	0.968456	0.569612	0.987185	0.997401	0.980156	0.999412	0.877831	0.994691	0.998288	0.980551	0.935676	0.971539	0.999592	0.995871	0.812589	0.969163	0.144524	0.475469	0.903322	0.41913	0.927037	0.36698	0.93674	0.999707	0.999473
AGAP4	0.999737	0.959897	0.974731	0.973343	0.389211	0.955387	0.907999	0.999255	0.999255	0.643584	0.796359	0.865304	0.999909	0.949539	0.903575	0.999077	0.99917	0.765811	0.803166	0.966359	0.87602	0.988547	0.815135	0.975306	0.999412	0.864104	0.882745	0.578444	0.793	0.843142	0.685303	0.999592	0.949394	0.68579	0.969163	0.588822	0.560279	0.91803	0.638072	0.997452	0.890574	0.948477	0.999707	0.995877
AGAP6	NA	NA	NA	NA	NA	NA	NA	NA	NA	NA	NA	NA	NA	NA	NA	NA	NA	NA	NA	NA	NA	NA	NA	NA	NA	NA	NA	NA	NA	NA	NA	NA	NA	NA	NA	NA	NA	NA	NA	NA	NA	NA	NA	NA
AGAP7P	0.999737	0.959897	0.953809	0.329115	0.999422	0.93723	0.810677	0.999255	0.999255	0.0534201	0.00269252	0.707974	0.999909	0.989322	0.584921	0.994289	0.99917	0.176481	0.688191	0.101883	0.00665652	0.998491	0.92889	0.981865	0.999412	0.983457	0.847557	0.842048	0.91226	0.961024	0.999867	0.999592	0.967451	0.752286	0.970282	0.00576821	0.00899297	0.624203	0.00363118	0.609295	0.0529075	0.534793	0.999707	0.940408
AGBL2	0.999737	0.981959	0.980207	0.935332	0.708726	0.961904	0.978132	0.999255	0.999255	0.108811	0.391247	0.907484	0.999909	0.909951	0.951611	0.994289	0.99917	0.0693416	0.771848	0.176228	0.318881	0.990176	0.903958	0.973852	0.999412	0.984964	0.727084	0.835787	0.956169	0.976778	0.768374	0.999592	0.996731	0.963622	0.991681	0.75464	0.140728	0.57726	0.128124	0.984419	0.422897	0.92813	0.999707	0.972041
AGBL3	0.999737	0.987369	0.99263	0.885704	0.0403296	0.93723	0.716879	0.999255	0.999255	0.0446125	0.00908634	0.686999	0.999909	0.840661	0.574708	0.994289	0.999366	0.100461	0.879872	0.00283811	0.0219862	0.989643	0.942532	0.979163	0.999412	0.831924	0.972159	0.91619	0.942853	0.920584	0.956693	0.999592	0.973109	0.986688	0.983083	0.668185	0.00372317	0.847647	0.00191779	0.768396	0.201275	0.995835	0.999707	0.966174
AGBL5	0.999737	0.986564	0.973092	0.876492	0.533767	0.991536	0.74343	0.999255	0.999255	0.497811	0.780886	0.938985	0.999909	0.903493	0.832679	0.994289	0.99917	0.914482	0.972466	0.84664	0.515914	0.987185	0.736354	0.973852	0.999412	0.640142	0.550459	0.392702	0.792813	0.843142	0.599566	0.999592	0.949394	0.534954	0.969163	0.139902	0.602918	0.979455	0.247497	0.997452	0.802975	0.990096	0.999707	0.966174
AGER	0.999737	0.986659	0.953809	0.496955	0.133922	0.93723	0.744321	0.999255	0.999255	0.592908	0.277194	0.863991	0.999909	0.998232	0.818254	0.999077	0.99917	0.658937	0.707004	0.533576	0.186287	0.987185	0.757706	0.98125	0.999412	0.831148	0.836867	0.700381	0.892459	0.857846	0.807088	0.999592	0.989098	0.975078	0.986497	0.673424	0.467095	0.836794	0.428866	0.938186	0.725545	0.757114	0.999707	0.938419
AGFG1	0.999737	0.961322	0.958466	0.919356	0.471193	0.955387	0.774544	0.999255	0.999255	0.211585	0.346897	0.787343	0.999909	0.987129	0.741966	0.994289	0.99917	0.28488	0.81611	0.235259	0.126086	0.987185	0.695106	0.980156	0.999412	0.657911	0.39494	0.306987	0.833173	0.843142	0.704727	0.999592	0.949394	0.613938	0.969163	0.210504	0.0706114	0.896265	0.111769	0.945724	0.206411	0.821074	0.999707	0.946068
AGFG2	0.999737	0.975449	0.977664	0.571472	0.698336	0.945154	0.950232	0.999255	0.999255	0.731994	0.441085	0.877831	0.999909	0.993061	0.656438	0.994289	0.99917	0.514935	0.901308	0.0486485	0.550707	0.999112	0.840988	0.987941	0.999412	0.834558	0.728511	0.587974	0.994108	0.85154	0.955496	0.999592	0.950154	0.724608	0.969163	0.0833892	0.977241	0.939747	0.826166	0.999102	0.821713	0.658656	0.999707	0.946068
AGGF1	0.999737	0.99546	0.987905	0.820949	0.620882	0.93723	0.764749	0.999255	0.999255	0.824016	0.660501	0.893859	0.999909	0.995999	0.665523	0.999185	0.99917	0.692051	0.980945	0.142093	0.743781	0.988228	0.805985	0.980156	0.999412	0.780211	0.956404	0.828648	0.85721	0.853824	0.817681	0.999592	0.951081	0.98836	0.980839	0.879612	0.898517	0.95845	0.96574	0.98468	0.891142	0.909199	0.999707	0.977014
AGK	0.999737	0.986351	0.953809	0.920924	0.68002	0.93723	0.721014	0.999255	0.999255	0.377762	0.750017	0.112534	0.999909	0.855536	0.981183	0.999077	0.99917	0.396336	0.906243	0.06528	0.590224	0.987185	0.92127	0.973852	0.999412	0.777407	0.959561	0.938799	0.951099	0.979291	0.752016	0.999592	0.989509	0.986219	0.985506	0.120771	0.628745	0.886515	0.256038	0.966909	0.815118	0.628882	0.999707	0.913124
AGL	0.999737	0.972601	0.989735	0.981064	0.764453	0.998126	0.873113	0.999255	0.999255	0.819959	0.783058	0.907775	0.999909	0.980657	0.722607	0.997698	0.999994	0.531919	0.954726	0.601968	0.919605	0.99342	0.74687	0.980156	0.999412	0.74051	0.622883	0.682729	0.965401	0.856754	0.923121	0.999592	0.949394	0.966611	0.983083	0.366862	0.926165	0.720391	0.229227	0.9859	0.816873	0.894609	0.999707	0.990784
AGMAT	0.999737	0.972601	0.953809	0.955234	0.00765109	0.976615	0.716879	0.999255	0.999255	0.0472526	0.179694	0.935844	0.999909	0.961604	0.476906	0.999077	0.99917	0.28488	0.647377	0.160182	0.224961	0.987185	0.740797	0.998121	0.999412	0.965457	0.920769	0.579698	0.910877	0.843142	0.873204	0.999592	0.972633	0.906911	0.969163	0.0930549	0.0325692	0.773517	0.119345	0.954891	0.185864	0.53608	0.999707	0.928953
AGO1	0.999737	0.959897	0.964723	0.533586	0.530125	0.93723	0.716879	0.999255	0.999255	0.125719	0.00875333	0.809788	0.999909	0.957748	0.796319	0.999077	0.99917	0.14859	0.856105	0.00182083	0.0216488	0.992083	0.854344	0.980393	0.999412	0.954677	0.875152	0.584479	0.927401	0.891429	0.910538	0.999592	0.974008	0.861438	0.980839	0.415457	0.0209844	0.7036	0.0122657	0.92726	0.343465	0.948898	0.999707	0.977171
AGO2	0.999737	0.961322	0.953809	0.629762	0.101966	0.983692	0.716879	0.999255	0.999255	0.869946	0.93081	0.741202	0.999909	0.923283	0.47125	0.994289	0.99917	0.584689	0.766174	0.26606	0.472453	0.987185	0.746947	0.973852	0.999412	0.640142	0.892912	0.567722	0.792813	0.843142	0.599566	0.999592	0.949394	0.905475	0.969163	0.0626806	0.979463	0.842887	0.956704	0.954535	0.617318	0.94091	0.999707	0.950519
AGO3	0.999737	0.959897	0.99398	0.77997	0.656422	0.943166	0.754366	0.999255	0.999255	0.130616	0.0231763	0.96604	0.999909	0.992603	0.790239	0.999077	0.99917	0.200462	0.685055	0.0873807	0.0441751	0.987185	0.735384	0.980156	0.999412	0.735059	0.634111	0.429901	0.819173	0.843142	0.662985	0.999592	0.949394	0.76528	0.969163	0.136305	0.0226523	0.979923	0.07522	0.787567	0.12765	0.864261	0.999782	0.990784
AGO4	0.999737	0.959897	0.981306	0.777724	0.962574	0.93723	0.76621	0.999255	0.999255	0.154624	0.021644	0.929912	0.999909	0.939208	0.797617	0.994289	0.999994	0.0789906	0.781865	0.00150643	0.00675173	0.987185	0.703988	0.990487	0.999412	0.718556	0.562499	0.306987	0.792813	0.843142	0.729185	0.999592	0.949394	0.637698	0.969163	0.0110889	0.00654736	0.709086	0.000698493	0.877076	0.167192	0.860571	0.999707	0.947875
AGPAT1	0.999737	0.981759	0.999013	0.860354	0.111897	0.972324	0.853711	0.999255	0.999255	0.815806	0.944964	0.726834	0.999909	0.987129	0.799272	0.999077	0.99917	0.554313	0.996747	0.734872	0.693013	0.989643	0.845475	0.998509	0.999412	0.804425	0.920886	0.907179	0.920438	0.868497	0.833159	0.999592	0.988055	0.964182	0.991919	0.5134	0.965733	0.9979	0.753417	0.912001	0.442826	0.956774	0.999707	0.969829
AGPAT2	0.999737	0.990134	0.996211	0.911029	0.808762	0.961391	0.804741	0.999255	0.999255	0.121858	0.104549	0.908042	0.999909	0.95956	0.765274	0.996234	0.99917	0.246053	0.688191	0.647293	0.284029	0.987185	0.695106	0.973852	0.999412	0.640142	0.389536	0.306987	0.792813	0.843142	0.599566	0.999592	0.949394	0.534954	0.969163	0.731624	0.097526	0.727667	0.139694	0.83962	0.195883	0.990096	0.999707	0.993259
AGPAT3	0.999737	0.959897	0.97127	0.939682	0.826234	0.938301	0.734177	0.999255	0.999255	0.474483	0.102056	0.692326	0.999909	0.868631	0.959313	0.994289	0.99917	0.570279	0.983707	0.039328	0.0966314	0.990172	0.914753	0.980156	0.999412	0.695147	0.834298	0.890596	0.937219	0.843142	0.973015	0.999592	0.950154	0.882469	0.979215	0.655708	0.198195	0.988913	0.114807	0.980539	0.426277	0.929917	0.999707	0.986932
AGPAT4	0.999737	0.975973	0.962087	0.979326	0.0944478	0.943166	0.716879	0.999255	0.999255	0.175145	0.348641	0.480074	0.999909	0.707931	0.550234	0.994609	0.99917	0.540326	0.836104	0.0888083	0.121141	0.98893	0.902632	0.975298	0.999412	0.917201	0.950976	0.967032	0.989672	0.97142	0.925718	0.999592	0.969822	0.833752	0.983083	0.560758	0.106404	0.749891	0.127163	0.907442	0.219906	0.96106	0.999707	0.996363
AGPAT4-IT1	0.999737	0.961322	0.953809	0.721501	0.901465	0.93723	0.883498	0.999255	0.999255	0.0796443	0.0265705	0.803326	0.999909	0.975538	0.923872	0.999077	0.99917	0.13194	0.915497	0.00405022	0.108011	0.987185	0.74687	0.973852	0.999412	0.663671	0.949103	0.577409	0.793	0.903948	0.599566	0.999592	0.949394	0.994809	0.980839	0.755543	0.110999	0.676166	0.0197989	0.934006	0.489711	0.987727	0.999707	0.977355
AGPAT5	0.999737	0.995906	0.953809	0.533872	0.00368083	0.997755	0.826881	0.999255	0.999255	0.931689	0.812156	0.784035	0.999909	0.998357	0.591097	0.999077	0.99917	0.974486	0.760194	0.949989	0.927049	0.987185	0.695106	0.980156	0.999412	0.663566	0.488668	0.422465	0.792813	0.843142	0.599566	0.999592	0.949394	0.676944	0.969163	0.2866	0.694172	0.926649	0.449144	0.909335	0.88081	0.843984	0.999707	0.970072
AGPS	0.999737	0.975994	0.953809	0.611476	0.698208	0.985963	0.88584	0.999255	0.999255	0.436122	0.527384	0.662405	0.999909	0.93561	0.74599	0.994289	0.999994	0.524318	0.91483	0.91867	0.67202	0.989643	0.721635	0.984633	0.999412	0.663918	0.404177	0.452287	0.922876	0.872108	0.710468	0.999592	0.949394	0.803553	0.969163	0.717559	0.336158	0.845017	0.659577	0.996053	0.400365	0.994927	0.999707	0.984807
AGRN	0.999737	0.991717	0.953809	0.917894	0.579831	0.957251	0.935546	0.999255	0.999255	0.915361	0.772141	0.837985	0.999909	0.975538	0.846093	0.994289	0.99917	0.995125	0.879897	0.878576	0.854167	0.995635	0.916886	0.980959	0.999412	0.888538	0.954204	0.970394	0.916361	0.965846	0.876731	0.999644	0.982954	0.989162	0.995964	0.576072	0.971797	0.884005	0.860979	0.974611	0.840077	0.944665	0.999707	0.970072
AGTPBP1	0.999737	0.99546	0.953809	0.963621	0.334792	0.939478	0.82117	0.999255	0.999255	0.756938	0.858808	0.920912	0.999909	0.985142	0.639551	0.994289	0.999994	0.846841	0.675683	0.48522	0.525433	0.987185	0.957651	0.973852	0.999412	0.919972	0.896014	0.959568	0.888253	0.891429	0.710235	0.999592	0.989684	0.893546	0.991919	0.232913	0.313019	0.887111	0.493012	0.997452	0.439559	0.798007	0.999707	0.965377
AGTRAP	0.999737	0.961322	0.996482	0.495151	0.114485	0.93723	0.959344	0.999255	0.999255	0.951103	0.956909	0.912023	0.999909	0.995999	0.941734	0.994289	0.99917	0.914343	0.831065	0.696988	0.274294	0.987185	0.773452	0.973852	0.999412	0.640142	0.593508	0.602409	0.792813	0.843142	0.599566	0.999592	0.949394	0.559789	0.969163	0.40883	0.953304	0.864707	0.854691	0.981797	0.829495	0.829861	0.999713	0.977014
AHCTF1	0.999737	0.959897	0.980207	0.974134	0.853774	0.997523	0.718273	0.999255	0.999255	0.0446684	0.0050396	0.840805	0.999909	0.948321	0.610165	0.994289	0.99917	0.069508	0.637787	0.0302899	0.00405825	0.993634	0.702032	0.990487	0.999412	0.723519	0.389536	0.297374	0.864305	0.843142	0.918887	0.999592	0.950901	0.534954	0.969163	0.00574786	0.00237732	0.628848	0.00251499	0.768396	0.0441461	0.722374	0.999707	0.938419
AHCTF1P1	0.999737	0.961322	0.961607	0.975121	0.833071	0.981737	0.969784	0.999255	0.999255	0.142398	0.173695	0.924717	0.999909	0.977462	0.945426	0.994289	0.99917	0.0419694	0.633909	0.106187	0.070896	0.987185	0.764085	0.973852	0.999412	0.951602	0.993984	0.798463	0.838137	0.843142	0.909503	0.999592	0.981857	0.744646	0.969163	0.105909	NA	NA	NA	NA	NA	0.990085	0.999707	0.990788
AHCY	0.999737	0.961322	0.995458	0.964935	0.288317	0.948519	0.842426	0.999255	0.999255	0.626597	0.291348	0.965375	0.999909	0.971701	0.84313	0.994289	0.999563	0.477506	0.987497	0.138037	0.519604	0.987185	0.893611	0.980156	0.999412	0.654953	0.530547	0.554147	0.792813	0.886423	0.609959	0.999592	0.949394	0.636436	0.980839	0.61805	0.133279	0.720391	0.0691574	0.868227	0.886397	0.890408	0.999707	0.977355
AHCYL1	0.999737	0.960855	0.973378	0.877462	0.825692	0.93723	0.813065	0.999255	0.999255	0.0816581	0.00515576	0.720648	0.999909	0.95956	0.877922	0.999077	0.99917	0.081991	0.951153	0.00119709	0.0156601	0.987185	0.695106	0.973852	0.999412	0.640142	0.522703	0.308518	0.792813	0.843142	0.599566	0.999592	0.949394	0.607005	0.969163	0.607678	0.00762297	0.646262	0.00143813	0.925571	0.245147	0.980327	0.999707	0.988037
AHCYL2	0.999737	0.959897	0.953809	0.788397	0.886293	0.93723	0.824897	0.999255	0.999255	0.0960738	0.00534808	0.847928	0.999909	0.998232	0.966439	0.999077	0.99917	0.222005	0.925291	0.0123257	0.0892634	0.987185	0.714485	0.973852	0.999412	0.667769	0.614507	0.372912	0.792813	0.843142	0.599566	0.999592	0.949394	0.613545	0.969163	0.754727	0.00991188	0.677524	0.0153015	0.893617	0.294093	0.95715	0.999707	0.965377
AHDC1	0.999737	0.959897	0.965765	0.918264	0.299777	0.991536	0.77517	0.999255	0.999255	0.665084	0.683213	0.980015	0.999909	0.995489	0.978472	0.994289	0.99917	0.604794	0.996747	0.379684	0.643494	0.990915	0.90421	0.973852	0.999412	0.81178	0.754811	0.72515	0.921308	0.939769	0.906174	0.999592	0.975104	0.989779	0.981952	0.699759	0.562096	0.893175	0.878479	0.964974	0.881498	0.957499	0.999707	0.991288
AHI1	0.999737	0.981959	0.994378	0.959764	0.671677	0.93723	0.868463	0.999255	0.999255	0.582314	0.519385	0.854271	0.999909	0.961604	0.84652	0.994289	0.99917	0.925118	0.72645	0.873399	0.427653	0.988228	0.876782	0.984633	0.999412	0.87061	0.87277	0.838388	0.958023	0.946047	0.912005	0.999592	0.974492	0.821925	0.980839	0.332824	0.697316	0.918566	0.505007	0.710579	0.0566076	0.628821	0.999707	0.962265
AHNAK	0.999737	0.959897	0.980207	0.475148	0.208395	0.961904	0.721014	0.999255	0.999255	0.790882	0.832226	0.8276	0.999909	0.998232	0.764821	0.999077	0.99917	0.47353	0.918618	0.510189	0.315821	0.987185	0.816341	0.973852	0.999412	0.923506	0.834298	0.771953	0.919687	0.868497	0.901672	0.999592	0.969601	0.577449	0.969163	0.021714	0.93545	0.843751	0.159352	0.639087	0.189222	0.768843	0.999707	0.928953
AHR	0.999737	0.99546	0.953809	0.827163	0.259771	0.991823	0.90073	0.999255	0.999255	0.789434	0.888226	0.761057	0.999909	0.964748	0.981767	0.994289	0.99917	0.62372	0.964665	0.738807	0.722297	0.987185	0.73413	0.984633	0.999412	0.905258	0.408154	0.422465	0.866124	0.843142	0.805465	0.999592	0.966769	0.790957	0.969163	0.341684	0.829997	0.842887	0.842982	0.939428	0.98767	0.894609	0.999707	0.946068
AHSA1	0.999737	0.996185	0.953809	0.531549	0.108795	0.961904	0.899343	0.999255	0.999255	0.0320792	0.00671028	0.867637	0.999909	0.981697	0.988279	0.994289	0.99917	0.0875055	0.954726	0.0314047	0.354975	0.987185	0.695106	0.973852	0.999412	0.640142	0.578971	0.433325	0.792813	0.843142	0.599566	0.999592	0.949394	0.560326	0.969163	0.0224745	0.00474191	0.456314	0.00258316	0.800013	0.223104	0.993703	0.999707	0.966174
AHSA2P	0.999737	0.971619	0.980207	0.469938	0.851633	0.93723	0.873077	0.999255	0.999255	0.193795	0.673239	0.889895	0.999909	0.819557	0.460615	0.994289	0.99917	0.282878	0.972571	0.100167	0.906609	0.988228	0.975822	0.988625	0.999412	0.979917	0.727084	0.751825	0.936919	0.985131	0.970731	0.999592	0.995071	0.934947	0.980839	0.799231	0.786151	0.919762	0.631678	0.875964	0.970231	0.831675	0.999707	0.965377
AHSP	0.999737	0.971217	0.974731	0.673019	0.244011	0.99758	0.897438	0.999255	0.999255	0.093773	0.0578891	0.817749	0.999909	0.979291	0.674118	0.994289	0.99917	0.166849	0.945188	0.0160602	0.36464	0.987185	0.868812	0.973852	0.999412	0.640142	0.823272	0.749788	0.792813	0.843142	0.599566	0.999592	0.949394	0.788704	0.969163	0.255091	0.230794	0.677338	0.104705	0.960432	0.429718	0.920015	0.999707	0.986761
AIDA	0.999737	0.989272	0.953809	0.872353	0.118274	0.944794	0.72473	0.999255	0.999255	0.754734	0.933435	0.953216	0.999909	0.975538	0.745632	0.999077	0.99917	0.733342	0.85703	0.392437	0.775512	0.987185	0.767085	0.978916	0.999412	0.79671	0.389536	0.543337	0.82262	0.969416	0.633057	0.999592	0.953363	0.543728	0.969163	0.717918	0.842379	0.951797	0.882015	0.989724	0.63565	0.95715	0.999707	0.965527
AIF1	0.999737	0.967567	0.953809	0.436903	0.773344	0.939415	0.858749	0.999255	0.999255	0.27847	0.0777148	0.954395	0.999909	0.862766	0.896322	0.994289	0.99917	0.362092	0.912821	0.0257035	0.278421	0.987185	0.783046	0.980156	0.999412	0.868064	0.795933	0.728975	0.811055	0.912874	0.699371	0.999592	0.968296	0.82138	0.969163	0.650473	0.495528	0.982104	0.321869	0.881641	0.528302	0.990085	0.999707	0.990784
AIFM1	0.999737	0.972601	0.953809	0.911029	0.609726	0.951465	0.77517	0.999255	0.999255	0.309941	0.153434	0.733599	0.999909	0.933516	0.862006	0.994369	0.99917	0.121638	0.836104	0.0303865	0.634777	0.987185	0.758719	0.973852	0.999412	0.719662	0.727084	0.557068	0.792813	0.843142	0.599566	0.999592	0.950154	0.63586	0.969163	0.145298	0.181945	0.723135	0.0535533	0.99953	0.847362	0.80811	0.999707	0.946068
AIFM2	0.999737	0.986659	0.99263	0.659	0.331015	0.93723	0.883975	0.999255	0.999255	0.978248	0.553948	0.741202	0.999909	0.868631	0.609386	0.998349	0.99917	0.61777	0.768673	0.958448	0.969716	0.987185	0.868812	0.999095	0.999412	0.777407	0.749462	0.780724	0.853984	0.965846	0.686591	0.999592	0.949394	0.603473	0.969163	0.564193	0.675446	0.923679	0.858627	0.997452	0.918926	0.988328	0.999707	0.946068
AIFM3	0.999737	0.959897	0.953809	0.386569	0.0973173	0.93723	0.865015	0.999255	0.999255	0.499201	0.703277	0.817749	0.999909	0.91002	0.9946	0.994289	0.99917	0.66797	0.704078	0.817622	0.867216	0.987185	0.811748	0.998121	0.999412	0.685491	0.592848	0.750256	0.919304	0.887931	0.96631	0.999592	0.951081	0.736136	0.969163	0.774315	0.962351	0.656493	0.805173	0.920304	0.877072	0.904572	0.999707	0.948591
AIG1	0.999737	0.986351	0.980207	0.722234	0.935885	0.942793	0.751469	0.999255	0.999255	0.850798	0.709947	0.994828	0.999909	0.992603	0.917431	0.994289	0.99917	0.726778	0.963834	0.968313	0.495559	0.987185	0.959448	0.980393	0.999412	0.974528	0.715759	0.982893	0.968753	0.86275	0.952	0.999592	0.96712	0.953897	0.969163	0.696455	0.855715	0.844216	0.977951	0.95415	0.388599	0.623405	0.999707	0.966174
AIM2	0.999737	0.961322	0.953809	0.896027	0.757065	0.93723	0.999839	0.999255	0.999255	0.586298	0.968239	0.85624	0.999909	0.995796	0.792192	0.998349	0.99917	0.913895	0.688191	0.543372	0.519895	0.987185	0.893129	0.973852	0.999412	0.640142	0.965285	0.865676	0.792813	0.843142	0.599566	0.999592	0.949394	0.920182	0.969163	0.845297	0.284081	0.951243	0.261845	0.998225	0.694012	0.217937	0.999707	0.768594
AIMP1	0.999737	0.959897	0.953809	0.376091	0.767188	0.93723	0.873113	0.999255	0.999255	0.240187	0.0557776	0.973118	0.999909	0.951683	0.750566	0.994289	0.99917	0.448753	0.735175	0.0115044	0.0360873	0.994703	0.992818	0.975306	0.999412	0.72405	0.700064	0.881825	0.985566	0.932143	0.906868	0.999592	0.971601	0.806862	0.981827	0.0108571	0.18512	0.879694	0.0426226	0.891846	0.491053	0.874443	0.999707	0.947875
AIMP2	0.999737	0.961322	0.988505	0.98543	0.547178	0.985963	0.77517	0.999255	0.999255	0.691817	0.739242	0.741202	0.999909	0.949761	0.86257	0.994289	0.999994	0.489018	0.98494	0.173015	0.509611	0.987185	0.893129	0.975306	0.999412	0.67755	0.989519	0.68197	0.793347	0.925212	0.607399	0.999592	0.949394	0.984333	0.969163	0.292653	0.91715	0.729218	0.30295	0.890924	0.912707	0.799869	0.999707	0.995877
AIP	0.999737	0.966477	0.992704	0.56615	0.866511	0.93723	0.820218	0.999255	0.999255	0.346736	0.477766	0.746226	0.999909	0.992792	0.777084	0.994289	0.99917	0.638894	0.959168	0.475318	0.697044	0.987185	0.84028	0.980156	0.999412	0.643388	0.614507	0.564489	0.792813	0.91978	0.622107	0.999592	0.949394	0.606582	0.986224	0.255251	0.292913	0.919891	0.0344735	0.981848	0.577826	0.995835	0.999707	0.997016
AJAP1	0.999737	0.99546	0.976553	0.799479	0.0620865	0.99926	0.894858	0.999255	0.999255	0.718229	0.372126	0.841395	0.999909	0.990556	0.942879	0.994289	0.99917	0.963113	0.981254	0.553949	0.504679	0.989643	0.913217	0.978916	0.999412	0.705743	0.960899	0.948629	0.924966	0.93402	0.980874	0.999592	0.949394	0.955889	0.99985	0.806985	0.356537	0.615146	0.104008	0.99648	0.680118	0.716688	0.999707	0.913504
AJM1	0.999737	0.9873	0.99263	0.418603	0.0488558	0.93723	0.995402	0.999255	0.999255	0.726366	0.457937	0.874002	0.999909	0.907516	0.95275	0.994289	0.999994	0.950637	0.680753	0.632913	0.250651	0.987185	0.699914	0.973852	0.999412	0.640142	0.389536	0.306896	0.792813	0.843142	0.599566	0.999592	0.949394	0.534954	0.969163	0.0860849	0.38027	0.942074	0.285638	0.915522	0.731467	0.56265	0.999707	0.899311
AK2	0.999737	0.989454	0.953809	0.872427	0.406861	0.941365	0.860742	0.999255	0.999255	0.531872	0.260446	0.958232	0.999909	0.926851	0.738456	0.994289	0.99917	0.48876	0.83121	0.118407	0.625733	0.98893	0.73413	0.984633	0.999412	0.936834	0.860421	0.573661	0.89156	0.843142	0.75616	0.999592	0.998533	0.961817	0.978917	0.0964194	0.274243	0.720391	0.153659	0.997452	0.954331	0.735584	0.999707	0.946068
AK3	0.999737	0.971619	0.953809	0.339297	0.193227	0.945132	0.864585	0.999255	0.999255	0.546953	0.124474	0.992308	0.999909	0.937866	0.711105	0.994443	0.99917	0.828604	0.747217	0.186629	0.0669026	0.987185	0.878295	0.980156	0.999412	0.855298	0.793815	0.866917	0.80561	0.890855	0.751262	0.999592	0.962248	0.877365	0.980839	0.135414	0.0837845	0.842887	0.0221918	0.952354	0.620666	0.924248	0.999707	0.928953
AK4	0.999737	0.959897	0.953809	0.88547	0.952069	0.93723	0.775146	0.999255	0.999255	0.741178	0.451829	0.832807	0.999909	0.975538	0.738456	0.996167	0.99917	0.729559	0.895587	0.972903	0.828423	0.987185	0.763273	0.978916	0.999412	0.93645	0.718223	0.72515	0.890603	0.843142	0.993361	0.999592	0.991212	0.99289	0.969163	0.115862	0.662447	0.658118	0.863247	0.966909	0.905671	0.978534	0.999707	0.984645
AK5	0.999737	0.981775	0.953809	0.362812	0.902294	0.961904	0.844758	0.999255	0.999255	0.453585	0.794718	0.847928	0.999909	0.831392	0.460615	0.999077	0.999433	0.580338	0.759329	0.289825	0.381248	0.987185	0.786328	0.977852	0.999412	0.790327	0.68039	0.668282	0.838137	0.843142	0.74221	0.999592	0.966769	0.661405	0.969163	0.163009	0.123422	0.831288	0.18416	0.936356	0.833946	0.993257	0.999707	0.975057
AK6	0.999737	0.959897	0.953809	0.448985	0.552622	0.93723	0.721014	0.999255	0.999255	0.0622183	0.0032565	0.958166	0.999909	0.891331	0.534548	0.994289	0.99917	0.0951099	0.760485	0.00150643	0.00461804	0.995202	0.758505	0.984633	0.999412	0.977284	0.880813	0.483448	0.855841	0.844781	0.834045	0.999592	0.96712	0.819361	0.969163	0.270623	0.00677387	0.911211	0.0028281	0.63281	0.0659568	0.973015	0.999707	0.992306
AK7	0.999737	0.959897	0.974731	0.970677	0.57763	0.997536	0.716879	0.999255	0.999255	0.571373	0.567736	0.817934	0.999909	0.987406	0.612531	0.995563	0.99917	0.665985	0.903256	0.0124569	0.703153	0.988228	0.891667	0.977852	0.999412	0.838032	0.983851	0.727415	0.943651	0.958979	0.871827	0.999592	0.968284	0.853895	0.987081	0.210428	0.586937	0.792526	0.894025	0.999505	0.893269	0.996106	0.999707	0.990784
AK9	0.999737	0.967431	0.979212	0.388005	0.949424	0.93723	0.994044	0.999255	0.999255	0.483251	0.56668	0.917286	0.999909	0.980657	0.751966	0.994289	0.99917	0.468027	0.733413	0.801691	0.636421	0.998491	0.972602	0.973852	0.999412	0.686003	0.886151	0.935954	0.975877	0.957118	0.805465	0.999592	0.949394	0.744856	0.980839	0.74683	0.169334	0.840683	0.676752	0.743093	0.329532	0.97989	0.999707	0.990788
AKAP1	0.999737	0.982871	0.977994	0.997618	0.731542	0.946178	0.917822	0.999255	0.999255	0.971988	0.584265	0.840805	0.999909	0.995999	0.793424	0.999077	0.99917	0.872806	0.8572	0.698582	0.881739	0.987185	0.9545	0.980156	0.999932	0.996948	0.954245	0.99875	0.881579	0.998291	0.763505	0.999592	0.990626	0.937636	0.995964	0.0205666	0.964806	0.777985	0.995567	0.986699	0.677686	0.629504	0.999707	0.946068
AKAP10	0.999737	0.961322	0.958466	0.643422	0.619053	0.93723	0.832832	0.999255	0.999255	0.220316	0.06278	0.801352	0.999909	0.995796	0.964298	0.994289	0.999669	0.249459	0.688191	0.344567	0.0230828	0.998491	0.73413	0.980156	0.999412	0.834558	0.748255	0.513876	0.996472	0.870727	0.994527	0.999592	0.96298	0.860827	0.969163	0.0577641	0.0211986	0.844424	0.026141	0.81113	0.0538783	0.750921	0.999707	0.928953
AKAP11	0.999737	0.981242	0.982174	0.926781	0.454643	0.97522	0.835141	0.999255	0.999255	0.554419	0.52271	0.834991	0.999909	0.995999	0.983582	0.999077	0.99917	0.740771	0.726405	0.816144	0.413037	0.987185	0.695106	0.978916	0.999412	0.640142	0.389536	0.322635	0.792813	0.843142	0.61618	0.999592	0.949394	0.631066	0.969163	0.414666	0.477447	0.968988	0.946969	0.940119	0.47923	0.895424	0.999707	0.977355
AKAP12	0.999737	0.959897	0.960454	0.512247	0.396586	0.961904	0.717303	0.999255	0.999255	0.310866	0.723141	0.994158	0.999909	0.975668	0.748528	0.999077	0.99917	0.180008	0.818004	0.169	0.550106	0.994703	0.985132	0.993539	0.999412	0.681245	0.958962	0.877214	0.958193	0.999165	0.920358	0.999592	0.949394	0.968113	0.983083	0.129983	0.786291	0.988328	0.918427	0.852136	0.910518	0.957017	0.999707	0.991044
AKAP13	0.999737	0.959897	0.973378	0.860733	0.530125	0.93723	0.716879	0.999255	0.999255	0.0663597	0.00330441	0.931157	0.999909	0.989322	0.726323	0.999077	0.999669	0.0788834	0.846413	0.00217456	0.0085202	0.988228	0.721635	0.980156	0.999412	0.801182	0.707958	0.405981	0.831984	0.843142	0.715248	0.999592	0.950154	0.662339	0.969163	0.557433	0.00452209	0.646262	0.00392395	0.856347	0.125751	0.976204	0.999707	0.990788
AKAP17A	0.999737	0.959897	0.953809	0.753147	0.150544	0.971005	0.872527	0.999255	0.999255	0.404494	0.238113	0.828352	0.999909	0.987129	0.971656	0.994289	0.99917	0.807656	0.956163	0.512883	0.197929	0.988228	0.933792	0.973852	0.999412	0.923506	0.974957	0.854837	0.969885	0.969637	0.886976	0.999592	0.99883	0.986688	0.981952	0.282201	0.54971	0.935352	0.364684	0.648696	0.0844778	0.599938	0.999707	0.779658
AKAP17A_1	0.999737	0.959897	0.953809	0.339297	0.523278	0.978779	0.870134	0.999255	0.999255	0.440935	0.197369	0.922125	0.999909	0.988969	0.993204	0.994289	0.51286	0.273146	0.824002	0.169678	0.26668	0.990172	0.859583	0.993539	0.999412	0.916823	0.983682	0.76677	0.868855	0.90308	0.953373	0.999592	0.989098	0.97959	0.969163	0.0343961	0.415119	0.956146	0.20288	0.604716	0.0563055	0.689755	0.999707	0.946068
AKAP3	0.999737	0.996652	0.983332	0.837007	0.259006	0.98389	0.841141	0.999255	0.999255	0.927231	0.825747	0.647546	0.999909	0.877688	0.979832	0.994289	0.99917	0.978262	0.754044	0.451783	0.997775	0.987185	0.889266	0.973852	0.999412	0.675721	0.879414	0.714808	0.792813	0.843142	0.618434	0.999592	0.949394	0.72028	0.969163	0.467462	0.733287	0.913474	0.945262	0.989724	0.464364	0.934359	0.999707	0.995877
AKAP5	0.999737	0.972601	0.97549	0.586414	0.880016	0.992161	0.9668	0.999255	0.999255	0.000355411	0.0141446	0.201929	0.999909	0.652247	0.451999	0.994289	0.99917	0.0390262	0.680753	0.00506237	0.0509882	0.987185	0.848025	0.973852	0.999412	0.640142	0.700584	0.437344	0.792813	0.926637	0.599566	0.999592	0.949394	0.742916	0.969163	0.247867	0.00387185	0.628423	0.000246415	0.776607	0.034181	0.758164	0.999707	0.970072
AKAP6	0.999737	0.959897	0.99263	0.892056	0.822299	0.93723	0.744711	0.999255	0.999255	0.317139	0.246136	0.849256	0.999909	0.909951	0.546407	0.994289	0.99917	0.749405	0.87198	0.134541	0.0741021	0.987185	0.695106	0.973852	0.999412	0.659843	0.673911	0.423912	0.799727	0.843142	0.748921	0.999592	0.949394	0.618735	0.969163	0.938975	0.20008	0.705423	0.0153578	0.962057	0.139533	0.799773	0.999707	0.977171
AKAP7	0.999737	0.971226	0.953809	0.982962	0.437147	0.93723	0.784457	0.999255	0.999255	0.447625	0.415783	0.716622	0.999909	0.992603	0.677143	0.999077	0.99917	0.361885	0.96955	0.0223896	0.6318	0.987185	0.755683	0.973852	0.999412	0.680621	0.917596	0.519764	0.792813	0.843142	0.604534	0.999592	0.949394	0.987163	0.969163	0.704727	0.603213	0.990696	0.591331	0.996534	0.967938	0.984878	0.999707	0.990784
AKAP8	0.999737	0.971619	0.954473	0.955149	0.84004	0.972304	0.986161	0.999255	0.999255	0.780126	0.255605	0.995425	0.999909	0.958034	0.641391	0.999077	0.99917	0.453463	0.879046	0.094101	0.850019	0.994703	0.986183	0.973852	0.999412	0.847453	0.960411	0.935417	0.932808	0.954028	0.747296	0.999592	0.970366	0.99395	0.969163	0.0299501	0.822066	0.931467	0.618471	0.96117	0.90008	0.789573	0.999707	0.965377
AKAP8L	0.999737	0.971619	0.953809	0.878166	0.160347	0.93723	0.866698	0.999255	0.999255	0.100586	0.0123931	0.918538	0.999909	0.878715	0.534548	0.994289	0.99917	0.498007	0.889621	0.206161	0.138783	0.987185	0.908466	0.980156	0.999412	0.959519	0.958558	0.922606	0.975877	0.998842	0.969508	0.999592	0.989098	0.896161	0.982996	0.339363	0.0114055	0.456314	0.044345	0.890924	0.210844	0.977986	0.999707	0.996363
AKAP9	0.999737	0.986351	0.995255	0.509349	0.59832	0.93723	0.721014	0.999255	0.999255	0.307419	0.243193	0.942185	0.999909	0.998232	0.621886	0.994289	0.99917	0.388803	0.685055	0.995703	0.303714	0.987185	0.811748	0.973852	0.999412	0.657911	0.455184	0.504923	0.838804	0.845779	0.637332	0.999592	0.949394	0.537176	0.969163	0.98162	0.0781563	0.738741	0.476779	0.823439	0.162141	0.96297	0.999707	0.990788
AKIP1	0.999737	0.971619	0.986523	0.673363	0.386696	0.93723	0.716879	0.999255	0.999255	0.537845	0.228647	0.964046	0.999909	0.975538	0.523882	0.994289	0.99917	0.659081	0.668091	0.668776	0.0400968	0.988228	0.889266	0.980156	0.999412	0.966073	0.516995	0.445789	0.984885	0.962736	0.917162	0.999592	0.964724	0.540396	0.969163	0.0476266	0.11594	0.929501	0.256047	0.728476	0.184243	0.392541	0.999707	0.872617
AKIRIN1	0.999737	0.974867	0.953809	0.571642	0.175023	0.983692	0.736725	0.999255	0.999255	0.847145	0.933435	0.833933	0.999909	0.708613	0.710296	0.994289	0.99917	0.9823	0.91483	0.80164	0.850224	0.987185	0.875853	0.995931	0.999412	0.784203	0.624517	0.635707	0.816099	0.926483	0.899644	0.999609	0.950396	0.953897	0.987081	0.76803	0.718128	0.988582	0.404778	0.96117	0.893887	0.877139	0.999707	0.970072
AKIRIN2	0.999737	0.972601	0.996211	0.879863	0.0269787	0.983282	0.774743	0.999255	0.999255	0.964711	0.692431	0.837985	0.999909	0.987129	0.942677	0.994289	0.99917	0.923914	0.8997	0.77836	0.843414	0.987185	0.738582	0.973852	0.999412	0.748106	0.795799	0.487258	0.792813	0.843142	0.599566	0.999592	0.964724	0.573958	0.969163	0.154226	0.548521	0.63321	0.346212	0.953949	0.974504	0.445972	0.999707	0.946068
AKNA	0.999737	0.959897	0.953809	0.472506	0.0513237	0.93723	0.724747	0.999255	0.999255	0.367088	0.0876729	0.929903	0.999909	0.958034	0.746081	0.994289	0.99917	0.486446	0.859402	0.20921	0.115283	0.987185	0.970003	0.984633	0.999412	0.78026	0.977389	0.996954	0.924393	0.962736	0.860382	0.999592	0.978538	0.981991	0.99985	0.419499	0.394194	0.940392	0.492267	0.936602	0.483085	0.867091	0.999707	0.969092
AKR1A1	0.999737	0.985486	0.988749	0.979394	0.0740219	0.957588	0.732269	0.999255	0.999255	0.285246	0.10582	0.873485	0.999909	0.975538	0.545193	0.999077	0.99917	0.209748	0.882909	0.19377	0.17229	0.989643	0.783046	0.980156	0.999412	0.891439	0.686097	0.50341	0.835507	0.843142	0.784668	0.999592	0.959603	0.601708	0.969163	0.239712	0.28073	0.896945	0.289213	0.734525	0.158444	0.894674	0.999707	0.988721
AKR1B1	0.999737	0.971912	0.953809	0.895704	0.83707	0.93723	0.960759	0.999255	0.999255	0.48113	0.504482	0.908042	0.999909	0.855536	0.460615	0.999077	0.99917	0.691971	0.821298	0.907445	0.472026	0.993634	0.912933	0.977852	0.999412	0.956621	0.978419	0.904957	0.988729	0.970437	0.981295	0.999592	0.982954	0.857575	0.995173	0.458676	0.347886	0.919213	0.320727	0.867892	0.302708	0.695626	0.999707	0.928953
AKR1C1	0.999737	0.979193	0.96178	0.977891	0.448299	0.991536	0.832018	0.999255	0.999255	0.0441096	0.115241	0.93024	0.999909	0.998232	0.675182	0.994289	0.99917	0.373011	0.912821	0.020214	0.315958	0.996944	0.967658	0.988625	0.999412	0.905054	0.986957	0.95102	0.939828	0.868497	0.980874	0.999592	0.950901	0.863308	0.980839	0.971642	0.210428	0.616128	0.0479299	0.971908	0.945683	0.684735	0.999707	0.965377
AKR1C3	0.999737	0.974285	0.996887	0.985652	0.271865	0.957856	0.936169	0.999255	0.999255	0.0441096	0.500884	0.741202	0.999909	0.982129	0.909393	0.994289	0.99917	0.340765	0.794823	0.160124	0.180729	0.994703	0.919351	0.978916	0.999412	0.954354	0.998897	0.733518	0.984885	0.977544	0.973293	0.999592	0.999958	0.897458	0.995964	0.343209	0.0557473	0.969413	0.0805919	0.799224	0.0886416	0.0743262	0.999707	0.913504
AKR1E2	0.999737	0.994252	0.980207	0.860063	0.724089	0.972304	0.878725	0.999255	0.999255	0.159089	0.259356	0.734092	0.999909	0.999008	0.980958	0.994289	0.99917	0.166188	0.982078	0.0646371	0.55929	0.987185	0.74687	0.973852	0.999412	0.640142	0.700584	0.403868	0.792813	0.843142	0.614402	0.999592	0.949394	0.603473	0.969163	0.988745	0.243578	0.974262	0.209353	0.932851	0.830433	0.735901	0.999707	0.993821
AKR7A2	0.999737	0.972601	0.953809	0.643422	0.148588	0.941365	0.734669	0.999255	0.999255	0.836625	0.956565	0.942185	0.999909	0.989322	0.855953	0.994289	0.99917	0.747105	0.685055	0.905419	0.410165	0.998491	0.958576	0.978916	0.999412	0.997553	0.86742	0.968524	0.948782	0.996332	0.934714	0.999592	0.995071	0.955635	0.985862	0.148103	0.828426	0.973778	0.806985	0.986699	0.872505	0.584803	0.999707	0.928953
AKT1	0.999737	0.959897	0.980207	0.568642	0.986999	0.93723	0.997879	0.999255	0.999255	0.160271	0.0729533	0.861691	0.999909	0.979788	0.979832	0.999077	0.99917	0.215035	0.912238	0.00355711	0.0564778	0.987185	0.962812	0.973852	0.999412	0.789335	0.977389	0.872889	0.922876	0.968679	0.80273	0.999592	0.95038	0.925013	0.999159	0.805573	0.131562	0.88163	0.0763625	0.896679	0.429646	0.976864	0.999707	0.966174
AKT1S1	0.999737	0.959897	0.953809	0.608765	0.281726	0.957856	0.976663	0.999255	0.999255	0.541184	0.13867	0.954323	0.999909	0.975652	0.902674	0.999077	0.99917	0.179497	0.970692	0.0337593	0.411717	0.987185	0.721635	0.980156	0.999412	0.640142	0.483621	0.328736	0.792813	0.843142	0.602728	0.999592	0.949394	0.613545	0.969163	0.701091	0.0663529	0.777985	0.0899761	0.839269	0.351623	0.991041	0.999707	0.951795
AKT2	0.999737	0.959897	0.953809	0.623902	0.814801	0.938301	0.77517	0.999255	0.999255	0.566059	0.443263	0.871934	0.999909	0.869599	0.683866	0.994289	0.99917	0.566254	0.985384	0.161323	0.276872	0.994703	0.975325	0.980156	0.999412	0.923541	0.949298	0.975895	0.965303	0.977021	0.910538	0.999592	0.99883	0.964182	0.995964	0.953815	0.393178	0.95177	0.180997	0.884213	0.676843	0.949939	0.999707	0.990788
AKT3	0.999737	0.961322	0.953809	0.329115	0.973634	0.93723	0.928563	0.999255	0.999255	0.816957	0.641783	0.933321	0.999909	0.977462	0.952524	0.999077	0.99917	0.937972	0.988455	0.0495978	0.171855	0.989643	0.735384	0.975306	0.999412	0.946695	0.981542	0.572904	0.935371	0.843142	0.973683	0.999592	0.972633	0.999168	0.969163	0.000989245	0.802847	0.955188	0.406992	0.96117	0.711933	0.78798	0.999707	0.928953
AKT3-IT1	0.999737	0.966477	0.991758	0.919126	0.905706	0.93723	0.718398	0.999255	0.999255	0.626448	0.472178	0.915695	0.999909	0.997305	0.765274	0.999077	0.99917	0.853192	0.983707	0.286374	0.661807	0.990284	0.714485	0.981865	0.999412	0.946695	0.975899	0.748181	0.916361	0.843142	0.88837	0.999592	0.98264	0.986219	0.969163	0.81208	0.386812	0.697127	0.126757	0.915522	0.777152	0.973898	0.999707	0.990788
AKTIP	0.999737	0.972601	0.953809	0.967579	0.0529927	0.93723	0.716879	0.999255	0.999255	0.356182	0.244991	0.729818	0.999909	0.325332	0.451999	0.994289	0.99917	0.334935	0.831069	0.203362	0.168246	0.987185	0.963763	0.980156	0.999412	0.839147	0.94781	0.963498	0.891697	0.950747	0.858265	0.999592	0.966769	0.903664	0.995964	0.8777	0.212063	0.883738	0.148861	0.787567	0.282462	0.957017	0.999707	0.988827
ALAD	0.999737	0.959897	0.99263	0.992863	0.436013	0.94445	0.903965	0.999255	0.999255	0.232526	0.162129	0.719078	0.999909	0.768601	0.525837	0.994289	0.99917	0.207784	0.987497	0.123917	0.281456	0.987185	0.89867	0.973852	0.999412	0.908064	0.849223	0.665006	0.82262	0.99446	0.600792	0.999592	0.950901	0.680602	0.978041	0.443293	0.147746	0.615146	0.0290273	0.960432	0.599799	0.613888	0.999707	0.965732
ALAS1	0.999737	0.959897	0.953809	0.394152	0.785805	0.93723	0.721014	0.999255	0.999255	0.178483	0.0225286	0.907591	0.999909	0.923283	0.778688	0.994289	0.99917	0.404994	0.826577	0.0591606	0.0214199	0.988228	0.71069	0.973852	0.999412	0.711182	0.896014	0.692352	0.926129	0.843142	0.702017	0.999592	0.950154	0.790334	0.969163	0.794519	0.155775	0.581554	0.164998	0.944982	0.572284	0.784075	0.999707	0.966174
ALAS2	0.999737	0.959897	0.960454	0.940979	0.163567	0.93723	0.808996	0.999255	0.999255	0.258283	0.223622	0.942185	0.999909	0.928591	0.620528	0.994289	0.99917	0.346366	0.954386	0.130746	0.952113	0.987185	0.869042	0.980156	0.999412	0.745264	0.918897	0.998288	0.83365	0.972005	0.742245	0.999592	0.949394	0.905257	0.987081	0.503606	0.656975	0.735436	0.461395	0.966821	0.981023	0.795222	0.999707	0.983832
ALCAM	0.999737	0.961322	0.953809	0.915513	0.364926	0.93723	0.990508	0.999255	0.999255	0.0955048	0.132279	0.938904	0.999909	0.968306	0.841725	0.994289	0.99917	0.168458	0.865036	0.0491029	0.0386729	0.987185	0.695106	0.99773	0.999412	0.685491	0.39494	0.304808	0.793	0.843142	0.90417	0.999592	0.949394	0.597169	0.969163	0.31496	0.0636875	0.943804	0.0757775	0.618852	0.223214	0.826639	0.999707	0.972041
ALDH16A1	0.999737	0.959897	0.953809	0.874164	0.83819	0.93723	0.822418	0.999255	0.999255	0.701151	0.829732	0.793239	0.999909	0.949539	0.825241	0.994289	0.999994	0.980122	0.685055	0.745455	0.433152	0.987185	0.992762	0.973852	0.999412	0.686264	0.779	0.935223	0.883049	0.97458	0.745846	0.999592	0.949394	0.863308	0.983083	0.0328114	0.312578	0.962429	0.37124	0.983213	0.644439	0.462662	0.999707	0.928953
ALDH18A1	0.999737	0.973307	0.953809	0.979394	0.146214	0.96026	0.941376	0.999255	0.999255	0.819959	0.190518	0.736632	0.999909	0.97942	0.693044	0.994289	0.99917	0.875525	0.954971	0.0716847	0.521794	0.987185	0.844873	0.973852	0.999412	0.762942	0.890879	0.814059	0.792813	0.86275	0.599566	0.999592	0.950154	0.951911	0.969163	0.303113	0.299437	0.849305	0.24755	0.995913	0.762235	0.760749	0.999707	0.928953
ALDH1A1	0.999737	0.959897	0.956056	0.989154	0.418712	0.991536	0.762816	0.999255	0.999255	0.0820303	0.032001	0.719078	0.999909	0.961604	0.883947	0.999077	0.99917	0.111081	0.944466	0.0069561	0.0810881	0.987185	0.714839	0.978916	0.999412	0.675721	0.572465	0.377513	0.792813	0.843142	0.600792	0.999592	0.949394	0.559789	0.969163	0.26867	0.0328469	0.574114	0.000692378	0.916294	0.378343	0.97755	0.999707	0.966174
ALDH1A3-AS1	0.999737	0.959897	0.953809	0.867865	0.341689	0.991536	0.731894	0.999255	0.999255	0.958438	0.877516	0.60532	0.999909	0.868631	0.92863	0.994289	0.99917	0.807656	0.84564	0.633237	0.881334	0.987185	0.908928	0.975306	0.999412	0.902776	0.695553	0.863366	0.793347	0.946798	0.712163	0.999592	0.950154	0.781759	0.969163	0.251913	0.985892	0.979687	0.909807	0.898548	0.682895	0.894689	0.999707	0.965732
ALDH1B1	0.999737	0.97649	0.964723	0.904821	0.0702187	0.942793	0.729095	0.999255	0.999255	0.630321	0.582207	0.394874	0.999909	0.878715	0.97865	0.994289	0.99917	0.993902	0.668091	0.126765	0.292674	0.990028	0.921109	0.999567	0.999412	0.99078	0.827833	0.750256	0.919304	0.905534	0.940748	0.999592	0.950154	0.787715	0.969163	0.0372308	0.665048	0.928029	0.95569	0.867892	0.313451	0.628882	0.999707	0.922877
ALDH2	0.999737	0.961322	0.97549	0.652912	0.0872465	0.93723	0.844953	0.999255	0.999255	0.0998493	0.132922	0.686999	0.999909	0.884523	0.958418	0.994289	0.99917	0.127897	0.997231	0.00675591	0.0805706	0.987185	0.83628	0.980156	0.999412	0.904033	0.978937	0.662136	0.88688	0.966901	0.994083	0.999592	0.967451	0.940116	0.977766	0.0541242	0.104722	0.951797	0.0900011	0.996534	0.474081	0.989208	0.999707	0.966174
ALDH3A2	0.999737	0.986659	0.953809	0.952878	0.290562	0.97522	0.924349	0.999255	0.999255	0.9524	0.464415	0.761419	0.999909	0.995999	0.833819	0.994289	0.99917	0.453183	0.780082	0.151129	0.98566	0.987185	0.71069	0.981865	0.999412	0.686481	0.727084	0.436236	0.793	0.843142	0.656957	0.999592	0.950154	0.806862	0.969163	0.224309	0.836548	0.970997	0.44367	0.976963	0.946536	0.797315	0.999707	0.946068
ALDH3B1	0.999737	0.961322	0.963662	0.561083	0.0849135	0.93723	0.724833	0.999255	0.999255	0.510414	0.262214	0.854319	0.999909	0.916199	0.676538	0.994289	0.999994	0.411602	0.972466	0.0135148	0.109728	0.987185	0.797258	0.973852	0.999412	0.640142	0.828279	0.9523	0.792813	0.907685	0.607399	0.999592	0.949394	0.695598	0.969163	0.385651	0.463266	0.9979	0.426099	0.95741	0.803724	0.891366	0.999707	0.969092
ALDH4A1	0.999737	0.982871	0.953809	0.537735	0.911634	0.95694	0.97765	0.99955	0.99955	0.690103	0.545449	0.739612	0.999909	0.907516	0.863811	0.994289	0.99917	0.550548	0.97344	0.114847	0.763651	0.991431	0.837638	0.995716	0.999412	0.924396	0.924452	0.857995	0.980551	0.859689	0.966693	0.999592	0.992079	0.955976	0.986216	0.789092	0.883875	0.697127	0.755294	0.986699	0.906091	0.711826	0.999707	0.990784
ALDH5A1	0.999737	0.993873	0.953809	0.503711	0.386288	0.964786	0.724208	0.999255	0.999255	0.905163	0.646052	0.897156	0.999909	0.961604	0.788745	0.994289	0.99917	0.970314	0.759329	0.803379	0.169978	0.987185	0.74687	0.991718	0.999412	0.970069	0.453138	0.557568	0.793347	0.950844	0.832689	0.999592	0.991662	0.717966	0.969163	0.514301	0.715796	0.921802	0.514308	0.976963	0.644643	0.963548	0.999707	0.970072
ALDH6A1	0.999737	0.983677	0.965739	0.860063	0.354714	0.93723	0.933204	0.999255	0.999255	0.579568	0.247383	0.725886	0.999909	0.909951	0.956244	0.994289	0.99917	0.267723	0.861488	0.0109378	0.330223	0.987185	0.74687	0.973852	0.999412	0.731755	0.7159	0.538056	0.792813	0.843142	0.600895	0.999592	0.950154	0.706018	0.969163	0.565432	0.306069	0.928185	0.103098	0.976028	0.779786	0.534793	0.999707	0.928953
ALDH7A1	0.999737	0.959897	0.953809	0.444258	0.906568	0.946178	0.970327	0.999255	0.999255	0.424251	0.431573	0.953332	0.999909	0.996993	0.769688	0.994289	0.99917	0.651895	0.78445	0.654549	0.658087	0.987185	0.871137	0.973852	0.999412	0.704873	0.748613	0.70049	0.792813	0.843142	0.609959	0.999592	0.949394	0.613938	0.969163	0.667381	0.585216	0.919582	0.778808	0.46657	0.545286	0.974466	0.999707	0.990784
ALDH8A1	0.999737	0.986659	0.964723	0.96958	0.998726	0.993414	0.837106	0.999255	0.999255	0.813114	0.879115	0.889709	0.999909	0.968115	0.878004	0.998349	0.99917	0.984919	0.972571	0.404658	0.496955	0.988228	0.893129	0.980156	0.999412	0.847897	0.925506	0.863366	0.884092	0.850762	0.993361	0.999592	0.95038	0.925763	0.969163	0.165461	0.677358	0.996595	0.385157	0.991605	0.446029	0.979056	0.999707	0.995808
ALDH9A1	0.999737	0.961322	0.953809	0.921932	0.504482	0.93723	0.984791	0.999255	0.999255	0.41274	0.154872	0.860849	0.999909	0.989322	0.681398	0.999077	0.99917	0.215707	0.953068	0.012628	0.203544	0.989643	0.754128	0.975306	0.999412	0.905828	0.461064	0.438553	0.90332	0.868497	0.805587	0.999592	0.989509	0.665225	0.969163	0.811444	0.149911	0.901149	0.06614	0.917909	0.531243	0.930435	0.999707	0.991462
ALDOA	0.999737	0.961322	0.974731	0.727164	0.0369877	0.991536	0.845065	0.999255	0.999255	0.76302	0.42387	0.741646	0.999909	0.985142	0.957088	0.999077	0.99917	0.547861	0.994571	0.728862	0.959608	0.987185	0.695106	0.973852	0.999412	0.640142	0.523825	0.382924	0.792813	0.843142	0.599566	0.999592	0.949394	0.601708	0.969163	0.473081	0.339643	0.947518	0.66811	0.95741	0.802975	0.907752	0.999707	0.965377
ALDOC	0.999737	0.995906	0.999013	0.636086	0.53419	0.93723	0.999928	0.999255	0.999255	0.764521	0.377544	0.908042	0.999909	0.961604	0.840866	0.999077	0.99917	0.772967	0.963509	0.489422	0.652411	0.997635	0.941999	0.979163	0.999412	0.736041	0.859091	0.743092	0.985703	0.991434	0.990618	0.999592	0.950901	0.856684	0.969163	0.672055	0.694275	0.988891	0.813399	0.888701	0.945683	0.97989	0.999707	0.984807
ALG1	0.999737	0.978839	0.953809	0.979326	0.185693	0.984546	0.850832	0.999255	0.999255	0.421554	0.91563	0.834991	0.999909	0.989857	0.674741	0.994289	0.99917	0.89941	0.717739	0.754184	0.718771	0.987185	0.882185	0.993539	0.999412	0.892827	0.890879	0.818049	0.965954	0.920584	0.879797	0.999592	0.964724	0.905475	0.991919	0.200894	0.992991	0.852206	0.982027	0.827107	0.44399	0.582843	0.999707	0.928953
ALG10	0.999737	0.99546	0.953809	0.862227	0.180523	0.949728	0.926769	0.999255	0.999255	0.805691	0.538285	0.861691	0.999909	0.987129	0.647342	0.999077	0.99917	0.910877	0.976567	0.694773	0.560063	0.987185	0.71762	0.980156	0.999412	0.664293	0.458954	0.502692	0.819864	0.950397	0.663521	0.999592	0.949394	0.793754	0.980839	0.834762	0.496786	0.767075	0.581707	0.979349	0.699788	0.936298	0.999707	0.997444
ALG10B	0.999737	0.986351	0.953809	0.94133	0.0713815	0.939268	0.716879	0.999255	0.999255	0.131749	0.113773	0.94049	0.999909	0.923283	0.50808	0.999077	0.99917	0.325922	0.706573	0.391026	0.134192	0.987185	0.769492	0.998509	0.999412	0.72405	0.595617	0.590409	0.91214	0.930894	0.838353	0.999592	0.953649	0.940116	0.981821	0.911983	0.173095	0.615146	0.0715467	0.855346	0.377741	0.912947	0.999707	0.996363
ALG11	0.999737	0.974636	0.999879	0.650343	0.120969	0.95694	0.770019	0.999255	0.999255	0.611194	0.436723	0.860849	0.999909	0.987129	0.639551	0.994289	0.99917	0.753227	0.972466	0.433678	0.52548	0.988228	0.959704	0.978916	0.999412	0.968112	0.869466	0.795375	0.916804	0.875221	0.970731	0.999592	0.981065	0.960246	0.969163	0.404173	0.73615	0.990408	0.663799	0.96904	0.992271	0.900056	0.999707	0.994866
ALG12	0.999737	0.959897	0.999879	0.641289	0.610725	0.93723	0.913845	0.999255	0.999255	0.552565	0.596734	0.986955	0.999909	0.967869	0.957088	0.994289	0.99917	0.735058	0.953877	0.0826751	0.780538	0.987185	0.970196	0.973852	0.999412	0.954677	0.877477	0.940452	0.837213	0.994316	0.743177	0.999592	0.951081	0.982525	0.988021	0.774528	0.613532	0.983315	0.753899	0.983213	0.859918	0.988214	0.999707	0.990784
ALG13	0.999737	0.986351	0.985167	0.96697	0.705901	0.972304	0.808996	0.999255	0.999255	0.99528	0.874775	0.907596	0.999909	0.989322	0.80385	0.998104	0.99917	0.798258	0.832248	0.297241	0.713924	0.989643	0.714485	0.980156	0.999412	0.73626	0.718946	0.601365	0.942738	0.843142	0.669381	0.999592	0.949394	0.724194	0.969163	0.329319	0.999136	0.785784	0.66178	0.981797	0.799264	0.913692	0.999707	0.990788
ALG14	0.999737	0.959897	0.956056	0.991219	0.998374	0.93723	0.735137	0.999255	0.999255	0.0751945	0.00604383	0.848665	0.999909	0.993638	0.605831	0.994289	0.99917	0.162265	0.895587	0.0556144	0.0224951	0.990172	0.842631	0.980393	0.999412	0.919494	0.836264	0.669574	0.847751	0.974767	0.845207	0.999592	0.972633	0.913932	0.980839	0.134261	0.0060137	0.665354	0.000508874	0.818188	0.0617751	0.78002	0.999707	0.977355
ALG1L2	0.999737	0.975879	0.956731	0.839312	0.421353	0.93723	0.924349	0.999255	0.999255	0.835329	0.967643	0.97983	0.999909	0.980657	0.757822	0.999077	0.99917	0.679476	0.980637	0.789845	0.781062	0.987185	0.953714	0.984633	0.999412	0.956317	0.880813	0.946402	0.940896	0.987382	0.917903	0.999592	0.989491	0.862763	0.987081	0.311575	0.998854	0.913474	0.999258	0.575046	0.0563055	0.591703	0.999707	0.726586
ALG1L9P	0.999737	0.977882	0.958466	0.840773	0.945821	0.93723	0.755245	0.999255	0.999255	0.267282	0.28299	0.96969	0.999909	0.989322	0.786401	0.999077	0.99917	0.150391	0.771443	0.110905	0.16594	0.987185	0.90421	0.973852	0.999412	0.924133	0.864204	0.939043	0.866124	0.981333	0.926797	0.999592	0.965211	0.921017	0.991919	0.0735573	0.344936	0.878658	0.0823955	0.945724	0.534906	0.779138	0.999707	0.965377
ALG2	0.999737	0.978839	0.953809	0.470539	0.485299	0.93723	0.743647	0.999255	0.999255	0.703297	0.403069	0.833265	0.999909	0.980657	0.637222	0.994289	0.99917	0.648728	0.805935	0.388784	0.0876725	0.988228	0.894479	0.980156	0.999412	0.837656	0.978937	0.95162	0.890603	0.935859	0.834673	0.999592	0.981975	0.788123	0.982996	0.00489004	0.264862	0.926649	0.327007	0.947462	0.608192	0.894376	0.999707	0.946068
ALG3	0.999737	0.959897	0.953809	0.963621	0.877462	0.955387	0.716879	0.999255	0.999255	0.369751	0.168758	0.840805	0.999909	0.958034	0.804793	0.994289	0.99917	0.254742	0.688191	0.104858	0.245665	0.987185	0.71069	0.973852	0.999412	0.640142	0.39494	0.366677	0.792813	0.843142	0.599566	0.999592	0.949394	0.534954	0.969163	0.901087	0.0087937	0.533779	0.0342164	0.857001	0.336941	0.822857	0.999707	0.970072
ALG5	0.999737	0.959897	0.953809	0.529218	0.442812	0.93723	0.716879	0.999255	0.999255	0.0259821	0.0028014	0.940119	0.999909	0.933516	0.533668	0.994289	0.99917	0.057706	0.688191	0.00150643	0.00258264	0.987185	0.824989	0.980156	0.999412	0.89197	0.764921	0.532104	0.792813	0.893989	0.654317	0.999592	0.950154	0.713739	0.969163	0.157944	0.00326385	0.71532	0.00163357	0.674039	0.0761867	0.899235	0.999707	0.965377
ALG6	0.999737	0.971619	0.953809	0.963621	0.382805	0.961904	0.844758	0.999255	0.999255	0.201168	0.0328631	0.913946	0.999909	0.961604	0.747121	0.994289	0.99917	0.215913	0.8572	0.0514947	0.196233	0.987185	0.840988	0.978349	0.999412	0.766899	0.752698	0.901539	0.954427	0.925833	0.899535	0.999592	0.949394	0.945518	0.983083	0.203215	0.141921	0.658118	0.0594519	0.841716	0.561681	0.972008	0.999707	0.9868
ALG8	0.999737	0.961322	0.963745	0.952727	0.0552674	0.945154	0.716879	0.999255	0.999255	0.0960738	0.0579028	0.977157	0.999909	0.928591	0.646286	0.994289	0.99917	0.167934	0.685055	0.537709	0.199267	0.987185	0.85452	0.973852	0.999412	0.951649	0.889695	0.564489	0.979894	0.843142	0.888275	0.999592	0.964166	0.851207	0.969163	0.978416	0.0516101	0.800972	0.598575	0.797573	0.414801	0.735634	0.999707	0.959155
ALG9	0.999737	0.997184	0.983046	0.860063	0.588744	0.985185	0.87771	0.999255	0.999255	0.339872	0.110459	0.928222	0.999909	0.990078	0.994284	0.999077	0.999994	0.429655	0.805935	0.184831	0.127616	0.987185	0.990645	0.978916	0.999412	0.877594	0.926744	0.886653	0.924393	0.933308	0.816126	0.999592	0.966775	0.945471	0.988192	0.471091	0.103828	0.774175	0.241557	0.853565	0.487093	0.80012	0.999707	0.993821
ALKBH1	0.999737	0.99546	0.953809	0.830459	0.394676	0.9457	0.734177	0.999255	0.999255	0.508153	0.861548	0.828082	0.999909	0.987129	0.664871	0.994289	0.99917	0.794614	0.76285	0.670879	0.832273	0.989157	0.950774	0.980156	0.999412	0.986602	0.973746	0.930165	0.975877	0.946845	0.984193	0.999592	0.981622	0.925961	0.996964	0.239588	0.8048	0.95845	0.645387	0.965433	0.787921	0.951591	0.999707	0.984645
ALKBH2	0.999737	0.981578	0.953809	0.384172	0.862109	0.93723	0.716879	0.999255	0.999255	0.095048	0.0392476	0.844592	0.999909	0.840661	0.46572	0.994289	0.99917	0.111776	0.637787	0.018895	0.0181929	0.991431	0.764126	0.979163	0.999412	0.998856	0.953625	0.704886	0.992988	0.927526	0.999434	0.999592	0.990626	0.934537	0.992598	0.0012131	0.0169765	0.977468	0.00415016	0.880816	0.13534	0.628821	0.999707	0.946068
ALKBH3	0.999737	0.959897	0.953809	0.470304	0.240124	0.93723	0.721014	0.999255	0.999255	0.162955	0.127639	0.893602	0.999909	0.970309	0.639551	0.994289	0.99917	0.322591	0.688191	0.054186	0.0335982	0.991266	0.991405	0.973852	0.999412	0.958313	0.847557	0.967197	0.966608	0.942544	0.777111	0.999592	0.981225	0.88483	0.991726	0.071776	0.146015	0.896265	0.107704	0.83962	0.533556	0.589645	0.999707	0.849451
ALKBH4	0.999737	0.962061	0.987905	0.807876	0.679269	0.93723	0.716879	0.999255	0.999255	0.318096	0.225946	0.833481	0.999909	0.99306	0.650232	0.998943	0.99917	0.377726	0.681977	0.703394	0.172566	0.987185	0.952579	0.980156	0.999412	0.801182	0.829123	0.969722	0.851143	0.998223	0.873204	0.999592	0.949394	0.914003	0.997321	0.0816581	0.327333	0.939453	0.531042	0.879941	0.402791	0.549844	0.999707	0.928953
ALKBH5	0.999737	0.959897	0.958466	0.973392	0.455048	0.948519	0.999808	0.999255	0.999255	0.376823	0.160995	0.848066	0.999909	0.997305	0.9946	0.994289	0.99917	0.312128	0.948274	0.0148639	0.381251	0.987185	0.763532	0.980156	0.999412	0.780211	0.80444	0.58175	0.792813	0.852514	0.602728	0.999592	0.96298	0.863308	0.969163	0.335913	0.343061	0.846603	0.0487938	0.995913	0.728891	0.871178	0.999707	0.983832
ALKBH6	0.999737	0.974867	0.953809	0.963621	0.929815	0.93723	0.739411	0.999255	0.999255	0.279294	0.0568649	0.994828	0.999909	0.992792	0.997796	0.994289	0.99917	0.467888	0.708485	0.351737	0.343384	0.987185	0.695106	0.980393	0.999412	0.663671	0.389536	0.301866	0.792813	0.843142	0.599566	0.999592	0.949394	0.534954	0.969163	0.258937	0.180305	0.884005	0.0393333	0.966631	0.194082	0.733266	0.999707	0.984807
ALKBH7	0.999737	0.959897	0.976553	0.854204	0.224956	0.93723	0.718273	0.999255	0.999255	0.0751945	0.018524	0.976232	0.999909	0.989322	0.8272	0.994289	0.99917	0.151293	0.685055	0.0170566	0.0203838	0.987185	0.822646	0.973852	0.999412	0.640142	0.475423	0.45967	0.792813	0.843142	0.599566	0.999592	0.949394	0.534954	0.969163	0.10489	0.00713322	0.588299	0.00207309	0.776607	0.227969	0.889008	0.999707	0.965377
ALKBH8	0.999737	0.995906	0.953809	0.475148	0.179261	0.943166	0.986546	0.999255	0.999255	0.639721	0.512846	0.728266	0.999909	0.997305	0.945426	0.994289	0.99917	0.656688	0.954726	0.872561	0.961504	0.987185	0.736116	0.973852	0.999412	0.640142	0.550459	0.45389	0.793	0.843142	0.599566	0.999592	0.949394	0.558059	0.969163	0.174471	0.447575	0.905002	0.707007	0.968021	0.659145	0.971844	0.999707	0.985814
ALMS1	0.999737	0.972601	0.964723	0.997758	0.937906	0.944988	0.716879	0.999255	0.999255	0.674449	0.139836	0.925837	0.999909	0.923283	0.595722	0.999077	0.99917	0.682607	0.955957	0.945314	0.284321	0.990172	0.765255	0.973852	0.999412	0.977883	0.77614	0.610493	0.927401	0.843142	0.729222	0.999592	0.990626	0.541234	0.969163	0.957531	0.197303	0.919213	0.061152	0.844264	0.164822	0.832426	0.999707	0.948385
ALMS1-IT1	0.999737	0.961322	0.984974	0.611713	0.0910625	0.93723	0.962173	0.999255	0.999255	0.425592	0.490291	0.736824	0.999909	0.979549	0.843209	0.994289	0.99917	0.663852	0.824107	0.890625	0.940264	0.987185	0.695106	0.973852	0.999412	0.640142	0.563839	0.366677	0.792813	0.843142	0.599566	0.999592	0.949394	0.534954	0.969163	0.802658	0.339235	0.989117	0.715654	0.758986	0.562582	0.95715	0.999707	0.998092
ALOX12	0.999737	0.99546	0.953809	0.963621	0.605729	0.956184	0.716879	0.999255	0.999255	0.890457	0.659979	0.864126	0.999909	0.961604	0.510812	0.996234	0.99917	0.92186	0.897934	0.925931	0.283106	0.987185	0.824989	0.973852	0.999412	0.640142	0.86063	0.858812	0.792813	0.843142	0.599566	0.999592	0.949394	0.847719	0.969163	0.258606	0.779546	0.967507	0.73033	0.994988	0.564935	0.973898	0.999707	0.997444
ALOX12-AS1	0.999737	0.961322	0.986523	0.695447	0.95572	0.95141	0.726725	0.999255	0.999255	0.118112	0.0599165	0.931157	0.999909	0.878715	0.490393	0.994289	0.99917	0.604075	0.947094	0.489077	0.248329	0.987185	0.81641	0.973852	0.999412	0.977284	0.715101	0.555028	0.793	0.905504	0.599566	0.999592	0.973871	0.736948	0.969163	0.747597	0.137643	0.692429	0.0246982	0.674039	0.0659568	0.959595	0.999707	0.975843
ALOX12P2	0.999737	0.99546	0.99263	0.397211	0.915317	0.994171	0.97817	0.999255	0.999255	0.899032	0.911163	0.959751	0.999909	0.998232	0.824628	0.994289	0.99917	0.958548	0.688191	0.9976	0.809769	0.987185	0.986026	0.973852	0.999412	0.991988	0.851905	0.992791	0.872006	0.928117	0.957292	0.999592	0.964724	0.937408	0.986497	0.0805647	0.511913	0.898075	0.769338	0.944915	0.998854	0.829861	0.999707	0.984645
ALOX15	0.999737	0.970092	0.953809	0.712642	0.0353999	0.976583	0.716879	0.999255	0.999255	0.698038	0.725821	0.742652	0.999909	0.995796	0.973223	0.994289	0.99917	0.730615	0.988477	0.6862	0.783483	0.987185	0.758719	0.973852	0.999412	0.640142	0.935934	0.638672	0.792813	0.843571	0.599566	0.999592	0.949394	0.950286	0.969163	0.991401	0.52344	0.646262	0.378477	0.882285	0.515439	0.500305	0.999707	0.947875
ALOX15P1	0.999737	0.977882	0.958551	0.900499	0.973759	0.980539	0.823617	0.999255	0.999255	0.444438	0.564019	0.912965	0.999909	0.992792	0.855382	0.998589	0.99917	0.993871	0.861616	0.217295	0.341447	0.999192	0.809891	0.997368	0.999412	0.98789	0.832132	0.886659	0.996219	0.90308	0.934043	0.999592	0.971608	0.976455	0.983083	0.865778	0.359351	0.771935	0.0190698	0.986699	0.932843	0.961337	0.999707	0.990784
ALOX5	0.999737	0.959897	0.980207	0.794501	0.727028	0.961904	0.949031	0.999255	0.999255	0.486181	0.328363	0.894854	0.999909	0.988404	0.650744	0.994289	0.99917	0.416494	0.818004	0.0580684	0.0840107	0.99342	0.833435	0.980156	0.999412	0.949289	0.932898	0.978449	0.979498	0.933308	0.872756	0.999592	0.995071	0.936994	0.980839	0.153038	0.178005	0.775277	0.0779401	0.978882	0.463415	0.561711	0.999707	0.913504
ALOX5AP	0.999737	0.999865	0.953809	0.942527	0.998209	0.93723	0.974138	0.999255	0.999255	0.0584739	0.115361	0.857756	0.999909	0.922708	0.726323	0.994289	0.99917	0.27036	0.704078	0.0390791	0.0726081	0.994703	0.985132	0.980156	0.999412	0.950213	0.888618	0.970394	0.996793	0.985382	0.944317	0.999592	0.987934	0.987163	0.987081	0.18087	0.0670661	0.524514	0.00978256	0.738081	0.143534	0.69483	0.999707	0.965377
ALPK1	0.999737	0.959897	0.974731	0.621752	0.356898	0.93723	0.774777	0.999255	0.999255	0.980093	0.748623	0.736809	0.999909	0.868631	0.736829	0.994289	0.99917	0.567854	0.702307	0.183742	0.0742596	0.987185	0.80354	0.980393	0.999412	0.781087	0.806744	0.469347	0.840195	0.85154	0.918529	0.999592	0.949394	0.766725	0.969163	1.95e-05	0.388163	0.967507	0.20651	0.892125	0.381337	0.735227	0.999707	0.945745
ALPK2	NA	NA	NA	NA	NA	NA	NA	NA	NA	NA	NA	NA	NA	NA	NA	NA	NA	NA	NA	NA	NA	NA	NA	NA	NA	NA	NA	NA	NA	NA	NA	NA	NA	NA	NA	NA	NA	NA	NA	NA	NA	NA	NA	NA
ALPK3	0.999737	0.974285	0.983031	0.686819	0.472546	0.976615	0.840081	0.999255	0.999255	0.986448	0.886559	0.995501	0.999909	0.995982	0.988501	0.997698	0.99917	0.696433	0.81145	0.374784	0.471692	0.987185	0.950538	0.981865	0.999412	0.782771	0.638616	0.987073	0.937112	0.973342	0.858265	0.999592	0.972633	0.780973	0.985862	0.0150305	0.471785	0.998412	0.787572	0.907834	0.751071	0.80012	0.999707	0.927837
ALPL	0.999737	0.959897	0.953809	0.635676	0.836781	0.93723	0.970939	0.999255	0.999255	0.600901	0.739738	0.837976	0.999909	0.975538	0.915024	0.994289	0.99917	0.998303	0.971483	0.941122	0.67986	0.989643	0.934229	0.975298	0.999412	0.713523	0.842362	0.940817	0.999065	0.996103	0.816126	0.999592	0.966769	0.964182	0.978917	0.0260552	0.957765	0.827512	0.828992	0.966821	0.921412	0.918143	0.999707	0.984645
ALS2	0.999737	0.959897	0.999879	0.968827	0.61995	0.969575	0.716879	0.999255	0.999255	0.407416	0.0994513	0.734092	0.999909	0.980657	0.931559	0.994289	0.999994	0.489018	0.848715	0.174449	0.0429977	0.989553	0.745791	0.980156	0.999412	0.899932	0.739003	0.539174	0.878039	0.843142	0.836724	0.999592	0.974585	0.599374	0.969163	0.60725	0.0500448	0.691109	0.00688193	0.674039	0.0851573	0.973898	0.999707	0.995877
ALS2CL	0.999737	0.965676	0.954637	0.562504	0.507161	0.988235	0.925236	0.999255	0.999255	0.358435	0.585962	0.837099	0.999909	0.923283	0.674648	0.999077	0.99917	0.665985	0.851947	0.59844	0.961485	0.989643	0.92648	0.97907	0.999412	0.873889	0.980324	0.993371	0.912089	0.886844	0.793555	0.999592	0.972822	0.890172	0.970282	0.515293	0.907864	0.946869	0.828063	0.847739	0.874407	0.856591	0.999707	0.970072
ALYREF	0.999737	0.995906	0.953809	0.878699	0.673127	0.952057	0.832853	0.999255	0.999255	0.485748	0.397568	0.882921	0.999909	0.989322	0.798023	0.994289	0.99917	0.771179	0.879897	0.263074	0.970112	0.989643	0.991314	0.995716	0.999412	0.949526	0.818121	0.972571	0.989922	0.946352	0.998366	0.999592	0.971608	0.91495	0.986224	0.0127949	0.33853	0.676851	0.433462	0.989724	0.954331	0.733266	0.999707	0.928953
AMACR	0.999737	0.959897	0.953809	0.98543	0.974055	0.93723	0.875744	0.999255	0.999255	0.940863	0.644204	0.859086	0.999909	0.919334	0.847242	0.994289	0.99917	0.268211	0.889621	0.751901	0.801207	0.987185	0.779701	0.980156	0.999412	0.920229	0.979441	0.754609	0.966201	0.843142	0.92224	0.999592	0.992054	0.982215	0.969163	0.887392	0.562032	0.990735	0.772126	0.891846	0.845284	0.97563	0.999707	0.948385
AMBRA1	0.999737	0.959897	0.953809	0.329115	0.992062	0.93723	0.795744	0.999255	0.999255	0.790174	0.491484	0.972349	0.999909	0.840661	0.782925	0.994289	0.99917	0.847127	0.929058	0.607845	0.158812	0.987185	0.990645	0.980156	0.999412	0.695423	0.818812	0.950875	0.82262	0.95623	0.70427	0.999592	0.949394	0.891128	0.997321	0.0594979	0.921565	0.842887	0.70328	0.966631	0.798979	0.965817	0.999707	0.990784
AMD1	0.999737	0.969847	0.960454	0.972513	0.09148	0.961904	0.941376	0.999255	0.999255	0.202922	0.195492	0.762705	0.999909	0.730201	0.981144	0.994289	0.99917	0.250575	0.80209	0.141357	0.18767	0.989643	0.85809	0.984633	0.999412	0.713998	0.67765	0.670487	0.890673	0.979215	0.949889	0.999592	0.96472	0.890172	0.988068	0.0793476	0.118242	0.617678	0.00773723	0.963135	0.249562	0.783446	0.999707	0.946068
AMDHD1	0.999737	0.972601	0.953809	0.931284	0.725763	0.93723	0.716879	0.999255	0.999255	0.285324	0.328328	0.991047	0.999909	0.998762	0.977591	0.999077	0.999994	0.320589	0.668091	0.193834	0.312343	0.987185	0.859388	0.978916	0.999412	0.917201	0.928145	0.996954	0.793347	0.890438	0.666361	0.999592	0.954874	0.971049	0.985862	0.106915	0.214363	0.823238	0.167132	0.714615	0.12495	0.149129	0.700326	0.17583
AMDHD2	0.999737	0.961322	0.953809	0.488097	0.67017	0.965605	0.814519	0.999255	0.999255	0.437948	0.571844	0.882083	0.999909	0.927572	0.510812	0.997698	0.99917	0.872585	0.708603	0.912566	0.579924	0.987185	0.975325	0.973852	0.999412	0.645881	0.641184	0.799031	0.837213	0.938898	0.624029	0.999592	0.949394	0.687604	0.981952	0.336987	0.173028	0.926132	0.358814	0.966007	0.366849	0.792951	0.999707	0.990784
AMER1	0.999737	0.997184	0.953809	0.977891	0.299887	0.93723	0.746104	0.999255	0.999255	0.932161	0.77382	0.83689	0.999909	0.998762	0.591097	0.994289	0.99917	0.688529	0.971483	0.665512	0.400675	0.987185	0.996624	0.973852	0.999412	0.942272	0.872308	0.957793	0.848683	0.935859	0.768374	0.999592	0.972917	0.877462	0.993327	0.298815	0.271452	0.820154	0.206035	0.915522	0.435294	0.936206	0.999707	0.965377
AMFR	0.999737	0.986351	0.983046	0.94775	0.668431	0.991536	0.985569	0.999255	0.999255	0.775653	0.966021	0.929903	0.999909	0.989322	0.939704	0.994289	0.99917	0.623254	0.959133	0.9384	0.984165	0.987185	0.828849	0.980156	0.999412	0.919006	0.918592	0.834017	0.899359	0.994149	0.984139	0.999592	0.990626	0.983716	0.983083	0.731615	0.992657	0.926135	0.940712	0.855346	0.822293	0.78184	0.999707	0.987155
AMIGO1	0.999737	0.962061	0.996211	0.802743	0.20761	0.93723	0.89109	0.999255	0.999255	0.469743	0.405594	0.741646	0.999909	0.951683	0.533668	0.994289	0.999994	0.464144	0.990562	0.617188	0.329829	0.995202	0.898686	0.978349	0.999412	0.716419	0.817469	0.763121	0.899359	0.904437	0.724374	0.999592	0.953649	0.638687	0.969163	0.811448	0.0104941	0.523206	0.0127252	0.806249	0.209632	0.971995	0.999707	0.946068
AMIGO2	0.999737	0.986256	0.953809	0.65997	0.00434884	0.99235	0.721014	0.999255	0.999255	0.0983449	0.10582	0.967905	0.999909	0.981697	0.514126	0.994289	0.999433	0.097186	0.711906	0.0157046	0.0446322	0.987185	0.990645	0.981865	0.999412	0.831874	0.979441	0.780724	0.882636	0.97458	0.865672	0.999592	0.959603	0.910481	0.990034	0.344079	0.0390701	0.893363	0.029608	0.953949	0.143736	0.973898	0.999707	0.966174
AMIGO3	0.999737	0.985474	0.959229	0.367855	0.493321	0.961904	0.721014	0.999255	0.999255	0.502715	0.997351	0.725886	0.999909	0.739906	0.859176	0.994289	0.99917	0.590396	0.943958	0.393288	0.786392	0.987185	0.774634	0.992528	0.999412	0.794865	0.785587	0.829529	0.812891	0.843142	0.904295	0.999592	0.956461	0.985113	0.986497	0.190612	0.531501	0.93202	0.673021	0.984481	0.975776	0.894376	0.999707	0.988827
AMMECR1	0.999737	0.985474	0.953809	0.991472	0.705505	0.93723	0.721014	0.999255	0.999255	0.989175	0.982701	0.975453	0.999909	0.986071	0.583434	0.994289	0.99917	0.653233	0.976567	0.248699	0.632534	0.988228	0.994434	0.978916	0.999932	0.94427	0.782427	0.882524	0.919687	0.98721	0.958881	0.999592	0.999958	0.691915	0.983083	0.859989	0.752262	0.969413	0.579494	0.974611	0.894558	0.830639	0.999707	0.977355
AMMECR1L	0.999737	0.959897	0.973092	0.843793	0.826356	0.93723	0.770847	0.999255	0.999255	0.664222	0.226505	0.874232	0.999909	0.987129	0.805773	0.994289	0.99917	0.995125	0.942953	0.0913859	0.185471	0.987185	0.714485	0.980156	0.999412	0.710112	0.823978	0.697492	0.858048	0.843142	0.756709	0.999592	0.949394	0.955635	0.969163	0.955601	0.466874	0.880705	0.266387	0.973128	0.96089	0.963279	0.999707	0.997752
AMN1	0.999737	0.972601	0.981644	0.965423	0.779045	0.985185	0.870999	0.999255	0.999255	0.637483	0.23436	0.674059	0.999909	0.509838	0.644256	0.994289	0.999433	0.79653	0.966943	0.357257	0.961686	0.988228	0.994434	0.973852	0.999412	0.865446	0.846694	0.905936	0.937524	0.988158	0.688763	0.999592	0.981975	0.935424	0.995964	0.16229	0.689375	0.97123	0.387942	0.894224	0.994806	0.534793	0.999707	0.914585
AMOT	0.999737	0.999399	0.999013	0.932065	0.472928	0.9457	0.897319	0.999255	0.999255	0.072165	0.0329362	0.637734	0.999909	0.909951	0.852972	0.994289	0.99917	0.115683	0.891926	0.00646567	0.186085	0.987185	0.85248	0.973852	0.999412	0.640142	0.960716	0.910993	0.792813	0.91978	0.599566	0.999592	0.949394	0.844973	0.981952	0.712064	0.158834	0.782203	0.0673864	0.976963	0.440729	0.951591	0.999707	0.977014
AMOTL1	0.999737	0.961322	0.965257	0.955667	0.61065	0.985185	0.716879	0.999255	0.999255	0.0883649	0.221985	0.741646	0.999909	0.792274	0.460615	0.994289	0.999994	0.242052	0.633909	0.274577	0.19396	0.991431	0.978959	0.975306	0.999412	0.98835	0.722639	0.962757	0.94219	0.889177	0.912844	0.999592	0.966769	0.986688	0.995964	0.789651	0.0767773	0.676166	0.0435734	0.663524	0.300965	0.613456	0.999707	0.928953
AMPD2	0.999737	0.959897	0.953809	0.461534	0.437107	0.93723	0.802676	0.999255	0.999255	0.545067	0.18646	0.785857	0.999909	0.968115	0.929182	0.995563	0.99917	0.82756	0.764317	0.108671	0.0326775	0.988228	0.811748	0.973852	0.999412	0.716916	0.895906	0.932282	0.960254	0.878626	0.756595	0.999592	0.96712	0.836688	0.986224	0.0132123	0.309925	0.892237	0.201757	0.912001	0.549805	0.804255	0.999707	0.946068
AMPD3	0.999737	0.959897	0.965739	0.985304	0.425299	0.93723	0.804652	0.999255	0.999255	0.922045	0.79726	0.837116	0.999909	0.987129	0.770809	0.994289	0.999994	0.8732	0.796559	0.395837	0.313125	0.994703	0.954743	0.980393	0.999412	0.804829	0.95338	0.957598	0.958708	0.992954	0.92224	0.999592	0.982954	0.923125	0.996546	0.0837096	0.558175	0.873225	0.893517	0.974611	0.61824	0.822857	0.999707	0.946068
AMT	0.999737	0.9702	0.953809	0.656943	0.952069	0.93723	0.917141	0.999255	0.999255	0.861177	0.222324	0.882921	0.999909	0.994131	0.84202	0.994289	0.99917	0.878368	0.967041	0.687923	0.242826	0.987185	0.932618	0.973852	0.999412	0.917201	0.954228	0.990737	0.792813	0.928969	0.599566	0.999592	0.950407	0.968709	0.969163	0.807016	0.848925	0.951797	0.3449	0.803067	0.926461	0.978949	0.999707	0.984807
AMY2B	0.999737	0.985486	0.983058	0.866589	0.984979	0.93723	0.716879	0.999255	0.999255	0.0905579	0.0357069	0.842766	0.999909	0.633411	0.451999	0.994289	0.99917	0.327226	0.83121	0.0401526	0.0204452	0.987185	0.905264	0.973852	0.999412	0.910143	0.898176	0.696357	0.793	0.936577	0.669094	0.999592	0.966769	0.818247	0.978917	0.407581	0.125914	0.869508	0.00760328	0.809016	0.210658	0.371312	0.999707	0.946068
AMZ1	0.999737	0.980177	0.992704	0.925405	0.320993	0.99235	0.967352	0.999255	0.999255	0.610533	0.709739	0.8276	0.999909	0.981697	0.981767	0.999077	0.99917	0.914801	0.876603	0.603521	0.441703	0.989643	0.893129	0.973852	0.999412	0.833046	0.700584	0.651353	0.91214	0.866792	0.959326	0.999592	0.987934	0.873142	0.969163	0.94413	0.859871	0.911515	0.504567	0.989724	0.67205	0.729505	0.999707	0.976995
AMZ2	0.999737	0.959897	0.953809	0.430309	0.931489	0.93723	0.835141	0.999255	0.999255	0.892533	0.592649	0.909564	0.999909	0.954363	0.87148	0.994289	0.99917	0.703571	0.968743	0.793347	0.505081	0.98893	0.967658	0.973852	0.999412	0.773851	0.983683	0.892411	0.940896	0.968679	0.849942	0.999592	0.988055	0.994148	0.994059	0.158907	0.89567	0.718657	0.950376	0.991605	0.953255	0.971844	0.999707	0.990788
AMZ2P1	0.999737	0.971619	0.97549	0.613179	0.510459	0.93723	0.716879	0.999255	0.999255	0.277878	0.0672645	0.885342	0.999909	0.555326	0.455404	0.994289	0.99917	0.128934	0.862409	0.00252382	0.0701435	0.994703	0.821289	0.987941	0.999412	0.848426	0.820801	0.838497	0.9866	0.848727	0.847632	0.999592	0.964166	0.743845	0.969163	0.424114	0.180353	0.867768	0.0139485	0.840646	0.426506	0.191351	0.999707	0.966174
ANAPC1	0.999737	0.959897	0.983046	0.986022	0.188982	0.939478	0.868463	0.999255	0.999255	0.971511	0.643053	0.741646	0.999909	0.877688	0.994284	0.994289	0.99917	0.944061	0.966943	0.661751	0.855772	0.987185	0.714485	0.977852	0.999412	0.759362	0.590691	0.557568	0.80671	0.843142	0.608458	0.999592	0.95038	0.741564	0.969163	0.915348	0.811609	0.967507	0.692617	0.988642	0.599038	0.896156	0.999707	0.965377
ANAPC10	0.999737	0.978839	0.996917	0.677792	0.87378	0.93723	0.77517	0.999255	0.999255	0.229422	0.0128613	0.929903	0.999909	0.917199	0.768266	0.994289	0.99917	0.195391	0.903256	0.0015914	0.0210924	0.987185	0.927135	0.980156	0.999412	0.99745	0.860603	0.841999	0.867095	0.894583	0.783338	0.999592	0.982954	0.958938	0.981952	0.528736	0.0351243	0.880705	0.0182182	0.847739	0.449084	0.973898	0.999707	0.995877
ANAPC11	0.999737	0.961322	0.980207	0.837767	0.561647	0.991536	0.721014	0.999255	0.999255	0.142208	0.025562	0.808908	0.999909	0.951683	0.652027	0.995563	0.99917	0.268453	0.93262	0.125029	0.0988605	0.987185	0.866671	0.973852	0.999412	0.788123	0.448965	0.526393	0.812491	0.856281	0.613368	0.999592	0.949394	0.534954	0.969163	0.69195	0.0453853	0.919213	0.0249804	0.867892	0.236483	0.938933	0.999707	0.984645
ANAPC13	0.999737	0.961322	0.953809	0.962139	0.724087	0.961904	0.869083	0.999255	0.999255	0.387904	0.17844	0.754382	0.999909	0.555326	0.610385	0.994289	0.99917	0.451144	0.966227	0.670438	0.677975	0.991421	0.913035	0.977852	0.999412	0.968643	0.853922	0.930712	0.965401	0.928094	0.817557	0.999592	0.997586	0.742916	0.969163	0.140201	0.36971	0.800972	0.482634	0.940671	0.521248	0.987088	0.999707	0.989602
ANAPC15	0.999737	0.959897	0.99263	0.643422	0.691108	0.93723	0.93243	0.999255	0.999255	0.341252	0.124617	0.734092	0.999909	0.909951	0.844168	0.999077	0.99917	0.266215	0.928525	0.0306951	0.0408039	0.997626	0.695106	0.995931	0.999412	0.704239	0.862348	0.429901	0.937112	0.843142	0.863792	0.999592	0.972822	0.873187	0.969163	0.312347	0.0701449	0.842949	0.0128058	0.674039	0.119824	0.96297	0.999707	0.965377
ANAPC16	0.999737	0.959897	0.953809	0.637489	0.914597	0.93723	0.716879	0.999255	0.999255	0.0259821	0.00330441	0.834991	0.999909	0.713716	0.451999	0.994289	0.99917	0.0427951	0.675683	0.00275258	0.0106505	0.987185	0.926465	0.973852	0.999412	0.869778	0.94584	0.743655	0.843237	0.917493	0.688885	0.999592	0.951081	0.726377	0.976788	0.222279	0.00354564	0.7036	0.00221629	0.704559	0.117967	0.819997	0.999707	0.945189
ANAPC1P1	0.999737	0.99546	0.954637	0.881938	0.330202	0.955387	0.901064	0.999255	0.999255	0.154724	0.230955	0.8276	0.999909	0.909951	0.671647	0.999077	0.99917	0.383075	0.876655	0.413835	0.26113	0.987185	0.962189	0.980156	0.999412	0.961406	0.841104	0.686379	0.927401	0.98504	0.934089	0.999592	0.96298	0.823311	0.980839	0.820476	0.141701	0.967507	0.0213574	0.999193	0.731999	0.839352	0.999707	0.946068
ANAPC1P2	0.999737	0.959897	0.953809	0.919982	0.721403	0.93723	0.812693	0.999255	0.999255	0.913705	0.913131	0.99032	0.999909	0.989322	0.948199	0.994289	0.99917	0.820233	0.889621	0.907918	0.579	0.987185	0.74687	0.973852	0.999412	0.704239	0.755143	0.550972	0.792813	0.843142	0.599566	0.999592	0.949394	0.68321	0.969163	0.284066	0.252625	0.873225	0.840592	0.968216	0.413945	0.909199	0.999707	0.947875
ANAPC1P4	0.999737	0.961322	0.980207	0.988183	0.581996	0.93723	0.851628	0.999255	0.999255	0.964347	0.900066	0.964974	0.999909	0.961604	0.707359	0.999077	0.99917	0.802362	0.918618	0.686346	0.206962	0.987301	0.714485	0.980393	0.999412	0.9381	0.868654	0.593042	0.919687	0.843142	0.899535	0.999592	0.978526	0.855018	0.969163	0.191695	0.602918	0.962801	0.276466	0.989724	0.985607	0.974551	0.999707	0.998629
ANAPC2	0.999737	0.971619	0.953809	0.42662	0.411847	0.93723	0.980092	0.999255	0.999255	0.151214	0.27731	0.96604	0.999909	0.975538	0.455427	0.994289	0.99917	0.623904	0.728914	0.87994	0.351818	0.987185	0.963401	0.977852	0.999412	0.663718	0.64645	0.687714	0.912089	0.87728	0.863792	0.999592	0.949394	0.788418	0.995964	0.994306	0.0713729	0.778817	0.0673651	0.674039	0.604969	0.713183	0.999707	0.977014
ANAPC4	0.999737	0.974867	0.958466	0.629762	0.18059	0.93723	0.729198	0.999255	0.999255	0.667285	0.904672	0.85773	0.999909	0.948722	0.591711	0.994289	0.99917	0.632758	0.994338	0.415784	0.816875	0.98893	0.714485	0.995931	0.999412	0.640142	0.56292	0.548323	0.906366	0.843142	0.71126	0.999592	0.949394	0.812552	0.969163	0.863178	0.929495	0.956146	0.913333	0.98468	0.888831	0.963279	0.999707	0.966174
ANAPC5	0.999737	0.971619	0.97549	0.94133	0.163214	0.943166	0.923419	0.999255	0.999255	0.995577	0.484799	0.962272	0.999909	0.949539	0.771499	0.999077	0.99917	0.815002	0.818415	0.186317	0.95428	0.987185	0.721635	0.994744	0.999412	0.846998	0.858263	0.654766	0.820404	0.864647	0.736893	0.999592	0.966769	0.950774	0.980839	0.600039	0.62918	0.852006	0.281251	0.960301	0.986779	0.578733	0.999707	0.946068
ANAPC7	0.999737	0.981775	0.988749	0.997618	0.0706313	0.965177	0.868463	0.999255	0.999255	0.582629	0.212163	0.875918	0.999909	0.975538	0.768266	0.994609	0.99917	0.649351	0.932277	0.165912	0.643209	0.987185	0.710894	0.973852	0.999412	0.675721	0.853936	0.510884	0.792813	0.843142	0.602728	0.999592	0.949394	0.780973	0.969163	0.353428	0.582925	0.777985	0.125022	0.921515	0.803398	0.715292	0.999707	0.928953
ANG	0.999737	0.959897	0.974731	0.522122	0.186987	0.99235	0.716879	0.999255	0.999255	0.955834	0.546652	0.766536	0.999909	0.965118	0.930392	0.999077	0.99917	0.866713	0.844771	0.703469	0.739627	0.988555	0.960356	0.980156	0.999412	0.640142	0.908857	0.813331	0.892049	0.851309	0.742209	0.999592	0.949394	0.909852	0.969163	0.796214	0.215224	0.812488	0.408142	0.995	0.681287	0.907181	0.999707	0.977355
ANGEL1	0.999737	0.961322	0.953809	0.522991	0.33825	0.93723	0.952411	0.999255	0.999255	0.540981	0.806328	0.797681	0.999909	0.963181	0.652027	0.994289	0.99917	0.886356	0.935857	0.751216	0.92069	0.988228	0.866246	0.980156	0.999412	0.944799	0.920375	0.773279	0.890475	0.993406	0.737835	0.999592	0.96712	0.920724	0.983083	0.956623	0.48704	0.82788	0.561066	0.890924	0.470242	0.741746	0.999707	0.977355
ANGEL2	0.999737	0.980403	0.953809	0.488933	0.605221	0.93723	0.716879	0.999255	0.999255	0.345928	0.157092	0.908042	0.999909	0.995796	0.677373	0.999077	0.99917	0.230657	0.873228	0.0512085	0.269449	0.994703	0.82915	0.980156	0.999412	0.925734	0.677248	0.729656	0.955176	0.936095	0.996155	0.999592	0.982954	0.955976	0.986497	0.577415	0.182302	0.67632	0.167042	0.968216	0.64158	0.946646	0.999707	0.966174
ANGPT1	0.999737	0.966477	0.959948	0.509287	0.0159048	0.93723	0.716879	0.999255	0.999255	0.0323632	0.0088109	0.725886	0.999909	0.954363	0.481611	0.994289	0.99917	0.0390262	0.768673	0.00172744	0.0087305	0.992469	0.811748	0.986417	0.999412	0.897973	0.728734	0.627434	0.937112	0.950844	0.945644	0.999592	0.959603	0.785416	0.983083	0.141295	0.00920839	0.449094	0.000907441	0.674039	0.0595216	0.982077	0.999707	0.990784
ANGPTL6	NA	NA	NA	NA	NA	NA	NA	NA	NA	NA	NA	NA	NA	NA	NA	NA	NA	NA	NA	NA	NA	NA	NA	NA	NA	NA	NA	NA	NA	NA	NA	NA	NA	NA	NA	NA	NA	NA	NA	NA	NA	NA	NA	NA
ANK1	0.999737	0.99546	0.953809	0.731821	0.160913	0.943166	0.823729	0.999255	0.999255	0.543547	0.587024	0.84107	0.999909	0.907098	0.504032	0.994289	0.99917	0.248242	0.959133	0.0817386	0.996914	0.987185	0.796315	0.973852	0.999412	0.640142	0.842477	0.543554	0.792813	0.843142	0.599566	0.999592	0.949394	0.901857	0.969163	0.422513	0.779753	0.794351	0.81446	0.953949	0.976126	0.976204	0.999707	0.984807
ANK2	0.999737	0.959897	0.953809	0.88165	0.890948	0.93723	0.716879	0.999255	0.999255	0.672659	0.927027	0.900266	0.999909	0.957999	0.636213	0.994289	0.99917	0.539561	0.668091	0.887277	0.913723	0.987185	0.917298	0.973852	0.999412	0.782193	0.974957	0.669048	0.792813	0.843142	0.599566	0.999592	0.949394	0.856317	0.969163	0.475133	0.98381	0.745937	0.961332	0.786358	0.947471	0.834645	0.999707	0.946068
ANK3	0.999737	0.967567	0.953809	0.897479	0.730918	0.946178	0.853592	0.999255	0.999255	0.195477	0.410296	0.894854	0.999909	0.975538	0.588415	0.999077	0.99917	0.643711	0.918618	0.331586	0.668359	0.994703	0.764458	0.980156	0.999412	0.728262	0.812397	0.60816	0.970868	0.843142	0.763478	0.999592	0.950901	0.754552	0.969163	0.237717	0.303035	0.61166	0.0586008	0.991605	0.874698	0.959595	0.999707	0.946068
ANKAR	0.999737	0.972601	0.985167	0.674395	0.669043	0.93723	0.731894	0.999255	0.999255	0.478991	0.0753718	0.977361	0.999909	0.987129	0.839201	0.994289	0.99917	0.285485	0.964665	0.00870204	0.0846926	0.996827	0.812866	0.980156	0.999412	0.828693	0.844613	0.790508	0.975637	0.889207	0.974916	0.999592	0.964724	0.964182	0.989085	0.205305	0.116893	0.651922	0.0372422	0.890924	0.563103	0.95715	0.999707	0.977014
ANKDD1A	0.999737	0.99546	0.953809	0.835174	0.000137748	0.938301	0.97972	0.999255	0.999255	0.81994	0.419776	0.918561	0.999909	0.975538	0.674741	0.999077	0.99917	0.169238	0.972571	0.263601	0.962544	0.988228	0.823586	0.980156	0.999412	0.946835	0.981542	0.958606	0.984619	0.981328	0.985594	0.999592	0.989491	0.981124	0.982011	0.233685	0.735514	0.967507	0.519714	0.827165	0.563191	0.305306	0.999707	0.977355
ANKDD1B	0.999737	0.975973	0.973378	0.829547	0.975274	0.938479	0.954531	0.999255	0.999255	0.354613	0.147942	0.734092	0.999909	0.955144	0.864297	0.999077	0.99917	0.794359	0.986583	0.19096	0.123697	0.987185	0.975325	0.979876	0.999412	0.794782	0.920932	0.958094	0.990618	0.949175	0.903645	0.999592	0.99883	0.836688	0.996546	0.428579	0.510712	0.88162	0.295046	0.917909	0.377054	0.740703	0.999707	0.946068
ANKEF1	0.999737	0.98304	0.953809	0.641289	0.0767981	0.985185	0.921089	0.999255	0.999255	0.64459	0.270953	0.820491	0.999909	0.970309	0.977285	0.999077	0.99917	0.683521	0.997096	0.871564	0.849847	0.987185	0.893129	0.973852	0.999412	0.745187	0.629256	0.504041	0.792813	0.843142	0.599566	0.999592	0.949394	0.70261	0.969163	0.0513593	0.757574	0.880705	0.40841	0.832062	0.256129	0.799773	0.999707	0.963968
ANKFY1	0.999737	0.959897	0.953809	0.81752	0.591288	0.93723	0.716879	0.999255	0.999255	0.153678	0.00711708	0.8276	0.999909	0.927204	0.876452	0.994289	0.99917	0.220312	0.789676	0.00560719	0.00602658	0.987185	0.813369	0.980393	0.999412	0.85642	0.813968	0.619975	0.843237	0.91763	0.702818	0.999592	0.949394	0.800729	0.969163	0.626057	0.00917103	0.734984	0.00436177	0.866425	0.135905	0.957216	0.999707	0.990788
ANKH	0.999737	0.981036	0.958466	0.661119	0.212634	0.955387	0.791611	0.999255	0.999255	0.193756	0.122154	0.962218	0.999909	0.900099	0.630949	0.994289	0.99917	0.195475	0.993213	0.0547957	0.662644	0.990172	0.952692	0.978916	0.999412	0.666241	0.84767	0.713865	0.84442	0.865623	0.812178	0.999592	0.949394	0.841345	0.974406	0.323165	0.110538	0.521507	0.167707	0.954535	0.817811	0.832426	0.999707	0.966174
ANKHD1	0.999737	0.967751	0.977447	0.775745	0.935576	0.93723	0.976663	0.999255	0.999255	0.0497031	0.0717761	0.929903	0.999909	0.992792	0.984416	0.999077	0.99917	0.247647	0.885582	0.10431	0.539853	0.987185	0.93672	0.973852	0.999412	0.843801	0.94584	0.935954	0.792813	0.986938	0.625423	0.999592	0.989737	0.922829	0.980839	0.00251921	0.218733	0.53424	0.0706952	0.954303	0.401741	0.978949	0.999707	0.966174
ANKIB1	0.999737	0.961322	0.99263	0.966607	0.937021	0.945154	0.870134	0.999255	0.999255	0.875238	0.733234	0.922585	0.999909	0.994131	0.878004	0.999077	0.99917	0.7095	0.983707	0.192896	0.780805	0.990284	0.953942	0.978916	0.999412	0.90528	0.880813	0.910993	0.965401	0.949682	0.920733	0.999592	0.96712	0.971907	0.995964	0.309845	0.962958	0.908238	0.982307	0.994043	0.88661	0.968317	0.999707	0.977355
ANKLE1	0.999737	0.986659	0.996211	0.977891	0.0905748	0.93723	0.915596	0.999255	0.999255	0.468322	0.300235	0.933411	0.999909	0.995999	0.994696	0.994289	0.99917	0.568669	0.633909	0.731115	0.093741	0.98893	0.714485	0.977486	0.999412	0.90528	0.849129	0.564555	0.999898	0.877278	0.912844	0.999592	0.966438	0.859102	0.969163	0.466819	0.0910138	0.574114	0.197757	0.879941	0.159049	0.640022	0.999707	0.928953
ANKLE2	0.999737	0.979063	0.953809	0.722234	0.487513	0.93723	0.850752	0.999255	0.999255	0.941004	0.810298	0.859086	0.999909	0.868631	0.459328	0.994289	0.99917	0.612246	0.886247	0.451703	0.945425	0.992083	0.942532	0.995205	0.999412	0.974518	0.845571	0.870986	0.993147	0.954502	0.998067	0.999592	0.972633	0.996158	0.985862	0.165865	0.961878	0.889119	0.935717	0.868227	0.835409	0.504768	0.999707	0.928953
ANKMY1	0.999737	0.959897	0.997615	0.763215	0.787434	0.946178	0.990781	0.999255	0.999255	0.98603	0.564096	0.779168	0.999909	0.855536	0.911555	0.994289	0.99917	0.674586	0.973651	0.71894	0.947782	0.987185	0.917052	0.980156	0.999412	0.974073	0.618947	0.721354	0.881119	0.954028	0.951453	0.999592	0.985257	0.768237	0.978917	0.24581	0.990718	0.97123	0.613073	0.983213	0.972969	0.80811	0.999707	0.928953
ANKMY2	0.999737	0.986351	0.956056	0.524905	0.0522615	0.93723	0.798651	0.999255	0.999255	0.784424	0.900006	0.821993	0.999909	0.992792	0.872042	0.994289	0.99917	0.957086	0.792946	0.807794	0.905811	0.987185	0.787227	0.977852	0.999412	0.657911	0.744565	0.753174	0.837213	0.843142	0.602728	0.999592	0.949394	0.674654	0.969163	0.285252	0.55978	0.918566	0.299373	0.96117	0.790689	0.767652	0.999707	0.946068
ANKRA2	0.999737	0.961322	0.953809	0.643422	0.640884	0.93723	0.716879	0.999255	0.999255	0.462137	0.058809	0.907591	0.999909	0.955144	0.846839	0.994289	0.99917	0.454786	0.811428	0.0208831	0.0591352	0.994673	0.963401	0.995716	0.999412	0.888732	0.983989	0.953146	0.967077	0.983701	0.973426	0.999592	0.987934	0.973585	0.986497	0.649387	0.174079	0.854323	0.0587367	0.893617	0.42624	0.979633	0.999707	0.995372
ANKRD10	0.999737	0.959897	0.953809	0.611476	0.105822	0.998126	0.98264	0.999255	0.999255	0.979137	0.889533	0.997747	0.999909	0.960319	0.757351	0.994289	0.999669	0.767056	0.983707	0.98452	0.981391	0.987185	0.695106	0.983681	0.999412	0.640142	0.565182	0.325764	0.793347	0.843142	0.61958	0.999592	0.949394	0.910327	0.969163	0.863083	0.718701	0.7036	0.945289	0.994043	0.972969	0.894609	0.999707	0.977355
ANKRD11	0.999737	0.965676	0.995168	0.663123	0.0260216	0.989869	0.767793	0.999255	0.999255	0.174844	0.0442706	0.94657	0.999909	0.995796	0.683864	0.994289	0.99917	0.341903	0.688191	0.423305	0.234631	0.987185	0.778293	0.978916	0.999412	0.98651	0.961205	0.834956	0.922876	0.931749	0.920108	0.999592	0.972917	0.986688	0.981695	0.953558	0.0922423	0.823238	0.657615	0.974611	0.442826	0.795899	0.999707	0.990784
ANKRD12	0.999737	0.961322	0.953809	0.362812	0.365938	0.93723	0.898381	0.999255	0.999255	0.890457	0.668274	0.995425	0.999909	0.986071	0.773211	0.994289	0.99917	0.883558	0.865109	0.167746	0.664026	0.991808	0.769492	0.980156	0.999412	0.937707	0.945948	0.857486	0.920438	0.889007	0.921492	0.999592	0.983432	0.922644	0.980839	0.392718	0.926165	0.923474	0.606556	0.971313	0.915954	0.97563	0.999707	0.990784
ANKRD13A	0.999737	0.959897	0.995464	0.632606	0.522121	0.942985	0.716879	0.999255	0.999255	0.0323632	0.00270175	0.961614	0.999909	0.988969	0.683864	0.994289	0.999994	0.0454506	0.728914	0.000316767	0.00145209	0.987185	0.695106	0.980156	0.999412	0.682984	0.423411	0.297374	0.792813	0.843142	0.601653	0.999592	0.949394	0.537176	0.969163	0.439707	0.00180597	0.606561	4.69e-05	0.751343	0.0566375	0.971844	0.999707	0.976995
ANKRD13C	0.999737	0.961322	0.953809	0.732031	0.594426	0.93723	0.880132	0.999255	0.999255	0.482937	0.318854	0.775014	0.999909	0.980232	0.910413	0.999077	0.99917	0.267786	0.998463	0.0107155	0.386278	0.987185	0.767814	0.980156	0.999412	0.70626	0.970796	0.501515	0.812491	0.843142	0.685303	0.999592	0.949394	0.951911	0.969163	0.509621	0.456612	0.942637	0.379137	0.95741	0.940033	0.854958	0.999707	0.970072
ANKRD13D	0.999737	0.959897	0.953809	0.331369	0.62749	0.93723	0.92959	0.999255	0.999255	0.909893	0.597719	0.784035	0.999909	0.961604	0.932206	0.999077	0.99917	0.796779	0.950217	0.116911	0.315507	0.987185	0.846383	0.973852	0.999412	0.778325	0.664149	0.748159	0.856642	0.891429	0.638576	0.999592	0.95038	0.599888	0.972229	0.191879	0.848275	0.980394	0.756869	0.996053	0.913028	0.822857	0.999707	0.935532
ANKRD16	0.999737	0.959897	0.972145	0.953229	0.141512	0.93723	0.941376	0.999255	0.999255	0.781114	0.929677	0.968213	0.999909	0.992792	0.701426	0.994289	0.99917	0.99045	0.818004	0.746777	0.421951	0.989643	0.790543	0.980156	0.999412	0.96234	0.978937	0.900438	0.980551	0.850762	0.942181	0.999592	0.981975	0.937261	0.970282	0.222794	0.248831	0.959665	0.425054	0.881196	0.314436	0.534793	0.999707	0.928953
ANKRD17	0.999737	0.961322	0.953809	0.979394	0.253781	0.980032	0.716879	0.999255	0.999255	0.127887	0.0402451	0.964782	0.999909	0.923283	0.460615	0.999077	0.99917	0.172017	0.717258	0.233753	0.0511693	0.999379	0.893129	0.980393	0.999412	0.942595	0.862348	0.987073	0.992988	0.904437	0.83032	0.999592	0.989684	0.780409	0.987081	0.448054	0.0461387	0.894777	0.0614893	0.844264	0.0994281	0.902059	0.999707	0.965377
ANKRD17-DT	0.999737	0.985474	0.986182	0.927716	0.358575	0.93723	0.865845	0.999255	0.999255	0.108132	0.0322905	0.844592	0.999909	0.995476	0.829932	0.994289	0.999434	0.190971	0.972466	0.00672645	0.176144	0.987185	0.738323	0.975306	0.999412	0.837359	0.948724	0.594427	0.895957	0.843142	0.706765	0.999592	0.950154	0.806862	0.969163	0.999594	0.0143784	0.449094	0.00240572	0.974641	0.506116	0.929513	0.999707	0.995877
ANKRD18A	0.999737	0.961322	0.996887	0.339297	0.767188	0.93723	0.961526	0.999255	0.999255	0.723162	0.931239	0.89923	0.999909	0.928591	0.915981	0.994289	0.99917	0.996063	0.759329	0.396294	0.850263	0.991808	0.923556	0.980156	0.999412	0.870655	0.825457	0.976199	0.962107	0.936966	0.998932	0.999592	0.966769	0.853935	0.996546	0.906236	0.674922	0.980468	0.356739	0.81092	0.660777	0.399903	0.999707	0.913504
ANKRD18CP	0.999737	0.961005	0.953809	0.397211	0.805824	0.955387	0.718273	0.999255	0.999255	0.798928	0.321421	0.847928	0.999909	0.980657	0.765274	0.999077	0.99917	0.849998	0.8572	0.529584	0.984165	0.988228	0.962852	0.973852	0.999412	0.814238	0.888385	0.888922	0.921916	0.977727	0.803831	0.999592	0.960629	0.87789	0.995964	0.691911	0.685821	0.924742	0.217455	0.974641	0.811675	0.888368	0.999707	0.984807
ANKRD18DP	0.999737	0.959897	0.99263	0.347765	0.589948	0.994171	0.735137	0.999255	0.999255	0.996248	0.962152	0.898778	0.999909	0.958034	0.804863	0.994289	0.99917	0.799708	0.984838	0.99083	0.959571	0.994703	0.90421	0.995931	0.999412	0.932233	0.922092	0.979961	0.868855	0.979291	0.936642	0.999592	0.982954	0.923994	0.980839	0.855923	0.922621	0.870398	0.648691	0.991605	0.830509	0.987088	0.999707	0.993821
ANKRD20A11P	0.999737	0.986659	0.953809	0.8647	0.502871	0.999958	0.721014	0.999255	0.999255	0.891883	0.266985	0.734092	0.999909	0.965856	0.823849	0.999077	0.99917	0.637505	0.808122	0.885071	0.236556	0.989643	0.745879	0.973852	0.999412	0.695423	0.822903	0.542012	0.881579	0.843142	0.762975	0.999592	0.949394	0.948006	0.969163	0.936423	0.232268	0.850811	0.237125	0.340501	0.101118	0.905291	0.999707	0.998172
ANKRD20A2P	0.999737	0.959897	0.953809	0.773169	0.942685	0.93723	0.80954	0.999255	0.999255	0.0323632	0.151108	0.96925	0.999909	0.926851	0.640239	0.994289	0.99917	0.0724945	0.883893	0.0783808	0.48258	0.997095	0.783662	0.980156	0.999412	0.679162	0.508725	0.494337	0.975877	0.980684	0.956693	0.999592	0.950901	0.68631	0.982011	0.107848	0.302137	0.935432	0.845019	0.492537	0.0701788	0.822713	0.999707	0.989602
ANKRD20A4-ANKRD20A20P	0.999737	0.961322	0.953809	0.691992	0.154241	0.93723	0.979857	0.999255	0.999255	0.872401	0.959136	0.733252	0.999909	0.948722	0.899437	0.994289	0.99917	0.921646	0.829252	0.92335	0.782012	0.987185	0.85281	0.973852	0.999412	0.658229	0.80444	0.939043	0.793	0.98721	0.742857	0.999592	0.949394	0.783095	0.987081	0.168886	0.480896	0.934543	0.975027	0.891846	0.528589	0.757114	0.999707	0.990788
ANKRD20A5P	0.999737	0.98304	0.980207	0.467035	0.886376	0.967727	0.78596	0.999255	0.999255	0.944818	0.749233	0.860849	0.999909	0.923115	0.760667	0.999077	0.99917	0.676145	0.984838	0.100353	0.866252	0.987185	0.930113	0.980156	0.999412	0.962357	0.895565	0.820302	0.838137	0.869741	0.993361	0.999592	0.983273	0.735557	0.980839	0.219182	0.796461	0.789311	0.113162	0.855919	0.353101	0.756655	0.999707	0.965377
ANKRD20A9P	NA	NA	NA	NA	NA	NA	NA	NA	NA	NA	NA	NA	NA	NA	NA	NA	NA	NA	NA	NA	NA	NA	NA	NA	NA	NA	NA	NA	NA	NA	NA	NA	NA	NA	NA	NA	NA	NA	NA	NA	NA	NA	NA	NA
ANKRD22	0.999737	0.959897	0.969164	0.90395	4.74e-05	0.985963	0.744321	0.999255	0.999255	0.356182	0.425352	0.950495	0.999909	0.995999	0.988689	0.999077	0.99917	0.641757	0.906109	0.0471819	0.164214	0.987185	0.893129	0.973852	0.999412	0.984915	0.782427	0.878149	0.868855	0.998656	0.702818	0.999592	0.989583	0.907269	0.969163	0.291075	0.847871	0.911447	0.234909	0.999102	0.898465	0.601083	0.999707	0.961853
ANKRD23	0.999737	0.99546	0.953809	0.828848	0.337482	0.93723	0.847614	0.999255	0.999255	0.909827	0.404105	0.971183	0.999909	0.99042	0.828118	0.999077	0.99917	0.738973	0.959168	0.415584	0.837342	0.989643	0.932618	0.975306	0.999412	0.961355	0.562878	0.786462	0.962107	0.9252	0.882072	0.999592	0.997586	0.749204	0.985862	0.149633	0.58378	0.742338	0.9651	0.989724	0.643748	0.948898	0.999707	0.992401
ANKRD24	0.999737	0.971619	0.953809	0.848282	0.130216	0.93723	0.716879	0.999255	0.999255	0.722929	0.208841	0.921953	0.999909	0.958034	0.832826	0.994289	0.999994	0.768795	0.969871	0.0724604	0.507017	0.987185	0.866246	0.980156	0.999412	0.664688	0.621373	0.633762	0.861989	0.922561	0.904064	0.999592	0.950901	0.835805	0.969163	0.91427	0.158206	0.94558	0.0474305	0.972822	0.782116	0.980327	0.999707	0.9868
ANKRD26	0.999737	0.981578	0.97127	0.56476	0.98851	0.95084	0.809611	0.999255	0.999255	0.899266	0.929173	0.854896	0.999909	0.91002	0.938903	0.994289	0.999951	0.92096	0.7696	0.116888	0.95014	0.989643	0.993026	0.975306	0.999412	0.821181	0.641561	0.935668	0.936812	0.965183	0.797756	0.999592	0.950154	0.68579	0.97609	0.630343	0.733583	0.919762	0.980471	0.856178	0.449307	0.93349	0.999707	0.990784
ANKRD27	0.999737	0.961322	0.958466	0.957819	0.436013	0.93723	0.716879	0.999255	0.999255	0.600096	0.196687	0.792669	0.999909	0.924178	0.939517	0.994289	0.99917	0.912506	0.915256	0.418482	0.226792	0.987185	0.813775	0.978916	0.999412	0.890573	0.822423	0.658244	0.795267	0.865829	0.706579	0.999592	0.951081	0.767622	0.969163	0.75755	0.327744	0.745937	0.124251	0.9859	0.617917	0.979056	0.999707	0.997444
ANKRD28	0.999737	0.979063	0.99263	0.944251	0.407314	0.93723	0.751469	0.999255	0.999255	0.895546	0.905042	0.922585	0.999909	0.995796	0.639495	0.999077	0.99917	0.857503	0.956975	0.974248	0.976389	0.987185	0.695106	0.980156	0.999412	0.90731	0.421927	0.377074	0.889535	0.844781	0.910538	0.999592	0.967451	0.799834	0.969163	0.523313	0.732036	0.973778	0.710355	0.978882	0.825793	0.901955	0.999707	0.966174
ANKRD31	0.999737	0.972601	0.987064	0.549717	0.542449	0.93723	0.879053	0.999255	0.999255	0.0946778	0.0449656	0.986093	0.999909	0.975538	0.975131	0.994289	0.99917	0.123217	0.862293	0.00765985	0.108995	0.987185	0.841972	0.973852	0.999412	0.843125	0.993398	0.7511	0.843237	0.941429	0.765511	0.999592	0.951081	0.868059	0.982011	0.833068	0.0111854	0.48606	0.0155963	0.876679	0.624693	0.829861	0.999707	0.966174
ANKRD33B	0.999737	0.987387	0.980207	0.644313	0.116317	0.93723	0.716879	0.999255	0.999255	0.999801	0.76233	0.929903	0.999909	0.980657	0.804116	0.994289	0.99917	0.630259	0.929943	0.541134	0.943693	0.987185	0.841321	0.978916	0.999412	0.640142	0.917596	0.6911	0.792813	0.870431	0.602728	0.999592	0.949394	0.727124	0.969163	0.734045	0.692091	0.884005	0.454025	0.910381	0.875506	0.883644	0.999707	0.946068
ANKRD34A	0.999737	0.959897	0.980207	0.876595	0.337871	0.93723	0.721014	0.999255	0.999255	0.286982	0.0275474	0.992172	0.999909	0.995796	0.719994	0.994289	0.99917	0.234675	0.990562	0.0264347	0.0503165	0.987185	0.702032	0.980156	0.999412	0.930585	0.76212	0.480513	0.84442	0.850153	0.696474	0.999592	0.966769	0.691915	0.969163	0.498037	0.0638379	0.884394	0.00344243	0.902206	0.453694	0.862975	0.999707	0.993798
ANKRD34B	0.999737	0.99546	0.992542	0.8127	7.78e-05	0.983441	0.973865	0.999255	0.999255	0.87258	0.895289	0.720085	0.999909	0.909951	0.855953	0.994289	0.99917	0.526744	0.825166	0.213433	0.718257	0.989643	0.987241	0.973852	0.999412	0.880437	0.896014	0.970339	0.909156	0.936966	0.654447	0.999592	0.966769	0.942154	0.978917	0.216907	0.750033	0.957818	0.841459	0.986211	0.939237	0.792951	0.999707	0.95597
ANKRD35	0.999737	0.988195	0.953809	0.605706	0.403928	0.93723	0.716879	0.999255	0.999255	0.674795	0.974104	0.922585	0.999909	0.968862	0.848419	0.994289	0.999994	0.47409	0.972466	0.85111	0.956923	0.994703	0.766589	0.978916	0.999412	0.93448	0.724365	0.665285	0.927473	0.843142	0.934504	0.999592	0.951081	0.773744	0.969163	0.424519	0.786181	0.957818	0.870614	0.995913	0.970169	0.744557	0.999707	0.966174
ANKRD36	0.999737	0.97878	0.958918	0.393224	0.993419	0.93723	0.930663	0.999255	0.999255	0.653427	0.925283	0.840805	0.999909	0.987689	0.804863	0.994289	0.99917	0.910877	0.972466	0.132518	0.673282	0.991808	0.88299	0.980156	0.999412	0.782193	0.681411	0.813331	0.992103	0.905504	0.776653	0.999592	0.958633	0.607455	0.969163	0.871777	0.678231	0.984667	0.591331	0.971908	0.764215	0.567622	0.999707	0.928953
ANKRD36B	0.999737	0.987955	0.972145	0.650248	0.683235	0.93723	0.969334	0.999255	0.999255	0.938063	0.699848	0.913946	0.999909	0.995796	0.930007	0.994289	0.99917	0.951998	0.758776	0.336625	0.814134	0.987185	0.714485	0.973852	0.999412	0.640142	0.492357	0.504097	0.792813	0.843142	0.599566	0.999592	0.949394	0.534954	0.969163	0.665276	0.593681	0.939747	0.96035	0.799224	0.151576	0.791612	0.999707	0.985814
ANKRD36BP2	0.999737	0.986351	0.980207	0.974134	0.180737	0.93723	0.803377	0.999255	0.999255	0.263404	0.256716	0.860857	0.999909	0.992603	0.67142	0.994289	0.99917	0.276937	0.905882	0.012102	0.428288	0.987185	0.782024	0.973852	0.999412	0.712382	0.900796	0.647153	0.854502	0.843142	0.706579	0.999592	0.951081	0.975078	0.969163	0.893336	0.323635	0.854323	0.582571	0.972253	0.579373	0.829861	0.999707	0.983832
ANKRD36C	0.999737	0.99546	0.953809	0.358082	0.727028	0.93723	0.88584	0.999255	0.999255	0.867544	0.998626	0.860849	0.999909	0.998232	0.946721	0.994289	0.999994	0.926779	0.987497	0.1804	0.781732	0.990172	0.767468	0.973852	0.999412	0.663566	0.688099	0.621132	0.901931	0.843142	0.624029	0.999592	0.949394	0.68579	0.969163	0.727616	0.868114	0.863216	0.600837	0.953949	0.661701	0.871829	0.999707	0.946068
ANKRD37	0.999737	0.959897	0.977447	0.804599	0.839349	0.95084	0.716879	0.999255	0.999255	0.564886	0.466719	0.841243	0.999909	0.99322	0.971656	0.998349	0.99917	0.650218	0.633909	0.588311	0.099064	0.987185	0.861477	0.98125	0.999412	0.836281	0.700009	0.513091	0.84204	0.85154	0.781722	0.999592	0.96712	0.568279	0.969163	0.121108	0.440022	0.720292	0.38473	0.910096	0.259927	0.961763	0.999707	0.984807
ANKRD39	0.999737	0.981242	0.953809	0.894927	0.582075	0.93723	0.82117	0.999255	0.999255	0.587998	0.375363	0.804705	0.999909	0.928324	0.913512	0.994289	0.99917	0.248335	0.989728	0.141842	0.356298	0.991651	0.841972	0.994744	0.999412	0.761396	0.475467	0.561442	0.999065	0.86275	0.980923	0.999592	0.966769	0.665496	0.969163	0.296484	0.284934	0.856493	0.303787	0.854236	0.494182	0.966357	0.999707	0.966174
ANKRD40	0.999737	0.99546	0.988749	0.972513	0.973804	0.93996	0.72473	0.999255	0.999255	0.310001	0.203612	0.936841	0.999909	0.964748	0.843019	0.997342	0.99917	0.274532	0.987653	0.099538	0.812372	0.987185	0.992817	0.973852	0.999412	0.928619	0.940079	0.924809	0.795267	0.996028	0.604534	0.999592	0.950154	0.951274	0.991919	0.452992	0.510849	0.958352	0.652452	0.951756	0.930946	0.979633	0.999707	0.983832
ANKRD42	0.999737	0.979063	0.988749	0.400335	0.679269	0.979528	0.944612	0.999255	0.999255	0.159414	0.0816828	0.739612	0.999909	0.840661	0.569089	0.999077	0.999434	0.076291	0.887861	0.487165	0.468049	0.989643	0.919351	0.980156	0.999412	0.828693	0.688776	0.861599	0.867131	0.985131	0.659769	0.999592	0.951081	0.708716	0.980839	0.863915	0.106404	0.706799	0.11131	0.961407	0.306622	0.907649	0.999707	0.990788
ANKRD42-DT	0.999737	0.99546	0.999013	0.683978	0.720135	0.93723	0.721014	0.999255	0.999255	0.688666	0.814515	0.857756	0.999909	0.907516	0.833819	0.994289	0.999434	0.973752	0.810287	0.431348	0.412639	0.987185	0.948943	0.980156	0.999412	0.954354	0.985097	0.872858	0.919304	0.98721	0.950267	0.999592	0.975965	0.989162	0.995964	0.314169	0.723032	0.971998	0.849271	0.991605	0.878307	0.829861	0.999707	0.947875
ANKRD44	0.999737	0.986659	0.953809	0.875444	0.519795	0.945154	0.774777	0.999255	0.999255	0.316913	0.262533	0.785857	0.999909	0.868631	0.874135	0.994289	0.99917	0.409422	0.680753	0.147137	0.0442167	0.987185	0.71069	0.973852	0.999412	0.640142	0.389536	0.303772	0.792813	0.843142	0.712231	0.999592	0.949394	0.631066	0.969163	0.108903	0.184914	0.869119	0.571253	0.888701	0.366277	0.758494	0.999707	0.966174
ANKRD44-AS1	0.999737	0.972263	0.961	0.966895	0.163104	0.939268	0.716879	0.999255	0.999255	0.0930266	0.0560146	0.763231	0.999909	0.933516	0.680563	0.999077	0.99917	0.278817	0.684488	0.0262228	0.0605221	0.988228	0.767085	0.974101	0.999412	0.799644	0.965285	0.712903	0.886432	0.855125	0.83769	0.999592	0.950154	0.918839	0.980839	0.264886	0.0147472	0.928029	0.0155137	0.81113	0.192514	0.949688	0.999707	0.965377
ANKRD44-DT	0.999737	0.959897	0.977761	0.752903	0.900807	0.991536	0.996999	0.999255	0.999255	0.841315	0.706896	0.775437	0.999909	0.990556	0.856132	0.999077	0.99917	0.983197	0.754994	0.24181	0.890318	0.987185	0.74687	0.980156	0.999412	0.904033	0.421927	0.523902	0.839243	0.944224	0.911899	0.999592	0.994588	0.68558	0.969163	0.328019	0.89197	0.859238	0.192433	0.915522	0.974225	0.815868	0.999707	0.998629
ANKRD44-IT1	0.999737	0.959897	0.999013	0.788575	0.288317	0.93723	0.736725	0.999255	0.999255	0.563694	0.131084	0.909253	0.999909	0.992792	0.775913	0.994289	0.99917	0.345257	0.8572	0.50269	0.134612	0.998043	0.886226	0.987941	0.999412	0.863122	0.806043	0.719551	0.977567	0.904462	0.90591	0.999592	0.950154	0.70056	0.980839	0.0224342	0.155846	0.993783	0.30957	0.841795	0.444346	0.76039	0.999707	0.939744
ANKRD46	0.999737	0.959897	0.953809	0.897479	0.084421	0.93723	0.716879	0.999255	0.999255	0.296911	0.0794178	0.834991	0.999909	0.891331	0.628004	0.994289	0.99917	0.162641	0.859402	0.0788137	0.0875817	0.987185	0.74687	0.980156	0.999412	0.838344	0.635339	0.675489	0.84344	0.882323	0.856547	0.999592	0.989684	0.983826	0.969163	0.378468	0.0889946	0.756104	0.0760522	0.82922	0.426101	0.907649	0.999707	0.947875
ANKRD49	0.999737	0.959897	0.953809	0.422862	0.607752	0.93723	0.765002	0.999255	0.999255	0.595229	0.19849	0.896703	0.999909	0.878625	0.827794	0.994289	0.99917	0.558996	0.972466	0.0427495	0.105496	0.991431	0.905264	0.973852	0.999412	0.851976	0.92033	0.974684	0.972862	0.982493	0.984215	0.999592	0.981975	0.955889	0.995964	0.359497	0.347766	0.975029	0.257909	0.956057	0.568505	0.973898	0.999707	0.99612
ANKRD50	0.999737	0.973307	0.974731	0.869931	0.959677	0.93723	0.735194	0.999255	0.999255	0.0565101	0.0371079	0.680244	0.999909	0.923283	0.530732	0.994289	0.99917	0.102343	0.688191	0.136202	0.031592	0.987185	0.714485	0.981865	0.999412	0.640142	0.710932	0.46277	0.853246	0.853205	0.628074	0.999592	0.949394	0.82138	0.969163	0.64158	0.0137253	0.857691	0.0210942	0.913562	0.232692	0.804298	0.999707	0.95846
ANKRD52	0.999737	0.987369	0.958466	0.430309	0.333951	0.93723	0.810529	0.999255	0.999255	0.940863	0.94734	0.867079	0.999909	0.998915	0.605218	0.994289	0.99917	0.808685	0.987497	0.519454	0.730538	0.988228	0.736508	0.980156	0.999412	0.888405	0.878132	0.843958	0.937112	0.85236	0.948837	0.999592	0.997586	0.986688	0.969163	0.153784	0.727619	0.942235	0.716934	0.982545	0.91941	0.98953	0.999707	0.993821
ANKRD54	0.999737	0.959897	0.964723	0.361613	0.250071	0.93723	0.76797	0.999255	0.999255	0.51201	0.0964198	0.894859	0.999909	0.986071	0.927458	0.999077	0.99917	0.493479	0.971828	0.0493131	0.188988	0.987185	0.695106	0.985335	0.999412	0.751665	0.787698	0.447668	0.793347	0.843142	0.76496	0.999592	0.950154	0.844068	0.969163	0.0833693	0.0632601	0.963655	0.044559	0.9245	0.472594	0.901001	0.999707	0.983832
ANKRD55	0.999737	0.959897	0.953809	0.719642	3.21e-10	0.961123	0.72473	0.999255	0.999255	0.832463	0.631736	0.84721	0.999909	0.990556	0.896214	0.994289	0.99917	0.600178	0.976567	0.376994	0.926529	0.987185	0.893931	0.973852	0.999412	0.699271	0.887051	0.935668	0.809146	0.994923	0.717577	0.999592	0.949394	0.918335	0.988021	0.146069	0.0717019	0.74725	0.0597944	0.838633	0.619515	0.946347	0.999707	0.977355
ANKRD6	0.999737	0.969865	0.953809	0.864214	4.04e-06	0.978675	0.868463	0.999255	0.999255	0.640045	0.750601	0.741646	0.999909	0.924178	0.999225	0.999077	0.99917	0.375279	0.793679	0.264947	0.433715	0.989643	0.769506	0.973852	0.999412	0.954298	0.972159	0.652583	0.937904	0.843142	0.963823	0.999592	0.984437	0.971498	0.983083	0.760001	0.56001	0.870984	0.796874	0.925077	0.78469	0.931829	0.999707	0.969092
ANKRD9	0.999737	0.99288	0.953809	0.965532	0.0420176	0.93723	0.752263	0.999255	0.999255	0.134357	0.148593	0.876236	0.999909	0.894752	0.620969	0.994289	0.99917	0.209805	0.879046	0.256614	0.685445	0.987185	0.893129	0.978916	0.999412	0.790327	0.929956	0.968152	0.805956	0.974816	0.747288	0.999592	0.950154	0.849572	0.995964	0.739334	0.522982	0.778263	0.565555	0.96904	0.723188	0.735227	0.999707	0.975813
ANKS1A	0.999737	0.959897	0.991488	0.469938	0.130218	0.93723	0.716879	0.999255	0.999255	0.0997429	0.035856	0.846804	0.999909	0.917199	0.750566	0.994289	0.999994	0.21629	0.728914	0.00122654	0.00412118	0.989643	0.939284	0.980156	0.999412	0.989362	0.992253	0.675489	0.925075	0.979291	0.841047	0.999592	0.951569	0.994809	0.980839	0.508983	0.0804781	0.79979	0.0685495	0.850053	0.35468	0.958729	0.999707	0.984645
ANKS3	0.999737	0.959897	0.953809	0.775245	0.841362	0.969513	0.745977	0.999255	0.999255	0.913769	0.739448	0.817934	0.999909	0.949533	0.623438	0.994289	0.99917	0.84955	0.971483	0.971319	0.969696	0.988228	0.871137	0.998509	0.999412	0.85169	0.827331	0.758963	0.88915	0.999165	0.970992	0.999592	0.971043	0.812552	0.988462	0.184905	0.874736	0.929703	0.934784	0.99546	0.91234	0.735634	0.999707	0.965527
ANKS6	0.999737	0.967403	0.97034	0.714739	0.821035	0.961904	0.865845	0.999255	0.999255	0.465997	0.91563	0.929903	0.999909	0.954908	0.50808	0.994289	0.99917	0.73661	0.892549	0.818176	0.957257	0.987185	0.758505	0.980156	0.999412	0.954828	0.894371	0.786333	0.838137	0.85236	0.798301	0.999592	0.989098	0.942846	0.985404	0.558481	0.564609	0.811886	0.444386	0.997799	0.912838	0.793336	0.999707	0.946068
ANKUB1	0.999737	0.961322	0.976553	0.747221	0.960327	0.95694	0.784457	0.999255	0.999255	0.0880281	0.00785363	0.986888	0.999909	0.989322	0.677143	0.994289	0.99917	0.266791	0.859859	0.0114834	0.00737789	0.992469	0.994779	0.980165	0.999412	0.912347	0.484455	0.410595	0.873605	0.931749	0.97818	0.999592	0.966769	0.577449	0.969163	0.00487142	0.00927797	0.836268	0.000503812	0.604716	0.171339	0.982077	0.999707	0.999329
ANKZF1	0.999737	0.959897	0.999013	0.93461	0.0500858	0.93723	0.840081	0.999255	0.999255	0.90016	0.37809	0.940131	0.999909	0.884701	0.74874	0.994289	0.99917	0.820233	0.962622	0.55671	0.793266	0.991431	0.828849	0.973852	0.999412	0.685491	0.710932	0.589661	0.837593	0.843142	0.680023	0.999592	0.949394	0.633494	0.969163	0.31031	0.444149	0.61166	0.729911	0.96117	0.663451	0.949688	0.999707	0.977171
ANLN	0.999737	0.995906	0.953809	0.931012	0.403928	0.93723	0.775337	0.999255	0.999255	0.273219	0.27949	0.674059	0.999909	0.987129	0.522528	0.994289	0.99917	0.198602	0.972466	0.0119574	0.74776	0.987185	0.73779	0.973852	0.999412	0.640142	0.919905	0.504372	0.792813	0.843142	0.599566	0.999592	0.949394	0.986688	0.969163	0.283704	0.554961	0.911447	0.700094	0.989578	0.921412	0.994927	0.999707	0.970072
ANO10	0.999737	0.959897	0.956056	0.67084	0.216264	0.994013	0.716879	0.999255	0.999255	0.619044	0.910079	0.888386	0.999909	0.998232	0.653104	0.999077	0.99917	0.914288	0.70153	0.885999	0.253571	0.997488	0.992149	0.980156	0.999412	0.928619	0.947398	0.932043	0.969478	0.976778	0.851031	0.999592	0.950154	0.931436	0.985404	0.0390578	0.448744	0.926649	0.468678	0.96117	0.514367	0.695626	0.999707	0.928953
ANO2	0.999737	0.985486	0.953809	0.809273	0.848938	0.93723	0.716879	0.999255	0.999255	0.538995	0.578358	0.741202	0.999909	0.949533	0.46572	0.994289	0.99917	0.771255	0.959168	0.563439	0.384411	0.987185	0.702081	0.973852	0.999412	0.643388	0.785587	0.408817	0.853984	0.843142	0.643116	0.999592	0.949394	0.846534	0.969163	0.246376	0.832783	0.860825	0.898683	0.976963	0.536818	0.689755	0.999707	0.928953
ANO5	0.999737	0.959897	0.960454	0.997618	0.735776	0.943166	0.718273	0.999255	0.999255	0.670094	0.0316668	0.826915	0.999909	0.995999	0.982544	0.994289	0.99917	0.948739	0.938228	0.493021	0.227026	0.987185	0.895625	0.973852	0.999412	0.713195	0.911269	0.648742	0.792813	0.920584	0.672549	0.999592	0.949394	0.924052	0.969163	0.784687	0.256617	0.923679	0.0942951	0.852136	0.519043	0.930435	0.999707	0.977355
ANO6	0.999737	0.969235	0.983046	0.974134	0.989947	0.938301	0.716879	0.999255	0.999255	0.0528797	0.00576936	0.733252	0.999909	0.802366	0.451999	0.998349	0.99917	0.0772832	0.981877	0.00286522	0.0569537	0.987185	0.702032	0.975306	0.999412	0.663718	0.413294	0.389402	0.792813	0.843142	0.599566	0.999592	0.949394	0.633494	0.969163	0.709225	0.012713	0.718935	0.00038405	0.935616	0.189222	0.934359	0.999707	0.990788
ANO7	NA	NA	NA	NA	NA	NA	NA	NA	NA	NA	NA	NA	NA	NA	NA	NA	NA	NA	NA	NA	NA	NA	NA	NA	NA	NA	NA	NA	NA	NA	NA	NA	NA	NA	NA	NA	NA	NA	NA	NA	NA	NA	NA	NA
ANO7L1	0.999737	0.961322	0.984942	0.976011	0.159066	0.93723	0.90322	0.999255	0.999255	0.516096	0.151862	0.863621	0.999909	0.989322	0.884673	0.999077	0.99917	0.765689	0.73772	0.248488	0.972368	0.991431	0.85281	0.973852	0.999412	0.704239	0.785587	0.714573	0.968624	0.843142	0.964214	0.999592	0.967025	0.852489	0.969163	0.480231	0.532123	0.701996	0.172678	0.916294	0.834093	0.989208	0.999707	0.995877
ANO8	0.999737	0.966477	0.953809	0.82634	0.742291	0.986026	0.869829	0.999255	0.999255	0.872259	0.940606	0.991406	0.999909	0.990556	0.995805	0.994289	0.99917	0.892195	0.688191	0.700907	0.905055	0.987185	0.769173	0.980156	0.999412	0.89853	0.958017	0.911758	0.920438	0.875	0.982298	0.999592	0.966769	0.991245	0.982011	0.917547	0.846148	0.987189	0.823501	0.989724	0.836146	0.929917	0.999707	0.976995
ANO9	0.999737	0.959897	0.953809	0.5554	0.0458432	0.93723	0.876893	0.999255	0.999255	0.0527925	0.268605	0.855896	0.999909	0.915785	0.50808	0.994289	0.99917	0.362092	0.766174	0.91654	0.486829	0.988228	0.902309	0.984633	0.999412	0.978204	0.684636	0.637045	0.901931	0.987785	0.950935	0.999592	0.997447	0.85425	0.997321	0.953817	0.149979	0.940646	0.210113	0.972361	0.289623	0.989208	0.999707	0.990788
ANP32A	0.999737	0.99546	0.976553	0.493257	0.449257	0.989299	0.844758	0.999255	0.999255	0.0534753	0.236002	0.924061	0.999909	0.887578	0.985782	0.994289	0.99917	0.106206	0.745727	0.0295028	0.158225	0.987185	0.939846	0.975298	0.999412	0.643388	0.853936	0.656986	0.793	0.949175	0.793601	0.999592	0.949394	0.815519	0.978917	0.764973	0.0448528	0.500033	0.0492301	0.887258	0.280449	0.781774	0.999707	0.966174
ANP32A-IT1	0.999737	0.959897	0.974731	0.448985	0.306832	0.93723	0.718273	0.999255	0.999255	0.452244	0.22843	0.94049	0.999909	0.998232	0.959265	0.999077	0.99917	0.523346	0.835824	0.150584	0.151611	0.995648	0.939315	0.975306	0.999412	0.950213	0.963104	0.806668	0.931373	0.920584	0.869243	0.999592	0.950154	0.873999	0.973867	0.0742153	0.509594	0.964031	0.595571	0.91988	0.706864	0.750921	0.999707	0.946068
ANP32B	0.999737	0.976566	0.953809	0.768352	0.0509381	0.93723	0.716879	0.999255	0.999255	0.604961	0.622667	0.739612	0.999909	0.995489	0.550234	0.999077	0.99917	0.666881	0.979293	0.0660131	0.643828	0.987185	0.695106	0.973852	0.999412	0.640142	0.913445	0.429901	0.792813	0.843142	0.599566	0.999592	0.949394	0.985113	0.969163	0.876747	0.841398	0.887303	0.574511	0.958643	0.917913	0.901839	0.999707	0.978098
ANP32E	0.999737	0.985486	0.988749	0.639935	0.995128	0.93723	0.754056	0.999255	0.999255	0.159609	0.329101	0.784057	0.999909	0.997305	0.693384	0.994289	0.99917	0.170667	0.981877	0.420059	0.784036	0.987185	0.758505	0.994555	0.999412	0.761299	0.527051	0.489986	0.793347	0.870431	0.749942	0.999592	0.966769	0.550858	0.969163	0.337727	0.0921598	0.775277	0.161824	0.961817	0.453694	0.945837	0.999707	0.997668
ANPEP	0.999737	0.959897	0.953809	0.329115	0.0378009	0.93723	0.739937	0.999255	0.999255	0.550195	0.118972	0.734092	0.999909	0.987129	0.770591	0.999077	0.99917	0.382399	0.836104	0.124664	0.0220138	0.987185	0.875073	0.973852	0.999412	0.668758	0.962548	0.994459	0.878727	0.928969	0.676462	0.999592	0.951081	0.968709	0.985404	0.0167331	0.327755	0.919879	0.344977	0.915522	0.345741	0.561711	0.999707	0.940408
ANTKMT	0.999737	0.964345	0.987905	0.94133	0.910704	0.93723	0.721014	0.999255	0.999255	0.0190981	0.00702312	0.867079	0.999909	0.975538	0.679578	0.999077	0.99917	0.0443679	0.633909	0.0183439	0.0134125	0.987185	0.74687	0.973852	0.999412	0.640142	0.389536	0.325764	0.792813	0.843142	0.599566	0.999592	0.949394	0.534954	0.969163	0.247701	0.00350169	0.677338	0.00352275	0.672548	0.0685945	0.693903	0.999707	0.928953
ANTXR2	0.999737	0.959897	0.994378	0.907679	0.720126	0.986376	0.80621	0.999255	0.999255	0.0223816	0.00269252	0.942185	0.999909	0.988969	0.659272	0.994289	0.99917	0.0474557	0.689879	0.00147436	0.0016165	0.987185	0.695106	0.980156	0.999412	0.640142	0.39494	0.297374	0.792813	0.843142	0.607399	0.999592	0.949394	0.553365	0.969163	0.139502	0.000565814	0.574114	0.000128046	0.736195	0.0510306	0.698172	0.999707	0.928953
ANTXRLP1	0.999737	0.959897	0.953809	0.656943	0.311995	0.942985	0.915596	0.999255	0.999255	0.235997	0.221038	0.488284	0.999909	0.939979	0.710857	0.994289	0.99917	0.649968	0.996747	0.0955149	0.633826	0.988228	0.925299	0.973852	0.999412	0.950213	0.979825	0.808527	0.95854	0.991434	0.87132	0.999592	0.995253	0.96956	0.986497	0.533345	0.0716055	0.771868	0.0159447	0.974751	0.746915	0.981574	0.999707	0.990784
ANXA1	0.999737	0.959897	0.953809	0.488716	0.307425	0.93723	0.939492	0.999255	0.999255	0.683182	0.686679	0.851365	0.999909	0.896535	0.685296	0.994289	0.99917	0.77824	0.698902	0.669314	0.429296	0.987185	0.736116	0.978916	0.999412	0.853476	0.680955	0.438553	0.849255	0.843142	0.72988	0.999592	0.988055	0.823563	0.969163	0.0743752	0.672526	0.852261	0.867933	0.916425	0.742713	0.676904	0.999707	0.928953
ANXA11	0.999737	0.959897	0.986523	0.462798	0.225801	0.93723	0.744321	0.999255	0.999255	0.408964	0.0588083	0.908212	0.999909	0.989725	0.938971	0.994289	0.99917	0.345434	0.889621	0.0171534	0.0290522	0.98893	0.986183	0.975298	0.999412	0.74607	0.995426	0.89029	0.919304	0.991434	0.786515	0.999592	0.954232	0.978666	0.99458	0.231014	0.179172	0.98423	0.243977	0.897598	0.492581	0.931468	0.999707	0.977014
ANXA2	0.999737	0.99546	0.953809	0.914702	0.314557	0.972304	0.970131	0.999255	0.999255	0.55233	0.349414	0.807392	0.999909	0.993099	0.985637	0.994289	0.99917	0.394947	0.839244	0.114208	0.541677	0.998491	0.735384	0.984633	0.999412	0.944799	0.812657	0.532064	0.942738	0.844006	0.84638	0.999592	0.993794	0.872831	0.969163	0.273348	0.183912	0.851616	0.061833	0.987747	0.888831	0.639945	0.999707	0.928953
ANXA2R	0.999737	0.974867	0.999013	0.992882	0.231506	0.979825	0.716879	0.999255	0.999255	0.0443065	0.00700719	0.766536	0.999909	0.878715	0.522528	0.999077	0.99917	0.0426611	0.705078	0.00874203	0.0286256	0.98893	0.81076	0.980156	0.999412	0.85642	0.500868	0.382896	0.859162	0.856281	0.711566	0.999592	0.966769	0.534954	0.969163	0.509	0.00546913	0.770688	0.00323833	0.83962	0.100081	0.982588	0.999707	0.984645
ANXA2R-AS1	0.999737	0.980756	0.97127	0.99178	0.0587155	0.976615	0.939582	0.999255	0.999255	0.161678	0.200005	0.801246	0.999909	0.954363	0.523777	0.994289	0.99917	0.17791	0.90432	0.308456	0.278507	0.988228	0.88938	0.978916	0.999412	0.974518	0.441186	0.58197	0.910877	0.911942	0.936594	0.999592	0.990626	0.534954	0.969163	0.61954	0.0506317	0.654835	0.0453089	0.915522	0.36073	0.976204	0.999707	0.990784
ANXA2R-OT1	0.999737	0.959897	0.964723	0.465883	0.488778	0.93723	0.716879	0.999255	0.999255	0.322131	0.238015	0.987723	0.999909	0.99499	0.766895	0.999077	0.99917	0.297979	0.815803	0.0188876	0.0877857	0.987185	0.71069	0.980156	0.999412	0.998856	0.779988	0.432442	0.842288	0.843142	0.793601	0.999592	0.97631	0.776618	0.969163	0.0567136	0.114752	0.950538	0.0201499	0.966821	0.816525	0.957482	0.999707	0.993922
ANXA3	0.999737	0.997928	0.976553	0.938439	0.145491	0.93723	0.979857	0.999255	0.999255	0.400217	0.225017	0.817749	0.999909	0.909951	0.767328	0.994289	0.99917	0.706904	0.879052	0.34193	0.850019	0.987185	0.841875	0.998509	0.999412	0.905258	0.96541	0.738393	0.83138	0.850762	0.892575	0.999592	0.950154	0.874322	0.969163	0.00606802	0.902677	0.771935	0.974554	0.998225	0.977008	0.534793	0.999707	0.946068
ANXA4	0.999737	0.966477	0.953809	0.696454	0.495065	0.945154	0.915596	0.999255	0.999255	0.345502	0.747252	0.719078	0.999909	0.99306	0.987281	0.994289	0.99917	0.746673	0.987497	0.333908	0.954304	0.987185	0.954153	0.984633	0.999412	0.828577	0.743768	0.847207	0.795267	0.941018	0.813829	0.999592	0.966769	0.905475	0.996546	0.678683	0.211729	0.764458	0.524436	0.919261	0.687361	0.988214	0.999707	0.976724
ANXA5	0.999737	0.979063	0.953809	0.608747	0.56459	0.93723	0.856468	0.999255	0.999255	0.13653	0.0747452	0.741646	0.999909	0.968292	0.767009	0.994289	0.99917	0.0865103	0.930174	0.0110571	0.291388	0.987185	0.856663	0.978916	0.999412	0.79671	0.747844	0.517573	0.837213	0.850762	0.629371	0.999592	0.970453	0.697347	0.969163	0.156054	0.0360868	0.600816	0.00404738	0.924186	0.540866	0.850617	0.999707	0.965377
ANXA6	0.999737	0.959897	0.961	0.933911	0.359161	0.99469	0.910134	0.999255	0.999255	0.0944942	0.0199098	0.734092	0.999909	0.95956	0.957088	0.999077	0.99917	0.14859	0.988339	0.0081557	0.116575	0.987185	0.721635	0.975298	0.999412	0.734848	0.571238	0.417651	0.792813	0.843142	0.600792	0.999592	0.950901	0.631066	0.969163	0.0860849	0.024664	0.658118	0.00795472	0.919261	0.41138	0.877384	0.999707	0.975813
ANXA7	0.999737	0.986947	0.953809	0.96679	0.949303	0.985963	0.973097	0.999255	0.999255	0.797084	0.530421	0.847928	0.999909	0.992792	0.877234	0.994289	0.99917	0.661639	0.950862	0.19076	0.395693	0.987185	0.695106	0.991482	0.999412	0.777597	0.455184	0.303772	0.792813	0.843142	0.665313	0.999592	0.951081	0.613545	0.969163	0.792037	0.359524	0.907856	0.164424	0.989724	0.668995	0.754048	0.999707	0.936453
AOAH	0.999737	0.961322	0.953809	0.712642	0.675745	0.93723	0.721014	0.999255	0.999255	0.0310001	0.00737058	0.907775	0.999909	0.980232	0.653104	0.999077	0.999994	0.220103	0.822203	0.00197506	0.00685095	0.989941	0.915045	0.998509	0.999412	0.8092	0.909407	0.669156	0.937524	0.98721	0.885071	0.999592	0.950154	0.955635	0.996546	0.328487	0.0030753	0.57726	0.0014575	0.972263	0.217725	0.667927	0.999707	0.928953
AOAH-IT1	0.999737	0.985474	0.953809	0.722494	0.0117269	0.93723	0.944688	0.999255	0.999255	0.170207	0.185433	0.971183	0.999909	0.996312	0.653104	0.999077	0.99917	0.264238	0.742857	0.0270666	0.105822	0.993811	0.968995	0.980156	0.999412	0.812177	0.983851	0.758121	0.895957	0.964165	0.856144	0.999592	0.949394	0.908924	0.969163	0.312485	0.210406	0.950538	0.134914	0.945724	0.587484	0.68788	0.999707	0.948385
AOC2	0.999737	0.959897	0.953809	0.329115	0.55444	0.93723	0.716879	0.999255	0.999255	0.116882	0.0173256	0.662405	0.999909	0.987129	0.768266	0.999077	0.99917	0.145321	0.693009	0.00766062	0.00791134	0.996944	0.865141	0.991718	0.999412	0.961355	0.89363	0.984817	0.94219	0.954028	0.96082	0.999592	0.967025	0.862964	0.983993	0.0026178	0.0544977	0.531291	0.0185881	0.929906	0.464266	0.578733	0.999707	0.849451
AOC3	0.999737	0.959897	0.953809	0.414375	0.309442	0.96058	0.771302	0.999255	0.999255	0.2347	0.0294003	0.575118	0.999909	0.903493	0.921068	0.994289	0.99917	0.324898	0.788539	0.213289	0.0282746	0.987185	0.893129	0.973852	0.999412	0.664293	0.898883	0.911758	0.82974	0.911153	0.638576	0.999592	0.966769	0.971068	0.984755	0.000788529	0.111514	0.842949	0.165698	0.70868	0.423826	0.874443	0.999707	0.965732
AOPEP	0.999737	0.986659	0.953809	0.886092	0.721019	0.9457	0.772658	0.999255	0.999255	0.757349	0.196251	0.813226	0.999909	0.995979	0.996667	0.999077	0.99917	0.822808	0.987185	0.364069	0.358023	0.995648	0.74687	0.978916	0.999412	0.809641	0.911043	0.521419	0.927685	0.843142	0.866889	0.999592	0.950154	0.695396	0.969163	0.992514	0.43536	0.995872	0.321892	0.99915	0.842143	0.948087	0.999707	0.995877
AP1AR	0.999737	0.961322	0.953809	0.374184	0.76513	0.93723	0.716879	0.999255	0.999255	0.223826	0.0748903	0.93935	0.999909	0.855536	0.666547	0.994289	0.99917	0.480325	0.685055	0.0134758	0.0308637	0.988228	0.757049	0.980156	0.999412	0.829095	0.717735	0.737963	0.919304	0.859681	0.859113	0.999592	0.994588	0.925179	0.977618	0.273447	0.158206	0.907808	0.0518233	0.887082	0.499594	0.866338	0.999707	0.947875
AP1B1	0.999737	0.986256	0.97549	0.751996	0.00180806	0.93723	0.726474	0.999255	0.999255	0.409996	0.143958	0.982216	0.999909	0.994135	0.977655	0.994289	0.99917	0.479774	0.952527	0.44044	0.174616	0.987185	0.948419	0.991482	0.999412	0.643388	0.803066	0.783308	0.793518	0.888046	0.77948	0.99987	0.949394	0.949522	0.985404	0.675592	0.472135	0.950569	0.388517	0.96117	0.386497	0.995835	0.999707	0.995877
AP1G1	0.999737	0.959897	0.996887	0.608061	0.906876	0.93723	0.721014	0.999255	0.999255	0.357997	0.0473997	0.969994	0.999909	0.992603	0.79061	0.995563	0.99917	0.320126	0.887861	0.0234625	0.0160985	0.987185	0.745879	0.999095	0.999412	0.76563	0.626706	0.449071	0.792813	0.880479	0.673872	0.999592	0.949394	0.757085	0.969163	0.127314	0.0964229	0.842887	0.0312959	0.880923	0.244897	0.944694	0.999707	0.990784
AP1G2	0.999737	0.959897	0.953809	0.435636	0.701052	0.93723	0.928627	0.999255	0.999255	0.643913	0.168432	0.954323	0.999909	0.987129	0.869952	0.994289	0.99917	0.841406	0.899617	0.10696	0.196005	0.992083	0.898686	0.993539	0.999412	0.98802	0.951498	0.813713	0.927401	0.950397	0.874823	0.999592	0.966769	0.937408	0.993534	0.813501	0.385841	0.885701	0.432501	0.957368	0.749512	0.830362	0.999707	0.947875
AP1G2-AS1	0.999737	0.961322	0.996887	0.526373	0.375686	0.93723	0.964512	0.999255	0.999255	0.951103	0.909924	0.946223	0.999909	0.975652	0.651582	0.999077	0.99917	0.978142	0.976567	0.90156	0.777068	0.994703	0.842631	0.988625	0.999412	0.75905	0.715421	0.917496	0.965782	0.949682	0.972082	0.999592	0.966769	0.940116	0.982996	0.964705	0.75355	0.911447	0.673817	0.972822	0.861197	0.992964	0.999707	0.991462
AP1M1	0.999737	0.959897	0.953809	0.650306	0.923772	0.93723	0.721014	0.999255	0.999255	0.379145	0.0878193	0.848102	0.999909	0.961604	0.923872	0.994289	0.99917	0.311574	0.930855	0.0438919	0.202635	0.987185	0.89622	0.980156	0.999412	0.989725	0.849223	0.838002	0.914164	0.949682	0.865899	0.999592	0.975023	0.92167	0.982518	0.770063	0.56001	0.907856	0.42412	0.991747	0.599019	0.98157	0.999707	0.990784
AP1M2	NA	NA	NA	NA	NA	NA	NA	NA	NA	NA	NA	NA	NA	NA	NA	NA	NA	NA	NA	NA	NA	NA	NA	NA	NA	NA	NA	NA	NA	NA	NA	NA	NA	NA	NA	NA	NA	NA	NA	NA	NA	NA	NA	NA
AP1S1	0.999737	0.959897	0.953809	0.916373	0.531636	0.93723	0.805752	0.999255	0.999255	0.968905	0.515417	0.914057	0.999909	0.989322	0.903575	0.999077	0.99917	0.573747	0.988667	0.878649	0.359483	0.990172	0.865141	0.975306	0.999412	0.870239	0.751513	0.750256	0.816591	0.843142	0.796818	0.999592	0.949394	0.724749	0.969163	0.0144398	0.964328	0.733194	0.805173	0.971908	0.505813	0.998795	0.999707	0.984645
AP1S2	0.999737	0.959897	0.953809	0.635676	0.485134	0.93723	0.754366	0.999255	0.999255	0.390662	0.173993	0.993616	0.999909	0.91002	0.833606	0.994289	0.99917	0.647174	0.637787	0.174131	0.112005	0.997626	0.999103	0.980393	0.999412	0.98758	0.977783	0.938578	0.922876	0.95623	0.934089	0.999592	0.96712	0.807751	0.969163	0.419154	0.447669	0.95302	0.643254	0.663524	0.169068	0.90622	0.999707	0.966174
AP1S3	0.999737	0.959897	0.980207	0.989327	0.504482	0.979825	0.757438	0.999255	0.999255	0.919889	0.94124	0.848066	0.999909	0.995979	0.982544	0.994289	0.99917	0.736911	0.948274	0.99787	0.948616	0.987185	0.991169	0.973852	0.999412	0.663718	0.644368	0.881975	0.793	0.950732	0.658107	0.999592	0.949394	0.825751	0.985862	0.965121	0.751157	0.990161	0.900651	0.976963	0.968893	0.856856	0.999707	0.975813
AP2A1	0.999737	0.967751	0.953809	0.608001	0.172266	0.985185	0.754094	0.999255	0.999255	0.517876	0.587024	0.847928	0.999909	0.884701	0.523777	0.994289	0.99917	0.241505	0.959168	0.100353	0.801207	0.987185	0.782024	0.973852	0.999412	0.640142	0.776002	0.519735	0.792813	0.843142	0.599566	0.999592	0.949394	0.758066	0.969163	0.186776	0.553667	0.733222	0.697067	0.953922	0.864095	0.920015	0.999707	0.949346
AP2A2	0.999737	0.959897	0.953809	0.361613	0.42053	0.93723	0.935647	0.999255	0.999255	0.859021	0.451772	0.848102	0.999909	0.992792	0.952651	0.994289	0.99917	0.874599	0.836053	0.483086	0.633239	0.994284	0.92127	0.984633	0.999412	0.68427	0.765135	0.896164	0.975637	0.970437	0.946232	0.999592	0.949394	0.781759	0.99297	0.912253	0.919295	0.823238	0.979387	0.964974	0.679632	0.956129	0.999707	0.965377
AP2B1	0.999737	0.971619	0.953809	0.673019	0.745805	0.995403	0.716879	0.999255	0.999255	0.719374	0.262113	0.957849	0.999909	0.884701	0.616025	0.994289	0.99917	0.846514	0.987497	0.271052	0.190634	0.991431	0.866671	0.998509	0.999412	0.896575	0.843796	0.792494	0.937112	0.998291	0.989033	0.999592	0.978538	0.901024	0.981083	0.578725	0.318513	0.964087	0.157017	0.991605	0.57592	0.921778	0.999707	0.996363
AP2M1	0.999737	0.971619	0.953809	0.791059	0.360339	0.93723	0.721014	0.999255	0.999255	0.96077	0.892884	0.979672	0.999909	0.802366	0.523777	0.994289	0.99917	0.930304	0.838301	0.760814	0.49715	0.987185	0.969928	0.978916	0.999412	0.758705	0.864204	0.859365	0.82262	0.931805	0.78223	0.999592	0.95038	0.941534	0.988462	0.43574	0.829177	0.908238	0.709783	0.887082	0.506589	0.950456	0.999707	0.995877
AP2S1	0.999737	0.972601	0.97127	0.997076	0.800227	0.952057	0.9668	0.999255	0.999255	0.0692179	0.0348557	0.952079	0.999909	0.994131	0.864349	0.994289	0.99917	0.108591	0.885582	0.0810154	0.195846	0.987185	0.813369	0.973852	0.999412	0.71098	0.683505	0.574264	0.792813	0.843142	0.664593	0.999592	0.950154	0.631057	0.969163	0.88135	0.0717075	0.827512	0.111185	0.787555	0.259927	0.799773	0.999707	0.990788
AP3B1	0.999737	0.987369	0.953809	0.509546	0.434103	0.93723	0.721014	0.999255	0.999255	0.0350848	0.0140938	0.940045	0.999909	0.992792	0.50808	0.994289	0.99917	0.119235	0.659184	0.213289	0.0261304	0.995648	0.934859	0.993539	0.999412	0.806033	0.676006	0.601693	0.980551	0.958116	0.793601	0.999592	0.950396	0.710706	0.983083	0.617296	0.00156552	0.564838	0.00547085	0.704559	0.0653096	0.975619	0.999707	0.986136
AP3B2	0.999737	0.959897	0.999879	0.843995	0.976275	0.93723	0.909825	0.999255	0.999255	0.422533	0.211563	0.741202	0.999909	0.840661	0.514126	0.994289	0.99917	0.850243	0.685055	0.936606	0.429168	0.993634	0.84028	0.980156	0.999412	0.913281	0.841104	0.797047	0.88688	0.844006	0.885291	0.999592	0.983389	0.819361	0.969163	0.590937	0.225533	0.816754	0.0974537	0.492537	0.183972	0.566499	0.999707	0.946068
AP3D1	0.999737	0.961322	0.953864	0.763215	0.502332	0.93723	0.721014	0.999255	0.999255	0.146135	0.0327532	0.819231	0.999909	0.855536	0.620984	0.994289	0.99917	0.0831789	0.984838	0.00602828	0.0500379	0.987185	0.985132	0.978916	0.999412	0.976144	0.989953	0.773188	0.867426	0.970437	0.834299	0.999592	0.998533	0.93215	0.969163	0.645542	0.0658994	0.758867	0.0578681	0.859093	0.279307	0.986262	0.999707	0.995808
AP3M1	0.999737	0.961322	0.958918	0.928987	0.0675894	0.954188	0.880058	0.999255	0.999255	0.105192	0.0505582	0.734092	0.999909	0.992792	0.977221	0.994289	0.99917	0.149054	0.972571	0.0246752	0.268636	0.987185	0.714606	0.973852	0.999412	0.640142	0.62251	0.397181	0.792813	0.843142	0.599566	0.999592	0.949394	0.631057	0.969163	0.65163	0.0630097	0.776288	0.00563909	0.953811	0.538527	0.97989	0.999707	0.990788
AP3M2	0.999737	0.962061	0.961	0.857088	0.00737865	0.93723	0.804351	0.999255	0.999255	0.797882	0.582404	0.720085	0.999909	0.980657	0.538256	0.994289	0.99917	0.814274	0.680956	0.282108	0.884515	0.987185	0.7191	0.973852	0.999412	0.657987	0.836264	0.637045	0.792813	0.843142	0.602728	0.999592	0.950154	0.746892	0.969163	0.883976	0.774346	0.967507	0.589827	0.981741	0.887241	0.855173	0.999707	0.966174
AP3S1	0.999737	0.961322	0.953809	0.708985	0.423377	0.93723	0.912787	0.999255	0.999255	0.704828	0.0978509	0.910871	0.999909	0.969984	0.923872	0.994289	0.99917	0.589132	0.972571	0.0765564	0.11357	0.987185	0.71069	0.980156	0.999412	0.986602	0.933277	0.636805	0.82262	0.843142	0.662985	0.999592	0.977915	0.873187	0.969163	0.77695	0.271187	0.98755	0.290951	0.902206	0.470919	0.868435	0.999707	0.966174
AP3S2	0.999737	0.972601	0.953809	0.581788	0.942649	0.93723	0.890789	0.999255	0.999255	0.630321	0.798222	0.680244	0.999909	0.978083	0.930946	0.997758	0.99917	0.419816	0.93621	0.0436662	0.746461	0.987185	0.745879	0.973852	0.999412	0.640142	0.801367	0.564489	0.792813	0.843142	0.599566	0.999592	0.949394	0.82838	0.969163	0.103295	0.860235	0.651922	0.5232	0.87744	0.722961	0.848956	0.999707	0.928953
AP4B1	0.999737	0.996776	0.996887	0.964574	0.186381	0.975957	0.891299	0.999255	0.999255	0.999714	0.78525	0.741202	0.999909	0.987129	0.652027	0.998589	0.99917	0.986931	0.943783	0.65727	0.996815	0.987185	0.748193	0.973852	0.999412	0.640142	0.811194	0.55457	0.792813	0.878594	0.599566	0.999592	0.949394	0.933515	0.969163	0.446217	0.682209	0.978548	0.750164	0.936637	0.914037	0.795222	0.999707	0.965377
AP4E1	0.999737	0.961322	0.994378	0.924426	0.693175	0.943166	0.894858	0.999255	0.999255	0.688821	0.664369	0.686963	0.999909	0.915617	0.974444	0.994289	0.999994	0.847127	0.906243	0.782095	0.940992	0.987301	0.769492	0.99408	0.999412	0.663718	0.450619	0.537249	0.868855	0.905373	0.684771	0.999592	0.949394	0.816965	0.969163	0.952257	0.65876	0.901036	0.90137	0.915522	0.550554	0.948582	0.999707	0.990788
AP4M1	0.999737	0.991717	0.986523	0.956337	0.3764	0.946139	0.987531	0.999255	0.999255	0.556974	0.553206	0.928222	0.999909	0.995796	0.710296	0.999077	0.999994	0.807656	0.930925	0.876912	0.810952	0.987185	0.859583	0.973852	0.999412	0.640142	0.389536	0.377074	0.860384	0.843142	0.615388	0.999592	0.949394	0.534954	0.969163	0.831004	0.870274	0.919213	0.892806	0.953949	0.94992	0.976204	0.999707	0.967058
AP4S1	0.999737	0.961322	0.960454	0.944251	0.305971	0.945154	0.716879	0.999255	0.999255	0.0850275	0.106974	0.995235	0.999909	0.951683	0.502701	0.996661	0.99917	0.573652	0.639035	0.311299	0.146847	0.989643	0.837638	0.973852	0.999412	0.791084	0.96541	0.964215	0.976861	0.941696	0.763376	0.999592	0.949394	0.9352	0.983083	0.448205	0.0454377	0.976849	0.203616	0.867892	0.271474	0.628423	0.999707	0.947875
AP5B1	0.999737	0.959897	0.953809	0.421548	0.157829	0.93723	0.740615	0.999255	0.999255	0.284421	0.102505	0.777735	0.999909	0.987129	0.925398	0.999077	0.99917	0.193095	0.70153	0.012333	0.0143336	0.987185	0.891828	0.973852	0.999412	0.675721	0.547004	0.82	0.866124	0.851309	0.624029	0.999592	0.949394	0.636381	0.969163	0.0598175	0.1992	0.995909	0.105546	0.946578	0.387435	0.713538	0.999707	0.95846
AP5M1	0.999737	0.999918	0.953809	0.696901	0.0931308	0.991536	0.851782	0.999255	0.999255	0.890457	0.901793	0.863621	0.999909	0.992603	0.900469	0.994289	0.99917	0.954633	0.992648	0.914692	0.892537	0.987185	0.695106	0.980156	0.999412	0.640142	0.514839	0.347788	0.792813	0.843142	0.599694	0.999592	0.949394	0.783763	0.969163	0.840216	0.463266	0.908238	0.614002	0.972274	0.708657	0.998477	0.999707	0.99612
AP5S1	0.999737	0.969865	0.980207	0.726833	0.904197	0.938497	0.986455	0.999255	0.999255	0.75053	0.741051	0.873082	0.999909	0.923115	0.973537	0.994289	0.99917	0.95084	0.810961	0.172539	0.873554	0.987185	0.944449	0.995716	0.999412	0.954828	0.902578	0.934632	0.834374	0.98314	0.894941	0.999592	0.988055	0.955973	0.985862	0.418795	0.455243	0.908238	0.78947	0.913941	0.267599	0.957576	0.999707	0.993821
AP5Z1	0.999737	0.959897	0.953809	0.410732	0.241116	0.939478	0.979857	0.999255	0.999255	0.927973	0.987996	0.948305	0.999909	0.992792	0.790515	0.994289	0.99917	0.780768	0.887861	0.405211	0.579877	0.987185	0.952796	0.973852	0.999412	0.640142	0.448965	0.655636	0.792813	0.870431	0.599566	0.999592	0.949394	0.606553	0.969163	0.738338	0.662038	0.86065	0.564588	0.973128	0.98767	0.997196	0.999707	0.992306
APAF1	0.999737	0.959897	0.96946	0.825443	0.364507	0.93723	0.716879	0.999255	0.999255	0.0146714	0.0013373	0.912394	0.999909	0.923283	0.825387	0.994289	0.999994	0.0609934	0.657959	0.000608144	0.00135832	0.987185	0.72405	0.980156	0.999412	0.675721	0.423411	0.371746	0.792813	0.85236	0.763505	0.999592	0.949394	0.633494	0.969163	0.0103707	0.00123098	0.57726	0.00032989	0.790378	0.0607247	0.484217	0.999707	0.913504
APBA2	0.999737	0.959897	0.980207	0.825769	0.0869926	0.93723	0.91076	0.999255	0.999255	0.489766	0.764829	0.964576	0.999909	0.980657	0.715014	0.994289	0.999433	0.885555	0.833363	0.954927	0.828972	0.997626	0.99037	0.981865	0.999412	0.946695	0.961615	0.989949	0.962022	0.989048	0.959211	0.999592	0.999958	0.93679	0.969163	0.0833693	0.151241	0.871844	0.0648355	0.974092	0.979817	0.689755	0.999707	0.946068
APBA3	0.999737	0.961322	0.953809	0.591874	0.880377	0.978779	0.959971	0.999255	0.999255	0.791915	0.969821	0.931157	0.999909	0.911566	0.838731	0.994289	0.99917	0.820233	0.889621	0.139484	0.734177	0.992469	0.745879	0.973852	0.999412	0.675721	0.618947	0.58666	0.916665	0.843142	0.710323	0.999592	0.949394	0.624239	0.969163	0.354502	0.532274	0.996089	0.953977	0.986757	0.710663	0.822713	0.999707	0.970072
APBB1	0.999737	0.977882	0.966072	0.667619	0.684482	0.93723	0.718273	0.999255	0.999255	0.298571	0.551495	0.997577	0.999909	0.998232	0.533668	0.994289	0.99917	0.725459	0.796559	0.742148	0.73374	0.987185	0.995088	0.975298	0.999412	0.64099	0.746252	0.814787	0.835507	0.997428	0.758138	0.999592	0.949394	0.813428	0.993534	0.207398	0.0948362	0.665354	0.0454158	0.996053	0.706953	0.72619	0.999707	0.946068
APBB1IP	0.999737	0.973278	0.953809	0.85556	0.479967	0.957256	0.981037	0.999255	0.999255	0.867912	0.6668	0.720085	0.999909	0.922708	0.866876	0.994289	0.99917	0.947586	0.711885	0.940246	0.290214	0.987185	0.73413	0.978982	0.999412	0.794865	0.881022	0.62089	0.842288	0.843142	0.61618	0.999592	0.966769	0.893546	0.969163	0.0169371	0.307105	0.902019	0.760432	0.985861	0.329626	0.303169	0.999707	0.913124
APBB2	0.999737	0.959897	0.974731	0.9343	0.307876	0.93723	0.845359	0.999255	0.999255	0.823872	0.730924	0.959751	0.999909	0.985819	0.963414	0.999077	0.99917	0.689891	0.971483	0.376239	0.751072	0.991916	0.820757	0.973852	0.999412	0.663718	0.802727	0.748181	0.923842	0.959325	0.602728	0.999592	0.949394	0.882623	0.969163	0.587625	0.755813	0.974801	0.459705	0.996309	0.364771	0.966841	0.999707	0.990788
APBB3	0.999737	0.959897	0.953809	0.368269	0.841362	0.93723	0.951451	0.999255	0.999255	0.74478	0.825387	0.975453	0.999909	0.986071	0.858189	0.994289	0.99917	0.990595	0.979293	0.663729	0.403268	0.999401	0.991405	0.999681	0.999412	0.988469	0.709146	0.972571	0.982183	0.94047	0.899535	0.999592	0.96298	0.877462	0.991681	0.107204	0.814955	0.950538	0.811283	0.971096	0.862579	0.803938	0.999707	0.928953
APC	0.999737	0.997056	0.963745	0.810727	0.256506	0.991536	0.987531	0.999255	0.999255	0.363474	0.372009	0.82374	0.999909	0.855536	0.670264	0.994289	0.99917	0.553786	0.680753	0.96176	0.251513	0.989643	0.983656	0.981865	0.999412	0.758705	0.688099	0.589661	0.959088	0.980524	0.904327	0.999592	0.950154	0.862964	0.992499	0.0821714	0.118242	0.703719	0.399931	0.907442	0.288432	0.533722	0.999707	0.946068
APEH	0.999737	0.99546	0.953809	0.894927	0.973087	0.93723	0.991231	0.999255	0.999255	0.929166	0.940606	0.867931	0.999909	0.995999	0.606455	0.994289	0.99917	0.696706	0.972466	0.58918	0.900215	0.998491	0.957651	0.995977	0.999412	0.855723	0.99017	0.984494	0.98883	0.995204	0.922715	0.999592	0.969601	0.768237	0.982011	0.0202037	0.956855	0.987656	0.716563	0.915522	0.841779	0.827574	0.999707	0.946068
APEX1	0.999737	0.99546	0.953809	0.339297	0.76635	0.93723	0.812762	0.999255	0.999255	0.722093	0.261122	0.923844	0.999909	0.995999	0.838517	0.994289	0.99917	0.536351	0.726405	0.345467	0.12307	0.994703	0.695106	0.994467	0.999412	0.93319	0.974957	0.541602	0.976432	0.843142	0.951376	0.999592	0.990035	0.963107	0.969163	0.028221	0.219192	0.991625	0.0973371	0.793107	0.326485	0.957576	0.999707	0.990784
APEX2	0.999737	0.987369	0.953809	0.508447	0.699253	0.93723	0.716879	0.999255	0.999255	0.347725	0.200594	0.941547	0.999909	0.992792	0.77082	0.994289	0.99917	0.424464	0.959168	0.034438	0.867668	0.999379	0.85809	0.980393	0.999412	0.799644	0.700584	0.882358	0.976432	0.843142	0.999867	0.999592	0.988065	0.560326	0.969163	0.785366	0.415463	0.987163	0.945289	0.888701	0.933782	0.995835	0.999707	0.995877
APH1A	0.999737	0.979063	0.960454	0.84816	0.529913	0.958512	0.732805	0.999255	0.999255	0.553529	0.355552	0.962218	0.999909	0.960356	0.583434	0.998589	0.99917	0.658937	0.821298	0.94452	0.60228	0.987185	0.983279	0.973852	0.999412	0.817921	0.831873	0.857105	0.862422	0.950732	0.753787	0.999592	0.950154	0.63586	0.969163	0.895319	0.401086	0.910047	0.63769	0.971828	0.476965	0.956774	0.999707	0.996193
APH1B	0.999737	0.959897	0.953809	0.88547	0.632537	0.952444	0.800066	0.999255	0.999255	0.887498	0.710544	0.809788	0.999909	0.986071	0.91425	0.999077	0.99917	0.875525	0.896887	0.469452	0.867216	0.989643	0.710894	0.973852	0.999412	0.851986	0.562499	0.334884	0.94219	0.843142	0.959746	0.999592	0.966769	0.83872	0.969163	0.128707	0.722188	0.911447	0.685501	0.940119	0.987795	0.95715	0.999707	0.992306
API5	0.999737	0.972601	0.953809	0.637489	0.310019	0.956238	0.946969	0.999255	0.999255	0.215443	0.107829	0.736809	0.999909	0.961604	0.896058	0.999077	0.99917	0.235731	0.979293	0.0649632	0.286495	0.987185	0.695106	0.973852	0.999412	0.640142	0.394974	0.306987	0.792813	0.843142	0.599566	0.999592	0.949394	0.589496	0.969163	0.327291	0.0776828	0.759068	0.0217488	0.880816	0.300633	0.888907	0.999707	0.965377
APIP	0.999737	0.980497	0.953809	0.536219	0.953434	0.93723	0.721014	0.999255	0.999255	0.2607	0.0421728	0.841243	0.999909	0.913338	0.809273	0.994289	0.99917	0.322321	0.688191	0.00621139	0.0164215	0.994673	0.827407	0.987941	0.999412	0.996356	0.989502	0.751332	0.895957	0.954028	0.930853	0.999592	0.99883	0.961505	0.981359	0.092319	0.0585785	0.967507	0.0271459	0.920565	0.166772	0.901955	0.999707	0.989602
APLF	0.999737	0.97649	0.953809	0.843431	0.484302	0.93723	0.734669	0.999255	0.999255	0.556448	0.372158	0.718925	0.999909	0.998762	0.646286	0.994609	0.99917	0.426335	0.987497	0.0205694	0.433152	0.987185	0.695106	0.973852	0.999412	0.663566	0.821288	0.403866	0.792813	0.843142	0.61618	0.999592	0.949394	0.920724	0.969163	0.607303	0.440022	0.984667	0.649351	0.989724	0.873648	0.925075	0.999707	0.999581
APLP2	0.999737	0.959897	0.995458	0.95771	0.592484	0.998986	0.716879	0.999255	0.999255	0.0146714	0.00129106	0.859086	0.999909	0.987129	0.601776	0.994289	0.99917	0.0390262	0.862209	0.000620914	0.00666177	0.987185	0.74687	0.980156	0.999412	0.779904	0.673988	0.45422	0.792813	0.843142	0.663735	0.999592	0.95038	0.580535	0.969163	0.974726	0.00089147	0.531291	0.000246415	0.887082	0.0729043	0.95715	0.999707	0.990788
APMAP	0.999737	0.974867	0.996211	0.989897	0.687231	0.961904	0.94703	0.999255	0.999255	0.0496591	0.0394599	0.964782	0.999909	0.924178	0.997796	0.994289	0.99917	0.0873952	0.805935	0.00260715	0.043319	0.987185	0.754128	0.980156	0.999412	0.81224	0.811659	0.429901	0.793347	0.85236	0.833159	0.999592	0.96298	0.900576	0.969163	0.588389	0.00661608	0.676851	0.0149026	0.916823	0.185864	0.67965	0.999707	0.948385
APOBEC2	0.999737	0.959897	0.99263	0.977732	0.155324	0.93723	0.716879	0.999255	0.999255	0.207017	0.169764	0.860849	0.999909	0.868631	0.50808	0.994289	0.99917	0.249727	0.879897	0.0538019	0.555727	0.987185	0.883394	0.980156	0.999412	0.663071	0.701521	0.758121	0.792813	0.880479	0.62097	0.999592	0.949394	0.598532	0.969163	0.894319	0.532923	0.714993	0.555573	0.943754	0.976619	0.998647	0.999707	0.984645
APOBEC3A	0.999737	0.961005	0.953809	0.872616	0.757011	0.93723	0.831852	0.999255	0.999255	0.14013	0.162248	0.817461	0.999909	0.975652	0.809273	0.994289	0.99917	0.22609	0.633909	0.035681	0.0315623	0.98938	0.903325	0.980393	0.999412	0.94084	0.978937	0.967023	0.943651	0.948527	0.999867	0.999592	0.950536	0.971498	0.993534	0.0135937	0.0517303	0.745937	0.0238984	0.81113	0.218159	0.21702	0.999707	0.828157
APOBEC3B	0.745946	0.959897	0.953809	0.746097	0.456808	0.997755	0.777892	0.999255	0.999255	0.788179	0.863074	0.817731	0.999909	0.989322	0.946721	0.994289	0.99917	0.963285	0.881061	0.184596	0.699517	0.998491	0.975325	0.981865	0.999412	0.840623	0.78594	0.85348	0.916361	0.896077	0.872764	0.999592	0.994939	0.915901	0.981695	0.782523	0.527616	0.918973	0.710369	0.713444	0.148656	0.56265	0.999707	0.965732
APOBEC3C	0.999737	0.986351	0.953809	0.477339	0.100345	0.979825	0.716879	0.999255	0.999255	0.999516	0.851241	0.827114	0.999909	0.923283	0.726246	0.994289	0.99917	0.722704	0.909902	0.54871	0.550754	0.994703	0.874593	0.979876	0.999412	0.721669	0.935392	0.566515	0.897201	0.843142	0.664593	0.999592	0.950154	0.961453	0.971513	0.516764	0.950567	0.844759	0.774513	0.989724	0.898255	0.976204	0.999707	0.976995
APOBEC3D	0.999737	0.959897	0.958466	0.800511	0.931302	0.994013	0.718273	0.999255	0.999255	0.456073	0.0861785	0.734092	0.999909	0.834617	0.927553	0.994289	0.99917	0.28488	0.81662	0.275067	0.607128	0.998491	0.78292	0.973852	0.999412	0.964364	0.922032	0.543554	0.967291	0.891429	0.840288	0.999592	0.985383	0.877462	0.969163	0.398049	0.414716	0.976473	0.564684	0.953949	0.705215	0.998477	0.999707	0.995877
APOBEC3F	0.999737	0.959897	0.995899	0.826317	0.877154	0.991536	0.866941	0.999255	0.999255	0.351595	0.362039	0.873485	0.999909	0.961604	0.756957	0.994289	0.99917	0.806471	0.954726	0.922784	0.836971	0.9963	0.871197	0.978916	0.999412	0.98633	0.940845	0.756713	0.960048	0.913463	0.948213	0.999592	0.989684	0.933515	0.980839	0.0742639	0.838938	0.967507	0.852686	0.976963	0.994292	0.924002	0.999707	0.993821
APOBEC3G	0.999737	0.987387	0.953809	0.791059	0.672897	0.93723	0.718273	0.999255	0.999255	0.497413	0.992504	0.65009	0.999909	0.840661	0.8565	0.994289	0.99917	0.820233	0.885025	0.720156	0.535437	0.998491	0.893129	0.975306	0.999412	0.98843	0.985915	0.910993	0.987652	0.905504	0.847583	0.999592	0.998533	0.951911	0.970282	0.0365058	0.661189	0.771868	0.665096	0.972253	0.959696	0.80399	0.999707	0.928953
APOBEC3H	0.999737	0.9873	0.979972	0.882492	0.759067	0.93723	0.812327	0.999255	0.999255	0.489821	0.985269	0.822727	0.999909	0.964009	0.815438	0.994289	0.99917	0.518967	0.847085	0.187679	0.769009	0.98911	0.797762	0.979163	0.999412	0.959865	0.910197	0.701621	0.872165	0.998103	0.715248	0.999592	0.965211	0.953897	0.997321	0.689797	0.870581	0.823238	0.362029	0.986699	0.969653	0.87427	0.999707	0.990784
APOBR	0.999737	0.961322	0.953809	0.898139	0.0676919	0.990718	0.791611	0.999255	0.999255	0.0444537	0.019093	0.971183	0.999909	0.995999	0.784073	0.994289	0.99917	0.0746193	0.799028	0.0337593	0.042074	0.988228	0.775456	0.995931	0.999412	0.956621	0.988546	0.950529	0.975101	0.858206	0.970704	0.999592	0.983389	0.918298	0.983083	0.99487	0.0199382	0.651988	0.0461093	0.923372	0.335321	0.857404	0.999707	0.961314
APOL1	0.999737	0.964096	0.953809	0.523511	0.726552	0.93723	0.716879	0.999255	0.999255	0.0135569	0.00209581	0.773053	0.999909	0.948541	0.773211	0.994289	0.99917	0.0390262	0.708894	3.82e-05	0.00295032	0.987185	0.969928	0.975306	0.999412	0.793794	0.942332	0.701621	0.792813	0.957118	0.631199	0.999592	0.950154	0.736136	0.969163	0.442132	0.00117589	0.61166	0.000149593	0.784312	0.0959498	0.577341	0.999707	0.913504
APOL2	0.999737	0.967751	0.953809	0.968205	0.638093	0.93723	0.744707	0.999255	0.999255	0.0192824	0.00249107	0.910871	0.999909	0.987129	0.987281	0.994289	0.999994	0.040228	0.706573	0.000229528	0.00446729	0.987185	0.84028	0.974468	0.999412	0.703794	0.900496	0.593165	0.792813	0.86275	0.65279	0.999592	0.949394	0.806862	0.969163	0.656916	0.000773061	0.456314	9.13e-05	0.777348	0.0886416	0.713538	0.999707	0.946068
APOL3	0.999737	0.98304	0.99263	0.880855	0.0634991	0.986675	0.919535	0.999255	0.999255	0.326387	0.181326	0.867079	0.999909	0.987129	0.674741	0.994289	0.99917	0.211806	0.988455	0.0622121	0.45567	0.987185	0.721635	0.973852	0.999412	0.671149	0.836531	0.476461	0.792813	0.843142	0.599566	0.999592	0.950154	0.82067	0.969163	0.036659	0.130544	0.559636	0.139767	0.953949	0.619645	0.965817	0.999707	0.977355
APOL4	0.999737	0.967751	0.981159	0.939682	0.305496	0.93723	0.802059	0.999255	0.999255	0.64872	0.981602	0.848066	0.999909	0.937866	0.876004	0.994289	0.99917	0.184947	0.990562	0.0387274	0.712692	0.987185	0.879242	0.973852	0.999412	0.905258	0.850407	0.999798	0.845228	0.980684	0.734111	0.999592	0.95038	0.978908	0.985404	0.799233	0.90088	0.721964	0.648581	0.976755	0.988143	0.963548	0.999707	0.977355
APOL6	0.999737	0.967567	0.97127	0.981438	0.7481	0.961904	0.857086	0.999255	0.999255	0.0348876	0.0117246	0.733252	0.999909	0.903493	0.725105	0.999077	0.99917	0.0776381	0.803166	0.00107009	0.0204452	0.987185	0.700644	0.973852	0.999412	0.640142	0.599466	0.343424	0.792813	0.850762	0.599566	0.999592	0.949394	0.759069	0.969163	0.858362	0.00635625	0.870902	0.000662492	0.867024	0.0563055	0.810081	0.999707	0.966174
APOLD1	0.999737	0.988195	0.953809	0.997618	0.603741	0.945154	0.716879	0.999255	0.999255	0.966388	0.889764	0.847928	0.999909	0.951683	0.681398	0.994289	0.99917	0.830969	0.931873	0.730676	0.496308	0.987185	0.920305	0.995716	0.999412	0.904033	0.913749	0.941003	0.891697	0.955925	0.802507	0.999592	0.966769	0.990854	0.985862	0.561183	0.851313	0.785784	0.736994	0.83962	0.576781	0.398228	0.700326	0.679102
APOM	0.999737	0.961322	0.97832	0.862393	0.204717	0.93723	0.818376	0.999255	0.999255	0.333128	0.312943	0.791881	0.999909	0.987129	0.764582	0.999077	0.99917	0.631548	0.954726	0.292304	0.615792	0.987185	0.932618	0.975306	0.999412	0.640142	0.39494	0.583292	0.792813	0.93233	0.610234	0.999592	0.949394	0.534954	0.969163	0.800286	0.120548	0.965429	0.257041	0.925571	0.40405	0.890408	0.999707	0.984645
APOO	0.999737	0.959897	0.953809	0.974134	0.641786	0.93723	0.898622	0.999255	0.999255	0.151822	0.0374004	0.907596	0.999909	0.928591	0.714496	0.999051	0.999994	0.040228	0.980945	0.00269469	0.118962	0.999379	0.977892	0.981865	0.999412	0.962433	0.766995	0.699904	0.855841	0.994524	0.998027	0.999592	0.989684	0.972235	0.983083	0.319202	0.204721	0.735487	0.37312	0.96117	0.843461	0.88692	0.999707	0.984807
APOOL	0.999737	0.961322	0.953809	0.612499	0.865982	0.955387	0.724833	0.999255	0.999255	0.335287	0.317888	0.780502	0.999909	0.994131	0.757665	0.994289	0.99917	0.150227	0.987497	0.168937	0.862403	0.987185	0.880324	0.973852	0.999412	0.675721	0.886844	0.608339	0.811055	0.851309	0.61618	0.999592	0.949394	0.819397	0.969163	0.339763	0.233278	0.88178	0.627612	0.994069	0.883469	0.992906	0.999707	0.985011
APP	0.999737	0.961322	0.996211	0.957268	0.530125	0.93723	0.717303	0.999255	0.999255	0.0579536	0.0167752	0.725886	0.999909	0.900099	0.683866	0.994289	0.99917	0.0702893	0.956898	0.00269469	0.0568051	0.987185	0.735632	0.979163	0.999412	0.706287	0.495977	0.396692	0.792813	0.843142	0.602728	0.999592	0.949394	0.545077	0.969163	0.593947	0.0129058	0.707811	0.00482403	0.888701	0.248328	0.954926	0.999707	0.990788
APPBP2	0.999737	0.964345	0.953809	0.677792	0.253781	0.961904	0.951472	0.999255	0.999255	0.211585	0.263706	0.965375	0.999909	0.987129	0.973223	0.994289	0.99917	0.46116	0.943783	0.276001	0.48666	0.987185	0.695106	0.973852	0.999412	0.640142	0.389536	0.297374	0.792813	0.843142	0.599566	0.999592	0.949394	0.603473	0.969163	0.960272	0.106246	0.884005	0.0993677	0.917909	0.614396	0.929871	0.999707	0.990784
APPL1	0.999737	0.979063	0.953809	0.503991	0.731927	0.96058	0.799044	0.999255	0.999255	0.38401	0.578474	0.754202	0.999909	0.953764	0.921877	0.994289	0.99917	0.507472	0.988455	0.689872	0.96764	0.987185	0.748784	0.975306	0.999412	0.640142	0.389536	0.427826	0.792813	0.864584	0.599566	0.999592	0.949394	0.628248	0.969163	0.196376	0.304129	0.917391	0.654617	0.996871	0.878913	0.994902	0.999707	0.988721
APPL2	0.999737	0.959897	0.979132	0.634439	0.798008	0.93723	0.718273	0.999255	0.999255	0.704968	0.0674688	0.741202	0.999909	0.909951	0.913139	0.994289	0.999994	0.56568	0.633909	0.132814	0.0440321	0.993096	0.722917	0.993539	0.999412	0.886856	0.951498	0.594427	0.993147	0.843142	0.891314	0.999592	0.95038	0.976354	0.969163	0.000555756	0.135105	0.889652	0.289886	0.799476	0.100577	0.813712	0.999707	0.995877
APRG1	0.999737	0.959897	0.995934	0.957394	0.0678722	0.93723	0.980092	0.999255	0.999255	0.609311	0.488981	0.734092	0.999909	0.923283	0.981784	0.994289	0.99917	0.957235	0.706573	0.501638	0.957026	0.987185	0.919351	0.999669	0.999412	0.741591	0.640016	0.756313	0.792813	0.875	0.604534	0.999592	0.949394	0.778751	0.969163	0.799325	0.429626	0.887303	0.0587393	0.969537	0.928113	0.95715	0.999707	0.966174
APRT	0.999737	0.961322	0.996887	0.930814	0.830437	0.964786	0.716879	0.999255	0.999255	0.0146714	0.00563097	0.922585	0.999909	0.983538	0.545442	0.994289	0.999994	0.0600481	0.668091	0.0356821	0.042074	0.987185	0.848673	0.973852	0.999412	0.640142	0.718223	0.606822	0.792813	0.907685	0.599566	0.999592	0.949394	0.615406	0.969163	0.225286	0.00312443	0.654835	0.00678992	0.746972	0.0710839	0.756592	0.999707	0.970072
APTR	0.999737	0.959897	0.986523	0.899528	0.35934	0.967347	0.873113	0.999255	0.999255	0.80755	0.811594	0.680244	0.999909	0.868631	0.859152	0.994289	0.99917	0.992468	0.785471	0.986056	0.682656	0.987301	0.781113	0.998509	0.999412	0.85169	0.961299	0.924244	0.983066	0.894882	0.84203	0.999592	0.966438	0.917106	0.994695	0.0945461	0.846067	0.998569	0.815133	0.989724	0.968507	0.829861	0.999707	0.965377
APTX	0.999737	0.986659	0.994408	0.9928	0.668058	0.93723	0.716879	0.999255	0.999255	0.952028	0.701044	0.867931	0.999909	0.927204	0.481611	0.994289	0.99917	0.9908	0.909902	0.886971	0.778834	0.988555	0.695106	0.980156	0.999412	0.640142	0.763423	0.430994	0.805909	0.843142	0.777607	0.999592	0.949394	0.800009	0.969163	0.0730048	0.777124	0.857691	0.878881	0.996053	0.995882	0.980327	0.999707	0.995877
AQP1	0.999737	0.959897	0.953809	0.519724	0.421679	0.990718	0.981037	0.999255	0.999255	0.676782	0.473789	0.847928	0.999909	0.755164	0.451999	0.994289	0.99917	0.726202	0.8572	0.73813	0.637634	0.987185	0.925299	0.978916	0.999412	0.850979	0.86742	0.736518	0.853984	0.973002	0.818487	0.999592	0.950901	0.99289	0.985404	0.114874	0.679849	0.677338	0.736339	0.873124	0.728993	0.984838	0.999707	0.964039
AQP10	0.999737	0.959897	0.953809	0.977072	0.932535	0.93723	0.82117	0.999255	0.999255	0.870652	0.913692	0.984923	0.999909	0.868631	0.530777	0.994289	0.99917	0.8937	0.987497	0.603578	0.348634	0.987185	0.745879	0.979163	0.999412	0.706765	0.863577	0.437201	0.792813	0.843142	0.676387	0.999592	0.949394	0.652359	0.969163	0.489825	0.951816	0.624203	0.86349	0.891846	0.992271	0.896583	0.999707	0.990788
AQP3	0.999737	0.975449	0.953809	0.801425	0.660066	0.943241	0.903965	0.999255	0.999255	0.399401	0.581524	0.823637	0.999909	0.884701	0.451999	0.994289	0.99917	0.88496	0.690628	0.835651	0.400566	0.988228	0.865141	0.995716	0.999412	0.749817	0.806786	0.860796	0.99256	0.968679	0.980064	0.999592	0.949394	0.862763	0.980839	0.447903	0.258651	0.959665	0.226401	0.980539	0.740707	0.454737	0.999707	0.865142
AQP9	0.999737	0.959897	0.971338	0.827123	0.638234	0.93723	0.895775	0.999255	0.999255	0.367611	0.272281	0.802349	0.999909	0.86557	0.818241	0.994289	0.99917	0.523346	0.736001	0.129403	0.0309201	0.987185	0.769506	0.981865	0.999412	0.85169	0.720378	0.422992	0.793	0.843142	0.898067	0.999592	0.950154	0.736136	0.969163	0.000414094	0.0711192	0.936134	0.010796	0.915522	0.213182	0.506435	0.999707	0.913504
AQR	0.999737	0.99546	0.976553	0.851502	0.1984	0.976504	0.758667	0.999255	0.999255	0.135124	0.0216776	0.718925	0.999909	0.923283	0.69287	0.994289	0.99917	0.234698	0.821298	0.133096	0.0631674	0.987185	0.695106	0.973852	0.999412	0.640142	0.389536	0.303772	0.792813	0.843142	0.599566	0.999592	0.949394	0.534954	0.969163	0.775739	0.0105229	0.706799	0.0128553	0.841261	0.124898	0.971995	0.999707	0.990784
AR	NA	NA	NA	NA	NA	NA	NA	NA	NA	NA	NA	NA	NA	NA	NA	NA	NA	NA	NA	NA	NA	NA	NA	NA	NA	NA	NA	NA	NA	NA	NA	NA	NA	NA	NA	NA	NA	NA	NA	NA	NA	NA	NA	NA
ARAF	0.999737	0.959897	0.961	0.56555	0.166242	0.93723	0.994202	0.999255	0.999255	0.704354	0.713281	0.986883	0.999909	0.979255	0.93369	0.994289	0.99917	0.706767	0.955957	0.678013	0.643942	0.987185	0.762893	0.973852	0.999412	0.675721	0.710932	0.51456	0.792813	0.843142	0.602728	0.999592	0.964724	0.745668	0.969163	0.0848606	0.644367	0.699784	0.18416	0.917909	0.666615	0.811842	0.999707	0.975813
ARAP1	0.999737	0.959897	0.953809	0.397211	0.234504	0.93723	0.721014	0.999255	0.999255	0.371357	0.0344187	0.847928	0.999909	0.999901	0.84202	0.994289	0.99917	0.450026	0.808122	0.07992	0.0271112	0.987185	0.991925	0.980156	0.999412	0.809453	0.977389	0.912442	0.937342	0.952448	0.77659	0.999592	0.973512	0.968709	0.989587	0.206206	0.130195	0.957818	0.136791	0.963135	0.442307	0.917918	0.999707	0.984807
ARAP2	0.999737	0.981759	0.960454	0.603627	0.303017	0.93723	0.97972	0.999255	0.999255	0.139992	0.241848	0.548638	0.999909	0.957999	0.908319	0.994289	0.99917	0.320126	0.959168	0.313177	0.38017	0.987185	0.766902	0.977852	0.999412	0.660564	0.668908	0.483483	0.882064	0.882066	0.643116	0.999592	0.950011	0.802009	0.969163	0.387738	0.0248566	0.777985	0.0887346	0.954535	0.306622	0.987019	0.999707	0.984645
ARAP3	0.999737	0.961322	0.953809	0.329115	0.0307826	0.93723	0.718273	0.999255	0.999255	0.372864	0.107637	0.776889	0.999909	0.989858	0.949979	0.994289	0.99917	0.196495	0.821028	0.13105	0.0268964	0.987185	0.986133	0.973852	0.999412	0.657987	0.889717	0.998025	0.793347	0.990429	0.607399	0.999592	0.949394	0.987163	0.980839	0.0174703	0.328615	0.984667	0.300215	0.913086	0.406964	0.821973	0.999707	0.947849
ARCN1	0.999737	0.985498	0.974731	0.924106	0.805814	0.955387	0.716879	0.999255	0.999255	0.0125022	0.00615463	0.739612	0.999909	0.85036	0.708894	0.994289	0.99917	0.0561306	0.728914	0.00372527	0.0136881	0.987185	0.982996	0.973852	0.999412	0.784203	0.682575	0.794609	0.792813	0.962468	0.607399	0.999592	0.950154	0.72028	0.969163	0.107204	0.0128632	0.574114	0.00489734	0.935103	0.0612326	0.980327	0.999707	0.993798
AREG	0.999737	0.981775	0.953809	0.683908	1.48e-22	0.96058	0.910437	0.999255	0.999255	0.326256	0.567559	0.959751	0.999909	0.921301	0.47357	0.994878	0.99917	0.375202	0.906243	0.941516	0.999943	0.987185	0.999604	0.983121	0.999412	0.890387	0.930638	0.77922	0.793	0.972844	0.654447	0.999592	0.951081	0.99614	0.995964	0.129571	0.182398	0.855495	0.125022	0.799224	0.309385	0.85542	0.999707	0.984807
AREL1	0.999737	0.959897	0.985167	0.532649	0.974055	0.93723	0.758667	0.999255	0.999255	0.498429	0.159338	0.991406	0.999909	0.992603	0.81021	0.999077	0.999994	0.276125	0.936574	0.00678284	0.0174026	0.987185	0.735384	0.984633	0.999412	0.865446	0.801367	0.456142	0.793518	0.843142	0.777111	0.999592	0.95038	0.766585	0.969163	0.0360121	0.0707765	0.81351	0.0125364	0.928785	0.248204	0.930435	0.999707	0.966174
ARF1	0.999737	0.959897	0.953809	0.57792	0.358846	0.978779	0.721014	0.999255	0.999255	0.813665	0.696412	0.995202	0.999909	0.903493	0.629033	0.994289	0.99917	0.933762	0.88291	0.423752	0.392677	0.992083	0.987601	0.973852	0.999412	0.71098	0.954204	0.962043	0.908039	0.887817	0.817681	0.999592	0.966769	0.890749	0.981952	0.419547	0.609048	0.972571	0.529275	0.984604	0.664521	0.987088	0.999707	0.965732
ARF3	0.999737	0.985474	0.960454	0.660651	0.516869	0.93723	0.721014	0.999255	0.999255	0.171051	0.075921	0.848005	0.999909	0.95956	0.870708	0.994289	0.99917	0.0809256	0.939352	0.00302962	0.0477746	0.987185	0.993161	0.981466	0.999412	0.93319	0.882782	0.800043	0.812491	0.947758	0.826445	0.999592	0.990035	0.874626	0.993534	0.768275	0.259404	0.707811	0.079213	0.989724	0.757183	0.98374	0.999707	0.984645
ARF4	0.999737	0.997301	0.953809	0.916373	0.968766	0.93723	0.872246	0.999255	0.999255	0.626597	0.35156	0.94049	0.999909	0.995796	0.970367	0.999077	0.99917	0.671688	0.835827	0.797116	0.871079	0.990172	0.898686	0.973852	0.999412	0.965457	0.972225	0.832544	0.967238	0.853824	0.849769	0.999592	0.998234	0.835896	0.969163	0.115547	0.659829	0.919213	0.843986	0.929601	0.973333	0.957576	0.999707	0.988037
ARF4-AS1	0.999737	0.959897	0.974731	0.910764	0.712182	0.993414	0.767793	0.999255	0.999255	0.0416882	0.0108384	0.950495	0.999909	0.987129	0.713008	0.999077	0.999433	0.0831789	0.915256	0.01723	0.262859	0.987185	0.783046	0.973852	0.999412	0.96234	0.831859	0.598811	0.792813	0.843142	0.607399	0.999592	0.983173	0.716515	0.969163	0.768558	0.0381153	0.700114	0.00843546	0.886178	0.370911	0.901955	0.999707	0.924572
ARF5	0.999737	0.994688	0.963745	0.42426	0.345574	0.93723	0.961921	0.999255	0.999255	0.927978	0.642859	0.741646	0.999909	0.982129	0.997796	0.994289	0.99917	0.995125	0.93052	0.971559	0.874169	0.987185	0.769173	0.978916	0.999412	0.701908	0.622883	0.687157	0.805643	0.843142	0.654317	0.999592	0.950154	0.560326	0.969163	0.881688	0.472677	0.925053	0.484749	0.989724	0.766416	0.862975	0.999707	0.970072
ARF6	0.999737	0.985498	0.953809	0.348213	0.632537	0.93723	0.894968	0.999255	0.999255	0.263225	0.695482	0.686999	0.999927	0.923283	0.732962	0.994289	0.99917	0.153598	0.96624	0.335747	0.86619	0.987185	0.953901	0.973852	0.999412	0.707852	0.673676	0.681441	0.793347	0.950844	0.601297	0.999592	0.950154	0.82983	0.985862	0.0060423	0.333526	0.917714	0.471854	0.997565	0.732737	0.952962	0.999707	0.997668
ARFGAP1	0.999737	0.971619	0.971695	0.731821	0.364817	0.992111	0.961801	0.999255	0.999255	0.76995	0.497674	0.741646	0.999909	0.987129	0.878452	0.994289	0.99917	0.833022	0.984814	0.377475	0.426714	0.998491	0.841321	0.980393	0.999412	0.781758	0.993333	0.972571	0.996219	0.860002	0.993738	0.999592	0.995071	0.940116	0.980839	0.86103	0.934882	0.914634	0.930924	0.887258	0.687171	0.949688	0.999707	0.996386
ARFGAP2	0.999737	0.969865	0.953809	0.738585	0.351375	0.93723	0.858749	0.999255	0.999255	0.523652	0.188938	0.761303	0.999909	0.982129	0.675182	0.994289	0.99917	0.550916	0.988455	0.012056	0.260704	0.987185	0.855659	0.995931	0.999412	0.903732	0.818812	0.657037	0.838759	0.928094	0.798557	0.999592	0.970453	0.955635	0.969163	0.450654	0.322217	0.917725	0.351953	0.963996	0.967938	0.998001	0.999707	0.995372
ARFGAP3	0.999737	0.961322	0.983332	0.771442	0.0321243	0.93723	0.967291	0.999255	0.999255	0.958469	0.994708	0.869588	0.999909	0.953852	0.874135	0.994289	0.99917	0.76494	0.960113	0.226053	0.824452	0.987185	0.702645	0.978916	0.999412	0.640142	0.489918	0.377452	0.792813	0.843142	0.6161	0.999592	0.949394	0.613938	0.969163	0.723445	0.181725	0.919857	0.109953	0.881196	0.972043	0.95715	0.999707	0.990788
ARFGEF1	0.999737	0.972601	0.980207	0.903222	0.366487	0.990996	0.716879	0.999255	0.999255	0.064358	0.0333234	0.867608	0.999909	0.969337	0.586206	0.999077	0.99917	0.13194	0.672594	0.273566	0.0465708	0.987185	0.735632	0.979876	0.999412	0.640142	0.389536	0.330764	0.812491	0.843142	0.638576	0.999592	0.949394	0.534954	0.969163	0.576072	0.0163068	0.733194	0.052708	0.830235	0.0880867	0.805338	0.999707	0.984807
ARFGEF1-DT	0.999737	0.959897	0.953809	0.964935	0.932487	0.961904	0.875744	0.999255	0.999255	0.567773	0.689269	0.980376	0.999909	0.995999	0.587247	0.994289	0.99917	0.717258	0.972571	0.900151	0.98378	0.987185	0.996234	0.981865	0.999412	0.8807	0.732604	0.970651	0.809105	0.950844	0.781002	0.999592	0.950154	0.749399	0.980839	0.24494	0.922559	0.957355	0.6309	0.976755	0.901757	0.990085	0.999707	0.966174
ARFGEF2	0.999737	0.967751	0.985167	0.954296	0.508025	0.93723	0.7524	0.999255	0.999255	0.575012	0.191403	0.741202	0.999909	0.927204	0.91516	0.994289	0.99917	0.923914	0.973016	0.209638	0.132859	0.987185	0.713749	0.980036	0.999412	0.877594	0.56916	0.429901	0.792813	0.843142	0.639796	0.999592	0.951081	0.706018	0.969163	0.833649	0.0910138	0.841132	0.155289	0.991605	0.593717	0.883608	0.999707	0.977355
ARFGEF3	NA	NA	NA	NA	NA	NA	NA	NA	NA	NA	NA	NA	NA	NA	NA	NA	NA	NA	NA	NA	NA	NA	NA	NA	NA	NA	NA	NA	NA	NA	NA	NA	NA	NA	NA	NA	NA	NA	NA	NA	NA	NA	NA	NA
ARFIP1	0.999737	0.986677	0.986523	0.795533	0.559072	0.992161	0.767793	0.999255	0.999255	0.133514	0.145986	0.807904	0.999909	0.788944	0.975699	0.994289	0.99917	0.132909	0.711711	0.0126977	0.0271588	0.987185	0.695106	0.980156	0.999412	0.663671	0.389536	0.297374	0.803613	0.843142	0.903752	0.999592	0.950154	0.613545	0.969163	0.00660002	0.0295459	0.679781	0.0329582	0.938186	0.120277	0.637363	0.999707	0.946068
ARFIP2	0.999737	0.999865	0.953809	0.810594	0.926667	0.939268	0.721014	0.999255	0.999255	0.453928	0.42782	0.878039	0.999909	0.907516	0.620796	0.994289	0.99917	0.412003	0.685055	0.338642	0.165996	0.987185	0.933247	0.980156	0.999412	0.874691	0.769552	0.701621	0.868855	0.95362	0.819958	0.999592	0.949394	0.83872	0.993534	0.0217302	0.546665	0.996655	0.525441	0.725755	0.189577	0.56159	0.999707	0.779038
ARFRP1	0.999737	0.961322	0.995458	0.940979	0.707459	0.96058	0.781811	0.999255	0.999255	0.479974	0.846917	0.932307	0.999909	0.884242	0.460615	0.999077	0.99917	0.697098	0.711711	0.934418	0.493741	0.989643	0.950538	0.980156	0.999412	0.962128	0.960716	0.987554	0.960254	0.929396	0.984215	0.999592	0.981975	0.951724	0.973199	0.0277922	0.585777	0.913231	0.603787	0.949249	0.499594	0.534793	0.999707	0.946068
ARG1	0.999737	0.986351	0.973378	0.990359	3.13e-07	0.93723	0.797891	0.999255	0.999255	0.685427	0.974641	0.908042	0.999909	0.987129	0.451999	0.994289	0.99917	0.633592	0.659184	0.544644	0.191514	0.987185	0.955945	0.973852	0.999412	0.85642	0.972311	0.973527	0.84344	0.93462	0.717095	0.999592	0.989098	0.96281	0.988068	0.579769	0.313995	0.990161	0.631678	0.820946	0.206751	0.570882	0.999707	0.913504
ARG2	0.999737	0.961322	0.953809	0.653906	0.474176	0.93723	0.716879	0.999255	0.999255	0.872345	0.695041	0.89807	0.999909	0.937866	0.720913	0.994289	0.99917	0.7488	0.890574	0.27557	0.454209	0.987185	0.837638	0.980156	0.999412	0.895943	0.857088	0.900381	0.996793	0.843142	0.987456	0.999592	0.976045	0.841231	0.969163	0.712886	0.488773	0.672254	0.333399	0.969537	0.860663	0.473824	0.999707	0.94857
ARGLU1	0.999737	0.99288	0.953809	0.336993	0.844428	0.93723	0.721014	0.999255	0.999255	0.498865	0.255713	0.959751	0.999909	0.94856	0.89566	0.994289	0.99917	0.750122	0.913244	0.0443928	0.189787	0.98893	0.893129	0.980156	0.999412	0.899091	0.983682	0.88487	0.956646	0.919454	0.9578	0.999592	0.995401	0.968709	0.984629	0.178308	0.647914	0.919213	0.134571	0.995489	0.802061	0.99421	0.999782	0.997444
ARHGAP1	0.999737	0.974867	0.953809	0.39907	0.203811	0.93723	0.716879	0.999255	0.999255	0.593352	0.49939	0.952079	0.999909	0.992792	0.941496	0.994289	0.99917	0.958616	0.865659	0.496393	0.186836	0.989643	0.994779	0.978916	0.999412	0.865788	0.996324	0.985978	0.99006	0.907289	0.849153	0.999592	0.988405	0.966592	0.983083	0.0168824	0.844955	0.924502	0.930924	0.976963	0.948006	0.722476	0.999707	0.9422
ARHGAP10	0.999737	0.959897	0.953809	0.879869	0.530337	0.93723	0.72473	0.999255	0.999255	0.388455	0.621042	0.970962	0.999909	0.890561	0.455427	0.994289	0.99917	0.837636	0.838301	0.593816	0.965801	0.994703	0.846375	0.990826	0.999412	0.946726	0.820442	0.571765	0.900423	0.86004	0.830536	0.999592	0.989514	0.934775	0.969163	0.652326	0.520481	0.972444	0.313382	0.934006	0.581624	0.98084	0.999707	0.990788
ARHGAP11A	0.999737	0.977882	0.963213	0.798877	0.857457	0.93723	0.932003	0.999255	0.999255	0.834275	0.68215	0.915868	0.999909	0.995999	0.713506	0.999077	0.99917	0.384822	0.998419	0.295841	0.944355	0.987185	0.758719	0.984633	0.999412	0.869778	0.991352	0.572385	0.793347	0.843142	0.793127	0.999592	0.962248	0.908246	0.969163	0.759681	0.905707	0.881133	0.738957	0.960909	0.7453	0.966687	0.999707	0.9943
ARHGAP11A-DT	0.999737	0.987955	0.973378	0.818001	0.925924	0.965177	0.732805	0.999255	0.999255	0.183606	0.266905	0.911381	0.999909	0.975538	0.85144	0.994289	0.99917	0.238582	0.833051	0.0413806	0.202344	0.987185	0.702032	0.980156	0.999412	0.940433	0.987784	0.491066	0.792813	0.843142	0.846419	0.999592	0.949394	0.828851	0.969163	0.58043	0.110903	0.531291	0.24755	0.881784	0.746233	0.979811	0.999707	0.973017
ARHGAP11B	0.999737	0.99546	0.953809	0.981064	0.293899	0.93723	0.811491	0.999255	0.999255	0.690987	0.974641	0.89747	0.999909	0.855536	0.460615	0.994289	0.99917	0.808411	0.918618	0.743697	0.919514	0.998491	0.876795	0.977486	0.999412	0.883043	0.90119	0.626821	0.97584	0.900563	0.779687	0.999592	0.962119	0.943515	0.995964	0.900629	0.847626	0.963655	0.625817	0.915522	0.883742	0.6823	0.999707	0.965377
ARHGAP11B-DT	0.999737	0.959897	0.953809	0.966881	0.874155	0.93723	0.730943	0.999255	0.999255	0.913454	0.325968	0.845496	0.999909	0.855536	0.961924	0.994289	0.99917	0.954936	0.906109	0.558263	0.262853	0.987185	0.744834	0.975306	0.999412	0.90528	0.974906	0.649379	0.878727	0.900838	0.995832	0.999592	0.991148	0.955976	0.983083	0.183423	0.0470095	0.718935	0.205444	0.831829	0.561376	0.804741	0.999707	0.966174
ARHGAP12	0.999737	0.959897	0.953809	0.329471	0.312246	0.93723	0.788633	0.999255	0.999255	0.538936	0.671813	0.837976	0.999909	0.979549	0.719994	0.994289	0.99917	0.98462	0.956975	0.271692	0.713457	0.997095	0.950774	0.980393	0.999412	0.68793	0.853421	0.996565	0.95464	0.989832	0.793601	0.999592	0.949394	0.972942	0.997321	0.0990562	0.625017	0.643681	0.828992	0.999102	0.638881	0.959604	0.999707	0.988037
ARHGAP15	0.999737	0.994252	0.953809	0.733689	0.0683744	0.957856	0.739788	0.999255	0.999255	0.345928	0.123275	0.997747	0.999909	0.858096	0.916597	0.994289	0.99917	0.538545	0.962214	0.0748123	0.782626	0.989643	0.836084	0.980393	0.999412	0.704239	0.853157	0.686379	0.987652	0.843142	0.902147	0.999592	0.949394	0.890172	0.969163	0.0740253	0.887785	0.911447	0.607215	0.996053	0.885374	0.909199	0.999707	0.967739
ARHGAP15-AS1	0.999737	0.959897	0.953809	0.80799	0.860908	0.946056	0.954531	0.999255	0.999255	0.749381	0.148593	0.950495	0.999909	0.955226	0.460615	0.994289	0.999433	0.590009	0.890458	0.259208	0.756562	0.987185	0.982676	0.973852	0.999412	0.834395	0.962246	0.911918	0.792813	0.869945	0.680601	0.999592	0.951081	0.800009	0.969163	0.199968	0.744369	0.979676	0.548811	0.997565	0.847769	0.809927	0.999707	0.970072
ARHGAP17	0.999737	0.959897	0.953809	0.732031	0.637336	0.955387	0.843792	0.999255	0.999255	0.984596	0.394966	0.846122	0.999909	0.958034	0.864297	0.999077	0.99917	0.980539	0.970537	0.986242	0.4631	0.987185	0.898686	0.984633	0.999412	0.879403	0.955792	0.885151	0.937112	0.931749	0.87878	0.999592	0.994663	0.937408	0.991919	0.205174	0.531507	0.967507	0.927371	0.983213	0.707861	0.796578	0.999707	0.966174
ARHGAP18	0.999737	0.999746	0.995433	0.915076	0.570291	0.961904	0.716879	0.999255	0.999255	0.0592831	0.0457345	0.837213	0.999909	0.840661	0.451999	0.994289	0.99917	0.0900957	0.900664	0.0491474	0.0844254	0.987185	0.714485	0.973852	0.999412	0.728421	0.389536	0.377074	0.792813	0.843142	0.659769	0.999592	0.950154	0.537176	0.969163	0.738846	0.0087161	0.603175	0.00186527	0.83962	0.0853601	0.965949	0.999707	0.989602
ARHGAP19	0.999737	0.959897	0.980207	0.90699	0.97687	0.961904	0.950612	0.999255	0.999255	0.14013	0.0201239	0.825216	0.999909	0.985142	0.964123	0.994289	0.99917	0.159592	0.988455	0.00222153	0.0842865	0.987185	0.71762	0.978916	0.999412	0.657987	0.437651	0.304808	0.792813	0.843142	0.602728	0.999592	0.949394	0.601708	0.969163	0.694133	0.0191171	0.70347	0.00254357	0.96117	0.398955	0.94947	0.999707	0.970072
ARHGAP21	0.999737	0.959897	0.964723	0.826034	0.688991	0.93723	0.716879	0.999255	0.999255	0.103292	0.00741222	0.784776	0.999909	0.885821	0.481611	0.999077	0.99917	0.123962	0.847443	0.00974689	0.0191381	0.987185	0.759076	0.973852	0.999412	0.675721	0.64874	0.494337	0.792813	0.843142	0.599566	0.999592	0.949394	0.632253	0.969163	0.657404	0.00286386	0.621588	0.000732593	0.890924	0.182092	0.961861	0.999707	0.984807
ARHGAP22	0.999737	0.991717	0.953809	0.728993	0.0173233	0.948519	0.893202	0.999255	0.999255	0.323497	0.13454	0.819816	0.999909	0.877392	0.906442	0.994289	0.99917	0.646124	0.845168	0.210042	0.611509	0.987185	0.953942	0.973852	0.999412	0.685491	0.986074	0.839374	0.805909	0.859681	0.607399	0.999592	0.949394	0.897861	0.977618	0.144609	0.0805038	0.639525	0.154869	0.823439	0.493613	0.948898	0.999707	0.984807
ARHGAP23	0.999737	0.959897	0.960454	0.610561	0.230745	0.95061	0.767793	0.999255	0.999255	0.350495	0.19973	0.680244	0.999909	0.977462	0.778301	0.998589	0.999994	0.431327	0.946716	0.0884058	0.611984	0.98893	0.965304	0.980393	0.999412	0.640142	0.755143	0.952326	0.927401	0.958158	0.768476	0.999592	0.949394	0.942958	0.981359	0.474931	0.472299	0.884005	0.525114	0.998986	0.790032	0.982077	0.999707	0.995877
ARHGAP24	0.999737	0.961322	0.953809	0.674395	0.588663	0.93723	0.745895	0.999255	0.999255	0.047152	0.00527426	0.728266	0.999909	0.996401	0.916619	0.995563	0.999433	0.0642626	0.766174	0.00131646	0.00804871	0.987185	0.714485	0.973852	0.999412	0.640142	0.534463	0.322635	0.792813	0.843142	0.599566	0.999592	0.949394	0.623795	0.969163	0.947636	0.00110838	0.463479	0.000956787	0.924902	0.40663	0.938933	0.999707	0.947875
ARHGAP25	0.999737	0.959897	0.953809	0.964156	0.689912	0.981519	0.809819	0.999255	0.999255	0.0142063	0.00269252	0.936841	0.999909	0.968115	0.740122	0.994289	0.99917	0.0419694	0.688191	0.000887774	0.0035758	0.990176	0.983273	0.980156	0.999412	0.813784	0.7159	0.579723	0.872006	0.934278	0.917415	0.999592	0.966775	0.729675	0.969163	0.330544	0.000755615	0.456314	0.000584324	0.774434	0.0628908	0.666323	0.999707	0.928953
ARHGAP26	0.999737	0.959897	0.953809	0.616204	0.422699	0.93723	0.734669	0.999255	0.999255	0.35117	0.0583431	0.848005	0.999909	0.948321	0.711105	0.994289	0.99917	0.353203	0.668091	0.0670836	0.00552979	0.98911	0.959148	0.980156	0.999412	0.962433	0.960688	0.775182	0.969566	0.955066	0.892412	0.999592	0.968077	0.918839	0.981695	0.000302959	0.00467168	0.704293	0.0137939	0.841716	0.0631611	0.546304	0.999707	0.928953
ARHGAP26-IT1	0.999737	0.959897	0.956056	0.573603	0.87564	0.971926	0.987299	0.999255	0.999255	0.575559	0.301467	0.908042	0.999909	0.928591	0.66366	0.994289	0.99917	0.32112	0.688191	0.28249	0.0418619	0.987185	0.816211	0.973852	0.999412	0.997325	0.979825	0.797498	0.890866	0.902522	0.880848	0.999592	0.997949	0.851207	0.974406	0.00100113	0.08497	0.98755	0.0876942	0.81113	0.21014	0.628423	0.999707	0.946068
ARHGAP27	0.999737	0.959897	0.953809	0.329115	0.325623	0.93723	0.910488	0.999255	0.999255	0.719764	0.229181	0.817408	0.999909	0.996312	0.990944	0.994289	0.99917	0.454636	0.789676	0.0795153	0.0470647	0.987185	0.990633	0.973852	0.999412	0.705879	0.695553	0.873772	0.821226	0.921426	0.657331	0.999592	0.950901	0.706038	0.988462	0.121763	0.349951	0.959665	0.390442	0.933207	0.536578	0.729446	0.999707	0.946068
ARHGAP27P1	0.999737	0.959897	0.953809	0.612844	0.0917468	0.999549	0.80954	0.999255	0.999255	0.658454	0.282754	0.734092	0.999909	0.953852	0.995405	0.999077	0.999994	0.483757	0.830684	0.094024	0.230448	0.987185	0.991405	0.973852	0.999412	0.681104	0.81103	0.941473	0.834316	0.998842	0.673391	0.999592	0.950154	0.83	0.989251	0.571161	0.596712	0.840683	0.409707	0.962693	0.651374	0.957017	0.999707	0.989602
ARHGAP27P1-BPTFP1-KPNA2P3	0.999737	0.959897	0.963213	0.974858	0.651141	0.96058	0.735125	0.999255	0.999255	0.526745	0.0506539	0.855896	0.999909	0.965118	0.896058	0.994289	0.99917	0.730046	0.766739	0.119323	0.0241379	0.987185	0.994779	0.978916	0.999412	0.9921	0.926744	0.970394	0.927401	0.95362	0.869379	0.999592	0.988055	0.981267	0.986224	0.0304704	0.074569	0.869466	0.0657965	0.867892	0.388436	0.801306	0.999707	0.946068
ARHGAP29	0.999737	0.967751	0.953809	0.764776	1.31e-08	0.985963	0.721014	0.999255	0.999255	0.29221	0.882101	0.811189	0.999909	0.922708	0.515705	0.999077	0.99917	0.722174	0.9891	0.690766	0.67085	0.988228	0.86501	0.977486	0.999412	0.934674	0.987597	0.841746	0.843237	0.891429	0.814211	0.999592	0.966769	0.991245	0.992188	0.691911	0.590134	0.99546	0.731914	0.954838	0.382551	0.877139	0.999707	0.928953
ARHGAP30	0.999737	0.962061	0.983341	0.879863	0.956869	0.960537	0.821029	0.999255	0.999255	0.0199669	0.00440593	0.792563	0.999909	0.995796	0.966297	0.994289	0.99917	0.0402276	0.838192	0.000553986	0.0141673	0.987185	0.745879	0.977852	0.999412	0.721728	0.811194	0.466428	0.792813	0.845779	0.653238	0.999592	0.954431	0.704633	0.969163	0.348392	0.00363878	0.456314	0.000961126	0.848595	0.26089	0.988684	0.999707	0.984645
ARHGAP31	0.999737	0.972601	0.987905	0.85556	0.716522	0.93723	0.718273	0.999255	0.999255	0.359259	0.143826	0.789058	0.999909	0.949533	0.991527	0.994289	0.99917	0.304465	0.987719	0.0990437	0.175825	0.987185	0.837638	0.978916	0.999412	0.93021	0.806786	0.576696	0.795267	0.921217	0.649519	0.999592	0.950154	0.842283	0.974406	0.914395	0.294923	0.958849	0.341032	0.983213	0.941605	0.993088	0.999707	0.990788
ARHGAP32	0.999737	0.981959	0.953809	0.873858	0.481921	0.93723	0.716879	0.999255	0.999255	0.600741	0.305133	0.882921	0.999909	0.987129	0.976319	0.994289	0.99917	0.831064	0.886632	0.709358	0.481956	0.987185	0.702032	0.975306	0.999412	0.743851	0.718946	0.557568	0.792813	0.843142	0.671722	0.999592	0.949394	0.679271	0.969163	0.941785	0.58956	0.942074	0.589827	0.910185	0.928113	0.969162	0.999707	0.988721
ARHGAP33	0.999737	0.979063	0.957198	0.962986	0.317115	0.93723	0.72141	0.999913	0.999913	0.819959	0.958063	0.728266	0.999909	0.995796	0.966038	0.994289	0.99917	0.916262	0.831065	0.867858	0.742586	0.990172	0.971881	0.980156	0.999412	0.904487	0.941563	0.897235	0.958023	0.97458	0.991641	0.999592	0.982954	0.905475	0.969163	0.0598908	0.721835	0.967507	0.892806	0.98468	0.79567	0.963548	0.999707	0.990784
ARHGAP35	0.999737	0.961322	0.999879	0.988183	0.839417	0.93723	0.873113	0.999255	0.999255	0.422076	0.131035	0.750478	0.999909	0.977555	0.94454	0.994878	0.99917	0.498833	0.969929	0.143967	0.347441	0.994703	0.769542	0.980156	0.999412	0.866013	0.926117	0.705285	0.932376	0.895366	0.781388	0.999592	0.950901	0.991239	0.983083	0.973924	0.198952	0.991288	0.357619	0.998487	0.703085	0.939977	0.999707	0.965377
ARHGAP4	0.999737	0.959897	0.971624	0.75457	0.425299	0.991536	0.784345	0.999255	0.999255	0.293047	0.379694	0.884987	0.999909	0.992792	0.769811	0.994289	0.99917	0.560065	0.824202	0.66019	0.553108	0.987185	0.871137	0.973852	0.999412	0.640142	0.404177	0.50684	0.792813	0.85515	0.599566	0.999592	0.949394	0.534954	0.969163	0.30298	0.162804	0.858368	0.136791	0.996053	0.825051	0.944694	0.999707	0.990784
ARHGAP42	0.999737	0.977882	0.953809	0.700116	0.806693	0.93723	0.791611	0.999255	0.999255	0.537155	0.549143	0.764703	0.999909	0.995796	0.693045	0.999077	0.99917	0.227535	0.984838	0.0499616	0.831814	0.987185	0.773126	0.973852	0.999412	0.663718	0.831808	0.429552	0.792813	0.843142	0.614402	0.999592	0.949394	0.88653	0.969163	0.403234	0.940364	0.925933	0.988814	0.976963	0.866389	0.995835	0.999707	0.965534
ARHGAP45	0.999737	0.959897	0.953809	0.616306	0.632485	0.955387	0.991982	0.999255	0.999255	0.795328	0.269825	0.986883	0.999909	0.992792	0.947272	0.994289	0.99917	0.55315	0.959168	0.108008	0.452156	0.987185	0.876782	0.973852	0.999412	0.821494	0.914234	0.885903	0.972862	0.966901	0.781914	0.999592	0.950154	0.884975	0.983083	0.286472	0.917333	0.935432	0.85155	0.996053	0.769222	0.959595	0.999707	0.995808
ARHGAP5	0.999737	0.961322	0.953809	0.446466	0.376268	0.93723	0.834076	0.999255	0.999255	0.937276	0.614721	0.951297	0.999909	0.975538	0.93216	0.994289	0.999994	0.86781	0.997923	0.101397	0.438146	0.987185	0.745879	0.973852	0.999412	0.660564	0.389536	0.478111	0.800751	0.85154	0.678943	0.999592	0.949394	0.647966	0.969163	0.400951	0.834581	0.820154	0.481413	0.978811	0.997292	0.978949	0.999707	0.990784
ARHGAP6	0.999737	0.985498	0.979212	0.964383	0.351589	0.939478	0.716879	0.999255	0.999255	0.611763	0.498326	0.853181	0.999909	0.652247	0.451999	0.994289	0.99917	0.770462	0.961143	0.190646	0.184313	0.989643	0.977688	0.980156	0.999412	0.719332	0.851796	0.892474	0.876298	0.949175	0.78445	0.999592	0.949394	0.999027	0.969163	0.47903	0.517048	0.870365	0.136411	0.936357	0.381966	0.831825	0.999707	0.976995
ARHGAP9	0.999737	0.959897	0.953809	0.352533	0.169975	0.955387	0.77517	0.999255	0.999255	0.558723	0.238113	0.662405	0.999909	0.937866	0.840387	0.999077	0.99917	0.575819	0.84564	0.232583	0.0866829	0.987185	0.762595	0.975298	0.999412	0.73626	0.736738	0.674769	0.800439	0.843142	0.607399	0.999592	0.950396	0.742421	0.969163	0.0550103	0.393178	0.913231	0.410418	0.971828	0.624693	0.492356	0.999707	0.928953
ARHGDIA	0.999737	0.971619	0.953809	0.624155	0.149062	0.961904	0.970327	0.999255	0.999255	0.954039	0.934661	0.865467	0.999909	0.977303	0.588643	0.994289	0.99917	0.76142	0.971241	0.809793	0.841278	0.987185	0.843244	0.973852	0.999412	0.640142	0.529546	0.420645	0.82974	0.86275	0.602728	0.999592	0.949394	0.545768	0.969163	0.901512	0.52344	0.827512	0.460144	0.932992	0.722093	0.904416	0.999707	0.989096
ARHGDIB	0.999737	0.977979	0.953809	0.935445	0.601042	0.991536	0.976292	0.999255	0.999255	0.32237	0.358972	0.945788	0.999909	0.967412	0.834183	0.994289	0.99917	0.36434	0.998419	0.115465	0.336163	0.987185	0.965304	0.977373	0.999412	0.984461	0.847637	0.77922	0.886253	0.954028	0.772358	0.999592	0.974806	0.920724	0.988068	0.799495	0.236533	0.676166	0.101452	0.902206	0.612939	0.894609	0.999707	0.966023
ARHGEF1	0.999737	0.959897	0.953809	0.565948	0.117626	0.945154	0.867341	0.999255	0.999255	0.990367	0.665184	0.943491	0.999909	0.987129	0.896058	0.994289	0.99917	0.892569	0.981877	0.539717	0.821143	0.987185	0.925409	0.973852	0.999412	0.643388	0.917596	0.893062	0.872006	0.902522	0.642754	0.999592	0.949394	0.86642	0.988192	0.438998	0.76473	0.875778	0.421253	0.945724	0.992797	0.981822	0.999707	0.990784
ARHGEF10	0.999737	0.991763	0.991758	0.586414	0.595417	0.93723	0.963827	0.999255	0.999255	0.583971	0.630131	0.792573	0.999909	0.858096	0.926559	0.999077	0.99917	0.897183	0.759329	0.396359	0.943151	0.987185	0.928126	0.980156	0.999412	0.675721	0.724682	0.654766	0.792813	0.976685	0.63438	0.999592	0.949394	0.981991	0.988068	0.68202	0.747953	0.57726	0.133273	0.861358	0.680118	0.966357	0.999707	0.965377
ARHGEF10L	0.999737	0.962061	0.953809	0.494831	0.0403814	0.93723	0.960252	0.999255	0.999255	0.906789	0.91754	0.716231	0.999909	0.953852	0.959313	0.996608	0.99917	0.857494	0.861616	0.107955	0.785239	0.987185	0.876471	0.981586	0.999412	0.97258	0.74054	0.743655	0.93212	0.949682	0.899431	0.999592	0.988055	0.877312	0.975415	0.760742	0.692753	0.995872	0.571534	0.953949	0.485186	0.984878	0.999707	0.966174
ARHGEF11	0.999737	0.959897	0.953809	0.348638	0.595752	0.93723	0.721014	0.999255	0.999255	0.314764	0.0410837	0.837985	0.999909	0.994135	0.780984	0.999077	0.99917	0.317119	0.668091	0.0630052	0.020243	0.994703	0.97041	0.981865	0.999412	0.986602	0.917596	0.828211	0.992652	0.935235	0.926037	0.999592	0.975638	0.852626	0.969163	0.00857344	0.0898062	0.914927	0.094888	0.917909	0.443109	0.379065	0.999707	0.913504
ARHGEF12	0.999737	0.994688	0.953809	0.820986	0.154966	0.990718	0.731894	0.999255	0.999255	0.68866	0.737336	0.820892	0.999909	0.965118	0.49482	0.994289	0.99917	0.317447	0.913244	0.104375	0.918409	0.987185	0.885028	0.978916	0.999412	0.714087	0.974957	0.8004	0.837213	0.845672	0.679559	0.999592	0.950154	0.966592	0.983083	0.242016	0.985318	0.910991	0.851823	0.969545	0.783657	0.971164	0.999707	0.988827
ARHGEF17	0.999737	0.961322	0.953809	0.787864	0.825342	0.994013	0.726474	0.999255	0.999255	0.924352	0.222399	0.977801	0.999909	0.992603	0.893067	0.994289	0.99917	0.757294	0.688191	0.396141	0.666734	0.993756	0.758719	0.980156	0.999412	0.64099	0.527051	0.518328	0.942831	0.965846	0.755466	0.999592	0.950154	0.880387	0.969163	0.505301	0.700712	0.973837	0.129839	0.869202	0.933282	0.841689	0.999707	0.985942
ARHGEF18	0.999737	0.959897	0.953809	0.605706	0.846759	0.93723	0.98353	0.999255	0.999255	0.98603	0.290099	0.985078	0.999909	0.993955	0.675182	0.994289	0.99917	0.88549	0.954726	0.59489	0.436417	0.989643	0.90116	0.980156	0.999412	0.910771	0.942332	0.885903	0.984207	0.954028	0.874326	0.999592	0.985059	0.986688	0.969163	0.692126	0.909746	0.956146	0.805326	0.976102	0.951625	0.976888	0.999707	0.991462
ARHGEF19	0.999737	0.959897	0.953809	0.466505	0.731108	0.985185	0.844758	0.999255	0.999255	0.632371	0.512795	0.978138	0.999909	0.999171	0.923348	0.994289	0.99917	0.966178	0.96247	0.72782	0.972368	0.990172	0.831621	0.973852	0.999412	0.919006	0.898179	0.967023	0.793	0.912386	0.753798	0.999592	0.950154	0.999342	0.987459	0.118401	0.518386	0.859238	0.882976	0.913941	0.804729	0.907181	0.999707	0.973469
ARHGEF2	0.999737	0.959897	0.953809	0.652495	0.545166	0.93723	0.751444	0.999255	0.999255	0.132381	0.00982196	0.978138	0.999909	0.928461	0.613781	0.999077	0.99917	0.234744	0.835816	0.0277125	0.0134344	0.989643	0.988314	0.980156	0.999412	0.919383	0.976219	0.99936	0.98014	0.958979	0.988869	0.999592	0.99883	0.957753	0.995964	0.533958	0.0428396	0.733222	0.0237819	0.871057	0.292236	0.830362	0.999707	0.948385
ARHGEF2-AS2	0.999737	0.961322	0.961	0.944251	0.577108	0.952057	0.970438	0.999255	0.999255	0.999878	0.88847	0.793239	0.999909	0.995796	0.653104	0.994289	0.999951	0.536025	0.728914	0.911431	0.757357	0.989157	0.714485	0.978916	0.999412	0.850979	0.39494	0.339598	0.838137	0.843142	0.844223	0.999592	0.950154	0.613938	0.969163	0.353453	0.853144	0.933611	0.506191	0.974641	0.893269	0.877739	0.999707	0.993798
ARHGEF28	0.999737	0.959897	0.980207	0.897479	0.396765	0.982772	0.999366	0.999255	0.999255	0.242819	0.568376	0.034318	0.999909	0.342411	0.50808	0.994289	0.99917	0.649451	0.879897	0.588932	0.375179	0.994703	0.998018	0.973852	0.999412	0.696672	0.960716	0.881825	0.990537	0.920584	0.972002	0.999592	0.951081	0.781207	0.980839	0.971049	0.305147	0.838303	0.306004	0.99953	0.885564	0.980327	0.999707	0.966174
ARHGEF3	0.999737	0.99546	0.954637	0.633606	0.0122915	0.969039	0.984003	0.999255	0.999255	0.425853	0.289001	0.741646	0.999909	0.917199	0.997417	0.994289	0.99917	0.57192	0.973016	0.330904	0.58723	0.987185	0.764269	0.973852	0.999412	0.663718	0.578971	0.501793	0.792813	0.843142	0.599566	0.999592	0.949394	0.754734	0.969163	0.454464	0.248433	0.995865	0.348455	0.974686	0.781387	0.938508	0.999707	0.995877
ARHGEF35	0.999737	0.986256	0.953809	0.745206	0.795729	0.941365	0.949036	0.999255	0.999255	0.295139	0.382898	0.860849	0.999909	0.953242	0.784926	0.994289	0.99917	0.882444	0.921092	0.753178	0.27786	0.987185	0.757049	0.973852	0.999412	0.640142	0.484455	0.336399	0.792813	0.843142	0.621122	0.999592	0.949394	0.652959	0.969163	0.492051	0.471409	0.794733	0.445245	0.811561	0.605647	0.963548	0.999707	0.965534
ARHGEF35-AS1	0.999737	0.962368	0.953809	0.903182	0.840119	0.965177	0.854814	0.999255	0.999255	0.70901	0.788561	0.764703	0.999909	0.958034	0.931732	0.994289	0.99917	0.456373	0.918618	0.127622	0.906763	0.990172	0.782024	0.975306	0.999412	0.955804	0.934706	0.760176	0.957661	0.945225	0.998325	0.999592	0.988055	0.990653	0.983083	0.249552	0.909746	0.995697	0.816541	0.81113	0.933282	0.93846	0.999707	0.965377
ARHGEF37	0.999737	0.961322	0.953809	0.91986	0.037179	0.978779	0.924175	0.999255	0.999255	0.620723	0.381695	0.950635	0.999909	0.928591	0.652043	0.994289	0.99917	0.251112	0.869295	0.0612344	0.986194	0.987185	0.888548	0.973852	0.999412	0.704336	0.973299	0.985534	0.798078	0.949682	0.685303	0.999592	0.949394	0.965054	0.982011	0.817031	0.872527	0.697858	0.783414	0.82715	0.747264	0.966357	0.999707	0.984645
ARHGEF40	0.999737	0.959897	0.953809	0.462522	0.194797	0.93723	0.735137	0.999255	0.999255	0.385527	0.291045	0.94312	0.999909	0.987129	0.585623	0.994289	0.99917	0.372518	0.668091	0.193046	0.0368437	0.989643	0.879409	0.980393	0.999412	0.881805	0.986074	0.969593	0.966332	0.907685	0.91007	0.999592	0.98781	0.983826	0.980839	0.0798162	0.116021	0.965429	0.158201	0.933627	0.375347	0.67347	0.999707	0.928953
ARHGEF5	0.999737	0.959897	0.989447	0.966895	0.578032	0.93723	0.716879	0.999255	0.999255	0.960446	0.892753	0.817461	0.999909	0.928591	0.932206	0.994289	0.99917	0.751237	0.946716	0.806582	0.927045	0.987185	0.963763	0.973852	0.999412	0.939965	0.935858	0.974036	0.792813	0.852589	0.734823	0.999592	0.964724	0.766725	0.969163	0.838668	0.956363	0.820154	0.660117	0.998225	0.73694	0.995835	0.999707	0.984645
ARHGEF6	0.999737	0.961322	0.957523	0.984166	0.564827	0.985963	0.808585	0.999255	0.999255	0.154962	0.0394545	0.762121	0.999909	0.968306	0.810577	0.994289	0.99917	0.10231	0.990237	0.0135511	0.110586	0.987185	0.71069	0.973852	0.999412	0.708816	0.476424	0.34696	0.792813	0.843142	0.599566	0.999592	0.950154	0.537176	0.969163	0.715077	0.0651447	0.756379	0.00845067	0.85641	0.313802	0.889087	0.999707	0.990788
ARHGEF7	0.999737	0.959897	0.980207	0.979394	0.851761	0.942985	0.735125	0.999255	0.999255	0.67816	0.344857	0.834991	0.999909	0.966318	0.923872	0.994289	0.99917	0.820233	0.865625	0.280075	0.139411	0.999192	0.710894	0.980156	0.999412	0.756521	0.951553	0.677386	0.97332	0.843142	0.798741	0.999592	0.949394	0.954639	0.969163	0.531376	0.332493	0.989128	0.565345	0.79662	0.303749	0.921361	0.999707	0.995877
ARHGEF9	0.999737	0.999441	0.995433	0.827163	0.981211	0.955387	0.964718	0.999255	0.999255	0.784127	0.45232	0.741202	0.999909	0.909951	0.988307	0.999077	0.99917	0.704776	0.964665	0.603919	0.866493	0.987185	0.977892	0.973852	0.999412	0.931251	0.726558	0.976365	0.900774	0.998597	0.795179	0.999592	0.985383	0.903664	0.987081	0.0384661	0.884404	0.861974	0.743329	0.972822	0.893956	0.631472	0.999707	0.916852
ARID1A	0.999737	0.959897	0.970646	0.673363	0.0080051	0.988117	0.739864	0.999255	0.999255	0.991841	0.689223	0.859086	0.999909	0.990556	0.934257	0.999077	0.99917	0.943802	0.96624	0.88727	0.660448	0.987185	0.926465	0.975306	0.999412	0.704047	0.942332	0.860321	0.896026	0.928094	0.679293	0.999592	0.962248	0.967835	0.983083	0.269377	0.981328	0.771935	0.657749	0.944982	0.970853	0.908831	0.999707	0.985814
ARID1B	0.999737	0.959897	0.953809	0.68297	0.644696	0.93723	0.718273	0.999255	0.999255	0.514938	0.253426	0.929903	0.999909	0.885821	0.636687	0.994289	0.99917	0.763688	0.790898	0.752526	0.233486	0.994703	0.933792	0.978916	0.999412	0.972336	0.848969	0.866721	0.968245	0.911942	0.902601	0.999592	0.95038	0.875758	0.974279	0.557771	0.58071	0.936486	0.945129	0.765212	0.544069	0.832009	0.999707	0.946068
ARID2	0.999737	0.959897	0.985167	0.997618	0.468835	0.954143	0.733599	0.999255	0.999255	0.250753	0.155417	0.93807	0.999909	0.987129	0.623438	0.999396	0.99917	0.584689	0.685055	0.809719	0.0952509	0.99342	0.754128	0.993539	0.999412	0.875746	0.4984	0.532812	0.967869	0.91978	0.847225	0.999592	0.960574	0.650736	0.977608	0.180897	0.103282	0.968304	0.30567	0.875186	0.0684977	0.908831	0.999707	0.977014
ARID3A	0.999737	0.959897	0.969461	0.638554	0.801841	0.93723	0.716879	0.999255	0.999255	0.0306454	0.00560578	0.847402	0.999909	0.975538	0.881247	0.999077	0.99917	0.0402276	0.71454	0.000229528	0.00182693	0.989643	0.906083	0.995716	0.999412	0.956002	0.994691	0.724807	0.875866	0.926908	0.934089	0.999592	0.982954	0.984136	0.980839	0.345617	0.011117	0.658967	0.00115558	0.867892	0.110065	0.713538	0.999707	0.965377
ARID3B	0.999737	0.959897	0.953809	0.373557	0.0475838	0.942985	0.721014	0.999255	0.999255	0.652288	0.263046	0.728266	0.999909	0.981866	0.94795	0.999077	0.99917	0.540732	0.728914	0.306854	0.0681542	0.987185	0.781849	0.973852	0.999412	0.640142	0.676995	0.631199	0.793347	0.843142	0.614402	0.999592	0.949394	0.802009	0.969163	0.0223366	0.500138	0.989709	0.700986	0.887082	0.419714	0.733266	0.999707	0.947875
ARID4A	0.999737	0.985498	0.996887	0.463125	0.564644	0.93723	0.791611	0.999255	0.999255	0.0909329	0.0894261	0.922654	0.999909	0.985176	0.654029	0.994289	0.99917	0.190971	0.654997	0.644201	0.0970055	0.988228	0.811748	0.980156	0.999412	0.660564	0.52065	0.470025	0.886009	0.873046	0.747372	0.999592	0.949394	0.559789	0.969163	0.550679	0.00744519	0.651988	0.0628693	0.706232	0.0685945	0.800923	0.999707	0.965377
ARID4B	0.999737	0.978839	0.973092	0.397211	0.682128	0.938301	0.754366	0.999255	0.999255	0.183538	0.230966	0.940119	0.999909	0.954363	0.818254	0.994289	0.99917	0.265214	0.685055	0.562905	0.244071	0.987185	0.856927	0.978916	0.999412	0.663566	0.501182	0.475431	0.812891	0.846958	0.720877	0.999592	0.949394	0.559789	0.969163	0.60389	0.0232132	0.718619	0.18433	0.823439	0.182901	0.733266	0.999707	0.965377
ARID5A	0.999737	0.959897	0.992828	0.70983	0.0671618	0.93723	0.96251	0.999255	0.999255	0.740256	0.459951	0.978338	0.999909	0.992792	0.81249	0.994289	0.99917	0.9052	0.959013	0.809582	0.912671	0.987185	0.71069	0.973852	0.999412	0.640142	0.389536	0.441909	0.792813	0.843142	0.599566	0.999592	0.949394	0.534954	0.969163	0.897738	0.651573	0.718935	0.292337	0.964974	0.996619	0.89428	0.999707	0.964157
ARID5B	0.999737	0.979524	0.958918	0.752846	0.90571	0.949826	0.917141	0.999255	0.999255	0.159402	0.192927	0.729818	0.999909	0.917199	0.95475	0.999077	0.999434	0.168458	0.859192	0.333316	0.630926	0.987185	0.721635	0.973852	0.999412	0.640142	0.572211	0.482865	0.803366	0.843142	0.599566	0.999592	0.949394	0.729675	0.969163	0.311026	0.282211	0.928185	0.89591	0.938186	0.728777	0.996106	0.999707	0.977355
ARIH1	0.999737	0.975449	0.961	0.7331	0.96534	0.979825	0.718398	0.999255	0.999255	0.2608	0.0356899	0.789369	0.999909	0.986071	0.662955	0.999077	0.99917	0.241386	0.805935	0.0642946	0.0316917	0.987185	0.695106	0.996759	0.999412	0.782193	0.522703	0.361954	0.826636	0.843142	0.702818	0.999592	0.949394	0.588027	0.969163	0.0728932	0.0252532	0.919582	0.0219629	0.884213	0.173236	0.965817	0.999707	0.983832
ARIH2	0.999737	0.975973	0.953809	0.684608	0.661683	0.993414	0.839661	0.999255	0.999255	0.211476	0.0772898	0.959751	0.999909	0.961604	0.750886	0.994289	0.99917	0.594496	0.90432	0.257458	0.559226	0.987185	0.853853	0.973852	0.999412	0.794865	0.940468	0.921802	0.792813	0.889795	0.614402	0.999592	0.949394	0.882469	0.969163	0.0548137	0.191792	0.697127	0.323933	0.964974	0.485216	0.997895	0.999707	0.984807
ARIH2OS	0.999737	0.961322	0.960454	0.985267	0.904976	0.986415	0.767759	0.999255	0.999255	0.232056	0.0869466	0.729818	0.999909	0.903493	0.622101	0.998589	0.99917	0.133622	0.920569	0.167683	0.156933	0.987185	0.85281	0.983121	0.999412	0.858584	0.801367	0.670598	0.843237	0.888046	0.673391	0.999592	0.966769	0.664154	0.969163	0.831561	0.0632601	0.842887	0.0336495	0.915522	0.275972	0.982099	0.999707	0.995877
ARL1	0.999737	0.972601	0.953809	0.576875	0.163856	0.93723	0.716879	0.999255	0.999255	0.980882	0.74495	0.868864	0.999909	0.982129	0.804863	0.994289	0.99917	0.734954	0.821298	0.283893	0.381251	0.987185	0.758719	0.980156	0.999412	0.713523	0.513964	0.607584	0.837213	0.846958	0.731479	0.999592	0.972917	0.751728	0.969163	0.06789	0.949588	0.958352	0.928176	0.915522	0.975705	0.96845	0.999707	0.984807
ARL10	0.999737	0.99288	0.980207	0.947748	0.680772	0.93723	0.99479	0.999255	0.999255	0.964711	0.590679	0.922585	0.999909	0.998656	0.718206	0.994289	0.99917	0.849998	0.990562	0.376071	0.946356	0.987185	0.842519	0.981865	0.999412	0.89158	0.954204	0.944785	0.898814	0.94047	0.857026	0.999592	0.985257	0.943515	0.991919	0.653775	0.54787	0.671005	0.673612	0.984419	0.48968	0.862975	0.999707	0.946068
ARL11	0.999737	0.99546	0.999333	0.968333	0.874299	0.93723	0.90111	0.999255	0.999255	0.11181	0.219611	0.848066	0.999909	0.928591	0.9512	0.994289	0.99917	0.150953	0.680753	0.0783808	0.131921	0.98893	0.870239	0.978916	0.999412	0.89584	0.977713	0.897235	0.957661	0.954028	0.926037	0.999592	0.954431	0.979708	0.995964	0.270439	0.108723	0.718935	0.0825673	0.946314	0.484503	0.659794	0.999707	0.928953
ARL13B	0.999737	0.961322	0.97549	0.738303	0.530511	0.93723	0.957693	0.999255	0.999255	0.57989	0.424584	0.733252	0.999909	0.987129	0.710577	0.999077	0.99917	0.20971	0.956975	0.0082338	0.553747	0.987185	0.73779	0.980156	0.999412	0.70626	0.928145	0.480299	0.792813	0.843142	0.607399	0.999592	0.950154	0.973136	0.977618	0.945794	0.628688	0.91972	0.57302	0.986699	0.958147	0.976888	0.999707	0.990788
ARL14EP	0.999737	0.961322	0.953809	0.427639	0.162147	0.93723	0.716879	0.999255	0.999255	0.400651	0.138929	0.975453	0.999909	0.965118	0.588854	0.994289	0.99917	0.519586	0.756372	0.0302899	0.0303909	0.991431	0.998182	0.977486	0.999412	0.817548	0.826808	0.948629	0.959354	0.950844	0.835221	0.999592	0.982954	0.934775	0.996546	0.0275347	0.210915	0.965186	0.057104	0.855346	0.5018	0.862975	0.999707	0.949565
ARL15	0.999737	0.962061	0.997479	0.980987	0.950264	0.956184	0.782374	0.999255	0.999255	0.385527	0.497912	0.922585	0.999909	0.998232	0.914732	0.994289	0.99917	0.786006	0.759329	0.78177	0.308239	0.987185	0.825538	0.978916	0.999412	0.773652	0.880813	0.972346	0.984885	0.985893	0.906868	0.999592	0.949394	0.905475	0.978917	0.0299501	0.240808	0.961431	0.32871	0.953949	0.507243	0.725693	0.999707	0.949565
ARL16	0.999737	0.959897	0.999013	0.928913	0.847048	0.991536	0.726474	0.999255	0.999255	0.178374	0.0251502	0.719078	0.999909	0.961604	0.763923	0.994289	0.99917	0.123559	0.965276	0.0208501	0.0507034	0.994673	0.804671	0.991482	0.999412	0.870825	0.658307	0.479479	0.920438	0.855125	0.839853	0.999592	0.972633	0.589496	0.969163	0.585299	0.0176109	0.864707	0.00738968	0.862532	0.306622	0.906029	0.999707	0.986247
ARL17A	0.999737	0.959897	0.986182	0.876774	0.66	0.984598	0.721014	0.999255	0.999255	0.783978	0.410746	0.847	0.999909	0.954486	0.993375	0.999077	0.99917	0.622878	0.972466	0.21595	0.346349	0.987185	0.859388	0.973852	0.999412	0.640142	0.742465	0.779281	0.792813	0.927341	0.599566	0.999592	0.949394	0.696323	0.978917	0.671629	0.454176	0.825399	0.306004	0.832062	0.347997	0.832508	0.999707	0.970072
ARL17B	0.999737	0.979063	0.959433	0.797878	0.636873	0.979528	0.869083	0.999255	0.999255	0.862751	0.935644	0.837976	0.999909	0.978759	0.956992	0.999077	0.99917	0.654829	0.859402	0.839165	0.67085	0.987185	0.924301	0.973852	0.999412	0.94255	0.810238	0.989949	0.992103	0.981281	0.700927	0.999592	0.999958	0.799718	0.983083	0.202541	0.838866	0.928663	0.760668	0.998177	0.972983	0.549308	0.999707	0.803841
ARL2	0.999737	0.977882	0.953809	0.994893	0.488527	0.99182	0.744321	0.999255	0.999255	0.211014	0.181711	0.966967	0.999909	0.992792	0.846093	0.999077	0.99917	0.259851	0.685055	0.44573	0.229129	0.992083	0.972371	0.984633	0.999412	0.910788	0.659213	0.756713	0.988698	0.962736	0.946782	0.999592	0.950154	0.724749	0.969163	0.310241	0.0777522	0.880161	0.806082	0.996053	0.540866	0.689755	0.999707	0.938419
ARL2BP	0.999737	0.991972	0.953809	0.720465	0.503628	0.9457	0.835552	0.999255	0.999255	0.809645	0.736238	0.905642	0.999909	0.949539	0.666547	0.994289	0.99917	0.913733	0.688191	0.767347	0.537614	0.987185	0.756031	0.995205	0.999412	0.880437	0.849223	0.601388	0.924393	0.910096	0.78445	0.999592	0.999128	0.944741	0.991919	0.306068	0.895333	0.8617	0.845019	0.998225	0.94992	0.83638	0.999707	0.948277
ARL3	0.999737	0.972601	0.996887	0.587027	0.630218	0.938301	0.805752	0.999255	0.999255	0.849141	0.104818	0.784057	0.999909	0.937866	0.973223	0.994289	0.999994	0.808481	0.928525	0.0468907	0.106538	0.987185	0.783046	0.98123	0.999412	0.99323	0.820442	0.690689	0.908823	0.85236	0.888777	0.999592	0.984079	0.861129	0.969163	0.627009	0.37001	0.904528	0.174673	0.957079	0.510249	0.918299	0.999707	0.990788
ARL4A	0.999737	0.971619	0.953809	0.56615	0.842296	0.93723	0.95737	0.999255	0.999255	0.379288	0.167866	0.790177	0.999909	0.992603	0.68001	0.994289	0.99917	0.538733	0.984068	0.0489381	0.636116	0.987185	0.93403	0.973852	0.999412	0.663718	0.80675	0.85969	0.793	0.843142	0.633057	0.999592	0.949394	0.890172	0.988192	0.541708	0.713543	0.807007	0.484419	0.986699	0.860663	0.984878	0.999707	0.96416
ARL4C	0.999737	0.99546	0.953809	0.67222	0.560513	0.939478	0.721014	0.999255	0.999255	0.774194	0.634265	0.564606	0.999909	0.858096	0.959313	0.994289	0.99917	0.820054	0.882909	0.679795	0.558881	0.987185	0.972569	0.973852	0.999412	0.954828	0.953222	0.915817	0.899309	0.976685	0.700582	0.999592	0.997586	0.856195	0.985404	0.0218205	0.812003	0.844008	0.457628	0.890924	0.975615	0.925075	0.999707	0.970072
ARL5A	0.999737	0.961322	0.953809	0.467035	0.686352	0.93723	0.771302	0.999255	0.999255	0.920538	0.561534	0.921636	0.999909	0.948321	0.857252	0.994289	0.99917	0.921703	0.855256	0.299388	0.527654	0.990685	0.772129	0.995205	0.999412	0.761396	0.60618	0.499533	0.960459	0.877278	0.893339	0.999592	0.982954	0.831682	0.978917	0.437706	0.878769	0.99546	0.8566	0.960355	0.822854	0.963327	0.999707	0.975813
ARL5B	0.999737	0.995906	0.960454	0.992863	0.199195	0.95694	0.925377	0.999255	0.999255	0.687796	0.986364	0.734092	0.999909	0.997305	0.843331	0.994289	0.99917	0.717861	0.976567	0.877954	0.968655	0.987185	0.695106	0.990644	0.999412	0.657911	0.430611	0.306896	0.792813	0.843142	0.654317	0.999592	0.949394	0.692923	0.969163	0.910341	0.528059	0.926099	0.92781	0.964974	0.803857	0.970994	0.999707	0.996662
ARL6	0.999737	0.986659	0.953809	0.361613	0.345037	0.93723	0.716879	0.999255	0.999255	0.907247	0.588283	0.88877	0.999909	0.966318	0.893013	0.994289	0.999434	0.698596	0.932278	0.268985	0.341447	0.987185	0.823586	0.973852	0.999412	0.706446	0.778979	0.820826	0.793	0.892216	0.614402	0.999592	0.959603	0.981209	0.989987	0.882137	0.975533	0.913231	0.590072	0.932992	0.964275	0.967503	0.999707	0.978719
ARL6IP1	0.999737	0.979063	0.953809	0.68099	0.857604	0.943166	0.94489	0.999255	0.999255	0.813555	0.873851	0.836212	0.999909	0.922708	0.606589	0.999077	0.99917	0.677031	0.937616	0.856438	0.839729	0.98893	0.695106	0.981865	0.999412	0.807334	0.421927	0.423805	0.881833	0.94047	0.796649	0.999592	0.96712	0.675779	0.969163	0.643049	0.432033	0.951243	0.370744	0.995913	0.512465	0.971844	0.999707	0.966174
ARL6IP4	0.999737	0.972601	0.973378	0.533602	0.216167	0.93723	0.721014	0.999255	0.999255	0.276958	0.0696301	0.803898	0.999909	0.949539	0.829952	0.997787	0.99917	0.296248	0.879897	0.0106242	0.0433062	0.987185	0.748784	0.979484	0.999412	0.683226	0.634716	0.494337	0.792813	0.843142	0.599566	0.999592	0.949394	0.692403	0.969163	0.0159955	0.117049	0.99326	0.00868859	0.910813	0.521255	0.918299	0.999707	0.952842
ARL6IP5	0.999737	0.959897	0.953809	0.361613	0.643267	0.93723	0.716879	0.999255	0.999255	0.515988	0.105038	0.911381	0.999909	0.983555	0.946475	0.994289	0.99917	0.763861	0.675683	0.148444	0.0868901	0.994673	0.991314	0.984633	0.999412	0.957658	0.863859	0.969722	0.952647	0.985753	0.982418	0.999592	0.988055	0.939633	0.969752	0.307306	0.260529	0.895747	0.224491	0.916425	0.510181	0.963548	0.999707	0.990784
ARL6IP6	0.999737	0.972601	0.953809	0.973819	0.736966	0.93723	0.716879	0.999255	0.999255	0.0443033	0.00163102	0.868649	0.999909	0.968306	0.711105	0.999077	0.99917	0.0800588	0.728914	0.0108662	0.0161781	0.987185	0.811748	0.973852	0.999412	0.640142	0.779418	0.562139	0.792813	0.843142	0.599566	0.999592	0.949394	0.537176	0.969163	0.915491	0.00360626	0.533779	0.00467653	0.674039	0.0684678	0.848806	0.999707	0.986419
ARL8A	0.999737	0.972601	0.953809	0.339297	0.374787	0.93723	0.741501	0.999255	0.999255	0.27302	0.158415	0.752098	0.999909	0.995796	0.979852	0.994289	0.99917	0.381318	0.885582	0.0436668	0.114411	0.999524	0.968624	0.99162	0.999412	0.704336	0.695553	0.923885	0.947882	0.994149	0.940683	0.999592	0.966769	0.799834	0.993534	0.434871	0.245595	0.926099	0.252875	0.820046	0.696798	0.879695	0.999707	0.97401
ARL8B	0.999737	0.986348	0.953809	0.875101	0.266382	0.994309	0.97765	0.999255	0.999255	0.968457	0.718408	0.943851	0.999909	0.955144	0.94938	0.994289	0.99917	0.864817	0.859402	0.839713	0.599776	0.987185	0.724281	0.980156	0.999412	0.79671	0.503815	0.561442	0.847304	0.852589	0.906868	0.999592	0.977514	0.863413	0.980839	0.621214	0.874736	0.901036	0.916953	0.85641	0.970257	0.993088	0.999707	0.990784
ARMC1	0.999737	0.974867	0.953809	0.44658	0.19045	0.93723	0.878901	0.999255	0.999255	0.494744	0.234762	0.825273	0.999909	0.987129	0.726246	0.999077	0.99917	0.793971	0.956163	0.676918	0.361845	0.987185	0.710894	0.980156	0.999412	0.723859	0.404654	0.513091	0.792813	0.843142	0.648731	0.999592	0.9542	0.674654	0.969163	0.719059	0.615738	0.992845	0.7081	0.966007	0.813669	0.913692	0.999707	0.965534
ARMC10	0.999737	0.959897	0.953809	0.460665	0.530722	0.93723	0.721014	0.999255	0.999255	0.343704	0.101167	0.99032	0.999909	0.935959	0.666547	0.994289	0.99917	0.484661	0.776178	0.0766003	0.0253719	0.989643	0.991405	0.984633	0.999412	0.811553	0.869229	0.989767	0.965838	0.992306	0.86372	0.999592	0.989098	0.982786	0.983083	0.00706991	0.127424	0.824834	0.230926	0.831825	0.313013	0.955721	0.999707	0.965732
ARMC2	0.999737	0.959897	0.996833	0.529973	0.477918	0.93723	0.740607	0.999255	0.999255	0.982977	0.974104	0.610284	0.999909	0.994131	0.460615	0.999077	0.99917	0.859307	0.681977	0.843804	0.341447	0.987185	0.811748	0.980393	0.999412	0.82773	0.941696	0.985859	0.920438	0.843142	0.978791	0.999592	0.949394	0.879173	0.978917	0.036659	0.662843	0.889119	0.635493	0.87991	0.755848	0.51993	0.999707	0.928953
ARMC3	0.999737	0.995906	0.967696	0.852334	0.821794	0.93723	0.716879	0.999255	0.999255	0.733627	0.754741	0.775014	0.999909	0.985142	0.676489	0.999077	0.99917	0.812805	0.928976	0.89056	0.958455	0.989643	0.819932	0.973852	0.999412	0.897973	0.728229	0.956147	0.993041	0.985417	0.90941	0.999592	0.980763	0.997666	0.981695	0.0412711	0.603848	0.953211	0.649038	0.986699	0.903029	0.976204	0.999707	0.965534
ARMC5	0.999737	0.99288	0.953809	0.481481	0.343557	0.941365	0.966145	0.999255	0.999255	0.956857	0.986364	0.995501	0.999909	0.992792	0.840866	0.994289	0.99917	0.802826	0.970302	0.824923	0.705126	0.987185	0.930703	0.979876	0.999412	0.90177	0.965285	0.885406	0.843237	0.892993	0.874989	0.999592	0.997586	0.983826	0.976517	0.674163	0.871977	0.918566	0.535142	0.989724	0.942437	0.965811	0.999707	0.995877
ARMC6	0.999737	0.961322	0.994459	0.488933	0.677462	0.988108	0.941376	0.999255	0.999255	0.805197	0.939192	0.841243	0.999916	0.921673	0.907538	0.994289	0.99917	0.695488	0.926685	0.308233	0.978316	0.992083	0.966448	0.973852	0.999412	0.842054	0.641561	0.911681	0.960268	0.998656	0.930499	0.999592	0.951081	0.735557	0.992598	0.132504	0.692753	0.834555	0.781344	0.987892	0.932065	0.793592	0.999707	0.950384
ARMC7	0.999737	0.959897	0.953809	0.705969	0.834146	0.93723	0.916874	0.999255	0.999255	0.670381	0.371244	0.948794	0.999909	0.961604	0.738136	0.994289	0.99917	0.80789	0.94201	0.313538	0.249042	0.988228	0.969311	0.973852	0.999412	0.746461	0.56916	0.717551	0.969566	0.969844	0.773612	0.999592	0.977187	0.713395	0.983083	0.528692	0.792034	0.817491	0.66583	0.997492	0.968944	0.907282	0.999707	0.965377
ARMC8	0.999737	0.969865	0.97549	0.818001	0.77944	0.955387	0.716879	0.999255	0.999255	0.982982	0.952395	0.959683	0.999909	0.933416	0.581037	0.994289	0.99917	0.871079	0.975297	0.4741	0.776696	0.999192	0.934859	0.973852	0.999412	0.930585	0.713884	0.887114	0.937524	0.973002	0.915469	0.999592	0.982954	0.836688	0.995964	0.290184	0.809723	0.970257	0.457386	0.995913	0.610355	0.855949	0.999707	0.995877
ARMC9	0.999737	0.959897	0.953809	0.950789	0.886741	0.93723	0.962006	0.999255	0.999255	0.994056	0.920973	0.905434	0.999909	0.995999	0.706832	0.999077	0.99917	0.532609	0.969606	0.88727	0.936638	0.996827	0.893129	0.973852	0.999412	0.90496	0.754811	0.892668	0.912103	0.965213	0.983194	0.999592	0.956905	0.919688	0.995964	0.578725	0.982475	0.97123	0.856138	0.890077	0.914082	0.905775	0.999707	0.984807
ARMCX1	0.999737	0.966477	0.953809	0.546614	0.780219	0.972324	0.759322	0.999255	0.999255	0.38637	0.275475	0.791881	0.999909	0.91002	0.558324	0.994289	0.99917	0.703137	0.859402	0.315221	0.13842	0.98908	0.968624	0.980156	0.999412	0.782193	0.970922	0.971469	0.888253	0.905504	0.990284	0.999592	0.96298	0.978433	0.980839	0.123301	0.625605	0.862746	0.231881	0.98004	0.367376	0.998477	0.999707	0.993798
ARMCX2	0.999737	0.99546	0.953809	0.708822	0.0302017	0.93723	0.716879	0.999255	0.999255	0.396735	0.631087	0.83471	0.999909	0.937866	0.451999	0.994289	0.99917	0.535486	0.685055	0.940882	0.4616	0.993096	0.908466	0.980156	0.999412	0.896366	0.970164	0.942123	0.873605	0.958768	0.793601	0.999592	0.997586	0.953897	0.985862	0.188638	0.555406	0.726463	0.274475	0.996309	0.586919	0.757731	0.999707	0.965377
ARMCX3	0.999737	0.995906	0.953809	0.329115	0.707457	0.961904	0.881303	0.999255	0.999255	0.202479	0.173023	0.700225	0.999909	0.975652	0.94927	0.994289	0.99917	0.33059	0.96955	0.23089	0.560212	0.987185	0.774588	0.973852	0.999412	0.640142	0.39494	0.513091	0.792813	0.843142	0.599566	0.999592	0.949394	0.618319	0.969163	0.10544	0.15792	0.859238	0.222754	0.932909	0.45565	0.976888	0.999707	0.978098
ARMCX4	0.999737	0.983363	0.956056	0.973521	0.48522	0.995322	0.848154	0.999255	0.999255	0.383399	0.328779	0.928222	0.999909	0.946027	0.591097	0.996661	0.99917	0.950637	0.764317	0.530858	0.479922	0.99837	0.866246	0.984203	0.999412	0.991284	0.978937	0.949149	0.969478	0.860002	0.922153	0.999592	0.988055	0.68579	0.969163	0.348304	0.128805	0.928029	0.041979	0.989724	0.664062	0.963279	0.999707	0.988827
ARMCX5	0.999737	0.962061	0.953809	0.368269	0.203694	0.93723	0.763372	0.999255	0.999255	0.879181	0.475038	0.734092	0.999909	0.995796	0.836592	0.994289	0.99917	0.750122	0.728914	0.319558	0.243723	0.987185	0.81483	0.973852	0.999412	0.657911	0.785587	0.546593	0.792813	0.843142	0.602728	0.999592	0.950901	0.691219	0.969163	0.0254321	0.71576	0.976326	0.95435	0.785439	0.541959	0.689755	0.999707	0.828157
ARMCX5-GPRASP2	0.999737	0.959897	0.989447	0.465883	0.943122	0.957856	0.839123	0.999255	0.999255	0.869534	0.939192	0.905416	0.999909	0.978954	0.918755	0.994289	0.99917	0.93949	0.990267	0.396975	0.861313	0.992469	0.871137	0.973852	0.999412	0.961766	0.877237	0.891073	0.936812	0.888714	0.766362	0.999592	0.994939	0.706018	0.969163	0.629441	0.676789	0.979676	0.923328	0.806249	0.778848	0.987727	0.999707	0.965377
ARMCX6	0.999737	0.964345	0.986523	0.522505	0.982472	0.985963	0.881226	0.999255	0.999255	0.694342	0.493118	0.811529	0.999909	0.961604	0.963586	0.994289	0.99917	0.866169	0.685055	0.908307	0.329442	0.989643	0.893129	0.980156	0.999412	0.98651	0.822903	0.665006	0.919304	0.968679	0.973683	0.999592	0.985753	0.811126	0.969163	0.0113501	0.471176	0.873225	0.925486	0.947462	0.446029	0.389526	0.999707	0.928953
ARMH1	0.999737	0.99546	0.980207	0.860733	0.0122369	0.991536	0.745045	0.999255	0.999255	0.0401081	0.0326265	0.64602	0.999909	0.619941	0.451999	0.994289	0.99917	0.0426611	0.807324	0.00615001	0.0567619	0.987185	0.906509	0.973852	0.999412	0.640142	0.456384	0.522362	0.792813	0.909851	0.599566	0.999592	0.949394	0.537176	0.969163	0.475004	0.000773061	0.704152	0.000659445	0.81113	0.0977316	0.829861	0.999707	0.946068
ARMH2	0.999737	0.959897	0.996887	0.998733	0.923234	0.963478	0.716879	0.999255	0.999255	0.598597	0.376286	0.809788	0.999909	0.87476	0.768622	0.999077	0.99917	0.57049	0.709077	0.250664	0.735067	0.987185	0.772297	0.973852	0.999412	0.66928	0.926734	0.831037	0.792813	0.843142	0.599566	0.999592	0.949394	0.93679	0.973987	0.0666765	0.92526	0.603673	0.78818	0.790378	0.495461	0.534793	0.999707	0.938419
ARMH3	0.999737	0.98993	0.974731	0.565626	0.788076	0.987596	0.775337	0.999255	0.999255	0.40791	0.284438	0.858846	0.999909	0.992792	0.98411	0.994289	0.99917	0.362092	0.974975	0.252171	0.943902	0.987185	0.73413	0.980156	0.999412	0.807533	0.880777	0.463251	0.842226	0.843142	0.736893	0.999592	0.986159	0.827266	0.969163	0.236607	0.469184	0.956146	0.51519	0.929601	0.784766	0.955391	0.999707	0.976995
ARMT1	0.999737	0.962368	0.953809	0.609789	0.40493	0.93723	0.716879	0.999255	0.999255	0.449228	0.225946	0.994158	0.999909	0.885821	0.736829	0.994289	0.99917	0.613628	0.728914	0.234366	0.291114	0.992083	0.783046	0.980156	0.999412	0.880437	0.812397	0.657025	0.964011	0.843142	0.847765	0.999592	0.982683	0.989162	0.991919	0.41813	0.736388	0.825391	0.510624	0.887082	0.58694	0.995582	0.999707	0.990784
ARNT	0.999737	0.959897	0.953809	0.730577	0.757246	0.93723	0.72258	0.999255	0.999255	0.0438305	0.00668947	0.828082	0.999909	0.939493	0.680212	0.999077	0.99917	0.0668902	0.756372	0.0020838	0.0195576	0.987185	0.812866	0.978349	0.999412	0.791678	0.666892	0.50567	0.793	0.884351	0.624029	0.999592	0.950154	0.649234	0.969163	0.998091	0.0050952	0.667079	0.00266718	0.888701	0.133733	0.954209	0.999707	0.972041
ARNTL	0.999737	0.961322	0.973092	0.961064	0.338656	0.997408	0.867341	0.999255	0.999255	0.179071	0.0550073	0.938794	0.999909	0.980657	0.889955	0.994289	0.99917	0.180067	0.945423	0.0245226	0.185629	0.987185	0.758719	0.973852	0.999412	0.706765	0.77614	0.467791	0.792813	0.843142	0.736611	0.999592	0.950154	0.746892	0.969163	0.197975	0.0114469	0.57726	0.0025888	0.980539	0.631016	0.869175	0.999707	0.990788
ARNTL2	0.999737	0.959897	0.956244	0.991697	0.605779	0.948519	0.716879	0.999255	0.999255	0.830728	0.968239	0.734092	0.999909	0.909951	0.766579	0.994289	0.99917	0.823761	0.935087	0.830751	0.712857	0.990172	0.971873	0.981865	0.999412	0.889986	0.977315	0.792124	0.974194	0.979805	0.982518	0.999592	0.970226	0.93679	0.985404	0.577415	0.926165	0.7281	0.321033	0.907871	0.96292	0.569929	0.999707	0.946068
ARPC1A	0.999737	0.969235	0.958466	0.895937	0.951556	0.999549	0.844758	0.999255	0.999255	0.632961	0.190461	0.741202	0.999909	0.990819	0.899437	0.999077	0.99917	0.40546	0.997515	0.0804788	0.32784	0.987185	0.702032	0.975306	0.999412	0.704336	0.75366	0.468959	0.793	0.843142	0.607399	0.999592	0.950154	0.742881	0.969163	0.445317	0.141722	0.699784	0.335625	0.713444	0.469958	0.931829	0.999707	0.965377
ARPC1B	0.999737	0.969865	0.953809	0.860733	0.701052	0.9457	0.785142	0.999255	0.999255	0.315816	0.10248	0.847928	0.999909	0.95956	0.845892	0.999077	0.99917	0.313615	0.887861	0.301461	0.19449	0.987185	0.734003	0.973852	0.999412	0.640142	0.461209	0.429552	0.792813	0.843142	0.599566	0.999592	0.949394	0.534954	0.969163	0.398462	0.142225	0.911447	0.0972972	0.823439	0.364771	0.955721	0.999707	0.984645
ARPC2	0.999737	0.978839	0.953809	0.811239	0.602388	0.985963	0.952186	0.999255	0.999255	0.45455	0.7934	0.725886	0.999909	0.587066	0.971656	0.994289	0.99917	0.717124	0.965797	0.66514	0.961069	0.988228	0.992818	0.980156	0.999412	0.920937	0.979825	0.999863	0.924696	0.995696	0.834236	0.999592	0.96712	0.909006	0.970282	0.255091	0.532123	0.907856	0.342271	0.991605	0.980417	0.905291	0.999707	0.990788
ARPC3	0.999737	0.959897	0.953809	0.472616	0.681377	0.93723	0.820218	0.999255	0.999255	0.773818	0.362325	0.860849	0.999909	0.850113	0.788167	0.994289	0.99917	0.827037	0.996747	0.258569	0.521347	0.987185	0.837593	0.980156	0.999412	0.940017	0.979887	0.893207	0.846052	0.950732	0.685764	0.999592	0.967025	0.965629	0.980839	0.735881	0.723032	0.928029	0.669068	0.939428	0.860576	0.989449	0.999707	0.988827
ARPC4	0.999737	0.98304	0.974731	0.905832	0.680546	0.988064	0.941301	0.999255	0.999255	0.924382	0.784977	0.965184	0.999909	0.992603	0.952524	0.999077	0.99917	0.897779	0.988455	0.509786	0.792942	0.996944	0.980534	0.973852	0.999412	0.85148	0.727084	0.874151	0.954446	0.965777	0.893106	0.999592	0.967025	0.610892	0.969163	0.947229	0.960028	0.926649	0.688765	0.999313	0.960668	0.94696	0.999707	0.984807
ARPC4-TTLL3	0.999737	0.961322	0.953809	0.656253	0.905014	0.955387	0.960105	0.999255	0.999255	0.916819	0.928058	0.674059	0.999909	0.924178	0.56043	0.999077	0.99917	0.553108	0.873228	0.619876	0.772654	0.987185	0.809131	0.998509	0.999412	0.855298	0.928145	0.871945	0.887774	0.965846	0.789852	0.999592	0.949394	0.936543	0.993534	0.768587	0.860963	0.873225	0.841454	0.966909	0.883255	0.929917	0.999707	0.993798
ARPC5	0.999737	0.969673	0.957198	0.780121	0.55067	0.990718	0.902166	0.999255	0.999255	0.950371	0.62846	0.847928	0.999909	0.765453	0.840727	0.994289	0.99917	0.712466	0.973789	0.462653	0.935961	0.989643	0.950538	0.980156	0.999412	0.974073	0.987784	0.988507	0.991109	0.97458	0.915289	0.999592	0.99883	0.850276	0.978041	0.444959	0.826769	0.928029	0.945373	0.945724	0.991382	0.678259	0.999707	0.965732
ARPC5L	0.999737	0.972601	0.953809	0.331369	0.969406	0.93723	0.716879	0.999255	0.999255	0.344711	0.112492	0.8276	0.999909	0.992792	0.646704	0.994289	0.99917	0.39589	0.688191	0.0427495	0.0193916	0.987185	0.713749	0.973852	0.999412	0.642605	0.496563	0.377074	0.792813	0.843142	0.599566	0.999592	0.949394	0.568279	0.969163	0.00457779	0.253934	0.971998	0.0711703	0.736195	0.369143	0.757114	0.999707	0.928953
ARPIN	0.999737	0.961322	0.994378	0.765428	0.320993	0.941624	0.941376	0.999255	0.999255	0.166473	0.156464	0.584499	0.999909	0.885755	0.969203	0.994289	0.99917	0.17715	0.953574	0.00638513	0.410048	0.987185	0.984258	0.978916	0.999412	0.809895	0.830929	0.728322	0.79356	0.930894	0.622309	0.999592	0.950154	0.800363	0.983083	0.436283	0.288792	0.658998	0.120528	0.929601	0.98767	0.462246	0.999707	0.928953
ARPP19	0.999737	0.99546	0.953809	0.967081	0.766302	0.99758	0.95737	0.999255	0.999255	0.115251	0.293845	0.84107	0.999909	0.995999	0.765727	0.994289	0.99917	0.130017	0.970343	0.0467704	0.257688	0.987185	0.695106	0.980156	0.999412	0.640142	0.39494	0.301866	0.792813	0.843142	0.602728	0.999592	0.949394	0.710845	0.969163	0.852763	0.11114	0.928597	0.030756	0.938186	0.49965	0.884063	0.999707	0.966174
ARPP21	0.999737	0.969865	0.956731	0.816408	0.640538	0.93723	0.900332	0.999255	0.999255	0.949703	0.978243	0.953122	0.999909	0.992603	0.50854	0.994289	0.99917	0.88496	0.956975	0.70752	0.732397	0.989643	0.993377	0.973852	0.999412	0.890919	0.92033	0.860321	0.945076	0.968679	0.942186	0.999592	0.966769	0.943368	0.995834	0.160585	0.775724	0.873225	0.852515	0.997565	0.991109	0.930435	0.999707	0.96416
ARRB1	0.999737	0.959897	0.956056	0.397211	0.303033	0.93723	0.721014	0.999255	0.999255	0.0643506	0.00965058	0.959607	0.999909	0.924817	0.866876	0.994289	0.99917	0.105619	0.790898	0.0029305	0.0143863	0.989643	0.991405	0.980393	0.999412	0.747809	0.974957	0.902111	0.924393	0.950844	0.912796	0.999592	0.959603	0.951589	0.995964	0.715371	0.0709048	0.922031	0.0349823	0.968216	0.460878	0.936298	0.999707	0.977329
ARRB2	0.999737	0.959897	0.953809	0.447065	0.227657	0.93723	0.941855	0.999255	0.999255	0.939751	0.884266	0.766536	0.999909	0.975538	0.967678	0.999077	0.99917	0.64915	0.903031	0.519095	0.382357	0.987185	0.810657	0.977852	0.999412	0.696672	0.621373	0.65895	0.821693	0.843142	0.633439	0.999592	0.950154	0.613545	0.969163	0.0464134	0.838866	0.957818	0.871289	0.987892	0.95768	0.796578	0.999707	0.966174
ARRDC1	0.999737	0.959897	0.998381	0.698826	0.204394	0.93723	0.963381	0.999255	0.999255	0.811003	0.759796	0.978344	0.999909	0.961604	0.8272	0.994289	0.99917	0.957339	0.821298	0.413662	0.936282	0.987185	0.736116	0.973852	0.999412	0.640142	0.394974	0.437663	0.798078	0.843142	0.599566	0.999592	0.949394	0.534954	0.969163	0.776036	0.378117	0.997659	0.807406	0.996053	0.839422	0.973898	0.999707	0.995877
ARRDC1-AS1	0.999737	0.959897	0.953809	0.977072	0.595752	0.990011	0.856728	0.999255	0.999255	0.0416591	0.129806	0.729818	0.999909	0.877688	0.506582	0.999077	0.99917	0.0516867	0.7696	0.0279547	0.0476667	0.987185	0.721635	0.973852	0.999412	0.640142	0.438836	0.306987	0.792813	0.843142	0.601653	0.999592	0.949394	0.534954	0.969163	0.38002	0.015155	0.725297	0.0132323	0.799224	0.0956719	0.965817	0.999707	0.977355
ARRDC2	0.999737	0.979063	0.960454	0.982138	0.92911	0.987497	0.907077	0.999255	0.999255	0.99845	0.929497	0.994336	0.999909	0.980657	0.685296	0.999077	0.99917	0.902297	0.821298	0.813775	0.839729	0.999192	0.84028	0.980156	0.999412	0.986602	0.855034	0.751332	0.968624	0.950844	0.929731	0.999592	0.975104	0.986688	0.969163	0.10009	0.735384	0.952056	0.952207	0.984549	0.866542	0.698172	0.999707	0.946068
ARRDC3	0.999737	0.986351	0.97549	0.952727	0.274708	0.946178	0.80954	0.999255	0.999255	0.0383775	0.0597751	0.950495	0.999909	0.980657	0.653104	0.994289	0.99917	0.143699	0.685055	0.127723	0.0450385	0.987185	0.713749	0.973852	0.999412	0.640142	0.39494	0.297374	0.792813	0.843142	0.602728	0.999592	0.949394	0.537176	0.969163	0.225047	0.0303579	0.759068	0.0028413	0.852136	0.0911031	0.567622	0.999707	0.872617
ARRDC3-AS1	0.999737	0.986659	0.980693	0.894921	0.660324	0.93723	0.848047	0.999255	0.999255	0.0621097	0.0261205	0.973337	0.999909	0.999901	0.592252	0.994289	0.99917	0.0802074	0.900664	0.0149283	0.102538	0.997095	0.944649	0.978916	0.999412	0.981122	0.856102	0.900557	0.975386	0.991072	0.710089	0.999592	0.987952	0.716515	0.99985	0.879965	0.161969	0.704151	0.0537791	0.604716	0.0943604	0.832074	0.999707	0.990788
ARRDC4	0.999737	0.967431	0.953809	0.802842	0.528886	0.93723	0.716879	0.999255	0.999255	0.222729	0.166972	0.785857	0.999909	0.91002	0.950874	0.994289	0.99917	0.494609	0.685055	0.922582	0.158698	0.989643	0.74687	0.999095	0.999412	0.94894	0.71576	0.453757	0.992395	0.843142	0.929953	0.999592	0.966769	0.912186	0.969163	0.0750289	0.193352	0.779146	0.356974	0.96117	0.0659568	0.297832	0.999707	0.977355
ARRDC5	0.999737	0.959897	0.959113	0.84647	0.901645	0.96801	0.93243	0.999255	0.999255	0.464044	0.920048	0.853425	0.999909	0.980657	0.901987	0.999077	0.99917	0.503618	0.987497	0.809865	0.575637	0.987185	0.799134	0.978916	0.999412	0.97973	0.965285	0.942336	0.871048	0.843142	0.843615	0.999592	0.985739	0.881657	0.969163	0.23664	0.660969	0.925933	0.828992	0.900958	0.776252	0.993257	0.999707	0.988827
ARSA	0.999737	0.959897	0.953809	0.329115	0.0665436	0.93723	0.736725	0.999255	0.999255	0.846271	0.589551	0.896879	0.999909	0.995999	0.879386	0.994289	0.99917	0.756704	0.834855	0.576922	0.337407	0.989643	0.924127	0.973852	0.999412	0.663718	0.856732	0.990759	0.953986	0.884997	0.753205	0.999592	0.972822	0.951911	0.997312	0.210978	0.706648	0.883534	0.892799	0.998986	0.971065	0.836774	0.999707	0.977355
ARSB	0.999737	0.959897	0.997615	0.75196	0.983694	0.95053	0.721014	0.999255	0.999255	0.30002	0.124334	0.817461	0.999909	0.934011	0.858189	0.994289	0.99917	0.0754501	0.93262	0.00540135	0.255361	0.988228	0.965035	0.995716	0.999412	0.989362	0.818121	0.762973	0.908752	0.965846	0.831385	0.999592	0.989098	0.926496	0.988192	0.817895	0.11557	0.968232	0.126723	0.946051	0.489053	0.813971	0.999707	0.966174
ARSD	0.999737	0.961322	0.963912	0.674088	0.924079	0.949728	0.786079	0.999255	0.999255	0.220037	0.122484	0.686999	0.999909	0.751206	0.591097	0.994289	0.99917	0.128438	0.972776	0.000879173	0.111381	0.987185	0.745879	0.980156	0.999412	0.882252	0.849223	0.516595	0.792813	0.858044	0.622637	0.999592	0.954431	0.749399	0.969163	0.960722	0.123333	0.873225	0.0105834	0.996053	0.960668	0.735227	0.999707	0.968186
ARSG	0.999737	0.959897	0.983341	0.664816	0.0148118	0.943166	0.976292	0.999255	0.999255	0.317329	0.0642226	0.734092	0.999909	0.855536	0.938483	0.994289	0.99917	0.55917	0.678495	0.0387287	0.0106409	0.987185	0.828849	0.979876	0.999412	0.98789	0.94584	0.617523	0.972135	0.935981	0.813453	0.999592	0.988055	0.983883	0.985391	0.00503321	0.249905	0.911974	0.100792	0.888701	0.182901	0.888907	0.999707	0.966174
ARSK	0.999737	0.961322	0.953809	0.329115	0.903953	0.93723	0.730943	0.999255	0.999255	0.907395	0.941758	0.961205	0.999909	0.997305	0.991353	0.994289	0.99917	0.879421	0.885582	0.270755	0.432054	0.987185	0.90987	0.973852	0.999412	0.811278	0.594188	0.751332	0.859438	0.98721	0.688644	0.999592	0.949394	0.88599	0.985862	0.11271	0.767538	0.993783	0.249908	0.964974	0.918921	0.980327	0.999707	0.970072
ART4	0.999737	0.959897	0.953809	0.792005	0.513315	0.946178	0.716879	0.999255	0.999255	0.317349	0.203522	0.744001	0.999909	0.999491	0.604329	0.999077	0.99917	0.182601	0.953574	0.0790286	0.914049	0.987185	0.798565	0.973852	0.999412	0.640142	0.691119	0.418396	0.792813	0.843142	0.602728	0.999592	0.949394	0.806862	0.969163	0.0699	0.32934	0.854183	0.696972	0.989724	0.828644	0.934359	0.999707	0.977771
ARV1	0.999737	0.959897	0.964723	0.683908	0.548291	0.93723	0.835552	0.999255	0.999255	0.0412523	0.00209533	0.752098	0.999909	0.927204	0.610385	0.994289	0.99917	0.081991	0.668091	0.000820163	0.00725859	0.990176	0.700644	0.980156	0.999412	0.828693	0.74335	0.402174	0.849854	0.843142	0.871354	0.999592	0.949394	0.661845	0.969163	0.51047	0.00216706	0.677338	0.00692315	0.774434	0.064009	0.899668	0.999707	0.997168
ARVCF	0.999737	0.99546	0.953809	0.829547	0.0677446	0.985185	0.981037	0.999255	0.999255	0.775109	0.882182	0.729818	0.999909	0.660715	0.775982	0.994289	0.99917	0.958548	0.979978	0.878281	0.46515	0.9963	0.893129	0.999753	0.999412	0.87061	0.76013	0.95562	0.99576	0.885593	0.789852	0.999592	0.966769	0.97959	0.982444	0.792249	0.937285	0.973778	0.898567	0.96904	0.603252	0.929917	0.999707	0.996363
AS-PTPRE	0.999737	0.959897	0.953809	0.628384	0.910917	0.93723	0.716879	0.999255	0.999255	0.487477	0.47571	0.690111	0.999909	0.855536	0.952164	0.994289	0.99917	0.442315	0.633909	0.0576041	0.0141081	0.994703	0.919473	0.980156	0.999412	0.925101	0.899325	0.878639	0.964333	0.990153	0.907071	0.999592	0.981975	0.979708	0.981695	0.000788529	0.210915	0.676786	0.11755	0.869662	0.345741	0.0657054	0.999707	0.339852
ASAH1	0.999737	0.986351	0.953809	0.811918	0.860426	0.985364	0.839759	0.999255	0.999255	0.341033	0.360538	0.98731	0.999909	0.975652	0.8272	0.994289	0.99917	0.592455	0.992207	0.287849	0.347829	0.987185	0.810423	0.980156	0.999412	0.85642	0.743358	0.560334	0.904855	0.884351	0.873204	0.999592	0.959583	0.935083	0.980839	0.545613	0.080841	0.892258	0.0279908	0.983213	0.524942	0.815527	0.999707	0.966174
ASAH2B	0.999737	0.995906	0.953809	0.927655	0.504622	0.939478	0.790246	0.999255	0.999255	0.551501	0.555701	0.873299	0.999909	0.998232	0.784302	0.994289	0.99917	0.97355	0.76575	0.533198	0.283248	0.999192	0.907211	0.980156	0.999412	0.920897	0.988373	0.844289	0.983653	0.981336	0.754933	0.999592	0.982954	0.984922	0.982518	0.447903	0.259089	0.967507	0.538372	0.938352	0.816094	0.534793	0.999707	0.906394
ASAP1	0.999737	0.985498	0.953809	0.963621	0.0957519	0.93723	0.739788	0.999255	0.999255	0.844478	0.888407	0.720648	0.999909	0.992792	0.591097	0.994289	0.99917	0.760923	0.823298	0.179804	0.753507	0.987185	0.702032	0.973852	0.999412	0.640142	0.824674	0.405779	0.792813	0.843142	0.599566	0.999592	0.949394	0.955904	0.969163	0.286374	0.988157	0.993212	0.93172	0.920986	0.649551	0.982099	0.999707	0.9868
ASAP1-IT1	0.999737	0.961322	0.953809	0.490429	0.641445	0.93723	0.797489	0.999255	0.999255	0.881501	0.187545	0.741202	0.999909	0.958034	0.899978	0.994289	0.99917	0.391726	0.98517	0.113621	0.0976751	0.999379	0.919351	0.990333	0.999412	0.923599	0.832541	0.992338	0.956521	0.952032	0.982298	0.999592	0.997586	0.968709	0.985862	0.000788529	0.122795	0.991288	0.105546	0.850959	0.454219	0.877802	0.999707	0.985814
ASAP1-IT2	0.999737	0.971619	0.958466	0.632855	0.363928	0.955387	0.835141	0.999255	0.999255	0.596857	0.328974	0.774191	0.999909	0.987129	0.540991	0.994289	0.99917	0.364465	0.728914	0.484484	0.187646	0.997095	0.713749	0.980156	0.999412	0.851986	0.890879	0.924324	0.979227	0.878594	0.91072	0.999592	0.991662	0.976816	0.983083	0.0440321	0.441254	0.99102	0.911862	0.850959	0.63447	0.600321	0.999707	0.905378
ASAP2	0.999737	0.995906	0.953809	0.653335	0.327371	0.955387	0.716879	0.999255	0.999255	0.713559	0.939527	0.809788	0.999909	0.974492	0.50854	0.994289	0.99917	0.535664	0.970537	0.576886	0.842607	0.987185	0.964838	0.973852	0.999412	0.657911	0.942682	0.639173	0.82262	0.891192	0.599566	0.999592	0.949394	0.82138	0.969163	0.274554	0.938985	0.966881	0.79305	0.986699	0.948149	0.936987	0.999707	0.992306
ASAP3	0.999737	0.959897	0.954637	0.844838	0.623826	0.93723	0.964474	0.999255	0.999255	0.361781	0.433604	0.983357	0.999909	0.965118	0.917431	0.994289	0.99917	0.840648	0.999184	0.790236	0.441677	0.996827	0.991169	0.980393	0.999412	0.858576	0.654892	0.892668	0.919304	0.929317	0.918529	0.999592	0.987934	0.979708	0.982996	0.512335	0.324042	0.733194	0.0996003	0.940671	0.220668	0.510894	0.999707	0.947875
ASB1	0.999737	0.961322	0.97549	0.701074	0.91047	0.93723	0.994209	0.999255	0.999255	0.85456	0.59992	0.766536	0.999909	0.998232	0.586955	0.994289	0.99917	0.980768	0.926724	0.421776	0.95785	0.987185	0.978206	0.979876	0.999412	0.943195	0.954245	0.970394	0.855841	0.987625	0.725889	0.999592	0.989098	0.983883	0.991883	0.0259098	0.947566	0.962203	0.716185	0.907442	0.801601	0.858948	0.999707	0.965377
ASB13	0.999737	0.969847	0.953809	0.949826	0.99849	0.93723	0.930989	0.999255	0.999255	0.523531	0.484317	0.975401	0.999909	0.956567	0.513538	0.999077	0.99917	0.656999	0.728914	0.807061	0.363893	0.98893	0.877746	0.973852	0.999412	0.906157	0.846386	0.955438	0.906657	0.957818	0.769101	0.999592	0.963058	0.820463	0.987081	0.50263	0.250118	0.957818	0.519387	0.847739	0.511776	0.713183	0.999707	0.928953
ASB16-AS1	0.999737	0.978839	0.998796	0.677792	0.539477	0.952057	0.868463	0.999255	0.999255	0.446677	0.648168	0.994336	0.999909	0.995489	0.984927	0.999077	0.99917	0.725459	0.964665	0.552932	0.477902	0.987185	0.859388	0.975306	0.999412	0.721941	0.940965	0.928108	0.840195	0.965846	0.807088	0.999592	0.950154	0.83793	0.983083	0.765946	0.952265	0.913697	0.788518	0.96094	0.933282	0.921361	0.999707	0.983832
ASB2	0.999737	0.978839	0.983046	0.982138	0.478697	0.93723	0.851628	0.999255	0.999255	0.913972	0.691337	0.834991	0.999909	0.560923	0.536837	0.994289	0.99917	0.990685	0.961143	0.843685	0.906558	0.987185	0.90421	0.980156	0.999412	0.640142	0.547724	0.727415	0.792813	0.949175	0.618348	0.999592	0.949394	0.537176	0.969163	0.464798	0.902984	0.846034	0.464339	0.953922	0.651374	0.50643	0.999707	0.928953
ASB3	0.999737	0.965676	0.963213	0.584529	0.568962	0.972304	0.749944	0.999255	0.999255	0.873686	0.583715	0.784057	0.999909	0.975538	0.729731	0.994289	0.99917	0.480892	0.972466	0.50388	0.92553	0.987301	0.720298	0.980156	0.999412	0.799644	0.894117	0.689401	0.975877	0.843142	0.999434	0.999592	0.950154	0.928919	0.969163	0.503849	0.434236	0.578826	0.261773	0.997452	0.516324	0.838414	0.999707	0.946068
ASB6	0.999737	0.974285	0.953809	0.40398	0.349985	0.93723	0.752384	0.999255	0.999255	0.941257	0.820518	0.913612	0.999909	0.964748	0.855953	0.994289	0.99917	0.989564	0.848841	0.486343	0.48423	0.987185	0.74687	0.973852	0.999412	0.640142	0.39494	0.45389	0.792813	0.843142	0.613839	0.999592	0.949394	0.534954	0.969163	0.882106	0.705256	0.912537	0.313382	0.9859	0.841511	0.907649	0.999707	0.965732
ASB7	0.999737	0.959897	0.974731	0.878166	0.356164	0.93723	0.749944	0.999255	0.999255	0.198707	0.0979743	0.916396	0.999909	0.994131	0.932411	0.994289	0.99917	0.296551	0.903031	0.0567158	0.160037	0.987185	0.695106	0.998509	0.999412	0.686481	0.613003	0.429901	0.810666	0.843142	0.629371	0.999592	0.949394	0.709418	0.969163	0.707631	0.0678734	0.97123	0.0638124	0.966909	0.384235	0.804731	0.999707	0.928953
ASB8	0.999737	0.967751	0.963745	0.993272	0.797729	0.971005	0.856807	0.999255	0.999255	0.919986	0.90925	0.994828	0.999909	0.955144	0.601216	0.999077	0.99917	0.854474	0.865659	0.304948	0.943187	0.988658	0.936219	0.973852	0.999412	0.794865	0.962623	0.968152	0.940896	0.910117	0.769821	0.999592	0.949394	0.717422	0.969163	0.514563	0.842567	0.933707	0.961591	0.940386	0.825691	0.907181	0.999707	0.981311
ASCC1	0.999737	0.967751	0.957797	0.713931	0.0095688	0.980218	0.716879	0.999255	0.999255	0.685977	0.846158	0.859086	0.999909	0.992603	0.971656	0.994289	0.999433	0.880293	0.894311	0.723337	0.729248	0.987185	0.959448	0.980156	0.999412	0.972245	0.926439	0.837349	0.792813	0.954028	0.875323	0.999592	0.975104	0.895504	0.993534	0.487616	0.795963	0.857691	0.935717	0.953127	0.35312	0.907649	0.999707	0.988827
ASCC2	0.999737	0.999441	0.953809	0.887832	0.108628	0.972341	0.739411	0.999255	0.999255	0.549285	0.597342	0.89487	0.999909	0.870947	0.481611	0.994289	0.99917	0.355498	0.955957	0.218771	0.993809	0.987185	0.837638	0.973852	0.999412	0.642164	0.814646	0.626687	0.81114	0.843142	0.692119	0.999592	0.949394	0.836449	0.969163	0.44416	0.855784	0.753393	0.846038	0.995913	0.839956	0.944694	0.999707	0.993821
ASCC3	0.999737	0.99546	0.990043	0.555293	0.0470053	0.942985	0.969614	0.999255	0.999255	0.556509	0.345421	0.734092	0.999909	0.994131	0.928766	0.994289	0.99917	0.630259	0.898642	0.771548	0.552948	0.987185	0.71069	0.973852	0.999412	0.640142	0.558813	0.443418	0.792813	0.843142	0.599566	0.999592	0.949394	0.613557	0.969163	0.611458	0.11248	0.88163	0.406419	0.893377	0.44399	0.965817	0.999707	0.970072
ASCL2	0.999737	0.961322	0.963745	0.55975	0.688518	0.93723	0.718273	0.999255	0.999255	0.98603	0.913626	0.993424	0.999909	0.995476	0.677969	0.994289	0.99917	0.94409	0.961143	0.836644	0.763791	0.987185	0.745382	0.993539	0.999412	0.936846	0.534764	0.573663	0.792813	0.843142	0.79282	0.999592	0.972633	0.559789	0.969163	0.221501	0.924082	0.840683	0.614787	0.976963	0.951183	0.99025	0.999707	0.965377
ASF1A	0.999737	0.961322	0.953809	0.467035	0.00127318	0.93723	0.716879	0.999255	0.999255	0.0648515	0.0196669	0.945814	0.999909	0.923283	0.510195	0.994289	0.99917	0.119395	0.675683	0.00447927	0.0119611	0.987185	0.929622	0.973852	0.999412	0.808376	0.700064	0.834834	0.878779	0.924069	0.767675	0.999592	0.983168	0.883247	0.978041	0.3457	0.0342656	0.887303	0.028708	0.823439	0.182871	0.902872	0.999707	0.970072
ASF1B	0.999737	0.961322	0.984974	0.41706	0.991445	0.93723	0.962627	0.999255	0.999255	0.408978	0.192568	0.785857	0.999909	0.923283	0.917984	0.994289	0.99917	0.332007	0.654997	0.018637	0.0266283	0.987185	0.982217	0.973852	0.999412	0.74607	0.892066	0.961693	0.898814	0.960155	0.720129	0.999592	0.950154	0.925013	0.978697	0.080695	0.168077	0.59677	0.437841	0.689048	0.312578	0.760998	0.999707	0.947875
ASGR1	0.999737	0.972601	0.991488	0.98823	0.481872	0.93723	0.907051	0.999255	0.999255	0.145034	0.0249919	0.991406	0.999909	0.975595	0.963586	0.994289	0.99917	0.347331	0.72645	0.0681137	0.0679689	0.987185	0.745879	0.973852	0.999412	0.74607	0.450619	0.416879	0.792813	0.843142	0.601297	0.999592	0.949394	0.68579	0.969163	0.0408934	0.0333408	0.860654	0.0426226	0.763043	0.104743	0.907649	0.999707	0.990784
ASGR2	0.999737	0.972601	0.953809	0.619023	0.117	0.93723	0.716879	0.999255	0.999255	0.901794	0.610397	0.855836	0.999909	0.95527	0.720522	0.999077	0.99917	0.964331	0.668091	0.809865	0.871729	0.988228	0.851499	0.973852	0.999412	0.855657	0.922032	0.896164	0.917288	0.843142	0.725179	0.999592	0.949394	0.82983	0.969163	0.805776	0.631444	0.883534	0.789234	0.890924	0.988143	0.832074	0.999707	0.828157
ASH1L	0.999737	0.995906	0.953809	0.979394	0.303447	0.93723	0.721014	0.999255	0.999255	0.441044	0.10645	0.860712	0.999909	0.992603	0.59068	0.999077	0.99917	0.558194	0.685055	0.763507	0.112921	0.987185	0.924832	0.980156	0.999412	0.756521	0.998284	0.852054	0.840195	0.925417	0.769551	0.999592	0.95756	0.915188	0.986216	0.596157	0.0744413	0.782961	0.123805	0.750595	0.0659568	0.967448	0.999707	0.986932
ASH1L-AS1	0.999737	0.959897	0.986338	0.500105	0.111525	0.999549	0.827998	0.999255	0.999255	0.246419	0.186499	0.890801	0.999909	0.840661	0.459907	0.994289	0.99917	0.125566	0.987497	0.12873	0.542142	0.989643	0.910172	0.980393	0.999412	0.872716	0.960716	0.832611	0.985566	0.907685	0.971871	0.999592	0.994123	0.806862	0.991919	0.915094	0.11145	0.673345	0.143835	0.825429	0.383636	0.976888	0.999707	0.995877
ASH2L	0.999737	0.995906	0.953809	0.996607	0.240031	0.93723	0.726737	0.999255	0.999255	0.891484	0.934198	0.718925	0.999909	0.999901	0.604943	0.994289	0.99917	0.661214	0.83074	0.108343	0.863735	0.987185	0.695106	0.973852	0.999412	0.663671	0.90778	0.449715	0.792813	0.843142	0.602728	0.999592	0.949394	0.9945	0.969163	0.727616	0.996402	0.910047	0.879984	0.929601	0.731921	0.980327	0.999707	0.990788
ASL	0.999737	0.961322	0.994378	0.7903	0.190561	0.93723	0.947502	0.999255	0.999255	0.995477	0.784977	0.952079	0.999909	0.97942	0.962324	0.994289	0.99917	0.853187	0.992648	0.803646	0.911664	0.987185	0.695106	0.973852	0.999412	0.640142	0.39494	0.377074	0.792813	0.843142	0.599566	0.999592	0.949394	0.534954	0.969163	0.173302	0.735907	0.951334	0.892806	0.900958	0.741517	0.72669	0.999707	0.947875
ASMTL	0.999737	0.972601	0.980207	0.951438	0.439845	0.93723	0.969784	0.999255	0.999255	0.939079	0.863571	0.880726	0.999909	0.955111	0.997796	0.994289	0.99917	0.962008	0.981877	0.552675	0.894168	0.991266	0.930745	0.973852	0.999412	0.829095	0.990025	0.702624	0.963522	0.965251	0.635936	0.999592	0.950154	0.994456	0.972442	0.62631	0.400513	0.875812	0.695735	0.591692	0.999053	0.993876	0.999707	0.990788
ASMTL-AS1	0.999737	0.967751	0.989447	0.983609	0.533767	0.974468	0.905	0.999255	0.999255	0.874904	0.885915	0.98316	0.999909	0.975538	0.99694	0.998349	0.99917	0.485466	0.879897	0.169461	0.841473	0.987185	0.838322	0.973852	0.999412	0.699271	0.816179	0.667594	0.82262	0.914325	0.599566	0.999592	0.949394	0.720266	0.969163	0.759348	0.926165	0.762722	0.699176	0.81092	0.553807	0.993257	0.999707	0.990788
ASMTL-AS1_1	0.999737	0.959897	0.953809	0.963621	0.32818	0.945883	0.918451	0.999255	0.999255	0.79093	0.528199	0.936912	0.999909	0.995796	0.950874	0.999077	0.99917	0.406549	0.688191	0.862756	0.504602	0.987185	0.961837	0.973852	0.999412	0.789335	0.809225	0.758963	0.792813	0.95821	0.602728	0.999592	0.966326	0.93679	0.985862	0.150886	0.559504	0.916594	0.878186	0.868227	0.662857	0.832074	0.999707	0.965377
ASMTL_1	0.999737	0.959897	0.999013	0.756133	0.66878	0.974916	0.856807	0.999255	0.999255	0.611818	0.52006	0.848395	0.999909	0.995796	0.917431	0.994289	0.99917	0.185097	0.894303	0.012102	0.724105	0.987185	0.794485	0.973852	0.999412	0.663566	0.965285	0.816417	0.82974	0.909851	0.659769	0.999592	0.949394	0.853472	0.969163	0.942244	0.801539	0.928185	0.897989	0.248723	0.692795	0.858948	0.999707	0.946068
ASNSD1	0.999737	0.959897	0.953809	0.71805	0.438495	0.983692	0.744568	0.999255	0.999255	0.70546	0.500472	0.754382	0.999909	0.308903	0.455427	0.994289	0.99917	0.570279	0.954726	0.240336	0.410604	0.987185	0.737053	0.975306	0.999412	0.757816	0.777917	0.615333	0.792813	0.843142	0.783749	0.999592	0.950901	0.991017	0.973199	0.540893	0.841398	0.936261	0.420382	0.954117	0.829717	0.976888	0.999707	0.984807
ASPH	0.999737	0.969847	0.999013	0.896708	0.0681687	0.998126	0.822564	0.999255	0.999255	0.927231	0.643502	0.908042	0.999909	0.985142	0.646286	0.994289	0.999433	0.82456	0.835241	0.677806	0.729742	0.987185	0.766128	0.973852	0.999412	0.865788	0.864204	0.968152	0.849614	0.850153	0.655227	0.999592	0.972633	0.902707	0.981083	0.0579607	0.722562	0.995907	0.914647	0.996053	0.50653	0.929513	0.999707	0.966174
ASPHD2	0.999737	0.972601	0.953809	0.492907	0.931302	0.93723	0.716879	0.999255	0.999255	0.0433005	0.0260713	0.860849	0.999909	0.998755	0.943147	0.999077	0.999994	0.0703613	0.764317	0.00352657	0.25278	0.987185	0.758719	0.973852	0.999412	0.702748	0.998284	0.449071	0.792813	0.843142	0.599566	0.999592	0.949394	0.997722	0.969163	0.140201	0.103414	0.722508	0.0223958	0.978882	0.811147	0.939977	0.999707	0.997812
ASPM	0.999737	0.972601	0.953809	0.859874	0.323598	0.93723	0.721014	0.999255	0.999255	0.453646	0.447983	0.728266	0.999909	0.995796	0.542343	0.997758	0.99917	0.29109	0.94792	0.0817766	0.92069	0.987185	0.859583	0.973852	0.999412	0.682984	0.981542	0.755571	0.792813	0.843142	0.647534	0.999592	0.949394	0.983826	0.969163	0.525492	0.939876	0.921581	0.981875	0.980539	0.697801	0.966357	0.999707	0.97401
ASPRV1	0.999737	0.959897	0.980207	0.53403	0.390303	0.93723	0.941159	0.999255	0.999255	0.752044	0.705249	0.833481	0.999909	0.975538	0.941637	0.994289	0.99917	0.797299	0.685055	0.55648	0.117363	0.987301	0.856738	0.980156	0.999412	0.937707	0.95478	0.976365	0.904688	0.935404	0.753205	0.999592	0.988055	0.951724	0.987081	0.00394256	0.822788	0.919213	0.813399	0.976963	0.465377	0.171625	0.999707	0.403539
ASPSCR1	0.999737	0.981959	0.999013	0.892909	0.404976	0.988108	0.781119	0.999255	0.999255	0.240339	0.341892	0.896834	0.999909	0.989322	0.784926	0.994289	0.99917	0.735188	0.804814	0.873921	0.425021	0.987185	0.80945	0.973852	0.999412	0.640142	0.39494	0.419882	0.792813	0.843142	0.599566	0.999592	0.949394	0.560326	0.969163	0.367819	0.126765	0.91406	0.0307726	0.991605	0.667776	0.727758	0.999707	0.913124
ASRGL1	0.999737	0.985474	0.99263	0.966895	0.853189	0.93723	0.809514	0.999255	0.999255	0.624797	0.859679	0.835938	0.999909	0.992792	0.879057	0.999077	0.99917	0.481835	0.759329	0.537709	0.663148	0.987185	0.755683	0.973852	0.999412	0.640142	0.657345	0.625595	0.792813	0.843142	0.638576	0.999592	0.949394	0.799082	0.969163	0.0301588	0.891232	0.873225	0.974241	0.823439	0.704168	0.137337	0.999707	0.691641
ASTE1	0.999737	0.975724	0.953809	0.50376	0.0144801	0.93723	0.716879	0.999255	0.999255	0.916254	0.861821	0.754382	0.999909	0.995923	0.776727	0.994289	0.99917	0.641757	0.9085	0.447645	0.478779	0.987301	0.853016	0.973852	0.999412	0.667769	0.672432	0.548051	0.906657	0.905504	0.658816	0.999592	0.961462	0.844075	0.969163	0.0453403	0.907569	0.972571	0.941907	0.996053	0.965634	0.831825	0.999707	0.965377
ASTN2	0.999737	0.986178	0.97549	0.801425	0.175023	0.93723	0.964027	0.999255	0.999255	0.718813	0.799103	0.84494	0.999909	0.916341	0.46572	0.994289	0.999994	0.361797	0.994776	0.906822	0.567049	0.999192	0.914753	0.980156	0.999412	0.941498	0.842362	0.968072	0.937112	0.843142	0.875281	0.999592	0.950901	0.983323	0.987081	0.89661	0.877966	0.984364	0.348358	0.990765	0.743082	0.858847	0.999707	0.936453
ASXL1	0.999737	0.961322	0.986523	0.885089	0.972106	0.967276	0.886122	0.999255	0.999255	0.229251	0.451369	0.741202	0.999909	0.995796	0.999092	0.994289	0.99917	0.14859	0.963232	0.109281	0.642618	0.98911	0.790965	0.973852	0.999412	0.710112	0.79036	0.534307	0.873773	0.843142	0.689226	0.999592	0.972633	0.78622	0.969163	0.186486	0.447741	0.735059	0.170355	0.836186	0.42624	0.951063	0.999707	0.986761
ASXL2	0.999737	0.986659	0.953809	0.757725	0.0986637	0.99469	0.716879	0.999255	0.999255	0.615382	0.351583	0.860849	0.999909	0.998762	0.691296	0.999077	0.99917	0.795847	0.688191	0.878242	0.263625	0.987185	0.993161	0.973852	0.999412	0.657987	0.998897	0.891073	0.792813	0.950844	0.600792	0.999592	0.949394	0.984025	0.980839	0.186776	0.332739	0.900579	0.724024	0.936356	0.334731	0.922282	0.999707	0.985814
ATAD1	0.999737	0.996776	0.953809	0.429068	0.339099	0.93723	0.721014	0.999255	0.999255	0.930755	0.503351	0.879422	0.999909	0.978083	0.853024	0.994289	0.99917	0.958548	0.860337	0.169126	0.377089	0.987185	0.751324	0.991718	0.999412	0.704336	0.527051	0.560536	0.866124	0.878054	0.720366	0.999592	0.953649	0.777661	0.973867	0.399967	0.756899	0.911211	0.670333	0.988003	0.982086	0.968317	0.999707	0.990784
ATAD2	0.999737	0.981959	0.953809	0.945145	0.597684	0.93723	0.760451	0.999255	0.999255	0.541421	0.498815	0.806662	0.999909	0.980232	0.525837	0.994289	0.99917	0.318829	0.961143	0.0436321	0.786058	0.987185	0.76132	0.973852	0.999412	0.697232	0.903147	0.543554	0.792813	0.843142	0.638576	0.999592	0.949394	0.960415	0.969163	0.560643	0.717947	0.965429	0.879345	0.995913	0.922649	0.956984	0.999707	0.996363
ATAD2B	0.999737	0.99288	0.953809	0.972585	0.396647	0.93723	0.716879	0.999255	0.999255	0.799201	0.703354	0.922585	0.999909	0.971701	0.451999	0.999077	0.99917	0.914343	0.740647	0.329401	0.589434	0.987185	0.933247	0.980156	0.999412	0.920229	0.904058	0.916502	0.875212	0.920147	0.84314	0.999592	0.988055	0.752042	0.996917	0.628157	0.278926	0.911974	0.332252	0.866425	0.316691	0.989208	0.999707	0.995877
ATAD3A	0.999737	0.985474	0.953809	0.48742	0.59616	0.973589	0.891299	0.999255	0.999255	0.756272	0.43167	0.776889	0.999909	0.916007	0.961292	0.994289	0.99917	0.590097	0.824202	0.0491504	0.458406	0.994673	0.765255	0.978916	0.999412	0.985241	0.83708	0.862566	0.976534	0.843142	0.999434	0.999592	0.988055	0.859102	0.980839	0.0386172	0.865571	0.738741	0.496131	0.890924	0.817472	0.915592	0.999707	0.988827
ATAD3B	0.999737	0.961322	0.986523	0.950269	0.575924	0.95131	0.767793	0.999255	0.999255	0.102541	0.0256104	0.919874	0.999909	0.989322	0.723693	0.994289	0.99917	0.109132	0.86671	0.0394695	0.0756762	0.994673	0.859388	0.998509	0.999412	0.962433	0.806786	0.595402	0.894248	0.931749	0.875237	0.999592	0.99883	0.744856	0.985862	0.459034	0.00896891	0.673345	0.00479643	0.905051	0.127525	0.993257	0.999707	0.990788
ATAD5	0.999737	0.969865	0.953809	0.949937	0.24488	0.93723	0.810195	0.999255	0.999255	0.408302	0.345335	0.724129	0.999909	0.997305	0.66207	0.995563	0.99917	0.289039	0.959652	0.0158391	0.649352	0.987185	0.800649	0.973852	0.999412	0.659843	0.952308	0.618596	0.792813	0.843142	0.614402	0.999592	0.949394	0.989162	0.969163	0.622337	0.570991	0.928663	0.664336	0.996053	0.916164	0.913692	0.999707	0.995877
ATAT1	0.999737	0.959897	0.97127	0.699143	0.13715	0.983048	0.957693	0.999255	0.999255	0.887498	0.728781	0.860849	0.999909	0.985757	0.869952	0.994289	0.99917	0.972488	0.877243	0.517556	0.734104	0.987185	0.978469	0.996759	0.999412	0.670609	0.599792	0.562139	0.84344	0.999165	0.74372	0.999592	0.949394	0.812589	0.969163	0.975442	0.585489	0.950569	0.424954	0.986699	0.658696	0.965949	0.999707	0.991122
ATE1	0.999737	0.993533	0.953809	0.682881	0.835356	0.955387	0.716879	0.999255	0.999255	0.934439	0.927657	0.929903	0.999909	0.949539	0.778878	0.994289	0.999994	0.936682	0.873861	0.997652	0.792778	0.998491	0.812866	0.980156	0.999412	0.997333	0.793783	0.911261	0.97332	0.993567	0.998554	0.999592	0.988055	0.973136	0.997321	0.892	0.787932	0.803194	0.628122	0.976095	0.691932	0.976204	0.999707	0.995877
ATE1-AS1	0.999737	0.981578	0.953809	0.702385	0.948273	0.957856	0.982323	0.999255	0.999255	0.748659	0.140347	0.961205	0.999909	0.998762	0.828362	0.999077	0.999994	0.654133	0.881061	0.364277	0.231892	0.987185	0.88299	0.998509	0.999412	0.983457	0.727084	0.663454	0.840195	0.999165	0.984621	0.999592	0.989684	0.734042	0.969163	0.934609	0.280772	0.636659	0.0471929	0.986699	0.48063	0.813971	0.999707	0.947875
ATF1	0.999737	0.972601	0.953809	0.620974	0.170689	0.93723	0.718273	0.999255	0.999255	0.700203	0.429002	0.881702	0.999909	0.948722	0.810278	0.994289	0.99917	0.41112	0.811428	0.127915	0.102928	0.994703	0.826101	0.998509	0.999412	0.981644	0.768368	0.84844	0.890603	0.95362	0.931983	0.999592	0.959603	0.986688	0.969163	0.169555	0.384763	0.959665	0.51078	0.942766	0.487961	0.951591	0.999707	0.990788
ATF2	0.999737	0.971619	0.974731	0.969528	0.679269	0.950697	0.871289	0.999255	0.999255	0.977483	0.665176	0.930052	0.999909	0.989322	0.647342	0.997758	0.999433	0.824447	0.939874	0.304417	0.931888	0.989643	0.965878	0.981359	0.999412	0.983646	0.760439	0.88613	0.983456	0.958768	0.961351	0.999592	0.975965	0.917482	0.987081	0.39093	0.911276	0.907856	0.73559	0.930286	0.87281	0.978949	0.999707	0.990788
ATF4	0.999737	0.959897	0.973378	0.682881	0.0643584	0.93723	0.868122	0.999255	0.999255	0.538637	0.128833	0.754382	0.999909	0.932675	0.881185	0.999077	0.99917	0.519273	0.959774	0.0861262	0.161825	0.987185	0.769506	0.998509	0.999412	0.84908	0.815152	0.674769	0.842288	0.850153	0.702348	0.999592	0.950901	0.724749	0.969163	0.061259	0.143708	0.870607	0.0962354	0.930872	0.537357	0.994927	0.999707	0.993821
ATF5	0.999737	0.99546	0.953809	0.997758	0.12044	0.970551	0.84063	0.999255	0.999255	0.847145	0.43	0.924736	0.999909	0.968306	0.698768	0.994289	0.99917	0.80789	0.840901	0.431701	0.914052	0.997095	0.767407	0.973852	0.999412	0.814651	0.802251	0.969202	0.916361	0.904594	0.87525	0.999592	0.963058	0.953561	0.992888	0.576745	0.479909	0.923679	0.490572	0.96117	0.690645	0.915073	0.999707	0.967739
ATF6	0.999737	0.959897	0.956056	0.924426	0.92911	0.93723	0.803377	0.999255	0.999255	0.817215	0.560723	0.931157	0.999909	0.933516	0.77207	0.994289	0.99917	0.556186	0.811036	0.617188	0.115126	0.987185	0.713749	0.98125	0.999412	0.909001	0.718492	0.372788	0.882058	0.843142	0.807543	0.999592	0.950154	0.724194	0.969163	0.0277927	0.0763244	0.982697	0.0757178	0.855796	0.218097	0.926605	0.999707	0.993821
ATF6B	0.999737	0.959897	0.953809	0.368269	0.210571	0.950378	0.721014	0.999255	0.999255	0.498619	0.180263	0.986929	0.999909	0.995796	0.991093	0.999077	0.99917	0.329958	0.888389	0.0708359	0.0390747	0.987185	0.877746	0.979163	0.999412	0.675808	0.793478	0.726021	0.873773	0.883163	0.833535	0.999592	0.956461	0.958938	0.981952	0.152798	0.327396	0.91406	0.25056	0.855907	0.483382	0.94696	0.999707	0.990788
ATF7	0.999737	0.979063	0.953809	0.612499	0.163822	0.93723	0.718273	0.999255	0.999255	0.179743	0.0499266	0.95506	0.999909	0.992603	0.966759	0.998589	0.99917	0.318753	0.890574	0.155242	0.0687892	0.989643	0.811748	0.973852	0.999412	0.892574	0.919191	0.847368	0.890991	0.867933	0.776377	0.999592	0.950901	0.787729	0.969163	0.17638	0.121996	0.990305	0.167688	0.974611	0.384181	0.713183	0.999707	0.972747
ATF7IP	0.999737	0.961322	0.980207	0.998692	0.399804	0.961904	0.716879	0.999255	0.999255	0.0532308	0.0355519	0.922177	0.999909	0.953063	0.523882	0.999077	0.99917	0.250432	0.668091	0.52229	0.0454701	0.987185	0.83792	0.978916	0.999412	0.704336	0.428527	0.522362	0.845051	0.928279	0.685764	0.999592	0.949394	0.537176	0.969163	0.167632	0.0198467	0.95845	0.073196	0.737334	0.0658	0.804731	0.999707	0.962035
ATF7IP2	0.999737	0.959897	0.977761	0.553247	0.485389	0.93723	0.775424	0.999255	0.999255	0.340559	0.0824709	0.741202	0.999909	0.995796	0.948735	0.994289	0.99917	0.166121	0.976567	0.00264036	0.0662821	0.989643	0.893129	0.973852	0.999412	0.957658	0.779002	0.87476	0.957979	0.934193	0.940397	0.999592	0.99883	0.953897	0.988462	0.0728533	0.0939595	0.61166	0.0706223	0.989724	0.77698	0.9451	0.999707	0.984645
ATG10	0.999737	0.959897	0.953809	0.419762	0.594666	0.950326	0.767793	0.999255	0.999255	0.434823	0.109705	0.917756	0.999909	0.968292	0.909157	0.994289	0.99917	0.323994	0.711885	0.0236979	0.0211731	0.987185	0.986133	0.988448	0.999412	0.984964	0.880813	0.821983	0.905076	0.964658	0.866382	0.999592	0.951081	0.908551	0.997321	0.359708	0.174345	0.533779	0.0412548	0.81092	0.335374	0.846311	0.999707	0.935936
ATG101	0.999737	0.986564	0.953809	0.639935	0.821714	0.93723	0.76542	0.999255	0.999255	0.549979	0.520261	0.817461	0.999909	0.987129	0.795335	0.994289	0.99917	0.440215	0.987497	0.859135	0.878229	0.987185	0.836084	0.980393	0.999412	0.937694	0.981869	0.834471	0.999065	0.854353	0.898772	0.999592	0.989684	0.934537	0.969163	0.00338474	0.581917	0.578826	0.754711	0.986699	0.787629	0.67965	0.999707	0.928953
ATG12	0.999737	0.99546	0.953809	0.589283	0.847048	0.93723	0.716879	0.999255	0.999255	0.940379	0.352612	0.947044	0.999909	0.91002	0.665523	0.994289	0.99917	0.890042	0.955568	0.39384	0.657038	0.987185	0.875073	0.988455	0.999412	0.660773	0.825056	0.825045	0.882655	0.948604	0.850155	0.999592	0.949394	0.990782	0.996546	0.945646	0.777407	0.994475	0.506191	0.996842	0.878913	0.76039	0.999707	0.965377
ATG13	0.999737	0.961322	0.953809	0.401086	0.54888	0.93723	0.721014	0.999255	0.999255	0.851902	0.535624	0.85203	0.999909	0.986071	0.989554	0.999077	0.99917	0.660535	0.72645	0.277879	0.0918791	0.994703	0.870323	0.975306	0.999412	0.853514	0.989519	0.789868	0.990618	0.995441	0.887512	0.999592	0.998533	0.853935	0.983083	0.0132479	0.917886	0.877489	0.755294	0.966909	0.52271	0.879944	0.999707	0.977355
ATG14	0.999737	0.974867	0.953809	0.954245	0.584808	0.93723	0.745895	0.999255	0.999255	0.486887	0.348831	0.734092	0.999909	0.597283	0.546507	0.994289	0.99917	0.704196	0.987653	0.846357	0.446317	0.987185	0.695106	0.994555	0.999412	0.920229	0.77334	0.575651	0.792813	0.843142	0.691919	0.999592	0.967025	0.673858	0.969163	0.383079	0.252087	0.995697	0.107356	0.846921	0.336811	0.689755	0.999707	0.966174
ATG16L1	0.999737	0.961322	0.961	0.997618	0.38227	0.93723	0.988982	0.999255	0.999255	0.911216	0.540084	0.872977	0.999909	0.995796	0.647642	0.999077	0.99917	0.726778	0.944611	0.339822	0.808155	0.987301	0.866246	0.980156	0.999412	0.98835	0.941623	0.999863	0.94933	0.897853	0.897609	0.999592	0.985167	0.978671	0.969163	0.144307	0.651625	0.939747	0.749901	0.986617	0.915094	0.628423	0.999707	0.830717
ATG16L2	0.999737	0.959897	0.953809	0.429068	0.122127	0.979825	0.775424	0.999255	0.999255	0.537352	0.128836	0.770435	0.999909	0.949533	0.957987	0.997787	0.99917	0.468823	0.824202	0.0484624	0.0437211	0.987185	0.924127	0.973852	0.999412	0.822327	0.946665	0.998927	0.919304	0.920655	0.66066	0.999592	0.974008	0.932947	0.993534	0.0453512	0.165068	0.886079	0.0940202	0.965433	0.530443	0.788037	0.999707	0.946068
ATG2A	0.999737	0.961322	0.953809	0.329115	0.0230582	0.93723	0.718273	0.999255	0.999255	0.11753	0.043811	0.745071	0.999909	0.986071	0.988279	0.999077	0.99917	0.212908	0.668091	0.00683904	0.00710762	0.987185	0.934859	0.973852	0.999412	0.660564	0.820823	0.916916	0.90512	0.911929	0.602728	0.999592	0.949394	0.836892	0.99985	0.0638876	0.207445	0.676851	0.123624	0.812718	0.168461	0.708582	0.999707	0.942878
ATG2B	0.999737	0.959897	0.974731	0.843793	0.674981	0.946178	0.716879	0.999255	0.999255	0.916588	0.36857	0.895003	0.999909	0.982109	0.748241	0.999077	0.99917	0.621883	0.885369	0.601081	0.0653627	0.987185	0.714839	0.980156	0.999412	0.905828	0.547004	0.389402	0.886341	0.843142	0.767825	0.999592	0.951081	0.613938	0.969163	0.029201	0.156601	0.950569	0.187981	0.823439	0.232635	0.990966	0.999707	0.998629
ATG3	0.999737	0.959897	0.960454	0.494856	0.890192	0.93723	0.974744	0.999255	0.999255	0.845775	0.860366	0.928603	0.999909	0.879342	0.905201	0.994289	0.999994	0.878129	0.964105	0.623307	0.964881	0.994703	0.877746	0.987941	0.999412	0.950701	0.964991	0.828211	0.924696	0.935235	0.912005	0.999592	0.99883	0.991245	0.973867	0.99487	0.614784	0.761532	0.608744	0.986699	0.765653	0.777037	0.999707	0.969829
ATG4A	0.999737	0.959897	0.953809	0.62463	0.266919	0.93723	0.887283	0.999255	0.999255	0.338036	0.406644	0.741202	0.999909	0.987129	0.971195	0.994289	0.99917	0.366933	0.965918	0.54381	0.919514	0.987185	0.714839	0.973852	0.999412	0.640142	0.895906	0.625487	0.792813	0.843142	0.599566	0.999592	0.949394	0.816965	0.969163	0.0947136	0.250024	0.578826	0.376818	0.9117	0.290093	0.919707	0.999707	0.965377
ATG4B	0.999737	0.959897	0.953809	0.405778	0.277817	0.9457	0.736725	0.999255	0.999255	0.0791783	0.0471299	0.871074	0.999909	0.931023	0.761303	0.996661	0.99917	0.439972	0.770023	0.160624	0.0167515	0.987301	0.866246	0.973852	0.999412	0.974518	0.966393	0.910993	0.952258	0.86275	0.962507	0.999592	0.982954	0.989162	0.995964	0.574502	0.0444372	0.996553	0.078033	0.87859	0.544624	0.804298	0.999707	0.965732
ATG4C	0.999737	0.979063	0.961	0.515015	0.0615062	0.93723	0.736725	0.999255	0.999255	0.844396	0.998918	0.774929	0.999909	0.992603	0.998104	0.994289	0.99917	0.779766	0.964665	0.451152	0.4011	0.987185	0.956034	0.978623	0.999412	0.640142	0.529952	0.867782	0.85346	0.949175	0.662985	0.999592	0.949394	0.692403	0.974406	0.457862	0.721301	0.82148	0.602332	0.989724	0.79926	0.994927	0.999707	0.999679
ATG4D	0.999737	0.971619	0.953809	0.488933	0.961579	0.96058	0.889672	0.999255	0.999255	0.175775	0.120744	0.836865	0.999909	0.992603	0.973129	0.994289	0.99917	0.140245	0.984814	0.407922	0.36974	0.988228	0.773126	0.975306	0.999412	0.658628	0.618947	0.540139	0.842288	0.850762	0.638576	0.999592	0.950154	0.624009	0.969163	0.969301	0.130081	0.860364	0.0901931	0.751343	0.254932	0.979056	0.999707	0.975057
ATG5	0.999737	0.959897	0.953809	0.707895	0.243015	0.93723	0.781211	0.999255	0.999255	0.534259	0.253426	0.949581	0.999909	0.733315	0.640975	0.994289	0.99917	0.562833	0.948417	0.127024	0.314671	0.987185	0.735632	0.980959	0.999412	0.851986	0.854433	0.695409	0.957979	0.877302	0.982518	0.999592	0.978413	0.932947	0.995964	0.751338	0.581448	0.955931	0.356323	0.981797	0.862913	0.918459	0.999707	0.966174
ATG7	0.999737	0.966477	0.953809	0.329115	0.126119	0.93723	0.730943	0.999255	0.999255	0.938125	0.57313	0.873485	0.999909	0.957182	0.802864	0.994289	0.99917	0.963439	0.685055	0.451096	0.0995394	0.987185	0.954357	0.973852	0.999412	0.986602	0.916041	0.911758	0.843237	0.962736	0.680601	0.999592	0.972917	0.798664	0.980839	0.0163845	0.5409	0.928165	0.845019	0.986617	0.761392	0.689755	0.999707	0.965377
ATG9A	0.999737	0.997184	0.953809	0.361613	0.0667313	0.961904	0.791611	0.999255	0.999255	0.834179	0.781933	0.787343	0.999909	0.996312	0.928766	0.994289	0.99917	0.912605	0.906243	0.944299	0.939517	0.987185	0.826584	0.973852	0.999412	0.640142	0.701187	0.546667	0.792813	0.843142	0.599566	0.999592	0.949394	0.654875	0.969163	0.0752514	0.605772	0.763876	0.525306	0.853565	0.562836	0.924002	0.999707	0.977355
ATG9B	0.999737	0.959897	0.996211	0.706391	0.646357	0.973416	0.911437	0.999255	0.999255	0.506298	0.215599	0.972977	0.999909	0.998232	0.89509	0.994289	0.99917	0.922668	0.854891	0.590999	0.405055	0.987185	0.885172	0.973852	0.999412	0.954354	0.998461	0.921371	0.793	0.999165	0.602728	0.999592	0.981975	0.868058	0.969163	0.205569	0.241646	0.835986	0.21196	0.905603	0.794432	0.894689	0.999707	0.938419
ATIC	0.999737	0.959897	0.964723	0.578833	0.906876	0.981737	0.764749	0.999255	0.999255	0.531287	0.983992	0.904242	0.999909	0.980657	0.709052	0.994289	0.99917	0.371416	0.991745	0.303687	0.327317	0.988228	0.779361	0.999551	0.999412	0.92178	0.980324	0.57055	0.940896	0.843142	0.908718	0.999592	0.990626	0.948316	0.969163	0.243679	0.452908	0.911974	0.16218	0.549616	0.340291	0.96297	0.999707	0.946068
ATL1	0.999737	0.959897	0.996211	0.911917	0.722355	0.93723	0.812327	0.999255	0.999255	0.927011	0.72232	0.752098	0.999909	0.99312	0.720913	0.999077	0.99917	0.865219	0.972466	0.972521	0.280183	0.989643	0.769492	0.973852	0.999412	0.98651	0.818732	0.942515	0.94219	0.843142	0.923541	0.999592	0.989098	0.98836	0.969163	0.825087	0.786295	0.936471	0.525564	0.87744	0.369138	0.80811	0.999707	0.975813
ATL2	0.999737	0.99215	0.96178	0.983609	0.433842	0.949728	0.822418	0.999255	0.999255	0.588931	0.355382	0.898544	0.999909	0.885821	0.667308	0.994289	0.999994	0.355937	0.93028	0.0923897	0.760339	0.987185	0.783046	0.980156	0.999412	0.831866	0.722639	0.729834	0.931922	0.913463	0.920108	0.999592	0.963058	0.994561	0.980839	0.586348	0.589959	0.778263	0.453877	0.989724	0.992727	0.973898	0.999707	0.987155
ATL3	0.999737	0.966477	0.953809	0.883089	0.858826	0.93723	0.767793	0.999255	0.999255	0.336548	0.562979	0.662405	0.999909	0.931023	0.807284	0.999077	0.99917	0.55247	0.704078	0.690602	0.440443	0.987185	0.695106	0.973852	0.999412	0.640142	0.389536	0.303728	0.792813	0.843142	0.599566	0.999592	0.949394	0.706018	0.969163	0.585562	0.251763	0.918566	0.679992	0.994043	0.316956	0.734994	0.999707	0.988827
ATM	0.999737	0.965676	0.996887	0.938439	0.0896203	0.972324	0.970939	0.999255	0.999255	0.610857	0.327806	0.860849	0.999909	0.990556	0.88951	0.994289	0.99917	0.762626	0.895587	0.849502	0.475429	0.987185	0.695106	0.980393	0.999412	0.640142	0.394974	0.34696	0.792813	0.843142	0.602728	0.999592	0.949394	0.631066	0.969163	0.686009	0.292913	0.994353	0.44997	0.920565	0.385473	0.998477	0.999707	0.999253
ATMIN	0.999737	0.99841	0.953809	0.627554	0.46809	0.948519	0.889946	0.999255	0.999255	0.549603	0.496538	0.846546	0.999909	0.987129	0.782925	0.994289	0.99917	0.415854	0.90533	0.23626	0.935961	0.987185	0.721635	0.973852	0.999412	0.769228	0.706909	0.424015	0.792813	0.843142	0.6161	0.999592	0.964166	0.766725	0.969163	0.179429	0.386913	0.725297	0.179732	0.976963	0.786075	0.726632	0.999707	0.928953
ATN1	0.999737	0.959897	0.972045	0.875444	0.384037	0.985364	0.817537	0.999255	0.999255	0.948222	0.65567	0.734092	0.999909	0.962632	0.991782	0.997698	0.99917	0.605555	0.93028	0.779764	0.991325	0.987185	0.864047	0.978349	0.999412	0.640142	0.729136	0.806314	0.927401	0.90308	0.742209	0.999592	0.949394	0.940116	0.980839	0.616094	0.919314	0.973282	0.653445	0.995913	0.961006	0.862724	0.999707	0.976995
ATOH8	0.999737	0.981759	0.953809	0.336993	0.534224	0.93723	0.767793	0.999255	0.999255	0.198384	0.100753	0.785857	0.999909	0.998232	0.657559	0.999077	0.99917	0.717077	0.654997	0.11817	0.178488	0.987185	0.990633	0.973852	0.999412	0.991142	0.970796	0.898526	0.792813	0.998291	0.65523	0.999592	0.951569	0.992779	0.995964	0.334748	0.304129	0.643681	0.0321998	0.748857	0.171538	0.655445	0.999707	0.948385
ATOX1	0.999737	0.975973	0.983058	0.949237	0.668431	0.961904	0.994044	0.999255	0.999255	0.64209	0.191872	0.844592	0.999909	0.989322	0.861602	0.998589	0.99917	0.274315	0.951822	0.276209	0.718771	0.987185	0.783046	0.973852	0.999412	0.919006	0.513964	0.438553	0.828966	0.843142	0.662985	0.999592	0.991212	0.550858	0.969163	0.982983	0.261083	0.990869	0.28151	0.994916	0.54479	0.832009	0.999707	0.946068
ATP10A	0.999737	0.961322	0.995433	0.996482	0.91337	0.950059	0.937828	0.999255	0.999255	0.896331	0.999444	0.882921	0.999909	0.998762	0.598961	0.994609	0.99917	0.833695	0.996747	0.750285	0.990729	0.989643	0.868155	0.986417	0.999412	0.998699	0.934706	0.966313	0.970146	0.877022	0.989581	0.999592	0.989345	0.970625	0.969163	0.33737	0.632409	0.753453	0.578658	0.916328	0.914676	0.888368	0.999707	0.948385
ATP10D	0.999737	0.972601	0.961	0.943142	0.00377026	0.963985	0.885672	0.999255	0.999255	0.192584	0.0157647	0.720085	0.999909	0.955144	0.96014	0.994289	0.99917	0.180082	0.919206	0.00429388	0.0470647	0.987185	0.71069	0.973852	0.999412	0.640142	0.618904	0.414711	0.792813	0.843142	0.599566	0.999592	0.949394	0.559789	0.969163	0.91105	0.0050952	0.574114	0.00146884	0.823439	0.407935	0.998001	0.999707	0.988037
ATP11A	0.999737	0.959897	0.980207	0.78863	0.106377	0.93723	0.718273	0.999255	0.999255	0.241721	0.0813667	0.931383	0.999909	0.965118	0.590364	0.994289	0.99917	0.453463	0.715509	0.0827759	0.00948569	0.99837	0.995088	0.981865	0.999412	0.986602	0.912893	0.820302	0.999685	0.996028	0.938722	0.999592	0.962248	0.986688	0.994136	0.0335303	0.0760451	0.942897	0.118315	0.890924	0.271301	0.305897	0.999707	0.878976
ATP11B	0.999737	0.961322	0.953809	0.948658	0.767371	0.987657	0.960299	0.999255	0.999255	0.636426	0.780604	0.8276	0.999909	0.987689	0.797872	0.994289	0.999994	0.57403	0.931873	0.5689	0.533297	0.987185	0.695106	0.987941	0.999412	0.663718	0.401161	0.306896	0.793	0.843142	0.646256	0.999592	0.949394	0.672146	0.969163	0.314763	0.155956	0.970257	0.318877	0.966631	0.441722	0.919089	0.999707	0.970072
ATP11C	0.999737	0.995906	0.953809	0.430309	0.77877	0.93723	0.977151	0.999255	0.999255	0.717063	0.699963	0.763231	0.999909	0.985305	0.95866	0.994289	0.99917	0.619963	0.946716	0.905921	0.740714	0.988228	0.748193	0.980393	0.999412	0.731556	0.568682	0.50684	0.916804	0.861728	0.771938	0.999592	0.953649	0.724749	0.969163	0.789264	0.330791	0.957075	0.579344	0.87859	0.325562	0.993876	0.999707	0.986456
ATP13A1	0.999737	0.972601	0.953809	0.367525	0.253781	0.946178	0.734669	0.999255	0.999255	0.303421	0.251147	0.858846	0.999909	0.998232	0.724146	0.994289	0.99917	0.567168	0.917974	0.657692	0.462746	0.987185	0.972349	0.973852	0.999412	0.640142	0.510141	0.690939	0.792813	0.931749	0.607399	0.999592	0.949394	0.690874	0.988462	0.919024	0.168516	0.56605	0.0494041	0.841716	0.524564	0.944694	0.999707	0.989602
ATP13A2	0.999737	0.961322	0.953809	0.374184	0.497774	0.93723	0.814973	0.999255	0.999255	0.63329	0.511586	0.990395	0.999909	0.977462	0.995525	0.994289	0.99917	0.447373	0.959168	0.0749191	0.690573	0.988228	0.925688	0.980539	0.999412	0.663718	0.484891	0.862738	0.918396	0.965846	0.969766	0.999592	0.966769	0.769435	0.99985	0.958132	0.647818	0.842887	0.950383	0.981797	0.831202	0.913692	0.999707	0.977164
ATP13A3	0.999737	0.971226	0.999189	0.90699	0.949386	0.955387	0.843792	0.999255	0.999255	0.53853	0.524454	0.686999	0.999909	0.968292	0.927458	0.994878	0.99917	0.312537	0.987497	0.139816	0.343918	0.987185	0.697597	0.984633	0.999412	0.77599	0.467318	0.401917	0.793	0.85154	0.624029	0.999592	0.949394	0.734005	0.969163	0.479241	0.255365	0.983269	0.271743	0.998487	0.476462	0.965949	0.999707	0.993821
ATP13A4	0.999737	0.99546	0.953809	0.788541	0.996394	0.93723	0.716879	0.999255	0.999255	0.551737	0.268825	0.847928	0.999909	0.970309	0.594611	0.994289	0.99917	0.43585	0.987653	0.771705	0.969716	0.987185	0.73413	0.973852	0.999412	0.704336	0.878471	0.589661	0.792813	0.843142	0.599566	0.999592	0.949394	0.733859	0.969163	0.84272	0.250187	0.705397	0.177837	0.965433	0.883765	0.975855	0.999707	0.977355
ATP1A1	0.999737	0.959897	0.980207	0.894962	0.273755	0.93723	0.918482	0.999255	0.999255	0.803804	0.432143	0.817749	0.999909	0.991909	0.923515	0.999077	0.99917	0.643925	0.903031	0.180049	0.776752	0.987185	0.841972	0.978916	0.999412	0.797046	0.740966	0.657037	0.792813	0.859681	0.603241	0.999592	0.950901	0.752286	0.969163	0.736934	0.682209	0.967507	0.613816	0.971908	0.986944	0.979811	0.999707	0.996386
ATP1A1-AS1	0.999737	0.977979	0.999879	0.637153	0.177511	0.93723	0.728837	0.999255	0.999255	0.771018	0.972363	0.959607	0.999909	0.926851	0.469937	0.994289	0.99917	0.415103	0.961143	0.263278	0.49406	0.98911	0.842631	0.973852	0.999412	0.899865	0.965285	0.798388	0.964829	0.843142	0.753798	0.999592	0.992447	0.881895	0.969163	0.14184	0.278541	0.634748	0.555472	0.966068	0.72919	0.780878	0.999707	0.948385
ATP1A3	NA	NA	NA	NA	NA	NA	NA	NA	NA	NA	NA	NA	NA	NA	NA	NA	NA	NA	NA	NA	NA	NA	NA	NA	NA	NA	NA	NA	NA	NA	NA	NA	NA	NA	NA	NA	NA	NA	NA	NA	NA	NA	NA	NA
ATP1A4	NA	NA	NA	NA	NA	NA	NA	NA	NA	NA	NA	NA	NA	NA	NA	NA	NA	NA	NA	NA	NA	NA	NA	NA	NA	NA	NA	NA	NA	NA	NA	NA	NA	NA	NA	NA	NA	NA	NA	NA	NA	NA	NA	NA
ATP1B1	0.999737	0.959897	0.953809	0.874425	0.00497523	0.93723	0.970939	0.999255	0.999255	0.950899	0.530264	0.662405	0.999909	0.439432	0.530777	0.994289	0.99917	0.650915	0.685055	0.180791	0.630926	0.987185	0.955043	0.980156	0.999412	0.825493	0.668187	0.939243	0.836467	0.981377	0.760471	0.999592	0.989098	0.955889	0.981695	0.744304	0.268554	0.705246	0.32389	0.844311	0.609853	0.95715	0.999707	0.948385
ATP1B2	NA	NA	NA	NA	NA	NA	NA	NA	NA	NA	NA	NA	NA	NA	NA	NA	NA	NA	NA	NA	NA	NA	NA	NA	NA	NA	NA	NA	NA	NA	NA	NA	NA	NA	NA	NA	NA	NA	NA	NA	NA	NA	NA	NA
ATP1B3	0.999737	0.995906	0.953809	0.546141	0.74488	0.967347	0.984791	0.999255	0.999255	0.919962	0.71354	0.523442	0.999909	0.903493	0.967272	0.999077	0.99917	0.874634	0.729617	0.775156	0.339627	0.987185	0.982545	0.973852	0.999412	0.892271	0.99077	0.990737	0.853246	0.953435	0.959326	0.999592	0.96712	0.856317	0.969163	0.236848	0.918123	0.873225	0.882802	0.734525	0.975705	0.944694	0.999707	0.966174
ATP23	0.999737	0.967751	0.968931	0.941428	0.665788	0.938301	0.927085	0.999255	0.999255	0.110743	0.0478984	0.523442	0.999909	0.955144	0.907689	0.994289	0.99917	0.0979646	0.930725	0.00338146	0.105292	0.987185	0.743339	0.973852	0.999412	0.657911	0.755428	0.420844	0.792813	0.843142	0.599566	0.999592	0.949394	0.736136	0.969163	0.917547	0.0727167	0.840683	0.13283	0.911464	0.435637	0.989208	0.999707	0.990784
ATP2A2	0.999737	0.959897	0.996941	0.927892	0.82302	0.93723	0.739937	0.999255	0.999255	0.930755	0.21079	0.750099	0.999909	0.948321	0.966297	0.994289	0.999994	0.667227	0.978267	0.267099	0.33543	0.989643	0.801483	0.980156	0.999412	0.917951	0.939533	0.766655	0.927539	0.86004	0.718495	0.999592	0.963234	0.983826	0.980839	0.943962	0.405064	0.9177	0.548141	0.99915	0.762289	0.929917	0.999707	0.966174
ATP2A3	0.999737	0.961322	0.953809	0.405778	0.0358537	0.979825	0.808515	0.999255	0.999255	0.983603	0.493842	0.854529	0.999909	0.998762	0.946294	0.994289	0.99917	0.977431	0.950217	0.731912	0.529432	0.987185	0.831621	0.973852	0.999412	0.640142	0.812423	0.686379	0.792813	0.843142	0.602728	0.999592	0.949394	0.781759	0.969163	0.925569	0.88531	0.933837	0.633888	0.989724	0.923763	0.990085	0.999707	0.995877
ATP2B1	0.999737	0.962061	0.996239	0.98672	0.567043	0.971001	0.784345	0.999255	0.999255	0.312816	0.109783	0.89487	0.999909	0.989322	0.826281	0.994289	0.99917	0.227402	0.789676	0.091647	0.0430119	0.987185	0.695106	0.981865	0.999412	0.640142	0.39494	0.303772	0.792813	0.843142	0.626537	0.999592	0.949394	0.536778	0.969163	0.0904759	0.00897388	0.785784	0.021815	0.898548	0.180459	0.918299	0.999707	0.977355
ATP2B1-AS1	0.999737	0.977882	0.953809	0.716895	0.196199	0.93723	0.716879	0.999255	0.999255	0.230267	0.108787	0.927021	0.999909	0.969888	0.771149	0.994289	0.99917	0.124378	0.847443	0.0313577	0.0955943	0.987185	0.746947	0.980156	0.999412	0.877831	0.771524	0.601693	0.795267	0.843142	0.642636	0.999592	0.950154	0.689946	0.969163	0.639188	0.19249	0.933707	0.232269	0.887258	0.591818	0.963548	0.999707	0.996386
ATP2B4	0.999737	0.961322	0.995458	0.793352	0.690309	0.93723	0.758667	0.999255	0.999255	0.819959	0.626569	0.707974	0.999909	0.877688	0.809273	0.994289	0.99917	0.849998	0.93028	0.295864	0.548974	0.987185	0.937148	0.973852	0.999412	0.983858	0.986957	0.959545	0.878641	0.931749	0.793398	0.999592	0.967753	0.897208	0.980839	0.374462	0.269464	0.978548	0.608614	0.913911	0.807601	0.95715	0.999707	0.977014
ATP2C1	0.999737	0.972601	0.974731	0.827163	0.269075	0.948519	0.968951	0.999255	0.999255	0.758472	0.989483	0.993157	0.999909	0.951683	0.912472	0.994289	0.99917	0.57403	0.942953	0.513815	0.828174	0.987185	0.73779	0.981865	0.999412	0.81224	0.82826	0.775182	0.927685	0.891429	0.818254	0.999592	0.950154	0.961158	0.983083	0.441762	0.517819	0.946782	0.73305	0.987892	0.451417	0.883644	0.999707	0.970072
ATP2C2	0.999737	0.986256	0.963912	0.826034	0.593211	0.93723	0.8963	0.999255	0.999255	0.16997	0.207642	0.958232	0.999909	0.989322	0.768266	0.998589	0.99917	0.375764	0.71454	0.0401335	0.216056	0.987185	0.991405	0.973852	0.999412	0.940433	0.781357	0.964676	0.803967	0.97276	0.817557	0.999592	0.956841	0.998884	0.986497	0.216046	0.120011	0.698575	0.247181	0.930286	0.485119	0.799773	0.999707	0.965377
ATP2C2-AS1	0.999737	0.973307	0.953809	0.450827	0.537715	0.938301	0.865859	0.999255	0.999255	0.998051	0.977845	0.922585	0.999909	0.928591	0.509112	0.994289	0.99917	0.586256	0.642775	0.206161	0.474707	0.987185	0.952579	0.973852	0.999412	0.895176	0.843796	0.752928	0.868855	0.997109	0.761293	0.999592	0.982954	0.834763	0.986497	0.071776	0.485201	0.867504	0.418407	0.981797	0.562582	0.957576	0.999707	0.960044
ATP5F1A	0.999737	0.961322	0.953809	0.707895	0.6747	0.982937	0.754366	0.999255	0.999255	0.248045	0.111467	0.975753	0.999909	0.877688	0.455427	0.999077	0.99917	0.240532	0.728914	0.253727	0.172889	0.999379	0.894245	0.980156	0.999412	0.961355	0.991545	0.918267	0.98795	0.946734	0.908718	0.999592	0.969629	0.799718	0.995964	0.136987	0.0925456	0.840683	0.0845131	0.745365	0.159049	0.752671	0.999707	0.945957
ATP5F1B	0.999737	0.989837	0.958466	0.984326	0.99849	0.964786	0.950061	0.999255	0.999255	0.69415	0.707741	0.918654	0.999909	0.996091	0.859152	0.999077	0.999994	0.735492	0.785471	0.944285	0.758935	0.999379	0.763532	0.973852	0.999412	0.943195	0.960716	0.784798	0.995365	0.954564	0.969766	0.999592	0.96712	0.907058	0.996546	0.606577	0.848275	0.900579	0.896251	0.81092	0.797973	0.786014	0.999707	0.948385
ATP5F1C	0.999737	0.961322	0.953809	0.643422	0.729269	0.93723	0.818664	0.999255	0.999255	0.313967	0.0230743	0.825199	0.999909	0.909951	0.78112	0.998589	0.99917	0.42028	0.728726	0.00378535	0.0391997	0.989643	0.875704	0.980156	0.999412	0.886292	0.954204	0.706342	0.861989	0.844006	0.807971	0.999592	0.965211	0.861618	0.969163	0.190728	0.0642364	0.789742	0.0819872	0.83962	0.242878	0.929917	0.999707	0.988721
ATP5F1D	0.999737	0.983066	0.981971	0.967467	0.430233	0.941434	0.754366	0.999255	0.999255	0.400217	0.66234	0.887938	0.999909	0.998232	0.965297	0.994289	0.99917	0.395644	0.955957	0.17436	0.677988	0.987185	0.721635	0.973852	0.999412	0.640142	0.476435	0.438466	0.792813	0.843142	0.599566	0.999592	0.949394	0.534954	0.969163	0.587264	0.0974307	0.712407	0.249502	0.989724	0.899085	0.966357	0.999707	0.946068
ATP5F1E	0.999737	0.961322	0.953809	0.480619	0.909884	0.93723	0.825245	0.999255	0.999255	0.639569	0.0967634	0.728266	0.999909	0.995476	0.97788	0.994289	0.99917	0.8571	0.983707	0.116018	0.316655	0.990915	0.992149	0.978349	0.999412	0.799644	0.853922	0.86682	0.882062	0.995696	0.963025	0.999592	0.975104	0.964507	0.985862	0.770834	0.393178	0.885701	0.256237	0.972253	0.238236	0.998647	0.999707	0.997444
ATP5IF1	0.999737	0.999481	0.959113	0.534643	0.559968	0.93723	0.804652	0.999255	0.999255	0.395378	0.110878	0.959607	0.999909	0.998232	0.958703	0.999077	0.99917	0.427919	0.83121	0.0218559	0.0905359	0.987185	0.702032	0.978916	0.999412	0.828299	0.621373	0.372788	0.793	0.843142	0.624029	0.999592	0.949394	0.749204	0.969163	0.0606672	0.0889946	0.995697	0.0337928	0.944982	0.46035	0.95715	0.999707	0.984807
ATP5MC1	0.999737	0.959897	0.953809	0.925014	0.20726	0.964786	0.720405	0.999255	0.999255	0.0496591	0.0202272	0.991406	0.999909	0.987129	0.569884	0.998349	0.99917	0.0635064	0.728914	0.0456484	0.0322505	0.987185	0.831621	0.973852	0.999412	0.870236	0.67765	0.549581	0.793	0.888256	0.693077	0.999592	0.951081	0.537176	0.969163	0.705591	0.00818	0.646262	0.00908932	0.890924	0.0722431	0.806512	0.999707	0.948385
ATP5MC2	0.999737	0.975298	0.971695	0.993005	0.27099	0.972324	0.72473	0.999255	0.999255	0.136967	0.0207753	0.968865	0.999909	0.992603	0.751704	0.994289	0.99917	0.0618947	0.740685	0.037283	0.12672	0.987185	0.745879	0.973852	0.999412	0.739303	0.727084	0.437344	0.792813	0.843142	0.671249	0.999592	0.950901	0.601232	0.969163	0.737616	0.0162881	0.741473	0.0472642	0.855346	0.242883	0.966357	0.999707	0.990784
ATP5MC3	0.999737	0.979524	0.953809	0.897479	0.204205	0.93723	0.716879	0.999255	0.999255	0.0497442	0.00611278	0.983912	0.999909	0.975652	0.560503	0.999077	0.99917	0.0809256	0.685055	0.0331232	0.0379739	0.990172	0.938799	0.975306	0.999412	0.937694	0.826808	0.726481	0.895267	0.91978	0.824514	0.999592	0.972633	0.611535	0.969163	0.371522	0.00567561	0.646262	0.0082775	0.791402	0.128842	0.96297	0.999707	0.989602
ATP5ME	0.999737	0.961322	0.983058	0.844409	0.767255	0.979224	0.810529	0.999255	0.999255	0.0880858	0.015405	0.881702	0.999909	0.933516	0.677143	0.999185	0.999994	0.072195	0.88859	0.00613795	0.104967	0.987185	0.74687	0.977486	0.999412	0.92571	0.746343	0.480299	0.793347	0.843142	0.654317	0.999592	0.977514	0.631066	0.969163	0.455488	0.0226525	0.850811	0.00963105	0.743093	0.079569	0.98602	0.999707	0.990788
ATP5MF	0.999737	0.959897	0.953809	0.797108	0.615159	0.93723	0.839661	0.999255	0.999255	0.663832	0.179389	0.790177	0.999909	0.987129	0.996529	0.999077	0.99917	0.29109	0.91483	0.122881	0.200423	0.991431	0.695106	0.998323	0.999412	0.811029	0.73046	0.403866	0.831509	0.843142	0.753798	0.999592	0.972822	0.633712	0.969163	0.787504	0.149547	0.952928	0.10407	0.88584	0.191894	0.946347	0.999707	0.965377
ATP5MG	0.999737	0.969865	0.980207	0.687922	0.921724	0.93723	0.836138	0.999255	0.999255	0.521392	0.0522897	0.977361	0.999909	0.975538	0.944387	0.994609	0.999994	0.489018	0.988455	0.00904122	0.106035	0.987185	0.71069	0.980156	0.999412	0.906394	0.906708	0.476724	0.792813	0.843142	0.665043	0.999592	0.965211	0.893546	0.969163	0.207398	0.0922818	0.844424	0.0928955	0.913619	0.407086	0.894883	0.999707	0.948385
ATP5MJ	0.999737	0.961322	0.988352	0.990231	0.958297	0.939268	0.809455	0.999255	0.999255	0.102611	0.0084584	0.810658	0.999909	0.903493	0.708894	0.994289	0.99917	0.223289	0.702307	0.00817952	0.0165677	0.987185	0.804671	0.973852	0.999412	0.843792	0.832366	0.584	0.792813	0.843142	0.602728	0.999592	0.950154	0.80648	0.969163	0.494455	0.0172672	0.823238	0.0148194	0.787555	0.0814027	0.998508	0.999707	0.974883
ATP5MK	0.999737	0.959897	0.954637	0.794137	0.953044	0.93723	0.812327	0.999255	0.999255	0.317917	0.0141283	0.931157	0.999909	0.994131	0.849177	0.997787	0.99917	0.283905	0.888972	0.00574387	0.0598119	0.987185	0.73643	0.980393	0.999412	0.937707	0.842249	0.504658	0.793	0.843142	0.676719	0.999592	0.969281	0.798305	0.969163	0.538494	0.0424107	0.951797	0.0361072	0.902206	0.24182	0.944694	0.999707	0.977355
ATP5PB	0.999737	0.959897	0.953809	0.446388	0.957817	0.93723	0.735114	0.999255	0.999255	0.263668	0.0529144	0.943976	0.999909	0.903493	0.588856	0.994289	0.99917	0.229017	0.734764	0.0394614	0.0649816	0.998491	0.934859	0.994555	0.999412	0.962433	0.900828	0.911142	0.975877	0.929043	0.989641	0.999592	0.99883	0.948316	0.99985	0.0701313	0.0738108	0.910991	0.085775	0.754393	0.189222	0.819997	0.999707	0.946068
ATP5PD	0.999737	0.959897	0.953809	0.475973	0.904197	0.93723	0.716879	0.999255	0.999255	0.0433005	0.00454869	0.859086	0.999909	0.864443	0.480149	0.994289	0.99917	0.0669892	0.704078	0.00216453	0.0147347	0.987185	0.714485	0.973852	0.999412	0.704239	0.622878	0.372788	0.792813	0.843142	0.599566	0.999592	0.949394	0.613545	0.969163	0.337192	0.00952514	0.85406	0.00503258	0.734525	0.0701788	0.918299	0.999707	0.965377
ATP5PF	0.999737	0.969847	0.953809	0.385125	0.575852	0.93723	0.77517	0.999255	0.999255	0.686041	0.100311	0.994158	0.999909	0.987129	0.992947	0.999077	0.99917	0.717124	0.861488	0.0350545	0.0697933	0.987185	0.695106	0.997324	0.999412	0.981122	0.849223	0.45389	0.793347	0.843142	0.761986	0.999592	0.972917	0.883247	0.969163	0.234476	0.16119	0.924273	0.0779665	0.919611	0.362829	0.888368	0.999707	0.975813
ATP5PO	0.999737	0.961322	0.982317	0.750139	0.370439	0.955387	0.718273	0.999255	0.999255	0.0190981	0.00277353	0.809788	0.999909	0.868631	0.490393	0.994289	0.99917	0.040228	0.668091	0.00109625	0.00447147	0.987185	0.745879	0.978916	0.999412	0.808376	0.782427	0.429901	0.827561	0.849525	0.638756	0.999592	0.950154	0.669879	0.969163	0.275881	0.00161837	0.654835	0.00169308	0.609295	0.0654733	0.946347	0.999707	0.990784
ATP6AP1	0.999737	0.959897	0.973378	0.329115	0.339322	0.93723	0.721014	0.999255	0.999255	0.122826	0.144135	0.929903	0.999909	0.980232	0.989204	0.994289	0.99917	0.0877274	0.728914	0.00484171	0.0354977	0.991431	0.840988	0.980156	0.999412	0.916971	0.776082	0.479774	0.928694	0.949175	0.929731	0.999592	0.952035	0.847075	0.969163	0.284066	0.352687	0.99301	0.251868	0.952515	0.440729	0.879493	0.999707	0.985814
ATP6AP1-DT	0.999737	0.970884	0.963745	0.508447	0.981732	0.948519	0.716879	0.999255	0.999255	0.025033	0.00508411	0.961371	0.999909	0.957999	0.744681	0.994289	0.99917	0.0476677	0.633909	0.00137459	0.0187544	0.987185	0.695106	0.991482	0.999412	0.663671	0.482396	0.396692	0.792813	0.86275	0.713938	0.999592	0.949394	0.568989	0.969163	0.25956	0.0152942	0.878658	0.0139272	0.161035	0.0911031	0.733266	0.999707	0.989776
ATP6AP1L	0.999737	0.959897	0.99263	0.596475	0.922268	0.93723	0.910488	0.999255	0.999255	0.397492	0.292091	0.988083	0.999909	0.911566	0.902154	0.994289	0.99917	0.463845	0.909902	0.176151	0.102051	0.987185	0.876704	0.973852	0.999412	0.927209	0.94584	0.769866	0.881579	0.995204	0.96317	0.999592	0.959603	0.934178	0.973867	0.787006	0.372762	0.865671	0.718407	0.964935	0.671744	0.564981	0.999707	0.679102
ATP6AP2	0.999737	0.98189	0.953809	0.835817	0.251573	0.952057	0.832739	0.999255	0.999255	0.726366	0.673227	0.912708	0.999909	0.986071	0.889835	0.994289	0.99917	0.57049	0.88024	0.156972	0.617109	0.994703	0.724869	0.977373	0.999412	0.906812	0.70956	0.53652	0.962107	0.843142	0.972149	0.999592	0.997586	0.912892	0.976788	0.508983	0.385022	0.887352	0.139615	0.966582	0.89038	0.979633	0.999707	0.990788
ATP6V0A1	0.999737	0.99288	0.953809	0.56476	0.835785	0.938301	0.832082	0.999255	0.999255	0.597385	0.665445	0.686963	0.999909	0.992792	0.704041	0.994289	0.99917	0.42751	0.952731	0.162467	0.707677	0.987185	0.735384	0.973852	0.999412	0.640142	0.738534	0.372788	0.792813	0.843142	0.599566	0.999592	0.949394	0.703419	0.969163	0.0264697	0.773948	0.863761	0.897722	0.996053	0.836617	0.967503	0.999707	0.976813
[truncated: 15,720 more rows]
