# Supplementary material for: Exploratory development of biomarkers for neurobehavioral performance impairment during sleep loss: comparison across multiple types of sleep deprivation
Source: BMC Genomics. 2025 Nov 14;26:1043. doi: 10.1186/s12864-025-12193-6 (PMC12619276; doi:10.1186/s12864-025-12193-6)
Supplement: Supplementary file 11 — Additional file 11: Table S6E. List of FDR values for each gene tested, with respect to the noted neurobehavioral test battery endpoint and participant condition group TD. If an FDR is not available (e.g., genes with too few counts in a given participant category, an NA is listed. See the Description of Variables for the meaning of column headers (neurobehavioral test battery endpoints). Each row represents a gene (NCBI Gene Symbol). Genes with FDR<0.05 are considered significantly differentially expressed for the neurobehavioral test battery in the column header and participant group [file 12864_2025_12193_MOESM11_ESM.xlsx]

## Sheet: Description of variables
Variable Name	Variable Description
CUMULATIVE_WAKE_HOURS	Cumulative hours the subject has been awake at the time of sample collection, i.e., cumulative hours of wakefulness since the last time in bed sleep episdoe.
VPVTALL_LAPSE_TRAN	Transformation of psychomotor vigilance lapses calculated as LAPSE_TRAN = SQRT(LAPSES) + SQRT(LAPSES + 1)
VPVTALL_LAPSES	Count of the number of times a response was greater than 500 milliseconds during the session
VPVTALL_IALL_MEAN	Mean average of 1000/RT, where RT is the reaction time on the psychomotor vigilance test.
VAS_UNMOTIVATE	Visual analog scale response from 0 to 100, 100 being more Unmotivated. The scale is presented as a 100-mm bar that the participant marks with a cursor. The score is determined as the distance from the anchor word to the cursor.
VAS_SAD	Visual analog scale response from 0 to 100, 100 being more Sad. The scale is presented as a 100-mm bar that the participant marks with a cursor. The score is determined as the distance from the anchor word to the cursor.
VAS_CLEARHEADE	Visual analog scale response from 0 to 100, 100 being more Clear Headed. The scale is presented as a 100-mm bar that the participant marks with a cursor. The score is determined as the distance from the anchor word to the cursor.
VAS_CALM	Visual analog scale response from 0 to 100, 100 being more CALM. The scale is presented as a 100-mm bar that the participant marks with a cursor. The score is determined as the distance from the anchor word to the cursor.
VAS_ALERT	Visual analog scale response from 0 to 100, 100 being more Alert. The scale is presented as a 100-mm bar that the participant marks with a cursor. The score is determined as the distance from the anchor word to the cursor.
TRKALL_TOTAL_LOSS	Count of the sum total of right and left losses in the unstable TRACK assay
SCWORD_RESCUE_OV_CORRECT	Integer count of the overall number of correct responses for the STROOP assay with all four colors
SCWORD_RESCUE_NEU_PERCCR	Percent correct on neutral trials for the STROOP assay with all four colors
SCWORD_RESCUE_NEU_M_RT	Mean reaction time for neutral trials for the STROOP assay with all four colors
SCWORD_RESCUE_INH_PERCCR	Percent correct on inhibited trials for the STROOP assay with all four colors
SCWORD_RESCUE_INH_M_RT	Mean reaction time for inhibited trials for the STROOP assay with all four colors
SCWORD_RESCUE_FAC_PERCCR	Percent correct on facilitated trials for the STROOP assay with all four colors
SCWORD_RESCUE_FAC_M_RT	Mean reaction time for facilitated trials for the STROOP assay with all four colors
SCWORD_BLUEYELLOW_OV_CORRECT	This is the integer count of the overall number of correct responses on trials with only blue and yellow colors.
SCWORD_BLUEYELLOW_NEU_PERCCR	This is the percent correct on neutral trials on trials with only blue and yellow colors.
SCWORD_BLUEYELLOW_NEU_M_RT	This is the mean reaction time for neutral trials on trials with only blue and yellow colors.
SCWORD_BLUEYELLOW_INH_PERCCR	This is the percent correct on inhibited trials on trials with only blue and yellow colors.
SCWORD_BLUEYELLOW_INH_M_RT	This is the mean reaction time for inhibited trials on trials with only blue and yellow colors.
SCWORD_BLUEYELLOW_FAC_PERCCR	This is the percent correct on facilitated trials on trials with only blue and yellow colors.
SCWORD_BLUEYELLOW_FAC_M_RT	This is the mean reaction time for facilitated trials on trials with only blue and yellow colors.
P_PEERSCL_PERFORM	This is a self-rating of performance on the first or Pre PEERS session, on a scale from 0-100. A score of 100 on PEERS scales means: Extremely Good (for PERFORM), An Extreme Effort (for EFFORT), and Yes I Could Have Done Much Better (for BETTER).
P_PEERSCL_EFFORT	This is a self-rating of performance effort on the first or Pre PEERS session, on a scale from 0-100. A score of 100 on PEERS scales means: Extremely Good (for PERFORM), An Extreme Effort (for EFFORT), and Yes I Could Have Done Much Better (for BETTER).
PEERSCL_PERFORM	This is a self-rating of performance on the second PEERS session, on a scale from 0-100. A score of 100 on PEERS scales means: Extremely Good (for PERFORM), An Extreme Effort (for EFFORT), and Yes I Could Have Done Much Better (for BETTER).
PEERSCL_BETTER	This is a self-rating of performing better on the second PEERS session, on a scale from 0-100. A score of 100 on PEERS scales means: Extremely Good (for PERFORM), An Extreme Effort (for EFFORT), and Yes I Could Have Done Much Better (for BETTER).
PEERSCL_EFFORT	This is a self-rating of performance effort on the second PEERS session, on a scale from 0-100. A score of 100 on PEERS scales means: Extremely Good (for PERFORM), An Extreme Effort (for EFFORT), and Yes I Could Have Done Much Better (for BETTER).
MRT_Sum_INT_COR	This is the overall number of correct intermediate trials in the matrix reasoning task
MRT_Sum_EXP_COR	This is the overall number of correct expert trials in the matrix reasoning task
MRT_Sum_CORRECT	This is the overall number of correct answers in the matrix reasoning task
MRT_Sum_BEGIN_COR	This is the overall number of correct beginner trials in the matrix reasoning task
MRT_Sum_ADV_COR	This is the overall number of correct advanced trials in the matrix reasoning task
KSS_Before_SCALE	This is the initial self rating of the Karolinska Sleepiness Scale. Scale values range from 1-9, with anchor words for 1 (extremely alert), 3 (alert), 5 (neithere alert nor sleepy), 7 (sleepy - but no difficulty remaining awake), and 9 (extremely sleepy - fighting sleep).
KSS_After_SCALE	This is the final self rating of the Karolinska Sleepiness Scale. Scale values range from 1-9, with anchor words for 1 (extremely alert), 3 (alert), 5 (neithere alert nor sleepy), 7 (sleepy - but no difficulty remaining awake), and 9 (extremely sleepy - fighting sleep).
Face_RECALL_PERCENTCOR	This is the percentage of correct faces on the FACE assay
Face_RECALL_FACES_CORR	This is the number of correct faces on the FACE assay
DSST_PERCENT	Percentage of correct responses on the Digit Symbol Substitution Test (DSST), i.e., the number of correct responses divided by the total number of responses, expressed as a percentage
DSST_CORRECT	Total number of correct responses on the Digit Symbol Substitution Test (DSST).
CVS_RT1divbyCorr1	An adjusted response time, calculated as RT_1 / CORRTR_1, i.e. the average reaction time of mirror trials divided by the number of correct mirror trials on the Comparative Visual Search (CVS) assay.
CVS_RT0divbyCorr0	An adjusted response time, calculated as RT_0 / CORRTR_0, i.e. the average reaction time of copy trials divided by the number of correct copy trials on the Comparative Visual Search (CVS) assay.
BART_Risk_score	BART Risk Score calculated as (sum of TRIAL_PUMP) / (sum of (BURST_AT - 1)), where Trial_Pump are the pumps attempted and BURST_AT is when the balloon will burst in the Balloon Analog Risk Test (BART)
BART_Adj_Mean_Pmps	Bart adjusted mean pumps for successful trials that ended with collect rather than popping the balloon in the Balloon Analog Risk Test (BART)

## Sheet: TableS6E
Table S6E. List of FDR values for each gene tested, with respect to the noted neurobehavioral test battery endpoint and participant condition group TD. If an FDR is not available (e.g., genes with too few counts in a given participant category, an NA is listed. See the Description of Variables for the meaning of column headers (neurobehavioral test battery endpoints). Each row represents a gene (…
Gene Symbol	BART_Adj_Mean_Pmps_TD	BART_Risk_score_TD	CVS_RT0divbyCorr0_TD	CVS_RT1divbyCorr1_TD	CumWakeHr_TD	DSST_CORRECT_TD	DSST_PERCENT_TD	Face_RECALL_FACES_CORR_TD	Face_RECALL_PERCENTCOR_TD	KSS_After_SCALE_TD	KSS_Before_SCALE_TD	MRT_Sum_ADV_COR_TD	MRT_Sum_BEGIN_COR_TD	MRT_Sum_CORRECT_TD	MRT_Sum_EXP_COR_TD	MRT_Sum_INT_COR_TD	PEERSCL_BETTER_TD	PEERSCL_EFFORT_TD	PEERSCL_PERFORM_TD	P_PEERSCL_EFFORT_TD	P_PEERSCL_PERFORM_TD	SCWORD_BLUEYELLOW_FAC_M_RT_TD	SCWORD_BLUEYELLOW_FAC_PERCCR_TD	SCWORD_BLUEYELLOW_INH_M_RT_TD	SCWORD_BLUEYELLOW_INH_PERCCR_TD	SCWORD_BLUEYELLOW_NEU_M_RT_TD	SCWORD_BLUEYELLOW_NEU_PERCCR_TD	SCWORD_BLUEYELLOW_OV_CORRECT_TD	SCWORD_RESCUE_FAC_M_RT_TD	SCWORD_RESCUE_FAC_PERCCR_TD	SCWORD_RESCUE_INH_M_RT_TD	SCWORD_RESCUE_INH_PERCCR_TD	SCWORD_RESCUE_NEU_M_RT_TD	SCWORD_RESCUE_NEU_PERCCR_TD	SCWORD_RESCUE_OV_CORRECT_TD	TRKALL_TOTAL_LOSS_TD	VAS_ALERT_TD	VAS_CALM_TD	VAS_CLEARHEADE_TD	VAS_SAD_TD	VAS_UNMOTIVATE_TD	VPVTALL_IALL_MEAN_TD	VPVTALL_LAPSES_TD	VPVTALL_LAPSE_TRAN_TD
A1BG	0.999643	0.984451	0.74623	0.999088	0.998831	0.673512	0.995511	0.998787	0.998787	0.950517	0.934796	0.447047	0.999822	0.711195	0.933924	0.99766	0.966096	0.846078	0.989057	0.98688	0.973653	0.954649	0.999569	0.860228	0.946732	0.975372	0.99236	0.959036	0.991472	0.999798	0.989042	0.844345	0.972393	0.989572	0.879046	0.869738	0.867686	0.999902	0.953437	0.786525	0.644692	0.90546	0.970125	0.799662
A1BG-AS1	0.999643	0.998511	0.944577	0.999088	0.928642	0.793314	0.932813	0.998787	0.998787	0.934889	0.962838	0.720144	0.999822	0.561335	0.902905	0.99766	0.556504	0.997073	0.923842	0.973813	0.821227	0.997817	0.999569	0.815149	0.914093	0.768193	0.983462	0.990819	0.935222	0.999798	0.969517	0.948228	0.95136	0.923658	0.97855	0.87196	0.74736	0.999902	0.616325	0.908682	0.242566	0.818584	0.836769	0.802111
A2M-AS1	0.999643	0.991231	0.723258	0.999088	0.83182	0.962459	0.967142	0.998787	0.998787	0.939212	0.789403	0.480267	0.999822	0.637726	0.977245	0.99766	0.988176	0.856286	0.96772	0.859843	0.973653	0.972886	0.999569	0.975582	0.922789	0.942261	0.850253	0.863186	0.826095	0.999798	0.960615	0.97242	0.944177	0.804584	0.926882	0.955414	0.896392	0.999902	0.99992	0.840552	0.865304	0.674029	0.348419	0.136417
AAAS	0.999643	0.998836	0.763539	0.999088	0.759268	0.364165	0.790108	0.998787	0.998787	0.779619	0.939304	0.814065	0.999822	0.519852	0.888281	0.99766	0.675491	0.739952	0.773765	0.66412	0.954778	0.985302	0.999569	0.995973	0.550443	0.935966	0.90869	0.764223	0.994358	0.968144	0.970957	0.686387	0.969172	0.590861	0.546218	0.661941	0.882773	0.999902	0.748999	0.82846	0.429557	0.405622	0.637091	0.361557
AACS	0.999643	0.986603	0.98022	0.999088	0.957951	0.490688	0.790108	0.998787	0.998787	0.784194	0.953021	0.803182	0.999822	0.713395	0.967749	0.99766	0.949975	0.996992	0.868878	0.883791	0.939531	0.959753	0.999569	0.954777	0.544809	0.881027	0.908803	0.62131	0.982157	0.968144	0.751691	0.564344	0.886535	0.666597	0.452355	0.524087	0.966609	0.999902	0.763274	0.715478	0.385749	0.345191	0.676494	0.678934
AAGAB	0.999643	0.993671	0.724678	0.999088	0.19484	0.572448	0.805695	0.998787	0.998787	0.864154	0.95813	0.9492	0.999822	0.912565	0.919763	0.99766	0.927363	0.634955	0.865379	0.636643	0.928442	0.985075	0.999569	0.719126	0.780669	0.964229	0.880092	0.943999	0.903845	0.999798	0.99288	0.94629	0.865748	0.594911	0.897621	0.958594	0.91445	0.999902	0.910339	0.760784	0.871959	0.983001	0.766847	0.479868
AAK1	0.999643	0.979997	0.956874	0.999088	0.419054	0.410096	0.798815	0.998787	0.998787	0.445285	0.985315	0.857687	0.999822	0.918537	0.767631	0.99766	0.989839	0.811878	0.913152	0.758223	0.912779	0.915851	0.999569	0.645912	0.656102	0.81485	0.917015	0.823876	0.640394	0.999798	0.735992	0.833033	0.718711	0.814128	0.795448	0.770705	0.928363	0.999902	0.649105	0.945915	0.951692	0.0923647	0.0780899	0.0119718
AAMDC	0.999643	0.963027	0.704904	0.999088	0.956973	0.540409	0.999808	0.998787	0.998787	0.874885	0.894741	0.82594	0.999822	0.940455	0.790612	0.99766	0.907152	0.980491	0.825355	0.607844	0.787355	0.99537	0.999569	0.874819	0.897459	0.964856	0.922641	0.963558	0.997673	0.999798	0.915306	0.942044	0.896397	0.746386	0.917459	0.757639	0.900198	0.999902	0.896969	0.904794	0.833292	0.778624	0.976673	0.708157
AAMP	0.999643	0.962536	0.758694	0.999088	0.555697	0.899833	0.911644	0.998787	0.998787	0.973706	0.852876	0.745824	0.999822	0.834861	0.892557	0.99766	0.993431	0.956894	0.948729	0.569141	0.831331	0.989344	0.999569	0.959547	0.845685	0.834031	0.960171	0.916809	0.964226	0.999798	0.988324	0.992581	0.861162	0.866298	0.981791	0.978319	0.707448	0.999902	0.463238	0.708092	0.201089	0.932558	0.709242	0.800151
AAR2	0.999643	0.993671	0.991041	0.999088	0.870101	0.516111	0.836525	0.998787	0.998787	0.895967	0.935141	0.885475	0.999822	0.783598	0.847568	0.99766	0.906531	0.954774	0.913098	0.829043	0.932861	0.997617	0.999569	0.861772	0.711073	0.75852	0.973714	0.907661	0.929082	0.999798	0.726104	0.885526	0.762438	0.92646	0.859859	0.656493	0.58006	0.999902	0.667592	0.826731	0.306484	0.665052	0.933962	0.90005
AARS1	0.999643	0.968877	0.92775	0.999088	0.964174	0.908565	0.99595	0.998787	0.998787	0.88173	0.967872	0.9054	0.999822	0.888952	0.834945	0.99766	0.922698	0.959878	0.98761	0.934792	0.906664	0.999886	0.999569	0.860207	0.801187	0.809929	0.980867	0.899021	0.968326	0.989814	0.997808	0.619434	0.644292	0.880094	0.631584	0.891693	0.76375	0.999902	0.680548	0.994929	0.64614	0.593998	0.746537	0.722634
AARS2	0.999643	0.963027	0.797435	0.999088	0.876244	0.603449	0.930864	0.998787	0.998787	0.902735	0.967509	0.505391	0.999822	0.558348	0.707216	0.99766	0.881616	0.875791	0.852418	0.821376	0.974579	0.914375	0.999569	0.793532	0.883967	0.616734	0.98548	0.954088	0.958156	0.999798	0.907767	0.97763	0.783366	0.995261	0.962578	0.865034	0.870276	0.999902	0.745069	0.779809	0.346724	0.24584	0.49136	0.306806
AASDH	0.999643	0.961712	0.21768	0.999088	0.207148	0.640691	0.973803	0.998787	0.998787	0.194982	0.307042	0.867102	0.999822	0.791152	0.917922	0.99766	0.97579	0.389286	0.854034	0.26742	0.809926	0.845387	0.999569	0.0750029	0.946732	0.537514	0.974251	0.920651	0.562867	0.999798	0.216117	0.824059	0.434583	0.974103	0.845101	0.88894	0.146816	0.999902	0.0306756	0.714811	0.122872	0.26651	0.464185	0.408059
AASDHPPT	0.999643	0.961712	0.3322	0.999088	0.975418	0.454409	0.858622	0.998787	0.998787	0.528968	0.708736	0.978948	0.999822	0.924791	0.888281	0.99766	0.843428	0.561184	0.639539	0.675919	0.872313	0.840896	0.999569	0.139661	0.90624	0.440203	0.958319	0.894681	0.546953	0.999798	0.196634	0.851378	0.243631	0.994224	0.88187	0.560477	0.479824	0.999902	0.25762	0.797093	0.272933	0.249833	0.756439	0.773971
AASS	0.999643	0.976678	0.229455	0.999088	0.168411	0.252494	0.911677	0.998787	0.998787	0.593576	0.803857	0.906205	0.999822	0.855801	0.87582	0.99766	0.754525	0.371778	0.570879	0.433237	0.843016	0.902501	0.999569	0.352324	0.871852	0.703751	0.989747	0.925071	0.745018	0.999798	0.703976	0.640772	0.564973	0.931189	0.680646	0.984405	0.42433	0.999902	0.0887718	0.994187	0.10631	0.0371888	0.0441745	0.0239109
AATBC	0.999643	0.981389	0.253071	0.999088	0.0646019	0.852068	0.947486	0.997681	0.997681	0.420787	0.720161	0.915857	0.999822	0.96957	0.94459	0.99766	0.972667	0.192073	0.723913	0.0927325	0.516056	0.948306	0.999569	0.613518	0.914971	0.942929	0.983626	0.972241	0.886229	0.999798	0.79441	0.92195	0.938109	0.967108	0.943561	0.994625	0.66535	0.999902	0.0723379	0.492813	0.216048	0.201902	0.194851	0.173415
AATF	0.999643	0.961712	0.409816	0.999088	0.274757	0.0222977	0.790108	0.998787	0.998787	0.148221	0.376301	0.945985	0.999822	0.661878	0.801117	0.99766	0.716398	0.300316	0.486172	0.164952	0.816981	0.878365	0.999569	0.269022	0.801187	0.548934	0.751626	0.876347	0.971876	0.999798	0.210076	0.746843	0.244716	0.347329	0.660041	0.374803	0.353768	0.999902	0.148305	0.555424	0.276001	0.0609712	0.21411	0.140652
AATK	0.999643	0.961712	0.0805017	0.999088	0.657109	0.0742948	0.997864	0.970044	0.970044	0.571248	0.642356	0.943009	0.999822	0.864863	0.948337	0.99766	0.944287	0.34184	0.552169	0.353886	0.649544	0.83309	0.999569	0.0498182	0.97021	0.420151	0.983626	0.89173	0.251661	0.991649	0.0933433	0.586989	0.232064	0.885639	0.615352	0.815864	0.390362	0.999902	0.0387357	0.567198	0.0272914	0.0398401	0.104543	0.128023
ABALON	0.999643	0.989463	0.456918	0.999088	0.808093	0.487633	0.922064	0.987521	0.987521	0.952418	0.905623	0.82594	0.999822	0.823688	0.997949	0.999988	0.794545	0.988716	0.926654	0.91343	0.912458	0.903835	0.999569	0.861772	0.875472	0.897617	0.908803	0.993843	0.778751	0.999798	0.987809	0.995556	0.97202	0.636042	0.954018	0.976106	0.922982	0.999902	0.900895	0.959599	0.940869	0.902331	0.769765	0.824462
ABAT	0.999643	0.961712	0.700453	0.999088	0.980594	0.926216	0.896365	0.998787	0.998787	0.924947	0.941038	0.88433	0.999822	0.983112	0.97313	0.99766	0.898782	0.998685	0.980594	0.964364	0.975854	0.99746	0.999569	0.303879	0.861568	0.715879	0.983626	0.990819	0.980709	0.999798	0.624255	0.899266	0.717731	0.872755	0.90884	0.986392	0.992397	0.999902	0.681539	0.978554	0.287622	0.852516	0.847907	0.634231
ABCA1	0.999643	0.961712	0.3683	0.999088	0.730812	0.344672	0.967142	0.998787	0.998787	0.865695	0.987721	0.436061	0.999822	0.135622	0.62408	0.99766	0.980004	0.826215	0.936019	0.724456	0.962575	0.897966	0.999569	0.285163	0.909876	0.973875	0.943724	0.907639	0.711912	0.990755	0.783781	0.833567	0.974471	0.803976	0.753516	0.738948	0.781969	0.999902	0.873605	0.994929	0.909957	0.167777	0.450255	0.612329
ABCA10	0.999643	0.961712	0.505479	0.999088	0.218071	0.330027	0.947486	0.774103	0.774103	0.378159	0.737334	0.835699	0.999822	0.885451	0.877005	0.99766	0.518829	0.720316	0.935811	0.796056	0.847709	0.87293	0.999569	0.398123	0.909217	0.981545	0.899702	0.959036	0.599488	0.999798	0.551607	0.95647	0.802581	0.865458	0.952164	0.834858	0.761059	0.999902	0.157573	0.498104	0.303431	0.0707828	0.0451855	0.0346796
ABCA11P	0.999643	0.961712	0.152135	0.999088	0.530275	0.431826	0.973948	0.998787	0.998787	0.929007	0.92778	0.835699	0.999822	0.745664	0.795274	0.99766	0.906531	0.637013	0.989057	0.353969	0.968725	0.938202	0.999569	0.512078	0.914971	0.870781	0.968937	0.986073	0.86974	0.999798	0.750626	0.908381	0.719043	0.99215	0.973966	0.808885	0.957185	0.999902	0.577542	0.746741	0.57127	0.701952	0.680568	0.728973
ABCA13	0.999643	0.968866	0.999482	0.999088	0.817359	0.459518	0.844838	0.998787	0.998787	0.606934	0.85477	0.663341	0.999822	0.444184	0.735231	0.99766	0.962275	0.806782	0.765057	0.98372	0.989523	0.902501	0.999569	0.254178	0.513247	0.553975	0.770809	0.569227	0.650025	0.98181	0.519963	0.525329	0.443637	0.776087	0.50405	0.658722	0.94462	0.999902	0.902614	0.719496	0.857158	0.151801	0.542362	0.206126
ABCA2	0.999643	0.961712	0.586972	0.999088	0.793941	0.941853	0.829674	0.998787	0.998787	0.853464	0.753657	0.803278	0.999822	0.745956	0.837117	0.99766	0.949695	0.644638	0.914371	0.750733	0.865046	0.863647	0.999569	0.472441	0.857248	0.821504	0.925639	0.939994	0.794156	0.999798	0.633337	0.958884	0.719043	0.804584	0.999802	0.81453	0.481236	0.999902	0.313866	0.717678	0.0497349	0.958952	0.988781	0.803599
ABCA3	0.999643	0.989971	0.348832	0.999088	0.27827	0.184052	0.790108	0.998787	0.998787	0.589559	0.946833	0.792001	0.999822	0.777156	0.851407	0.99766	0.577621	0.540028	0.419147	0.558018	0.865046	0.87293	0.999569	0.629811	0.684891	0.73004	0.494181	0.569227	0.779602	0.968144	0.676233	0.437813	0.723826	0.3155	0.285804	0.794735	0.857237	0.999902	0.606952	0.937871	0.956328	0.222935	0.171669	0.0939906
ABCA5	0.999643	0.986218	0.377141	0.999088	0.0189473	0.593016	0.916318	0.937931	0.937931	0.0919694	0.367126	0.594164	0.999822	0.997308	0.965355	0.99766	0.615269	0.365264	0.739897	0.362023	0.712404	0.863647	0.999569	0.356763	0.815029	0.914752	0.930923	0.899021	0.65063	0.999798	0.339948	0.851378	0.545944	0.99105	0.910564	0.793168	0.112678	0.999902	0.0286112	0.468836	0.0623602	0.0154725	0.0383231	0.0271691
ABCA6	0.999643	0.976678	0.81563	0.999088	0.532265	0.755524	0.898945	0.998787	0.998787	0.659458	0.893302	0.859564	0.999822	0.862823	0.903739	0.99766	0.927363	0.165055	0.935368	0.274923	0.866273	0.926959	0.999569	0.931228	0.898493	0.837382	0.911838	0.961278	0.814058	0.999798	0.902739	0.962275	0.988859	0.800562	0.998771	0.980053	0.919023	0.999902	0.473501	0.878748	0.97459	0.873288	0.722338	0.712185
ABCA7	0.999643	0.961712	0.523261	0.999088	0.697232	0.941534	0.853195	0.998787	0.998787	0.934181	0.877686	0.680428	0.999822	0.558886	0.87031	0.99766	0.97939	0.534436	0.987841	0.534413	0.899324	0.849793	0.999569	0.273992	0.768753	0.928853	0.964866	0.907639	0.650025	0.999798	0.558384	0.978499	0.766546	0.838617	0.917397	0.978053	0.654983	0.999902	0.537886	0.722341	0.0970681	0.900186	0.917223	0.980494
ABCB1	0.999643	0.961712	0.29487	0.999088	0.148257	0.761524	0.988664	0.858365	0.858365	0.174465	0.561589	0.955295	0.999822	0.98276	0.847568	0.99766	0.92949	0.570983	0.440715	0.504872	0.850576	0.922232	0.999569	0.212129	0.669639	0.543128	0.841867	0.62622	0.703038	0.991649	0.530328	0.643658	0.585648	0.853909	0.639055	0.738004	0.40619	0.999902	0.320052	0.973122	0.464332	0.0273225	0.0485425	0.0211138
ABCB10	0.999643	0.961712	0.892828	0.999088	0.714921	0.888743	0.938545	0.998787	0.998787	0.788987	0.693491	0.886776	0.999822	0.946485	0.88052	0.99766	0.902677	0.489072	0.928353	0.2194	0.894338	0.948928	0.999569	0.33602	0.84969	0.952535	0.98056	0.976907	0.931196	0.999798	0.51078	0.843997	0.918148	0.790715	0.837145	0.853746	0.761099	0.999902	0.71252	0.76119	0.420539	0.660551	0.88743	0.931777
ABCB4	0.999643	0.981503	0.992928	0.999088	0.418821	0.792194	0.980247	0.998787	0.998787	0.74505	0.894741	0.753672	0.999822	0.906592	0.970987	0.99766	0.838258	0.798131	0.987627	0.917435	0.934232	0.976075	0.999569	0.906103	0.965948	0.966554	0.945226	0.931416	0.915338	0.999798	0.855984	0.955404	0.82222	0.922446	0.956908	0.751529	0.975814	0.999902	0.805185	0.739808	0.632673	0.573094	0.571257	0.681355
ABCB5	0.999643	0.968866	0.583068	0.999088	0.913274	0.375179	0.790108	0.971498	0.971498	0.477811	0.849462	0.663341	0.999822	0.715444	0.974123	0.99766	0.847775	0.431764	0.718792	0.39493	0.997337	0.999939	0.999569	0.998221	0.672156	0.595348	0.918428	0.74806	0.926984	0.999798	0.789216	0.911036	0.602897	0.782607	0.830279	0.315727	0.686491	0.999902	0.546963	0.903829	0.865403	0.141158	0.478802	0.404626
ABCB6	0.999643	0.961712	0.848505	0.999088	0.672702	0.716945	0.950362	0.998787	0.998787	0.726706	0.731993	0.841542	0.999822	0.745664	0.88052	0.997765	0.993431	0.525051	0.894758	0.499367	0.989523	0.974503	0.999569	0.933721	0.939371	0.781149	0.983626	0.974582	0.843692	0.999798	0.898248	0.898578	0.844869	0.987187	0.918342	0.963257	0.977504	0.999902	0.962312	0.818919	0.770057	0.571835	0.802248	0.707881
ABCB7	0.999643	0.961712	0.685787	0.999088	0.705155	0.737856	0.965294	0.998787	0.998787	0.636489	0.737488	0.996276	0.999822	0.712034	0.862872	0.99766	0.923114	0.491006	0.958298	0.284913	0.892842	0.841181	0.999569	0.212449	0.89033	0.978065	0.986089	0.914784	0.491175	0.999798	0.594877	0.737836	0.852956	0.931189	0.756975	0.945171	0.675641	0.999902	0.357388	0.898568	0.171926	0.264234	0.275319	0.37205
ABCB8	0.999643	0.982776	0.467326	0.999088	0.730864	0.120039	0.790108	0.998787	0.998787	0.770346	0.923844	0.463434	0.999822	0.239816	0.546106	0.99766	0.643328	0.534978	0.711577	0.440931	0.968641	0.948928	0.999569	0.930389	0.544809	0.675772	0.844304	0.714763	0.878802	0.999798	0.672233	0.778454	0.469122	0.627359	0.690148	0.510265	0.998982	0.999902	0.825369	0.855819	0.674563	0.274112	0.527982	0.255989
ABCC1	0.999643	0.998836	0.493135	0.999088	0.898411	0.607566	0.836306	0.998787	0.998787	0.784367	0.971795	0.656381	0.999822	0.573163	0.75904	0.99766	0.715363	0.905333	0.843985	0.86077	0.964385	0.996243	0.999569	0.910233	0.690382	0.981545	0.929881	0.844196	0.973953	0.999798	0.984116	0.808741	0.940711	0.657425	0.7028	0.945171	0.724622	0.999902	0.873323	0.797579	0.345013	0.57574	0.530598	0.207199
ABCC10	0.999643	0.981957	0.907493	0.999088	0.977597	0.393403	0.79466	0.998787	0.998787	0.813083	0.959128	0.515075	0.999822	0.3963	0.682179	0.99766	0.687472	0.97914	0.832136	0.969417	0.933443	0.999591	0.999569	0.907329	0.651189	0.738133	0.862603	0.801325	0.967744	0.999798	0.874997	0.874859	0.757484	0.647692	0.771205	0.637596	0.713188	0.999902	0.683553	0.85956	0.188552	0.232111	0.552291	0.211992
ABCC13	0.999643	0.993671	0.922628	0.999088	0.992638	0.859669	0.84418	0.998787	0.998787	0.960134	0.934638	0.912931	0.999822	0.820486	0.790612	0.99766	0.877955	0.687984	0.435683	0.319901	0.946755	0.95381	0.999569	0.794387	0.656102	0.742508	0.63523	0.630834	0.84307	0.999798	0.884952	0.838625	0.853921	0.590861	0.739593	0.58716	0.932109	0.999902	0.977271	0.937576	0.989349	0.946846	0.691658	0.785845
ABCC2	0.999643	0.980124	0.175264	0.999088	0.959228	0.51532	0.968554	0.958992	0.958992	0.851543	0.883618	0.521999	0.999822	0.547358	0.884789	0.99766	0.669915	0.86659	0.923842	0.794524	0.928253	0.991901	0.999569	0.871003	0.934621	0.911648	0.946826	0.987059	0.963061	0.999798	0.905183	0.96021	0.828812	0.909547	0.974352	0.705759	0.946924	0.999902	0.995855	0.816163	0.846321	0.305365	0.510506	0.782059
ABCC3	0.999643	0.991231	0.723	0.999088	0.971147	0.788085	0.836703	0.998787	0.998787	0.745046	0.817038	0.863654	0.999822	0.736866	0.960054	0.99766	0.931604	0.860476	0.985161	0.892399	0.916336	0.95792	0.999569	0.982185	0.767958	0.940944	0.953767	0.795768	0.949642	0.968144	0.962156	0.88439	0.945243	0.943672	0.793013	0.319863	0.887077	0.999902	0.999546	0.946151	0.420539	0.601204	0.935935	0.664202
ABCC4	0.999643	0.961712	0.968673	0.999088	0.867504	0.762176	0.797821	0.998787	0.998787	0.970467	0.85956	0.874136	0.999822	0.920254	0.908403	0.99766	0.973955	0.608384	0.89963	0.445341	0.874184	0.972624	0.999569	0.701431	0.824125	0.916807	0.960171	0.922973	0.957369	0.999798	0.866515	0.924701	0.905729	0.945802	0.935507	0.874372	0.971682	0.999902	0.884127	0.845872	0.546989	0.959954	0.964022	0.967355
ABCC5	0.999643	0.961712	0.168641	0.999088	0.903416	0.433229	0.937229	0.998787	0.998787	0.923208	0.940633	0.616492	0.999822	0.640971	0.974123	0.99766	0.918368	0.962412	0.936084	0.980511	0.977321	0.900337	0.999569	0.222187	0.98926	0.795841	0.929881	0.896873	0.689778	0.999798	0.581414	0.761441	0.738912	0.746386	0.735858	0.942932	0.978491	0.999902	0.75367	0.811652	0.377636	0.650126	0.587497	0.694426
ABCC6	0.999643	0.993671	0.699021	0.999088	0.964174	0.737908	0.939711	0.971498	0.971498	0.856337	0.852876	0.90283	0.999822	0.483113	0.853041	0.99766	0.633651	0.500305	0.814025	0.680453	0.797546	0.95837	0.999569	0.40617	0.693055	0.781825	0.750181	0.87028	0.923002	0.999798	0.773917	0.937674	0.803416	0.712941	0.8925	0.540545	0.884458	0.999902	0.738629	0.800351	0.201061	0.24584	0.395129	0.515108
ABCD1	0.999643	0.961712	0.232558	0.999088	0.555697	0.911599	0.869886	0.975085	0.975085	0.761602	0.880874	0.746561	0.999822	0.670944	0.862872	0.99766	0.837519	0.575277	0.908243	0.602777	0.799951	0.845387	0.999569	0.232097	0.923958	0.74684	0.989747	0.958569	0.598167	0.999798	0.454189	0.825925	0.454636	0.954659	0.885306	0.789489	0.546812	0.999902	0.104555	0.793979	0.0475721	0.376579	0.328467	0.48474
ABCD2	0.999643	0.981503	0.14021	0.999088	0.730386	0.183483	0.977773	0.998787	0.998787	0.364253	0.576074	0.797392	0.999822	0.90536	0.723095	0.997765	0.993431	0.329481	0.608746	0.279473	0.73474	0.85373	0.999569	0.0714724	0.900118	0.420405	0.922016	0.870544	0.550705	0.999798	0.201953	0.762071	0.245261	0.928319	0.82028	0.425765	0.255431	0.999902	0.0441249	0.504516	0.0764071	0.0302511	0.100459	0.0367821
ABCD3	0.999643	0.972128	0.530731	0.999088	0.682773	0.963238	0.923627	0.997681	0.997681	0.263066	0.549902	0.955295	0.999822	0.891984	0.826155	0.999988	0.970385	0.576354	0.88673	0.538985	0.825577	0.841181	0.999569	0.120491	0.935404	0.661453	0.999189	0.920651	0.508289	0.999885	0.319193	0.807923	0.386837	0.901329	0.899746	0.971339	0.248122	0.999902	0.0909058	0.780609	0.0781133	0.157657	0.40506	0.409522
ABCD4	0.999643	0.991231	0.992935	0.999088	0.872499	0.268546	0.797821	0.998787	0.998787	0.501562	0.897138	0.369288	0.999822	0.169295	0.71005	0.99766	0.643412	0.874294	0.809848	0.842284	0.977091	0.996021	0.999569	0.917397	0.702354	0.787329	0.909187	0.86137	0.937294	0.999798	0.906418	0.503667	0.829027	0.614792	0.46967	0.65003	0.830305	0.999902	0.865463	0.717393	0.671901	0.0813962	0.475224	0.181876
ABCE1	0.999643	0.964883	0.442822	0.999088	0.733722	0.935014	0.982809	0.998787	0.998787	0.660529	0.851756	0.995087	0.999822	0.91005	0.847568	0.99766	0.945258	0.511076	0.777492	0.606926	0.907656	0.871595	0.999569	0.186837	0.93619	0.682544	0.973714	0.916835	0.546953	0.999798	0.378329	0.877644	0.432315	0.799325	0.929804	0.821477	0.769619	0.999902	0.290715	0.936374	0.385726	0.316779	0.493864	0.50578
ABCF1	0.999643	0.961712	0.770248	0.999088	0.876528	0.690874	0.999808	0.998787	0.998787	0.911965	0.83454	0.817272	0.999822	0.918	0.924888	0.99766	0.733862	0.75313	0.977134	0.537159	0.936253	0.99746	0.999569	0.998221	0.795871	0.987893	0.946826	0.942691	0.829032	0.999798	0.835464	0.979848	0.92311	0.811336	0.985704	0.962172	0.684034	0.999902	0.525006	0.605526	0.293594	0.895019	0.974921	0.901074
ABCF2	0.999643	0.976285	0.983379	0.999088	0.621772	0.490342	0.790108	0.998787	0.998787	0.572115	0.885953	0.995813	0.999822	0.775752	0.77987	0.99766	0.843664	0.983475	0.869152	0.969831	0.809926	0.893816	0.999569	0.973662	0.669639	0.865482	0.944377	0.952066	0.855532	0.999798	0.939615	0.856495	0.884947	0.778195	0.837883	0.694512	0.708639	0.999902	0.565759	0.906858	0.644249	0.317051	0.235109	0.181166
ABCF3	0.999643	0.964883	0.935427	0.999088	0.956352	0.976133	0.838161	0.998787	0.998787	0.76522	0.977322	0.447047	0.999822	0.599685	0.860343	0.998252	0.993431	0.912116	0.840236	0.905742	0.97711	0.989344	0.999569	0.92414	0.669639	0.776501	0.983462	0.865634	0.892936	0.999798	0.938942	0.855842	0.862804	0.971975	0.843474	0.736409	0.921716	0.999902	0.853537	0.772803	0.448689	0.53845	0.970162	0.691694
ABCG1	0.999643	0.961712	0.490958	0.999088	0.929943	0.62491	0.983257	0.998787	0.998787	0.593289	0.855448	0.761324	0.999822	0.329807	0.611227	0.99766	0.940171	0.649848	0.670327	0.990665	0.871703	0.984494	0.999569	0.304979	0.950021	0.908648	0.962184	0.991616	0.984028	0.999798	0.914648	0.915355	0.845803	0.97065	0.909323	0.862622	0.655191	0.999902	0.862606	0.831886	0.75334	0.423777	0.466296	0.681489
ABCG2	0.999643	0.961712	0.986586	0.999088	0.910065	0.676734	0.852116	0.998787	0.998787	0.98742	0.875178	0.888265	0.999822	0.986637	0.984802	0.99766	0.972857	0.48543	0.810388	0.373657	0.915968	0.989949	0.999569	0.947306	0.720846	0.837018	0.929881	0.862362	0.888496	0.999798	0.983807	0.977328	0.854976	0.993137	0.986019	0.626958	0.940238	0.999902	0.946155	0.86793	0.690245	0.839934	0.967906	0.880965
ABHD10	0.999643	0.961712	0.350219	0.999088	0.681054	0.381315	0.995624	0.998787	0.998787	0.571643	0.649469	0.937797	0.999822	0.783598	0.837605	0.99766	0.921774	0.581571	0.821625	0.524923	0.890116	0.85373	0.999569	0.0839579	0.937301	0.526566	0.985092	0.992023	0.689778	0.999798	0.210076	0.919891	0.363618	0.926382	0.981053	0.816695	0.522625	0.999902	0.212292	0.667323	0.125287	0.505686	0.597057	0.737706
ABHD11	0.999643	0.961712	0.949289	0.999088	0.71822	0.95271	0.939711	0.997681	0.997681	0.94729	0.866739	0.447047	0.999822	0.573163	0.917922	0.99766	0.941011	0.61774	0.658952	0.744476	0.968641	0.999591	0.999569	0.999902	0.959165	0.882101	0.998233	0.996255	0.975603	0.999798	0.869661	0.975483	0.918148	0.99743	0.979507	0.97678	0.759251	0.999902	0.659383	0.945488	0.98291	0.582618	0.501742	0.541569
ABHD12	0.999643	0.989349	0.986179	0.999088	0.917552	0.570408	0.796461	0.995616	0.995616	0.9209	0.980264	0.630661	0.999822	0.594743	0.897259	0.998583	0.726344	0.841088	0.964754	0.844735	0.821227	0.851574	0.999569	0.785561	0.690382	0.738249	0.891503	0.803531	0.672009	0.999798	0.716466	0.85847	0.695422	0.655537	0.795172	0.817421	0.689171	0.999902	0.716936	0.736808	0.124696	0.97323	0.934984	0.975013
ABHD13	0.999643	0.968858	0.633509	0.999088	0.836457	0.848437	0.888716	0.998787	0.998787	0.825074	0.666695	0.663341	0.999822	0.703783	0.875135	0.99766	0.673046	0.990486	0.956498	0.980511	0.902678	0.901378	0.999569	0.460656	0.860837	0.946527	0.998128	0.953009	0.783312	0.999798	0.504773	0.94629	0.586737	0.805539	0.862296	0.900019	0.261721	0.999902	0.231732	0.569076	0.106244	0.990057	0.925964	0.955358
ABHD14A	0.999643	0.961712	0.729126	0.999088	0.458405	0.721847	0.842464	0.990589	0.990589	0.859402	0.979476	0.765679	0.999822	0.878911	0.977951	0.99766	0.726805	0.566385	0.87781	0.760743	0.960132	0.986939	0.999569	0.915337	0.669639	0.508735	0.960171	0.818107	0.960081	0.999798	0.970759	0.880505	0.566492	0.812289	0.830021	0.938395	0.88928	0.999902	0.932787	0.904905	0.815485	0.949893	0.666186	0.756055
ABHD14B	0.999643	0.961712	0.730089	0.999088	0.908282	0.596421	0.952132	0.998787	0.998787	0.785735	0.969758	0.470232	0.999822	0.558348	0.848707	0.99766	0.71937	0.991032	0.682452	0.93115	0.99556	0.947688	0.999569	0.947971	0.784895	0.738133	0.983626	0.862362	0.773149	0.991649	0.946529	0.898578	0.707337	0.975076	0.841908	0.816807	0.572772	0.999902	0.989483	0.688522	0.399408	0.241288	0.767154	0.411799
ABHD15	0.999643	0.99697	0.456416	0.999088	0.682778	0.33279	0.790108	0.998787	0.998787	0.269325	0.779042	0.737779	0.999822	0.628897	0.791298	0.99766	0.929769	0.64459	0.43322	0.808843	0.924869	0.906863	0.999569	0.488332	0.544809	0.457065	0.83435	0.607591	0.66502	0.980973	0.509458	0.51779	0.395193	0.666597	0.465751	0.457435	0.609937	0.999902	0.616765	0.864907	0.862829	0.100804	0.29217	0.146588
ABHD16A	0.999643	0.997761	0.456411	0.999088	0.679013	0.756369	0.932715	0.978064	0.978064	0.949536	0.936753	0.984429	0.999822	0.854072	0.895416	0.99766	0.824702	0.962513	0.998672	0.857428	0.907837	0.99537	0.999569	0.513091	0.768753	0.764394	0.899702	0.838204	0.831752	0.999798	0.990809	0.688417	0.788337	0.631352	0.637079	0.850475	0.956077	0.999902	0.611858	0.89984	0.645437	0.489431	0.107712	0.208973
ABHD17A	0.999643	0.997761	0.954571	0.999088	0.963069	0.926182	0.995511	0.998787	0.998787	0.996335	0.904033	0.603187	0.999822	0.839183	0.996269	0.99766	0.961238	0.952585	0.87986	0.89212	0.937507	0.85373	0.999569	0.953216	0.969461	0.920861	0.973714	0.996146	0.688127	0.999798	0.928015	0.979848	0.884871	0.89503	0.948813	0.86879	0.952834	0.999902	0.545902	0.870572	0.745386	0.930925	0.97375	0.942862
ABHD17B	0.999643	0.961712	0.273134	0.999088	0.549657	0.369599	0.856046	0.937931	0.937931	0.196206	0.362444	0.874165	0.999822	0.786688	0.875345	0.99766	0.763675	0.401019	0.462841	0.214581	0.700433	0.895691	0.999569	0.368423	0.969461	0.59807	0.929881	0.862362	0.893266	0.999798	0.314711	0.952169	0.406517	0.826469	0.938276	0.718935	0.28693	0.999902	0.171361	0.656475	0.115673	0.327297	0.672567	0.682594
ABHD17C	0.999643	0.961712	0.740757	0.999088	0.768276	0.536556	0.815509	0.998787	0.998787	0.457571	0.691947	0.780435	0.999822	0.546039	0.925346	0.99766	0.83883	0.759345	0.848314	0.867718	0.809926	0.985075	0.999569	0.533038	0.669639	0.724345	0.907055	0.910766	0.986277	0.999798	0.540404	0.828304	0.682265	0.75294	0.803703	0.767348	0.627555	0.999902	0.96926	0.86958	0.381598	0.822173	0.967906	0.84226
ABHD18	0.999643	0.961712	0.437361	0.999088	0.115423	0.932617	0.883442	0.998787	0.998787	0.508357	0.664939	0.884881	0.999822	0.967011	0.921644	0.99766	0.96042	0.500417	0.964754	0.466208	0.762096	0.83309	0.999569	0.608659	0.963167	0.972746	0.974223	0.992167	0.580128	0.999798	0.579433	0.888788	0.810578	0.930484	0.904523	0.97354	0.547493	0.999902	0.329351	0.613432	0.117115	0.767511	0.460052	0.597131
ABHD2	0.999643	0.961712	0.138426	0.999088	0.821129	0.499949	0.909918	0.998787	0.998787	0.952418	0.837706	0.992522	0.999822	0.792915	0.978492	0.99766	0.96042	0.575277	0.823835	0.538985	0.949711	0.945405	0.999569	0.531682	0.982857	0.834031	0.87841	0.937881	0.828456	0.999798	0.713084	0.897399	0.670292	0.858616	0.904	0.828392	0.665061	0.999902	0.394848	0.670403	0.14993	0.332645	0.397877	0.610815
ABHD3	0.999643	0.961712	0.790872	0.999483	0.84127	0.95301	0.945502	0.998787	0.998787	0.973706	0.746214	0.654741	0.999822	0.456432	0.727424	0.99766	0.472329	0.997398	0.974384	0.971798	0.866273	0.981245	0.999569	0.90012	0.669476	0.876757	0.965525	0.907661	0.928191	0.999798	0.908404	0.807179	0.872766	0.909547	0.821192	0.972335	0.3982	0.999902	0.472602	0.67329	0.16405	0.395881	0.541532	0.410594
ABHD4	0.999643	0.961712	0.255671	0.999088	0.664136	0.153555	0.898945	0.998787	0.998787	0.925857	0.8367	0.892949	0.999822	0.621036	0.729638	0.99766	0.972656	0.667217	0.932669	0.588206	0.979728	0.938873	0.999569	0.413727	0.933253	0.993647	0.929881	0.942691	0.901936	0.999798	0.735992	0.740253	0.84462	0.711479	0.749948	0.945708	0.804446	0.999902	0.588496	0.66089	0.26698	0.250813	0.218147	0.504683
ABHD5	0.999643	0.981503	0.492119	0.999088	0.858532	0.130333	0.82696	0.998787	0.998787	0.975967	0.980874	0.396758	0.999822	0.135622	0.525487	0.99766	0.597541	0.804076	0.725196	0.865533	0.93923	0.944869	0.999569	0.18194	0.693055	0.597256	0.929881	0.747005	0.797492	0.968144	0.596545	0.436461	0.648936	0.615225	0.332108	0.730225	0.708196	0.999902	0.783129	0.904162	0.999105	0.0498473	0.225368	0.126481
ABHD6	0.999643	0.982599	0.49614	0.999088	0.238146	0.877698	0.946922	0.950077	0.950077	0.88928	0.866489	0.920888	0.999822	0.942735	0.919505	0.99766	0.953361	0.938656	0.943765	0.517089	0.757788	0.909407	0.999569	0.916571	0.950021	0.931236	0.929881	0.99873	0.868478	0.999798	0.961116	0.81268	0.842974	0.741631	0.833193	0.953795	0.967656	0.999902	0.655713	0.614294	0.691228	0.670671	0.403471	0.444027
ABHD8	0.999643	0.961712	0.969306	0.999088	0.857849	0.989988	0.911245	0.998787	0.998787	0.986307	0.980508	0.763758	0.999822	0.828889	0.988067	0.99766	0.805364	0.941297	0.735424	0.990578	0.973653	0.886021	0.999569	0.985749	0.953949	0.879525	0.930923	0.916532	0.755621	0.999798	0.928015	0.948228	0.989362	0.909547	0.92864	0.701719	0.991503	0.999902	0.793697	0.919785	0.431613	0.947277	0.787882	0.851076
ABI1	0.999643	0.968858	0.448075	0.999088	0.623504	0.0465253	0.790108	0.990589	0.990589	0.577091	0.769241	0.447047	0.999822	0.169295	0.58552	0.99766	0.949772	0.817493	0.517917	0.612714	0.794177	0.993071	0.999569	0.688702	0.513247	0.716932	0.63523	0.603044	0.992296	0.968144	0.697334	0.346312	0.802628	0.262261	0.222431	0.456068	0.875054	0.999902	0.859779	0.797737	0.844167	0.0223535	0.132094	0.0628894
ABI2	0.999643	0.961712	0.381582	0.999088	0.208836	0.161331	0.969913	0.931577	0.931577	0.109001	0.51011	0.565402	0.999822	0.745664	0.737593	0.99766	0.761163	0.484799	0.369993	0.11157	0.468408	0.898448	0.999569	0.293369	0.710223	0.739593	0.867604	0.764223	0.740842	0.999798	0.464113	0.691038	0.592033	0.759003	0.687628	0.729473	0.160863	0.999902	0.0407525	0.6016	0.124346	0.00729731	0.0209103	0.00210075
ABI3	0.999643	0.999556	0.615285	0.999088	0.952624	0.463923	0.790108	0.998787	0.998787	0.95759	0.988343	0.663341	0.999822	0.783598	0.972067	0.99766	0.803016	0.583697	0.848574	0.564606	0.825577	0.927846	0.999569	0.59653	0.675229	0.964966	0.804532	0.795768	0.886032	0.999798	0.803087	0.958435	0.897661	0.490567	0.848726	0.970636	0.779358	0.999902	0.468955	0.748227	0.278708	0.759337	0.981569	0.807342
ABITRAM	0.999643	0.961712	0.776388	0.999088	0.0545924	0.584093	0.790108	0.997681	0.997681	0.156587	0.677125	0.854294	0.999822	0.935476	0.71005	0.99766	0.890285	0.711878	0.748443	0.598355	0.844292	0.997817	0.999569	0.606842	0.527495	0.928392	0.817898	0.618864	0.995094	0.968144	0.735992	0.528849	0.972393	0.48041	0.384515	0.350088	0.622834	0.999902	0.428267	0.875637	0.721015	0.233606	0.254239	0.092447
ABL1	0.999643	0.993671	0.807557	0.999088	0.91105	0.360284	0.798815	0.998787	0.998787	0.832837	0.971795	0.621609	0.999822	0.446346	0.698748	0.99766	0.966197	0.990037	0.949832	0.972767	0.962984	0.97995	0.999569	0.912871	0.635095	0.820803	0.949833	0.792068	0.961097	0.999798	0.814966	0.882255	0.925585	0.799325	0.821192	0.833987	0.960608	0.999902	0.944596	0.911163	0.381598	0.189643	0.516426	0.192515
ABL2	0.999643	0.984451	0.871603	0.999088	0.992638	0.572448	0.798815	0.998787	0.998787	0.95759	0.85613	0.862357	0.999822	0.967292	0.836377	0.998252	0.971445	0.555099	0.993564	0.47648	0.96942	0.99379	0.999569	0.819617	0.720846	0.791956	0.960171	0.86137	0.868248	0.999798	0.879473	0.914906	0.843269	0.950957	0.879046	0.718935	0.882893	0.999902	0.918996	0.760784	0.504706	0.31478	0.31926	0.170762
ABLIM1	0.999643	0.961712	0.698794	0.999088	0.841431	0.564166	0.811415	0.990108	0.990108	0.391572	0.951627	0.911641	0.999822	0.806498	0.718102	0.99766	0.857141	0.757419	0.52559	0.838911	0.881729	0.968112	0.999569	0.422201	0.714003	0.457969	0.998896	0.89173	0.797492	0.999798	0.68638	0.858002	0.449145	0.993137	0.841908	0.503415	0.997511	0.999902	0.555378	0.96955	0.95962	0.112387	0.384623	0.112713
ABLIM2	0.999643	0.961712	0.816031	0.999088	0.977733	0.614207	0.790108	0.998787	0.998787	0.968625	0.824057	0.990439	0.999822	0.850116	0.956044	0.99766	0.605239	0.833689	0.936084	0.990022	0.971311	0.986326	0.999569	0.9112	0.807327	0.840344	0.887096	0.878143	0.986277	0.999798	0.919485	0.85847	0.886535	0.89909	0.860654	0.958686	0.933252	0.999902	0.978352	0.901311	0.569224	0.664547	0.501495	0.451304
ABLIM3	0.999643	0.961712	0.57006	0.999088	0.822416	0.879296	0.999808	0.998787	0.998787	0.928744	0.942292	0.978952	0.999822	0.954659	0.76104	0.99766	0.892083	0.963051	0.93643	0.947445	0.935017	0.989344	0.999569	0.851441	0.866502	0.854853	0.983626	0.931416	0.875547	0.999798	0.987723	0.861309	0.860114	0.880094	0.795131	0.768391	0.711132	0.999902	0.995508	0.994929	0.540292	0.819476	0.885235	0.79238
ABO	0.999643	0.961712	0.430196	0.999088	0.971711	0.487887	0.932918	0.998787	0.998787	0.950484	0.852996	0.814065	0.999822	0.482772	0.847568	0.99766	0.814925	0.963681	0.960926	0.975133	0.991801	0.878365	0.999569	0.695437	0.857222	0.508735	0.983626	0.931911	0.67234	0.999798	0.398505	0.880281	0.502531	0.974103	0.928216	0.684814	0.61519	0.999902	0.808569	0.735036	0.741659	0.00323193	0.112568	0.105514
ABR	0.999643	0.968997	0.344074	0.999088	0.96563	0.925223	0.897089	0.998787	0.998787	0.987097	0.904388	0.898677	0.999822	0.935852	0.931635	0.99766	0.926957	0.787204	0.937057	0.788582	0.915131	0.953406	0.999569	0.549351	0.714326	0.868088	0.942928	0.916712	0.926984	0.999798	0.760828	0.995864	0.784881	0.874428	0.957	0.935282	0.736548	0.999902	0.493162	0.954455	0.19087	0.956589	0.950362	0.727947
ABRACL	0.999643	0.962398	0.602608	0.999088	0.936485	0.885404	0.851791	0.998787	0.998787	0.971802	0.8342	0.758652	0.999822	0.954659	0.826108	0.99766	0.980735	0.937084	0.951499	0.847735	0.945053	0.905812	0.999569	0.924419	0.851236	0.974813	0.999105	0.99751	0.839503	0.999798	0.935861	0.956106	0.95481	0.932606	0.941798	0.933424	0.861686	0.999902	0.564165	0.905231	0.325165	0.964635	0.924608	0.712296
ABRAXAS1	0.999643	0.961712	0.698108	0.999088	0.944191	0.828763	0.815509	0.998787	0.998787	0.800435	0.752313	0.819581	0.999822	0.835692	0.953667	0.99766	0.941011	0.580865	0.903028	0.531047	0.899324	0.936639	0.999569	0.340742	0.734124	0.951672	0.961983	0.920651	0.80622	0.999798	0.763335	0.99966	0.802628	0.886971	0.95307	0.909659	0.73892	0.999902	0.375209	0.917989	0.3092	0.540521	0.681222	0.771422
ABRAXAS2	0.999643	0.976678	0.861859	0.999088	0.74652	0.732177	0.98101	0.998787	0.998787	0.681928	0.910668	0.82594	0.999822	0.512092	0.726492	0.99766	0.753229	0.709029	0.998672	0.336248	0.825577	0.891751	0.999569	0.539264	0.982857	0.864713	0.915812	0.920651	0.857193	0.999798	0.774381	0.916581	0.99147	0.99105	0.924499	0.991859	0.940238	0.999902	0.485514	0.710994	0.820707	0.649949	0.529375	0.4295
ABT1	0.999643	0.98639	0.429235	0.999088	0.887377	0.647676	0.916318	0.998787	0.998787	0.9543	0.848155	0.835699	0.999822	0.861221	0.951686	0.99766	0.993624	0.851042	0.994412	0.857259	0.968641	0.999591	0.999569	0.802114	0.858266	0.751603	0.929881	0.977042	0.97313	0.999798	0.694574	0.996301	0.592033	0.891974	0.989224	0.922846	0.874971	0.999902	0.811243	0.857782	0.771378	0.906356	0.726324	0.584217
ABTB1	0.999643	0.961712	0.531255	0.999088	0.871782	0.830786	0.956841	0.998787	0.998787	0.989293	0.995824	0.82594	0.999822	0.616131	0.892557	0.999988	0.978876	0.875791	0.883168	0.990022	0.936253	0.854744	0.999569	0.178419	0.936142	0.59807	0.982437	0.99873	0.599488	0.999798	0.4131	0.909228	0.512735	0.91409	0.951063	0.984355	0.742996	0.999902	0.549259	0.976806	0.258609	0.885727	0.549591	0.758599
ABTB2	0.999643	0.961712	0.0521357	0.999088	0.945851	0.56912	0.898945	0.978064	0.978064	0.583637	0.656342	0.914091	0.999822	0.660418	0.924888	0.99766	0.995034	0.637863	0.80997	0.188418	0.975854	0.83309	0.999569	0.41563	0.867963	0.600642	0.999105	0.998063	0.5017	0.999798	0.455096	0.856495	0.351187	0.931775	0.879046	0.970633	0.484116	0.999902	0.399793	0.870576	0.300512	0.0681934	0.265879	0.321313
ACAA1	0.999643	0.961712	0.309124	0.999088	0.536668	0.447511	0.817825	0.875195	0.875195	0.498357	0.725515	0.882568	0.999822	0.976041	0.846059	0.99766	0.747959	0.13471	0.378282	0.157069	0.54859	0.898448	0.999569	0.0818726	0.853147	0.508735	0.930923	0.918509	0.785176	0.999798	0.223551	0.68937	0.410319	0.692911	0.655796	0.583704	0.252709	0.999902	0.0972917	0.645678	0.0424033	0.35753	0.1314	0.200388
ACAA2	0.999643	0.961712	0.930246	0.999088	0.962593	0.867521	0.958174	0.998787	0.998787	0.998797	0.811614	0.9803	0.999822	0.965029	0.73083	0.99766	0.838258	0.799297	0.672805	0.697969	0.919599	0.927711	0.999569	0.850554	0.969114	0.998688	0.929881	0.925071	0.977095	0.999798	0.840129	0.874469	0.972392	0.6617	0.817236	0.729473	0.42433	0.999902	0.36559	0.804669	0.326436	0.459551	0.729134	0.700615
ACACA	0.999643	0.993671	0.899995	0.999088	0.968663	0.478621	0.806546	0.998787	0.998787	0.731583	0.963376	0.96643	0.999822	0.745664	0.847568	0.99766	0.871488	0.943327	0.977448	0.888106	0.978702	0.99649	0.999569	0.726291	0.685802	0.934876	0.949681	0.858763	0.862226	0.979985	0.90262	0.829569	0.9561	0.878031	0.749948	0.87196	0.98307	0.999902	0.78356	0.998344	0.589097	0.304176	0.338	0.0863662
ACACB	0.999643	0.978596	0.864623	0.999088	0.317896	0.327226	0.79466	0.998787	0.998787	0.589641	0.946833	0.664243	0.999822	0.722305	0.851407	0.99766	0.644224	0.558815	0.637907	0.602833	0.91809	0.985075	0.999569	0.689455	0.670645	0.709857	0.968937	0.876347	0.922681	0.999798	0.788721	0.737106	0.684736	0.726327	0.672746	0.87678	0.930125	0.999902	0.737478	0.989304	0.587477	0.284486	0.246915	0.0832821
ACAD10	0.999643	0.993671	0.972094	0.999088	0.751496	0.484106	0.790108	0.998787	0.998787	0.763176	0.960412	0.645514	0.999822	0.522667	0.748901	0.99766	0.80041	0.645491	0.769341	0.573347	0.999058	0.989487	0.999569	0.719096	0.544809	0.784522	0.829167	0.7822	0.9992	0.999798	0.987471	0.799428	0.767421	0.614792	0.718452	0.656493	0.880774	0.999902	0.924589	0.932706	0.368277	0.457687	0.557495	0.276963
ACAD11	0.999643	0.961712	0.145905	0.999088	0.101504	0.0176408	0.790108	0.998787	0.998787	0.195642	0.519217	0.991506	0.999822	0.807896	0.930161	0.99766	0.941011	0.130115	0.350714	0.356311	0.73474	0.83309	0.999569	0.189818	0.696281	0.47511	0.717443	0.754569	0.498427	0.999798	0.16825	0.7641	0.261551	0.483681	0.682298	0.0879495	0.584469	0.999902	0.285065	0.492912	0.328685	0.00395769	0.0511528	0.0115335
ACAD8	0.999643	0.998836	0.99178	0.999088	0.924171	0.442114	0.790108	0.998787	0.998787	0.655138	0.944345	0.946661	0.999822	0.828889	0.849685	0.99766	0.993431	0.723725	0.553164	0.869497	0.96942	0.947687	0.999569	0.94457	0.848191	0.822639	0.983626	0.983339	0.925913	0.999798	0.780901	0.861309	0.682322	0.941869	0.87016	0.481194	0.769619	0.999902	0.812313	0.969368	0.938262	0.246436	0.770546	0.644707
ACAD9	0.999643	0.961712	0.974659	0.999088	0.931636	0.657248	0.947902	0.998787	0.998787	0.938806	0.971795	0.494657	0.999822	0.382341	0.679609	0.99766	0.577621	0.839318	0.748286	0.924547	0.981414	0.991713	0.999569	0.728762	0.669639	0.569117	0.99306	0.804873	0.821167	0.976282	0.844501	0.856936	0.717972	0.972061	0.790176	0.778597	0.892069	0.999902	0.885514	0.753771	0.74225	0.105686	0.60307	0.378625
ACADM	0.999643	0.961712	0.773783	0.999088	0.918783	0.576906	0.790108	0.998787	0.998787	0.996352	0.971795	0.927241	0.999822	0.937479	0.96455	0.99766	0.908014	0.714314	0.985161	0.68174	0.938969	0.85373	0.999569	0.362604	0.774255	0.979698	0.966273	0.972241	0.651538	0.999798	0.764002	0.898578	0.940984	0.89503	0.933544	0.607856	0.857431	0.999902	0.583206	0.991308	0.25732	0.938537	0.889174	0.899843
ACADS	0.999643	0.997761	0.753467	0.999088	0.962369	0.952975	0.939257	0.998787	0.998787	0.975952	0.986908	0.971516	0.999822	0.987835	0.840548	0.99766	0.977198	0.770063	0.996079	0.890795	0.855585	0.953487	0.999569	0.947872	0.862306	0.978793	0.983736	0.986785	0.831623	0.999798	0.891104	0.910653	0.927631	0.879363	0.885499	0.80437	0.745363	0.999902	0.536239	0.904794	0.446153	0.753564	0.624255	0.543752
ACADSB	0.999643	0.961712	0.124209	0.999088	0.0430423	0.226806	0.926409	0.998787	0.998787	0.133236	0.566413	0.661253	0.999822	0.956372	0.751967	0.99766	0.981694	0.229811	0.63227	0.339995	0.790336	0.83309	0.999569	0.144159	0.852754	0.783724	0.90869	0.764223	0.502782	0.999798	0.241986	0.756891	0.391098	0.873347	0.789798	0.793775	0.36569	0.999902	0.0538098	0.501367	0.1054	0.00653953	0.00884939	0.0038663
ACADVL	0.999643	0.968997	0.964418	0.999088	0.305304	0.944966	0.796461	0.998787	0.998787	0.634827	0.864708	0.719649	0.999822	0.929864	0.922564	0.99766	0.865113	0.955878	0.935368	0.993231	0.968575	0.989949	0.999569	0.946047	0.908494	0.791093	0.894666	0.976907	0.985523	0.999798	0.874281	0.922975	0.843051	0.895818	0.928216	0.916175	0.984468	0.999902	0.784896	0.974837	0.702885	0.559407	0.635825	0.605256
ACAP1	0.999643	0.997761	0.633486	0.999088	0.647223	0.813142	0.94006	0.970044	0.970044	0.538669	0.681276	0.941872	0.999822	0.774568	0.845531	0.99766	0.917882	0.704243	0.986691	0.417198	0.592731	0.845387	0.999569	0.183807	0.985558	0.889917	0.983626	0.970153	0.600481	0.999798	0.549284	0.874859	0.790093	0.99743	0.887503	0.851188	0.33742	0.999902	0.045287	0.760784	0.132628	0.812591	0.733487	0.740709
ACAP2	0.999643	0.961712	0.630655	0.999088	0.887377	0.363399	0.918021	0.998787	0.998787	0.875252	0.897709	0.511925	0.999822	0.326358	0.851749	0.99766	0.4336	0.758012	0.844691	0.795186	0.897173	0.94921	0.999569	0.903814	0.948933	0.85881	0.960813	0.993317	0.922681	0.999798	0.910524	0.910653	0.993963	0.764701	0.849119	0.991859	0.461545	0.999902	0.558789	0.647041	0.543803	0.49801	0.835768	0.761524
ACAP3	0.999643	0.999556	0.558131	0.999088	0.772455	0.950226	0.844334	0.998787	0.998787	0.897551	0.762978	0.814065	0.999822	0.759088	0.779969	0.99766	0.821907	0.768092	0.92538	0.540891	0.856097	0.85373	0.999569	0.627277	0.720846	0.998494	0.989079	0.96193	0.825095	0.999798	0.822786	0.99524	0.937862	0.99399	0.990093	0.666482	0.399225	0.999902	0.170628	0.731469	0.0708378	0.942149	0.882516	0.96908
ACAT1	0.999643	0.998836	0.942207	0.999088	0.534031	0.380629	0.790108	0.998787	0.998787	0.859711	0.952449	0.947729	0.999822	0.949194	0.990851	0.99766	0.887272	0.911735	0.750379	0.892965	0.821227	0.999125	0.999569	0.610111	0.669639	0.86518	0.747495	0.764223	0.970726	0.999798	0.934486	0.738299	0.882474	0.350748	0.591608	0.512333	0.944291	0.999902	0.799749	0.704732	0.901683	0.86478	0.642754	0.416371
ACAT2	0.999643	0.961712	0.723258	0.999088	0.335755	0.988059	0.853195	0.998787	0.998787	0.728201	0.944345	0.707181	0.999822	0.973796	0.847555	0.99766	0.892083	0.916066	0.993853	0.962782	0.888439	0.984299	0.999569	0.745506	0.788078	0.882926	0.994949	0.972748	0.922681	0.999798	0.871887	0.967093	0.845803	0.984716	0.970701	0.677025	0.824008	0.999902	0.92212	0.939356	0.685554	0.832954	0.747246	0.368892
ACBD3	0.999643	0.981957	0.758265	0.999088	0.509291	0.299047	0.900389	0.998875	0.998875	0.90555	0.830265	0.822439	0.999822	0.802819	0.963255	0.99766	0.978986	0.643876	0.854595	0.540563	0.949711	0.964137	0.999569	0.762321	0.912469	0.978345	0.850253	0.947045	0.701606	0.999798	0.942833	0.910653	0.995262	0.403575	0.775914	0.786496	0.949673	0.999902	0.962551	0.932706	0.90516	0.805145	0.70073	0.685003
ACBD4	0.999643	0.981503	0.48543	0.999088	0.858532	0.257158	0.793508	0.998787	0.998787	0.93713	0.988248	0.485811	0.999822	0.529371	0.806086	0.99766	0.552563	0.869944	0.689154	0.666191	0.968641	0.989487	0.999569	0.984031	0.669639	0.886722	0.809264	0.73876	0.986468	0.98181	0.999714	0.749976	0.838049	0.578026	0.622383	0.720747	0.686911	0.999902	0.997149	0.931988	0.467283	0.272153	0.29002	0.173683
ACBD5	0.999643	0.961712	0.816441	0.999088	0.739292	0.940498	0.926409	0.998787	0.998787	0.60892	0.6847	0.879002	0.999822	0.973796	0.944371	0.99766	0.861086	0.818991	0.716695	0.873177	0.906664	0.83309	0.999569	0.620171	0.931996	0.838157	0.929881	0.86137	0.502782	0.999798	0.600278	0.911685	0.736818	0.975076	0.929184	0.836182	0.384625	0.999902	0.470176	0.966456	0.18487	0.535568	0.667385	0.71471
ACBD6	0.999643	0.961712	0.551992	0.999088	0.801796	0.915588	0.796757	0.998787	0.998787	0.859505	0.922816	0.925553	0.999822	0.86833	0.89497	0.99766	0.963403	0.780019	0.938196	0.583723	0.761557	0.859725	0.999569	0.197552	0.843692	0.942649	0.938271	0.904575	0.550705	0.999798	0.537916	0.736595	0.867659	0.925282	0.76952	0.917231	0.942292	0.999902	0.857643	0.777703	0.625933	0.244722	0.226685	0.250506
ACCS	0.999643	0.968866	0.844137	0.999088	0.474382	0.332491	0.793076	0.998787	0.998787	0.603564	0.986983	0.842282	0.999822	0.582355	0.636338	0.997765	0.927363	0.815427	0.827233	0.635022	0.9805	0.926959	0.999569	0.950871	0.681159	0.948742	0.809264	0.876347	0.880621	0.999798	0.933508	0.842754	0.936546	0.614792	0.773877	0.656418	0.805554	0.999902	0.72817	0.994929	0.4851	0.174488	0.177332	0.043878
ACD	0.999643	0.997761	0.763539	0.999088	0.653239	0.906201	0.980549	0.787331	0.787331	0.584841	0.704909	0.955789	0.999822	0.72036	0.636338	0.999988	0.897042	0.952828	0.998551	0.52904	0.744964	0.83309	0.999569	0.362409	0.964136	0.942929	0.983462	0.917292	0.603191	0.999798	0.584144	0.759904	0.96139	0.917817	0.74297	0.850844	0.457758	0.999902	0.165161	0.918627	0.211815	0.631086	0.396111	0.463957
ACE	0.999643	0.977789	0.903561	0.999088	0.924171	0.804074	0.806546	0.998787	0.998787	0.966276	0.997412	0.901598	0.999822	0.991345	0.95708	0.99766	0.4336	0.912874	0.852315	0.8958	0.989554	0.997911	0.999569	0.751513	0.597795	0.959814	0.789677	0.746567	0.954737	0.999798	0.792071	0.670016	0.894924	0.550322	0.566693	0.872595	0.911901	0.999902	0.985828	0.72182	0.382481	0.838471	0.610135	0.63223
ACER2	0.999643	0.961712	0.38763	0.999088	0.705993	0.288976	0.79466	0.998787	0.998787	0.5223	0.632809	0.971474	0.999822	0.634828	0.833336	0.99766	0.938623	0.870368	0.774264	0.425298	0.816981	0.999591	0.999569	0.85879	0.865512	0.959725	0.953842	0.871496	0.875411	0.988026	0.8778	0.514196	0.985505	0.519305	0.437759	0.624245	0.76817	0.999902	0.264193	0.558915	0.506572	0.562924	0.581405	0.598944
ACER3	0.999643	0.962398	0.226744	0.999088	0.325435	0.50188	0.876686	0.976381	0.976381	0.720751	0.686633	0.895677	0.999822	0.986298	0.954592	0.99766	0.690697	0.150296	0.317092	0.26742	0.687272	0.981204	0.999569	0.786073	0.983951	0.706493	0.841867	0.980081	0.91727	0.999798	0.842141	0.878632	0.738519	0.69701	0.832492	0.857176	0.614777	0.999902	0.416955	0.780609	0.354527	0.178705	0.357077	0.312679
ACHE	NA	NA	NA	NA	NA	NA	NA	NA	NA	NA	NA	NA	NA	NA	NA	NA	NA	NA	NA	NA	NA	NA	NA	NA	NA	NA	NA	NA	NA	NA	NA	NA	NA	NA	NA	NA	NA	NA	NA	NA	NA	NA	NA	NA
ACIN1	0.999643	0.961712	0.481616	0.999088	0.700459	0.79889	0.988995	0.998787	0.998787	0.89196	0.650059	0.917028	0.999822	0.982129	0.930512	0.99766	0.857475	0.506794	0.947436	0.355626	0.90721	0.926959	0.999569	0.528317	0.956236	0.738249	0.929881	0.935361	0.9815	0.999798	0.436916	0.873967	0.634694	0.770894	0.862296	0.944207	0.49748	0.999902	0.427008	0.610408	0.15447	0.927579	0.880889	0.937406
ACKR1	0.999643	0.961712	0.92702	0.999088	0.855684	0.822811	0.932918	0.894939	0.894939	0.837476	0.984266	0.886535	0.999822	0.88261	0.729461	0.99766	0.870517	0.405906	0.689154	0.209138	0.912779	0.993396	0.999569	0.947306	0.947523	0.796895	0.929881	0.876391	0.836016	0.999798	0.975566	0.959295	0.829854	0.973981	0.899746	0.820038	0.622675	0.999902	0.494319	0.558915	0.539161	0.00280469	0.0486791	0.0388077
ACKR3	0.999643	0.961712	0.314595	0.999088	0.654268	0.819346	0.95407	0.998787	0.998787	0.996498	0.966035	0.594164	0.999822	0.719565	0.919505	0.99766	0.763675	0.717566	0.477389	0.967719	0.99725	0.997817	0.999569	0.480323	0.864335	0.490286	0.973771	0.916835	0.876313	0.999798	0.626431	0.922975	0.398111	0.953219	0.890252	0.593751	0.824912	0.999902	0.776435	0.961258	0.931812	0.910617	0.689652	0.734332
ACLY	0.999643	0.961712	0.737929	0.999088	0.790518	0.931929	0.796461	0.998787	0.998787	0.969516	0.884603	0.905286	0.999822	0.989763	0.878391	0.99766	0.991306	0.831173	0.994526	0.619701	0.936661	0.99746	0.999569	0.968422	0.761538	0.891837	0.972167	0.901457	0.930067	0.999798	0.974274	0.976191	0.901021	0.948666	0.953282	0.869161	0.753893	0.999902	0.66985	0.712028	0.211815	0.906631	0.879703	0.966131
ACO1	0.999643	0.9897	0.998163	0.999088	0.458465	0.594012	0.902246	0.990589	0.990589	0.904207	0.953204	0.791212	0.999822	0.914936	0.627506	0.99766	0.889847	0.865022	0.937057	0.86912	0.96942	0.999591	0.999569	0.819617	0.785064	0.780786	0.983626	0.95718	0.832271	0.999798	0.92256	0.960034	0.810372	0.894798	0.996165	0.792543	0.690456	0.999902	0.923221	0.994187	0.321843	0.399196	0.228814	0.12422
ACO2	0.999643	0.961712	0.886445	0.999088	0.948252	0.869795	0.853316	0.998787	0.998787	0.980203	0.935199	0.576981	0.999822	0.641356	0.884789	0.998252	0.860822	0.990742	0.881534	0.988815	0.946755	0.987606	0.999569	0.642436	0.782615	0.880346	0.983462	0.950289	0.985523	0.999798	0.841196	0.965929	0.879234	0.987845	0.999802	0.981762	0.672875	0.999902	0.831201	0.838947	0.206354	0.95422	0.818798	0.877771
ACOT11	0.999643	0.962398	0.915335	0.999088	0.302424	0.490469	0.853195	0.998787	0.998787	0.865599	0.888747	0.720144	0.999822	0.694919	0.941881	0.99766	0.742242	0.865356	0.909909	0.917901	0.986467	0.933859	0.999569	0.738675	0.544809	0.682544	0.955702	0.920651	0.990846	0.999798	0.810398	0.861665	0.642338	0.89909	0.877964	0.939871	0.796858	0.999902	0.894354	0.99762	0.918602	0.880905	0.561551	0.506477
ACOT13	0.999643	0.961712	0.749206	0.999088	0.926399	0.996978	0.853195	0.998787	0.998787	0.841822	0.934748	0.735942	0.999822	0.843914	0.861115	0.99766	0.970206	0.81422	0.936084	0.931585	0.991801	0.937813	0.999569	0.988211	0.784895	0.967457	0.991077	0.95718	0.853433	0.999798	0.956942	0.97242	0.989362	0.92316	0.946618	0.57081	0.966863	0.999902	0.959723	0.946216	0.362153	0.845651	0.876462	0.623378
ACOT2	0.999643	0.961712	0.930179	0.999088	0.680273	0.314822	0.793076	0.998787	0.998787	0.939212	0.993366	0.480267	0.999822	0.46106	0.803271	0.99766	0.795915	0.931779	0.752899	0.64101	0.88706	0.92329	0.999569	0.957067	0.857248	0.744471	0.983626	0.922792	0.86974	0.999798	0.920284	0.776174	0.725115	0.982381	0.778927	0.846969	0.929504	0.999902	0.928853	0.882794	0.605521	0.87752	0.704625	0.621332
ACOT4	0.999643	0.998836	0.344919	0.999088	0.991547	0.0462809	0.892724	0.998787	0.998787	0.985669	0.953021	0.874136	0.999822	0.759088	0.823618	0.99766	0.98839	0.92195	0.587588	0.99622	0.955616	0.984622	0.999569	0.531535	0.839507	0.882926	0.989079	0.997795	0.999564	0.999798	0.528974	0.7641	0.606493	0.867695	0.80458	0.88913	0.986393	0.999902	0.909566	0.909285	0.56912	0.158285	0.475805	0.391736
ACOT7	NA	0.961712	0.837963	0.999088	0.977848	0.185279	0.79466	0.925078	0.925078	0.80724	0.752313	0.673155	0.999822	0.952547	0.974123	0.99766	0.968687	0.677933	0.919414	0.514448	0.916336	0.986326	0.999569	0.886521	0.656102	0.897682	0.80939	0.771157	0.951857	0.999798	0.901978	0.891044	0.9711	0.678901	0.778927	0.738004	0.945205	0.999902	0.916285	0.763086	0.603802	0.489431	0.444398	0.558027
ACOT8	0.999643	0.961712	0.883855	0.999088	0.975418	0.682153	0.84161	0.998787	0.998787	0.947918	0.870283	0.813163	0.999822	0.79542	0.993269	0.99766	0.970385	0.857054	0.836523	0.627889	0.973252	0.997829	0.999569	0.836198	0.817057	0.927394	0.984454	0.972241	0.954093	0.999798	0.918697	0.874859	0.83888	0.943157	0.91951	0.655824	0.999037	0.999902	0.982596	0.98042	0.753486	0.947305	0.522052	0.648642
ACOT9	0.999643	0.961712	0.540266	0.999088	0.239736	0.734283	0.975196	0.998787	0.998787	0.749441	0.969758	0.979241	0.999822	0.759088	0.692575	0.99766	0.437348	0.0495605	0.738874	0.0318229	0.999208	0.971805	0.999569	0.524302	0.906502	0.964105	0.968388	0.962773	0.995094	0.999798	0.92035	0.905536	0.944177	0.904112	0.896913	0.685407	0.676528	0.999902	0.904667	0.895392	0.230898	0.640521	0.656301	0.326875
ACOX1	0.999643	0.961712	0.309405	0.999088	0.745458	0.288513	0.982809	0.998787	0.998787	0.997535	0.979599	0.751112	0.999822	0.344766	0.634763	0.99766	0.746888	0.764197	0.936084	0.714535	0.939344	0.977238	0.999569	0.186492	0.838891	0.870658	0.919644	0.83181	0.873084	0.999798	0.679071	0.660242	0.897538	0.677586	0.62557	0.984355	0.796188	0.999902	0.904667	0.828897	0.795897	0.0672291	0.184259	0.170138
ACOX3	0.999643	0.997761	0.781206	0.999088	0.99908	0.431826	0.790108	0.998787	0.998787	0.973331	0.959128	0.959623	0.999822	0.715472	0.723095	0.99766	0.902677	0.762514	0.942961	0.576035	0.770514	0.997166	0.999569	0.983592	0.513247	0.941344	0.886842	0.630834	0.928191	0.968144	0.974274	0.574749	0.959791	0.664084	0.479089	0.412404	0.759251	0.999902	0.908376	0.753771	0.38454	0.641081	0.521668	0.432592
ACOXL	0.999643	0.961712	0.568584	0.999088	0.991547	0.808082	0.896775	0.998787	0.998787	0.89196	0.935199	0.719002	0.999822	0.745664	0.933958	0.99766	0.838258	0.717165	0.951652	0.732781	0.973186	0.977238	0.999569	0.339255	0.76319	0.798823	0.789677	0.744185	0.931078	0.999798	0.771548	0.873967	0.708915	0.773704	0.788433	0.805267	0.641549	0.999902	0.922391	0.950186	0.722528	0.862217	0.960646	0.973138
ACP1	0.999643	0.963027	0.992173	0.999088	0.807742	0.800489	0.790108	0.998787	0.998787	0.822417	0.961519	0.936052	0.999822	0.835641	0.951686	0.99766	0.943802	0.992587	0.840236	0.558456	0.978257	0.945479	0.999569	0.541758	0.836102	0.916246	0.991077	0.942691	0.94814	0.999798	0.765739	0.922975	0.918148	0.998727	0.959275	0.524062	0.947459	0.999902	0.939878	0.981134	0.43327	0.8404	0.897496	0.68579
ACP2	0.999643	0.965052	0.952089	0.999088	0.948099	0.272381	0.893588	0.998787	0.998787	0.984216	0.986983	0.485249	0.999822	0.427841	0.765408	0.99766	0.769831	0.923138	0.881534	0.98596	0.990436	0.893816	0.999569	0.795259	0.640471	0.95334	0.844304	0.77776	0.741701	0.999798	0.914591	0.923118	0.974887	0.523013	0.796832	0.816324	0.931152	0.999902	0.79105	0.991507	0.677932	0.724721	0.990988	0.784351
ACP3	0.999643	0.961712	0.0392506	0.999088	0.252826	0.153418	0.939257	0.978064	0.978064	0.492287	0.550089	0.678674	0.999822	0.31114	0.76055	0.99766	0.737461	0.0495605	0.243995	0.126999	0.80794	0.878365	0.999569	0.162753	0.760712	0.512737	0.730241	0.73876	0.80213	0.999798	0.306133	0.47089	0.406517	0.365531	0.395438	0.686569	0.553478	0.999902	0.466886	0.760784	0.104702	0.112507	0.224663	0.318823
ACP5	0.999643	0.961712	0.502696	0.999088	0.645739	0.874268	0.807629	0.998787	0.998787	0.665227	0.921613	0.690297	0.999822	0.944288	0.985145	0.99766	0.660912	0.940423	0.922954	0.892333	0.825446	0.97995	0.999569	0.902799	0.90624	0.724335	0.789301	0.777837	0.98715	0.999798	0.94265	0.91829	0.575621	0.639144	0.822993	0.931717	0.622675	0.999902	0.731008	0.506343	0.454301	0.337329	0.0950246	0.0969208
ACP6	0.999643	0.963027	0.971602	0.999088	0.431221	0.374999	0.790108	0.997681	0.997681	0.379406	0.865371	0.831662	0.999822	0.726104	0.967232	0.99766	0.903443	0.697862	0.447667	0.517944	0.789921	0.902501	0.999569	0.733938	0.693055	0.911267	0.983626	0.919361	0.864176	0.999798	0.899364	0.96802	0.823764	0.786063	0.926882	0.701011	0.91835	0.999902	0.968694	0.966	0.628808	0.383984	0.691044	0.299516
ACRBP	0.999643	0.998836	0.942542	0.999088	0.958374	0.863133	0.948891	0.998787	0.998787	0.650807	0.735708	0.996181	0.999822	0.920043	0.820365	0.99766	0.993642	0.823055	0.784657	0.595767	0.822931	0.974101	0.999569	0.999908	0.985652	0.777096	0.951507	0.934039	0.961757	0.999798	0.823092	0.92297	0.611268	0.823166	0.861383	0.536271	0.924241	0.999902	0.517695	0.876197	0.867082	0.868426	0.989965	0.807766
ACSBG1	0.999643	0.961712	0.764187	0.999088	0.739795	0.996161	0.964602	0.998787	0.998787	0.661965	0.810364	0.970895	0.999822	0.951623	0.821068	0.99766	0.886825	0.750512	0.895997	0.945804	0.888045	0.909875	0.999569	0.841272	0.980078	0.937657	0.951088	0.901088	0.992296	0.999798	0.619212	0.617225	0.955262	0.903466	0.675259	0.820876	0.956091	0.999902	0.751549	0.950186	0.853796	0.73883	0.987072	0.997528
ACSF2	0.999643	0.961712	0.882932	0.999088	0.975391	0.359492	0.923463	0.998787	0.998787	0.893279	0.935199	0.608212	0.999822	0.690405	0.904292	0.99766	0.585491	0.95404	0.858671	0.767388	0.965209	0.878365	0.999569	0.730461	0.759919	0.682587	0.915309	0.795768	0.579014	0.999798	0.607905	0.923019	0.659938	0.867108	0.860654	0.747525	0.894052	0.999902	0.999146	0.76139	0.783692	0.492236	0.696805	0.575815
ACSF3	0.999643	0.993671	0.903656	0.999088	0.932452	0.501495	0.883442	0.998787	0.998787	0.997603	0.868355	0.517556	0.999822	0.226609	0.528983	0.99766	0.821398	0.814149	0.998848	0.813521	0.858537	0.895099	0.999569	0.681894	0.670645	0.987551	0.945242	0.874833	0.720557	0.999798	0.773167	0.870288	0.832814	0.679588	0.773877	0.740367	0.50466	0.999902	0.311836	0.841888	0.135088	0.53845	0.926679	0.738354
ACSL1	0.999643	0.961712	0.0392506	0.999088	0.00317212	0.0222977	0.969902	0.763478	0.763478	0.0168279	0.0953221	0.772782	0.999822	0.519852	0.730526	0.99766	0.251751	0.000206095	0.0130009	0.000397959	0.409036	0.83309	0.999569	0.0152709	0.669639	0.319163	0.654767	0.607591	0.498427	0.968144	0.114189	0.278135	0.24798	0.347836	0.222431	0.347646	0.146816	0.999902	0.00724043	0.637987	0.0388523	0.000168431	0.00121452	0.000201639
ACSL3	0.999643	0.962536	0.503539	0.999088	0.980595	0.168117	0.793076	0.998787	0.998787	0.901251	0.958943	0.864122	0.999822	0.711173	0.766392	0.99766	0.761164	0.70758	0.815744	0.611824	0.977321	0.987045	0.999569	0.816502	0.808406	0.719106	0.782661	0.904271	0.944506	0.999798	0.808094	0.757547	0.752469	0.36496	0.637079	0.544593	0.902423	0.999902	0.881632	0.949571	0.877871	0.302606	0.553278	0.367505
ACSL4	0.999643	0.961712	0.0864138	0.999088	0.337985	0.034595	0.844334	0.951644	0.951644	0.303865	0.544605	0.480267	0.999822	0.188554	0.620624	0.99766	0.522622	0.0471359	0.136821	0.0452218	0.768997	0.953487	0.999569	0.165565	0.693344	0.457969	0.717494	0.744185	0.896842	0.968144	0.443208	0.35929	0.467058	0.296673	0.259756	0.481194	0.821477	0.999902	0.391369	0.815741	0.608856	0.00693286	0.0495921	0.0134814
ACSL5	0.999643	0.998836	0.746087	0.999088	0.706803	0.823368	0.935603	0.998787	0.998787	0.996498	0.960412	0.8231	0.999822	0.938117	0.974472	0.99766	0.902677	0.917597	0.895476	0.767876	0.960132	0.948928	0.999569	0.895486	0.959165	0.682544	0.918428	0.969938	0.83977	0.999798	0.910774	0.99524	0.653899	0.753901	0.996502	0.833987	0.951153	0.999902	0.995337	0.793979	0.959699	0.886294	0.929412	0.990313
ACSL6	0.999643	0.981503	0.320909	0.999088	0.602699	0.718472	0.906636	0.998787	0.998787	0.558927	0.69763	0.96335	0.999822	0.935476	0.908403	0.99766	0.846548	0.0747885	0.696383	0.0269977	0.823521	0.878365	0.999569	0.0905558	0.9952	0.371915	0.983626	0.942691	0.72683	0.999798	0.213858	0.594353	0.24798	0.960671	0.655939	0.990228	0.716944	0.999902	0.221064	0.838127	0.291427	0.140306	0.38267	0.281365
ACSM1	0.999643	0.962022	0.108637	0.999088	0.238146	0.0762541	0.915976	0.998787	0.998787	0.335993	0.192085	0.594164	0.999822	0.20244	0.751558	0.99766	0.979813	0.372097	0.529449	0.36732	0.244886	0.83309	0.999569	0.136569	0.701848	0.508735	0.915848	0.916306	0.473914	0.999798	0.247992	0.861578	0.227075	0.809144	0.885306	0.495088	0.325586	0.999902	0.0824869	0.488174	0.0543414	0.171568	0.521668	0.239979
ACSM3	0.999643	0.994214	0.540266	0.999088	0.207902	0.79129	0.967831	0.998787	0.998787	0.600184	0.740533	0.729824	0.999822	0.924562	0.934892	0.99766	0.775985	0.271329	0.799033	0.225112	0.946755	0.942609	0.999569	0.201802	0.973118	0.504028	0.983462	0.991212	0.795364	0.999798	0.420048	0.936725	0.415509	0.868115	0.993728	0.982614	0.838505	0.999902	0.287882	0.997401	0.363915	0.347309	0.741957	0.700219
ACSS1	0.999643	0.998836	0.989238	0.999088	0.94308	0.434404	0.872033	0.998787	0.998787	0.825398	0.976347	0.570271	0.999822	0.576663	0.73192	0.99766	0.809425	0.994351	0.8222	0.868629	0.962831	0.97995	0.999569	0.724383	0.71353	0.722964	0.983462	0.761176	0.789493	0.991649	0.907231	0.843493	0.730572	0.927471	0.790504	0.848373	0.767551	0.999902	0.972523	0.501367	0.246164	0.298131	0.698846	0.352873
ACSS2	0.999643	0.961712	0.212396	0.999088	0.68194	0.779661	0.836525	0.998787	0.998787	0.900868	0.75165	0.772379	0.999822	0.980935	0.9683	0.99766	0.976682	0.489072	0.669715	0.394365	0.889847	0.922862	0.999569	0.287921	0.757091	0.810218	0.965902	0.899573	0.919769	0.999798	0.595329	0.98957	0.708915	0.906414	0.961602	0.930268	0.598155	0.999902	0.304129	0.68371	0.112105	0.549814	0.390008	0.499832
ACSS3	0.999643	0.971019	0.839739	0.999088	0.849702	0.614974	0.927778	0.998787	0.998787	0.954834	0.858877	0.872609	0.999822	0.95432	0.958581	0.99766	0.828964	0.906017	0.903028	0.838911	0.886074	0.968112	0.999569	0.971944	0.945837	0.981545	0.964018	0.950385	0.666003	0.999798	0.878127	0.852138	0.985505	0.988082	0.866666	0.804106	0.736548	0.999902	0.849303	0.73913	0.49361	0.324275	0.596135	0.515167
ACTA2	0.999643	0.961712	0.235946	0.999088	0.804254	0.735139	0.982809	0.998787	0.998787	0.84263	0.939285	0.80687	0.999822	0.670944	0.923665	0.99766	0.593684	0.757419	0.95889	0.900445	0.955616	0.948928	0.999569	0.620764	0.700577	0.613011	0.983462	0.896873	0.897628	0.999798	0.821475	0.924872	0.616634	0.83433	0.837145	0.970636	0.940252	0.999902	0.646593	0.925923	0.68935	0.455515	0.38267	0.471425
ACTA2-AS1	0.999643	0.998836	0.773386	0.999088	0.952557	0.696402	0.916318	0.998787	0.998787	0.989631	0.737334	0.4844	0.999822	0.872708	0.824174	0.99766	0.991207	0.943872	0.98761	0.864792	0.994446	0.967589	0.999569	0.730936	0.774255	0.949804	0.944187	0.866107	0.799008	0.999798	0.920012	0.948228	0.936293	0.870411	0.884283	0.960638	0.831001	0.999902	0.838959	0.831886	0.569831	0.3931	0.476176	0.224902
ACTB	0.999643	0.961712	0.376783	0.999088	0.806582	0.967114	0.859495	0.998787	0.998787	0.999309	0.868858	0.855568	0.999822	0.825241	0.932465	0.99766	0.971563	0.755626	0.883168	0.813521	0.96942	0.986939	0.999569	0.627277	0.806476	0.91288	0.983988	0.974776	0.983459	0.999798	0.859911	0.98021	0.85338	0.971163	0.996463	0.877658	0.716046	0.999902	0.541677	0.9464	0.300688	0.580913	0.697156	0.834082
ACTG1	0.999643	0.99845	0.946475	0.999088	0.928642	0.841889	0.978391	0.998787	0.998787	0.904207	0.968243	0.521999	0.999822	0.71678	0.967108	0.99766	0.977565	0.869862	0.936084	0.91344	0.989523	0.901378	0.999569	0.879269	0.982857	0.601599	0.989677	0.938188	0.653495	0.999798	0.724668	0.988744	0.463694	0.971688	0.999802	0.970312	0.821643	0.999902	0.86944	0.76119	0.532618	0.99172	0.511514	0.549517
ACTG1P17	0.999643	0.991231	0.593975	0.999088	0.977497	0.27746	0.797821	0.998787	0.998787	0.974295	0.935157	0.968178	0.999822	0.861223	0.7923	0.99766	0.906193	0.867479	0.998262	0.824084	0.981223	0.986326	0.999569	0.681322	0.550443	0.856644	0.994949	0.932452	0.980709	0.999798	0.612004	0.870611	0.78033	0.837757	0.872553	0.696053	0.96335	0.999902	0.809951	0.712437	0.746446	0.673699	0.444058	0.303892
ACTG1P20	0.999643	0.981503	0.903641	0.999088	0.979459	0.956011	0.911644	0.998787	0.998787	0.834693	0.790011	0.447047	0.999822	0.341715	0.751967	0.99766	0.758684	0.98402	0.980441	0.931192	0.991801	0.962688	0.999569	0.782456	0.669639	0.903214	0.988433	0.7822	0.881711	0.979785	0.780369	0.678778	0.982566	0.993137	0.68283	0.83454	0.925024	0.999902	0.99886	0.969368	0.472849	0.454213	0.907836	0.594847
ACTG1P4	0.999643	0.961712	0.92775	0.999088	0.948976	0.960801	0.967631	0.998787	0.998787	0.885832	0.986589	0.943321	0.999822	0.849341	0.790612	0.99766	0.781238	0.995291	0.962492	0.78446	0.970831	0.966963	0.999569	0.830218	0.978708	0.959696	0.99489	0.942691	0.958156	0.999798	0.988586	0.962709	0.982777	0.921738	0.95457	0.937791	0.845257	0.999902	0.619728	0.815811	0.956663	0.800722	0.998196	0.626726
ACTL10	0.999643	0.997761	0.712124	0.999088	0.988592	0.785172	0.815509	0.998787	0.998787	0.953336	0.656516	0.74769	0.999822	0.805244	0.872789	0.99766	0.999304	0.89869	0.797968	0.985179	0.968641	0.949811	0.999569	0.646497	0.97021	0.956053	0.941849	0.942691	0.857073	0.999798	0.856062	0.993503	0.987609	0.83825	0.937751	0.656769	0.796858	0.999902	0.965243	0.841012	0.957918	0.507153	0.75727	0.88554
ACTL6A	0.999643	0.968877	0.66748	0.999088	0.843502	0.935616	0.958478	0.998787	0.998787	0.86149	0.879292	0.969007	0.999822	0.967079	0.968042	0.99766	0.973955	0.936294	0.947025	0.925257	0.998041	0.948489	0.999569	0.51024	0.942366	0.612509	0.950983	0.982088	0.794733	0.999798	0.543866	0.933755	0.49732	0.75934	0.994614	0.896164	0.835783	0.999902	0.379515	0.96955	0.312344	0.516419	0.912637	0.975133
ACTN1	0.999643	0.961712	0.18485	0.999088	0.619265	0.433229	0.934149	0.998787	0.998787	0.80752	0.644796	0.95187	0.999822	0.980935	0.949775	0.99766	0.959078	0.506794	0.721048	0.447453	0.908539	0.840896	0.999569	0.168781	0.933253	0.74056	0.964018	0.96696	0.634014	0.999798	0.382221	0.800301	0.561077	0.871708	0.822008	0.934618	0.548569	0.999902	0.228517	0.856361	0.0748892	0.436856	0.508351	0.68093
ACTN1-DT	0.999643	0.968997	0.727902	0.999088	0.579363	0.32944	0.79466	0.997681	0.997681	0.593465	0.908974	0.896901	0.999822	0.977619	0.940858	0.99766	0.758857	0.731055	0.841992	0.686658	0.972178	0.83309	0.999569	0.688286	0.513247	0.601599	0.750181	0.618864	0.140421	0.98181	0.332564	0.267879	0.416886	0.679588	0.251397	0.335413	0.912106	0.999902	0.628839	0.982953	0.967194	0.11662	0.162727	0.108882
ACTN4	0.999643	0.961712	0.360806	0.999088	0.714917	0.62457	0.903571	0.998787	0.998787	0.887941	0.739681	0.946852	0.999822	0.905208	0.974123	0.99766	0.960322	0.718544	0.936084	0.329888	0.905664	0.907079	0.999569	0.443843	0.862989	0.988712	0.934561	0.994074	0.880073	0.999798	0.655778	0.941785	0.831664	0.871641	0.951063	0.951196	0.544144	0.999902	0.23439	0.561764	0.101403	0.614987	0.638995	0.794641
ACTR10	0.999643	0.961712	0.933504	0.999088	0.53869	0.610828	0.797821	0.998787	0.998787	0.988886	0.995187	0.675958	0.999822	0.899683	0.877982	0.999988	0.553068	0.792704	0.817712	0.645264	0.937312	0.897671	0.999569	0.507116	0.702111	0.870658	0.841867	0.795768	0.828456	0.991649	0.451625	0.799711	0.668415	0.468994	0.655796	0.816807	0.849997	0.999902	0.814425	0.983447	0.950783	0.765829	0.457589	0.39193
ACTR1A	0.999643	0.961712	0.388512	0.999088	0.395884	0.688479	0.907266	0.998787	0.998787	0.862497	0.742889	0.73631	0.999822	0.918537	0.968042	0.99766	0.980015	0.772542	0.941298	0.618134	0.886124	0.909805	0.999569	0.56865	0.93619	0.932789	0.883601	0.930223	0.842133	0.999798	0.795827	0.7641	0.967301	0.750931	0.794346	0.924427	0.612991	0.999902	0.463762	0.695992	0.264383	0.657067	0.271404	0.428656
ACTR1B	0.999643	0.961712	0.560622	0.999088	0.852549	0.286727	0.888716	0.971498	0.971498	0.955262	0.980254	0.59066	0.999822	0.470868	0.806086	0.99766	0.917882	0.859617	0.832059	0.877382	0.843581	0.937813	0.999569	0.919982	0.941678	0.682375	0.954136	0.95718	0.789493	0.999798	0.981831	0.977624	0.756316	0.815941	0.933267	0.695691	0.768702	0.999902	0.777581	0.74782	0.328724	0.689616	0.763621	0.956084
ACTR2	0.999643	0.961712	0.434664	0.999088	0.473895	0.379779	0.997593	0.998787	0.998787	0.921965	0.916096	0.886199	0.999822	0.446544	0.7923	0.99766	0.728813	0.300036	0.712223	0.336882	0.96942	0.985075	0.99958	0.854672	0.874039	0.845218	0.877659	0.922792	0.911585	0.999798	0.94147	0.807179	0.995262	0.508842	0.711376	0.793403	0.922084	0.999902	0.94739	0.948984	0.853433	0.262515	0.404113	0.381705
ACTR3	0.999643	0.961712	0.52285	0.999088	0.679013	0.129986	0.815509	0.998787	0.998787	0.903482	0.961519	0.526599	0.999822	0.234777	0.707216	0.99766	0.655828	0.581077	0.736546	0.483921	0.99556	0.971805	0.999569	0.894847	0.718883	0.963456	0.789301	0.82558	0.926045	0.991435	0.984976	0.597238	0.97202	0.350748	0.452355	0.811918	0.607353	0.999902	0.726329	0.935783	0.592747	0.239681	0.321333	0.233683
ACTR3-AS1	0.999643	0.961712	0.154697	0.999088	0.492579	0.248794	0.980776	0.799757	0.799757	0.821725	0.694855	0.819581	0.999822	0.709791	0.956307	0.99766	0.874814	0.743139	0.744927	0.703107	0.828961	0.954181	0.999569	0.702567	0.921202	0.881027	0.850131	0.878143	0.89809	0.999798	0.681331	0.727118	0.747276	0.643731	0.693328	0.928944	0.747775	0.999902	0.520685	0.693663	0.149961	0.215103	0.16289	0.225864
ACTR3B	0.999643	0.961712	0.763593	0.999088	0.335755	0.433229	0.823435	0.998787	0.998787	0.212063	0.312772	0.754395	0.999822	0.935746	0.966464	0.99766	0.763675	0.667217	0.894758	0.338865	0.600193	0.997817	0.999569	0.64417	0.963978	0.791093	0.938642	0.935248	0.935222	0.999798	0.961116	0.605368	0.721615	0.415295	0.576066	0.701565	0.280909	0.999902	0.0524303	0.643702	0.128337	0.15916	0.117254	0.134589
ACTR3C	0.999643	0.976678	0.929553	0.999088	0.642073	0.339742	0.790108	0.998787	0.998787	0.639759	0.953469	0.703194	0.999822	0.902465	0.974123	0.99766	0.991087	0.75313	0.83591	0.623135	0.911905	0.989344	0.999569	0.762321	0.693055	0.981545	0.902029	0.876347	0.901962	0.999798	0.938491	0.850664	0.861162	0.662312	0.798642	0.988359	0.675126	0.999902	0.325311	0.774572	0.73882	0.60877	0.203553	0.0936736
ACTR5	0.999643	0.963027	0.404449	0.999088	0.694559	0.0440568	0.911495	0.996789	0.996789	0.414391	0.570627	0.965493	0.999822	0.781296	0.855126	0.99766	0.992264	0.147709	0.216798	0.186701	0.776268	0.972886	0.999569	0.301221	0.881918	0.508201	0.929881	0.849134	0.763526	0.999798	0.435203	0.830295	0.448341	0.829047	0.771205	0.601235	0.622199	0.999902	0.217351	0.970415	0.440102	0.0269525	0.340295	0.244977
ACTR6	0.999643	0.961712	0.393148	0.999088	0.965429	0.82743	0.874883	0.998787	0.998787	0.87011	0.825811	0.993817	0.999822	0.890896	0.994518	0.99766	0.987422	0.484799	0.924649	0.500023	0.973414	0.83309	0.999569	0.112638	0.94626	0.791432	0.98548	0.970258	0.508289	0.999798	0.275983	0.821216	0.517755	0.999102	0.876114	0.991324	0.680207	0.999902	0.286174	0.895392	0.202983	0.467596	0.604326	0.795214
ACTR8	0.999643	0.965052	0.981137	0.999088	0.931798	0.995783	0.895597	0.998787	0.998787	0.89196	0.913729	0.838742	0.999822	0.708045	0.9683	0.99766	0.983542	0.991727	0.840649	0.874607	0.931634	0.976128	0.999569	0.593729	0.977194	0.724335	0.929881	0.990806	0.91727	0.999798	0.681843	0.983004	0.658777	0.782607	0.960284	0.76551	0.902908	0.999902	0.906162	0.885468	0.964359	0.851318	0.846739	0.895847
ACVR1	0.999643	0.993671	0.925297	0.999088	0.472281	0.225819	0.798815	0.998787	0.998787	0.205914	0.645522	0.835044	0.999822	0.878419	0.776026	0.99766	0.903297	0.925622	0.630086	0.922085	0.765488	0.902501	0.999569	0.468628	0.543678	0.6113	0.596632	0.573617	0.651538	0.979985	0.471149	0.415513	0.643553	0.415295	0.324816	0.613413	0.541582	0.999902	0.119749	0.998085	0.601519	0.0461181	0.0493281	0.0103683
ACVR1B	0.999643	0.961712	0.176484	0.999088	0.95402	0.49687	0.906933	0.998787	0.998787	0.954366	0.68424	0.892949	0.999822	0.791297	0.995256	0.99766	0.989451	0.69955	0.799033	0.508442	0.719283	0.85373	0.999569	0.292638	0.86411	0.870658	0.893095	0.99751	0.704414	0.999798	0.471389	0.880505	0.655874	0.808591	0.89398	0.901824	0.482826	0.999902	0.155878	0.45863	0.0702432	0.281127	0.460052	0.501913
ACVR1C	0.999643	0.961712	0.087302	0.999088	0.00258058	0.350338	0.815509	0.925078	0.925078	0.0784077	0.488486	0.796746	0.999822	0.919088	0.699919	0.99766	0.960486	0.296769	0.433284	0.321912	0.567703	0.968112	0.999569	0.211578	0.995128	0.864623	0.926562	0.922973	0.855108	0.999798	0.444839	0.808741	0.661	0.846458	0.832492	0.647431	0.270251	0.999902	0.0507625	0.492912	0.0365751	0.140865	0.0605712	0.0985737
ACVR2A	0.999643	0.968997	0.857391	0.999088	0.838973	0.889058	0.797821	0.997681	0.997681	0.845621	0.701406	0.978209	0.999822	0.990471	0.906587	0.999988	0.941011	0.633699	0.753999	0.441401	0.720793	0.964521	0.999569	0.520351	0.99643	0.917284	0.93373	0.966212	0.895731	0.999798	0.7508	0.873967	0.928294	0.770894	0.837145	0.802732	0.416607	0.999902	0.166257	0.6016	0.0942684	0.754244	0.548793	0.859924
ACVR2B	0.999643	0.961712	0.747095	0.999088	0.617612	0.483006	0.790108	0.970044	0.970044	0.621414	0.946833	0.695009	0.999822	0.987492	0.725806	0.99766	0.747959	0.911005	0.716695	0.889895	0.880431	0.971805	0.999569	0.479706	0.669639	0.74684	0.944377	0.784043	0.709666	0.999798	0.702595	0.703056	0.678901	0.885639	0.7028	0.599293	0.923699	0.999902	0.389842	0.96955	0.735787	0.0279305	0.164319	0.0630662
ACVRL1	0.999643	0.961712	0.71671	0.999088	0.977211	0.950909	0.995511	0.998787	0.998787	0.997086	0.866024	0.945963	0.999822	0.886067	0.765408	0.99766	0.824634	0.838715	0.877428	0.765525	0.946039	0.90496	0.999569	0.842086	0.830073	0.594732	0.929881	0.89173	0.80622	0.999798	0.741961	0.891044	0.524461	0.899907	0.854843	0.857299	0.870267	0.999902	0.864495	0.87274	0.567316	0.783363	0.983813	0.988704
ACYP1	0.999643	0.993833	0.766279	0.999088	0.901209	0.614448	0.967142	0.998787	0.998787	0.984518	0.917897	0.85965	0.999822	0.804186	0.824524	0.99766	0.970989	0.844616	0.998551	0.799012	0.906664	0.973414	0.999569	0.932968	0.914971	0.818366	0.844304	0.83181	0.925341	0.999798	0.990522	0.79873	0.855456	0.643725	0.741283	0.847857	0.806986	0.999902	0.826016	0.944708	0.857479	0.590115	0.566768	0.493441
ACYP2	0.999643	0.964883	0.490858	0.999088	0.737956	0.525498	0.996832	0.998787	0.998787	0.689977	0.711954	0.841542	0.999822	0.897095	0.98339	0.997765	0.927363	0.701137	0.799482	0.333186	0.714212	0.953487	0.999569	0.707019	0.937301	0.848975	0.968937	0.990819	0.995094	0.999798	0.823175	0.882157	0.914543	0.643731	0.823335	0.949505	0.63921	0.999902	0.3141	0.59223	0.203447	0.89009	0.687114	0.883564
ADA	0.999643	0.984451	0.405006	0.999088	0.684741	0.227762	0.936064	0.998787	0.998787	0.98742	0.913955	0.759688	0.999822	0.575501	0.984104	0.99766	0.85432	0.773672	0.71076	0.714479	0.983079	0.99537	0.999569	0.940456	0.892186	0.610269	0.918428	0.876347	0.997629	0.999798	0.839809	0.880823	0.631824	0.680976	0.808431	0.656418	0.988943	0.999902	0.84189	0.802394	0.978806	0.367167	0.973227	0.840281
ADA2	0.999643	0.961712	0.392518	0.999088	0.527484	0.68056	0.949446	0.998787	0.998787	0.946688	0.783458	0.871309	0.999822	0.969104	0.886805	0.99766	0.9293	0.709029	0.861053	0.396519	0.859254	0.985164	0.999569	0.918981	0.841558	0.92627	0.929881	0.985027	0.966849	0.999798	0.927503	0.945112	0.998547	0.770894	0.936208	0.981282	0.635888	0.999902	0.432739	0.598979	0.262078	0.796381	0.67618	0.887068
ADAL	0.999643	0.961712	0.968899	0.999088	0.881148	0.782042	0.82773	0.998787	0.998787	0.748235	0.909413	0.870115	0.999822	0.931975	0.974472	0.99766	0.886825	0.839318	0.686672	0.629083	0.976249	0.953487	0.999569	0.997503	0.800931	0.654628	0.985092	0.914784	0.934803	0.999798	0.827571	0.959295	0.667437	0.851066	0.960134	0.45571	0.799562	0.999902	0.75367	0.892487	0.992122	0.659772	0.97635	0.849167
ADAM10	0.999643	0.961712	0.459389	0.999088	0.931636	0.29707	0.991544	0.998787	0.998787	0.879692	0.994597	0.522685	0.999822	0.474579	0.897578	0.99766	0.770897	0.784731	0.78272	0.620396	0.958617	0.955735	0.999569	0.837564	0.971848	0.865482	0.942641	0.97843	0.831176	0.999798	0.988728	0.874859	0.998869	0.536691	0.782858	0.851727	0.74978	0.999902	0.902943	0.973666	0.915307	0.573142	0.815878	0.808704
ADAM12	0.999643	0.987844	0.989238	0.999088	0.799091	0.839305	0.978543	0.998787	0.998787	0.699267	0.605251	0.958098	0.999822	0.783157	0.926771	0.99766	0.981694	0.985859	0.938307	0.837833	0.899324	0.94341	0.999569	0.90012	0.644375	0.758452	0.534877	0.569227	0.775824	0.968144	0.952406	0.761421	0.779335	0.421792	0.572983	0.630561	0.417574	0.999902	0.0698758	0.736808	0.368111	0.306241	0.224902	0.169653
ADAM15	0.999643	0.961712	0.211665	0.999088	0.295289	0.925057	0.897375	0.657406	0.657406	0.595585	0.544605	0.594164	0.999822	0.645823	0.870521	0.99766	0.92797	0.76515	0.865072	0.571666	0.587071	0.83309	0.999569	0.424893	0.852981	0.946043	0.965525	0.99488	0.498427	0.999798	0.653947	0.916581	0.893145	0.917051	0.941798	0.823718	0.278255	0.999902	0.144087	0.534475	0.0426103	0.299485	0.180394	0.244122
ADAM17	0.999643	0.961712	0.0678432	0.999088	0.0680202	0.0325754	0.807629	0.607188	0.607188	0.0245342	0.124779	0.551037	0.999822	0.169295	0.521453	0.99766	0.624622	0.0358813	0.068271	0.0640244	0.528724	0.9514	0.999569	0.173416	0.769036	0.375369	0.789301	0.801325	0.896842	0.999798	0.268913	0.562423	0.357998	0.364748	0.458919	0.453716	0.404803	0.999902	0.089558	0.639118	0.162906	0.000642575	0.018101	0.00287803
ADAM19	0.999643	0.961712	0.14021	0.999088	0.977597	0.354935	0.907352	0.998787	0.998787	0.966276	0.811614	0.917382	0.999822	0.829506	0.958303	0.99766	0.889847	0.632041	0.904877	0.549512	0.907656	0.866136	0.999569	0.132409	0.853538	0.655538	0.99489	0.972241	0.685946	0.999798	0.275188	0.86812	0.50643	0.928097	0.865641	0.887302	0.837722	0.999902	0.388922	0.777703	0.112886	0.123808	0.497934	0.656187
ADAM20	0.999643	0.961712	0.708591	0.999088	0.320922	0.525344	0.951808	0.998787	0.998787	0.479169	0.803999	0.471368	0.999822	0.967004	0.674027	0.99766	0.997892	0.741122	0.900387	0.688001	0.817661	0.959313	0.999569	0.730391	0.833874	0.965702	0.937354	0.963706	0.951032	0.999798	0.859911	0.942044	0.861162	0.799325	0.954018	0.960333	0.504937	0.999902	0.211334	0.741694	0.444136	0.276591	0.0920826	0.0338203
ADAM20P1	0.999643	0.983377	0.560663	0.999088	0.416442	0.866677	0.879478	0.946632	0.946632	0.564342	0.650754	0.534635	0.999822	0.864531	0.957703	0.99766	0.925539	0.328104	0.742379	0.126424	0.73474	0.902501	0.999569	0.275323	0.690382	0.812523	0.744898	0.650691	0.663669	0.999798	0.589194	0.526845	0.746081	0.701493	0.62557	0.87886	0.175622	0.999902	0.190757	0.502892	0.195097	0.49164	0.138084	0.162644
ADAM22	0.999643	0.961712	0.202352	0.999088	0.152662	0.187837	0.856046	0.971498	0.971498	0.107486	0.169981	0.428527	0.999822	0.916245	0.765408	0.99766	0.954236	0.500417	0.280677	0.376097	0.472991	0.863647	0.999569	0.059741	0.982516	0.667016	0.954136	0.917901	0.48343	0.999798	0.223822	0.897399	0.433869	0.995261	0.928017	0.601235	0.0280879	0.999902	0.00207279	0.628102	0.0360857	0.00386544	0.0116574	0.00318994
ADAM23	0.999643	0.961712	0.773783	0.999088	0.978895	0.914994	0.995511	0.998787	0.998787	0.996763	0.969234	0.754516	0.999822	0.967079	0.984615	0.99766	0.932967	0.819894	0.990373	0.805902	0.906664	0.968112	0.999569	0.960384	0.767571	0.845333	0.862603	0.852023	0.961149	0.999798	0.960571	0.856323	0.873616	0.787291	0.833699	0.875327	0.842477	0.999902	0.524901	0.865947	0.86935	0.362341	0.27386	0.185745
ADAM28	0.999643	0.961712	0.529299	0.999088	0.921833	0.844694	0.933073	0.998787	0.998787	0.938411	0.886976	0.664152	0.999822	0.865577	0.970877	0.997765	0.940171	0.818936	0.997961	0.65506	0.977227	0.953487	0.999569	0.984825	0.956213	0.932143	0.953767	0.970153	0.80622	0.999798	0.949124	0.995315	0.757904	0.776761	0.953282	0.756984	0.991154	0.999902	0.464359	0.954842	0.902191	0.958291	0.942689	0.79201
ADAM32	0.999643	0.961712	0.933964	0.999088	0.398558	0.975386	0.96802	0.751271	0.751271	0.738502	0.575088	0.98354	0.999822	0.820051	0.934902	0.99766	0.991306	0.827016	0.942961	0.599	0.822931	0.987045	0.999569	0.95223	0.929782	0.706751	0.984238	0.996255	0.855909	0.999798	0.936861	0.864847	0.703174	0.832237	0.833699	0.874103	0.649896	0.999902	0.539557	0.833755	0.28795	0.580477	0.769765	0.880374
ADAM7-AS1	0.999643	0.981389	0.816972	0.999088	0.944608	0.792992	0.859176	0.999382	0.999382	0.887006	0.944345	0.864209	0.999822	0.956307	0.994941	0.99766	0.983443	0.975061	0.996899	0.990022	0.991722	0.965089	0.999569	0.723496	0.840488	0.733993	0.991077	0.908894	0.91727	0.999798	0.961116	0.945079	0.6849	0.975549	0.935311	0.836987	0.912649	0.999902	0.627051	0.956747	0.408993	0.54952	0.897496	0.916858
ADAM8	0.999643	0.961712	0.228048	0.999088	0.817663	0.704673	0.877735	0.937931	0.937931	0.940936	0.875656	0.884647	0.999822	0.897295	0.884134	0.99766	0.906193	0.535395	0.85736	0.437351	0.859254	0.83309	0.999569	0.190196	0.881721	0.787992	0.998233	0.989449	0.555188	0.999798	0.588476	0.886955	0.60703	0.993273	0.898504	0.945171	0.625127	0.999902	0.200889	0.855819	0.0679109	0.426114	0.450831	0.571388
ADAM9	0.999643	0.962398	0.127813	0.999088	0.305036	0.0555933	0.996675	0.971498	0.971498	0.437619	0.650059	0.735309	0.999822	0.558348	0.876189	0.99766	0.769189	0.0358813	0.123434	0.0221078	0.840979	0.909805	0.999569	0.385697	0.914971	0.488985	0.747495	0.876347	0.945027	0.999798	0.590485	0.787277	0.455755	0.353117	0.651206	0.479807	0.672447	0.999902	0.352905	0.603186	0.580339	0.0327626	0.1022	0.0179544
ADAMDEC1	NA	NA	NA	NA	NA	NA	NA	NA	NA	NA	NA	NA	NA	NA	NA	NA	NA	NA	NA	NA	NA	NA	NA	NA	NA	NA	NA	NA	NA	NA	NA	NA	NA	NA	NA	NA	NA	NA	NA	NA	NA	NA	NA	NA
ADAMTS1	0.999643	0.987844	0.89975	0.999088	0.120083	0.594634	0.797496	0.875195	0.875195	0.553277	0.751992	0.946856	0.999822	0.940793	0.943775	0.99766	0.863819	0.994351	0.582243	0.700972	0.918668	0.986326	0.999569	0.93933	0.690382	0.838432	0.809264	0.607591	0.980727	0.968144	0.938303	0.733463	0.799513	0.574314	0.573471	0.974528	0.638953	0.999902	0.782506	0.986945	0.693116	0.597352	0.675593	0.614873
ADAMTS10	0.999643	0.991231	0.992277	0.999088	0.965429	0.447067	0.790108	0.998787	0.998787	0.855921	0.942531	0.67059	0.999822	0.618801	0.81133	0.99766	0.608091	0.950634	0.894758	0.949329	0.931634	0.909407	0.999569	0.996748	0.76273	0.956484	0.851068	0.803217	0.892702	0.999798	0.900606	0.833033	0.922154	0.660296	0.738787	0.939992	0.648034	0.999902	0.950285	0.819677	0.238081	0.590926	0.710053	0.294763
ADAMTS17	0.999643	0.961712	0.397085	0.999088	0.46847	0.133642	0.790108	0.997681	0.997681	0.719516	0.763052	0.978218	0.999822	0.827568	0.860518	0.99766	0.758857	0.811685	0.558332	0.510697	0.528724	0.931313	0.999569	0.713928	0.635095	0.958902	0.710585	0.630834	0.820519	0.991649	0.734853	0.547859	0.928711	0.288169	0.377869	0.71962	0.835862	0.999902	0.216877	0.498104	0.379237	0.286802	0.367522	0.346397
ADAMTS3	NA	NA	NA	NA	NA	NA	NA	NA	NA	NA	NA	NA	NA	NA	NA	NA	NA	NA	NA	NA	NA	NA	NA	NA	NA	NA	NA	NA	NA	NA	NA	NA	NA	NA	NA	NA	NA	NA	NA	NA	NA	NA	NA	NA
ADAMTS4	0.999643	0.961712	0.381923	0.999088	0.858424	0.498152	0.964967	0.998787	0.998787	0.960367	0.993366	0.96335	0.999822	0.866097	0.880492	0.99766	0.676003	0.675421	0.826045	0.929924	0.978001	0.898448	0.999569	0.765205	0.696281	0.738249	0.747495	0.801325	0.923959	0.999798	0.81732	0.578872	0.596058	0.476843	0.500057	0.811494	0.978845	0.999902	0.820395	0.959689	0.536848	0.965038	0.766568	0.903328
ADAMTS5	0.999643	0.961712	0.836453	0.999088	0.173918	0.643905	0.980469	0.998787	0.998787	0.696399	0.742889	0.594164	0.999822	0.901029	0.753964	0.99766	0.989839	0.714539	0.439939	0.745787	0.865046	0.98764	0.999569	0.943558	0.986783	0.918887	0.970244	0.985905	0.91727	0.999798	0.988463	0.885188	0.808193	0.639144	0.842099	0.851015	0.869312	0.999902	0.928422	0.970415	0.329247	0.258927	0.563118	0.490063
ADAMTS6	0.999643	0.961712	0.0414448	0.999088	0.801132	0.250399	0.876868	0.916944	0.916944	0.522807	0.602683	0.935222	0.999822	0.60103	0.860343	0.99766	0.991087	0.166606	0.550122	0.0415849	0.708801	0.956578	0.999569	0.325906	0.908361	0.686268	0.993697	0.985327	0.917766	0.999798	0.459564	0.953764	0.579757	0.870576	0.915562	0.991811	0.328669	0.999902	0.0872667	0.79005	0.13334	0.0981467	0.265507	0.237442
ADAMTS7P1	0.999643	0.961712	0.340004	0.999088	0.999013	0.952071	0.937022	0.998787	0.998787	0.493888	0.489817	0.854294	0.999822	0.63983	0.789297	0.99766	0.632328	0.99929	0.898005	0.876033	0.839047	0.845387	0.999569	0.490696	0.977511	0.635842	0.930326	0.982088	0.734416	0.999798	0.349979	0.924889	0.527016	0.861854	0.979507	0.807354	0.270116	0.999902	0.308123	0.753771	0.0837325	0.361997	0.891971	0.743428
ADAMTSL4	0.999643	0.961712	0.534688	0.999088	0.821094	0.985816	0.836525	0.998787	0.998787	0.728302	0.684856	0.924654	0.999822	0.896204	0.799948	0.99766	0.606561	0.544613	0.779195	0.357389	0.777375	0.85373	0.999569	0.185047	0.792573	0.79702	0.978176	0.964438	0.647576	0.999798	0.452157	0.996828	0.52738	0.967288	0.973966	0.917475	0.541387	0.999902	0.0657208	0.780609	0.034524	0.637181	0.772517	0.921487
ADAMTSL4-AS1	0.999643	0.961712	0.277199	0.999088	0.164679	0.388711	0.95249	0.970574	0.970574	0.42226	0.367126	0.814945	0.999822	0.865385	0.932465	0.99766	0.976626	0.259153	0.570879	0.270257	0.575025	0.898448	0.999569	0.0981983	0.906017	0.897367	0.929881	0.801325	0.832271	0.989814	0.443208	0.568614	0.853921	0.7372	0.544755	0.939992	0.413089	0.999902	0.0507625	0.761417	0.0525933	0.123997	0.165008	0.29708
ADAMTSL4-AS2	0.999643	0.961712	0.121526	0.999088	0.0727431	0.37926	0.940679	0.916944	0.916944	0.202284	0.277003	0.966882	0.999822	0.993178	0.966464	0.99766	0.927828	0.241996	0.464527	0.227579	0.505377	0.851574	0.999569	0.0677152	0.968068	0.662829	0.943724	0.935361	0.643709	0.999798	0.16054	0.899266	0.45943	0.926382	0.928886	0.852488	0.38047	0.999902	0.0449518	0.797093	0.121472	0.173128	0.289822	0.363558
ADAP1	0.999643	0.968997	0.388959	0.999088	0.246353	0.77591	0.976464	0.946632	0.946632	0.48847	0.663976	0.91216	0.999822	0.986637	0.951686	0.99766	0.867886	0.525247	0.751943	0.430071	0.675234	0.854744	0.999569	0.250333	0.900867	0.942958	0.954136	0.920651	0.599488	0.999798	0.658724	0.71055	0.766947	0.88475	0.697787	0.951196	0.376268	0.999902	0.0720697	0.760784	0.0845256	0.151948	0.118303	0.0795293
ADAP2	0.999643	0.961712	0.457891	0.999088	0.0567891	0.932969	0.98175	0.918619	0.918619	0.232643	0.511751	0.806972	0.999822	0.7217	0.938127	0.99766	0.81284	0.258758	0.560186	0.220033	0.709078	0.989995	0.999569	0.457154	0.858327	0.838432	0.965934	0.910972	0.917766	0.999798	0.879473	0.993503	0.954093	0.896199	0.92864	0.90696	0.310449	0.999902	0.0982853	0.730147	0.121439	0.55849	0.586271	0.675506
ADAR	0.999643	0.961712	0.192276	0.999088	0.580978	0.596233	0.887148	0.998787	0.998787	0.950517	0.831346	0.994267	0.999822	0.849341	0.92059	0.99766	0.940171	0.54386	0.882952	0.472299	0.987243	0.981245	0.999569	0.468628	0.992662	0.999622	0.844283	0.918853	0.94814	0.999798	0.735992	0.803051	0.940273	0.713034	0.797417	0.993237	0.824008	0.999902	0.657959	0.844843	0.370152	0.395027	0.399166	0.665274
ADARB1	0.999643	0.991231	0.961736	0.999088	0.888196	0.528488	0.815325	0.998787	0.998787	0.992314	0.961519	0.954686	0.999822	0.918537	0.862872	0.99766	0.704123	0.846392	0.981221	0.865226	0.968641	0.991595	0.999569	0.719126	0.736291	0.947884	0.929881	0.876034	0.998991	0.999798	0.910524	0.82849	0.805766	0.734735	0.735858	0.713931	0.841673	0.999902	0.881632	0.933472	0.319759	0.275498	0.248992	0.0906774
ADARB2	0.999643	0.961793	0.958285	0.999088	0.993657	0.931923	0.920494	0.997681	0.997681	0.814676	0.989766	0.666963	0.999822	0.184055	0.550711	0.99766	0.937028	0.852908	0.917152	0.866991	0.937894	0.912696	0.999569	0.81529	0.881809	0.788693	0.793596	0.881199	0.980918	0.999798	0.830023	0.811416	0.514251	0.594911	0.738181	0.309184	0.90758	0.999902	0.838346	0.611344	0.446316	0.556246	0.729181	0.741109
ADAT1	0.999643	0.961712	0.940227	0.999088	0.609184	0.795112	0.976882	0.998787	0.998787	0.606489	0.958943	0.92292	0.999822	0.993178	0.919434	0.99766	0.966934	0.834243	0.860392	0.901665	0.928607	0.997817	0.999569	0.87452	0.847614	0.870658	0.929881	0.896949	0.871546	0.999798	0.7983	0.936453	0.862804	0.682992	0.863196	0.775062	0.967656	0.999902	0.911302	0.963442	0.921847	0.210349	0.590251	0.259778
ADAT2	0.999643	0.961712	0.148022	0.999088	0.357199	0.369449	0.975306	0.946632	0.946632	0.670348	0.956773	0.701879	0.999822	0.850116	0.699606	0.99766	0.728813	0.786459	0.689154	0.352	0.951632	0.97995	0.999569	0.243024	0.991191	0.86518	0.915496	0.939638	0.755621	0.999798	0.835562	0.876556	0.772137	0.905737	0.880268	0.485185	0.920074	0.999902	0.431241	0.857014	0.764151	0.0502253	0.0911875	0.0410702
ADCK1	0.999643	0.976678	0.872151	0.999088	0.991397	0.492958	0.790108	0.998787	0.998787	0.85939	0.769241	0.903447	0.999822	0.885743	0.799782	0.99766	0.976682	0.812143	0.922698	0.665809	0.926016	0.898448	0.999569	0.63058	0.86252	0.616716	0.983626	0.99873	0.808338	0.999798	0.790757	0.943149	0.567881	0.846458	0.89595	0.989335	0.900198	0.999902	0.922818	0.945669	0.22396	0.565947	0.668561	0.470935
ADCK2	0.999643	0.981503	0.810264	0.999088	0.772455	0.450585	0.90414	0.998787	0.998787	0.935575	0.995824	0.455329	0.999822	0.298975	0.848637	0.99766	0.682706	0.857054	0.68425	0.892904	0.979728	0.977045	0.999569	0.651434	0.783093	0.77393	0.921919	0.795768	0.978996	0.999798	0.989042	0.873022	0.855306	0.734735	0.774151	0.382868	0.807992	0.999902	0.808929	0.906858	0.673383	0.459116	0.993137	0.905489
ADCK5	0.999643	0.974092	0.60953	0.999088	0.990861	0.359558	0.947486	0.998787	0.998787	0.937158	0.763052	0.653674	0.999822	0.510217	0.73083	0.99766	0.819363	0.673544	0.587588	0.735022	0.939554	0.978657	0.999569	0.718386	0.769036	0.543104	0.751626	0.834898	0.91026	0.999798	0.632875	0.801255	0.652139	0.532356	0.699454	0.425765	0.959158	0.999902	0.998373	0.970812	0.904006	0.571657	0.882212	0.946924
ADCY10	0.999643	0.961712	0.65297	0.999088	0.802736	0.890275	0.932813	0.998787	0.998787	0.906827	0.928824	0.663341	0.999822	0.937868	0.65853	0.99766	0.830732	0.82639	0.920559	0.933406	0.989523	0.968112	0.99958	0.985584	0.893483	0.900302	0.995261	0.96696	0.949642	0.999798	0.981831	0.999642	0.9639	0.783362	0.962687	0.768757	0.96788	0.999902	0.962846	0.987299	0.998583	0.989766	0.724221	0.795436
ADCY10P1	0.999643	0.986846	0.734913	0.999088	0.976425	0.859669	0.836525	0.999382	0.999382	0.818021	0.957576	0.817869	0.999822	0.964709	0.994941	0.999603	0.893497	0.8882	0.993988	0.967719	0.887626	0.985353	0.999569	0.932968	0.853538	0.966554	0.952345	0.952066	0.922681	0.999798	0.989555	0.999642	0.962344	0.880094	0.962293	0.99957	0.808671	0.999902	0.326941	0.990655	0.919777	0.751394	0.566321	0.329585
ADCY3	0.999643	0.972581	0.926016	0.999088	0.864099	0.800552	0.814791	0.998787	0.998787	0.934182	0.886877	0.891896	0.999822	0.744863	0.825878	0.99766	0.9578	0.872351	0.936084	0.715297	0.866273	0.962709	0.999569	0.4847	0.692044	0.966546	0.989004	0.907661	0.885301	0.999798	0.735629	0.888208	0.917719	0.919602	0.826497	0.58716	0.545269	0.999902	0.647285	0.727613	0.326808	0.807618	0.895633	0.715007
ADCY4	0.999643	0.981503	0.588188	0.999088	0.855092	0.879906	0.815509	0.998787	0.998787	0.98742	0.914352	0.861051	0.999822	0.929698	0.956249	0.99766	0.993577	0.903511	0.997724	0.971137	0.970968	0.960549	0.999569	0.7563	0.822002	0.709857	0.922946	0.969734	0.939015	0.999798	0.851499	0.950684	0.714823	0.666597	0.971053	0.946974	0.721359	0.999902	0.842518	0.944259	0.196576	0.753622	0.990988	0.930198
ADCY6	NA	NA	NA	NA	NA	NA	NA	NA	NA	NA	NA	NA	NA	NA	NA	NA	NA	NA	NA	NA	NA	NA	NA	NA	NA	NA	NA	NA	NA	NA	NA	NA	NA	NA	NA	NA	NA	NA	NA	NA	NA	NA	NA	NA
ADCY7	0.999643	0.993671	0.746718	0.999088	0.994304	0.614059	0.790108	0.998787	0.998787	0.73483	0.971795	0.892749	0.999822	0.832552	0.797331	0.99766	0.981652	0.903633	0.915899	0.787068	0.991801	0.989344	0.999569	0.90012	0.636721	0.847839	0.862603	0.71869	0.94814	0.999798	0.92259	0.891044	0.812672	0.737477	0.812455	0.710664	0.942908	0.999902	0.701835	0.992486	0.718764	0.50123	0.743112	0.476236
ADCY9	0.999643	0.961712	0.960014	0.999088	0.992024	0.621372	0.790108	0.987521	0.987521	0.898298	0.91164	0.931274	0.999822	0.978825	0.848868	0.99766	0.674902	0.770637	0.899499	0.709566	0.94995	0.999591	0.999569	0.935588	0.693055	0.993741	0.82202	0.732122	0.865463	0.991649	0.984199	0.833033	0.97453	0.713649	0.735858	0.840211	0.963573	0.999902	0.777581	0.880531	0.329348	0.489431	0.714751	0.324711
ADCYAP1R1	NA	NA	NA	NA	NA	NA	NA	NA	NA	NA	NA	NA	NA	NA	NA	NA	NA	NA	NA	NA	NA	NA	NA	NA	NA	NA	NA	NA	NA	NA	NA	NA	NA	NA	NA	NA	NA	NA	NA	NA	NA	NA	NA	NA
ADD1	0.999643	0.982599	0.353654	0.999088	0.93886	0.861368	0.928952	0.998787	0.998787	0.983489	0.894342	0.912931	0.999822	0.760559	0.81133	0.99766	0.842195	0.822273	0.779195	0.873177	0.918637	0.925299	0.999569	0.779215	0.824014	0.831326	0.991077	0.994966	0.873084	0.999798	0.789711	0.977545	0.639939	0.951341	0.945103	0.9303	0.740049	0.999902	0.559212	0.878748	0.19087	0.976793	0.963896	0.772828
ADD2	0.999643	0.991231	0.973884	0.999088	0.938249	0.91513	0.984866	0.998787	0.998787	0.922847	0.951968	0.993902	0.999822	0.870769	0.717202	0.99766	0.923176	0.905155	0.92249	0.938896	0.939531	0.991842	0.999569	0.851441	0.946631	0.834031	0.944377	0.982458	0.978996	0.990755	0.963329	0.841032	0.982862	0.974871	0.796917	0.989343	0.724622	0.999902	0.87945	0.874677	0.732109	0.683936	0.938947	0.839672
ADD3	0.999643	0.967651	0.87174	0.999088	0.785046	0.902907	0.985019	0.971498	0.971498	0.671369	0.81318	0.995107	0.999822	0.949194	0.972067	0.99766	0.908099	0.762462	0.922235	0.83269	0.934232	0.898448	0.999569	0.498522	0.987923	0.981545	0.879693	0.99942	0.587795	0.999798	0.751691	0.981867	0.82222	0.540529	0.928216	0.993531	0.626512	0.999902	0.224694	0.911163	0.834193	0.68101	0.724681	0.623107
ADGB	NA	NA	NA	NA	NA	NA	NA	NA	NA	NA	NA	NA	NA	NA	NA	NA	NA	NA	NA	NA	NA	NA	NA	NA	NA	NA	NA	NA	NA	NA	NA	NA	NA	NA	NA	NA	NA	NA	NA	NA	NA	NA	NA	NA
ADGRA2	0.999643	0.961712	0.276667	0.999088	0.794009	0.648016	0.823435	0.998787	0.998787	0.412787	0.491231	0.954186	0.999822	0.85211	0.792053	0.99766	0.707099	0.783624	0.942961	0.574553	0.761354	0.903835	0.999569	0.662469	0.837857	0.791093	0.968723	0.947045	0.728404	0.999798	0.684411	0.989278	0.723579	0.87233	0.996463	0.577545	0.428839	0.999902	0.119414	0.587511	0.269063	0.495414	0.840519	0.689919
ADGRA3	0.999643	0.961712	0.311494	0.999088	0.0659726	0.894181	0.797821	0.470067	0.470067	0.0290365	0.441283	0.891406	0.999822	0.899397	0.789297	0.99766	0.970385	0.00388192	0.186381	0.000601312	0.0623065	0.83309	0.999569	0.178448	0.955943	0.775494	0.990548	0.942691	0.427699	0.999798	0.194104	0.855842	0.454636	0.889607	0.814929	0.480842	0.338179	0.999902	0.0590743	0.421978	0.105183	0.234607	0.604924	0.333589
ADGRB1	0.999643	0.961712	0.980847	0.999088	0.990731	0.714711	0.790108	0.998787	0.998787	0.696916	0.830772	0.951497	0.999822	0.883819	0.956044	0.99766	0.559956	0.968724	0.943765	0.868646	0.975319	0.992784	0.999569	0.613589	0.892186	0.686268	0.901348	0.982486	0.955482	0.999798	0.692521	0.998833	0.542179	0.560423	0.908751	0.984948	0.547493	0.999902	0.452106	0.788207	0.316313	0.466477	0.960161	0.902317
ADGRB2	0.999643	0.968997	0.22207	0.999088	0.668095	0.252494	0.793076	0.998787	0.998787	0.920211	0.964323	0.993817	0.999822	0.975399	0.984104	0.99766	0.635538	0.687775	0.53768	0.892173	0.902038	0.985268	0.999569	0.987615	0.819736	0.988448	0.63523	0.70916	0.948645	0.968144	0.91791	0.532007	0.961029	0.364332	0.383257	0.892784	0.781227	0.999902	0.918298	0.888742	0.915307	0.967482	0.552945	0.662958
ADGRB3	0.999643	0.993671	0.679596	0.999088	0.954006	0.660631	0.880888	0.998787	0.998787	0.79539	0.965422	0.829897	0.999822	0.997294	0.978833	0.99766	0.991306	0.986491	0.989858	0.930483	0.918668	0.947688	0.999569	0.668369	0.782527	0.605645	0.962447	0.952245	0.69065	0.999798	0.798479	0.946444	0.473158	0.94762	0.933544	0.95333	0.975953	0.999902	0.74635	0.793979	0.949967	0.498252	0.594998	0.333941
ADGRB3-DT	0.999643	0.9897	0.721022	0.999088	0.647223	0.205885	0.797821	0.998787	0.998787	0.93568	0.993366	0.630811	0.999822	0.993728	0.71005	0.997815	0.966898	0.964744	0.953053	0.956482	0.969699	0.878365	0.999569	0.267102	0.766122	0.838432	0.963039	0.862362	0.599488	0.999798	0.393834	0.833033	0.665193	0.916012	0.830995	0.928944	0.829491	0.999902	0.674363	0.996807	0.674355	0.505645	0.353806	0.28682
ADGRD1	0.999643	0.961712	0.0591551	0.999088	0.063421	0.433229	0.957393	0.869716	0.869716	0.139885	0.22693	0.949462	0.999822	0.872046	0.977245	0.99766	0.717643	0.166606	0.459815	0.0317201	0.516056	0.83309	0.999569	0.305586	0.926152	0.441604	0.979888	0.985327	0.576801	0.999798	0.28058	0.968462	0.205022	0.99105	0.998748	0.681507	0.0913835	0.999902	0.0826722	0.764801	0.10642	0.127937	0.267527	0.236986
ADGRE1	0.999643	0.961712	0.0179873	0.999088	0.611126	0.522698	0.858384	0.922752	0.922752	0.454685	0.453546	0.944651	0.999822	0.72036	0.967528	0.99766	0.577621	0.100446	0.374005	0.0587106	0.632366	0.85373	0.999569	0.312154	0.9952	0.767185	0.596632	0.847228	0.567628	0.999798	0.426762	0.665041	0.583046	0.631352	0.660887	0.710754	0.171603	0.999902	0.0558139	0.479007	0.0763938	0.257395	0.202023	0.192383
ADGRE2	0.999643	0.961712	0.0522568	0.999088	0.387374	0.209804	0.995511	0.813356	0.813356	0.496717	0.410484	0.822349	0.999822	0.464167	0.801121	0.99766	0.746454	0.04298	0.404951	0.0649072	0.831331	0.91145	0.999569	0.182499	0.961124	0.812118	0.919644	0.928144	0.94814	0.999798	0.555442	0.695716	0.719072	0.803976	0.699454	0.632719	0.349077	0.999902	0.256794	0.511395	0.120955	0.053761	0.0980556	0.18291
ADGRE3	0.999643	0.961712	0.128185	0.999088	0.670035	0.262175	0.920494	0.971498	0.971498	0.662852	0.696836	0.657088	0.999822	0.427841	0.791298	0.99766	0.782682	0.508995	0.563739	0.530648	0.922726	0.881998	0.999569	0.0573473	0.701848	0.591271	0.844283	0.671279	0.651526	0.98181	0.300947	0.346312	0.475232	0.635602	0.344865	0.847392	0.765782	0.999902	0.393049	0.946701	0.193405	0.0231994	0.0920826	0.161861
ADGRE4P	0.999643	0.968877	0.466036	0.999088	0.209958	0.841518	0.970616	0.998787	0.998787	0.678169	0.943445	0.860301	0.999822	0.410586	0.959269	0.99766	0.927363	0.801535	0.713445	0.804639	0.916942	0.90496	0.999569	0.941916	0.885871	0.8316	0.853418	0.918509	0.932017	0.999798	0.825841	0.929714	0.851763	0.900295	0.902408	0.914958	0.833201	0.999902	0.731622	0.735036	0.827764	0.452079	0.894082	0.983445
ADGRE5	0.999643	0.961712	0.206844	0.999088	0.225635	0.56112	0.94405	0.998787	0.998787	0.496696	0.482666	0.912167	0.999822	0.859805	0.917922	0.99766	0.860822	0.170391	0.545422	0.202706	0.821227	0.92329	0.999569	0.201802	0.958025	0.92627	0.919644	0.939638	0.773149	0.999798	0.493922	0.77	0.790093	0.863983	0.807565	0.947499	0.385231	0.999902	0.170861	0.637155	0.102531	0.128646	0.11533	0.140273
ADGRF3	0.999643	0.976376	0.265144	0.999088	0.698163	0.756737	0.996675	0.998787	0.998787	0.947918	0.909413	0.780391	0.999822	0.967011	0.902345	0.99766	0.98085	0.860606	0.970444	0.439275	0.884784	0.911578	0.999569	0.795645	0.844927	0.870633	0.929881	0.948974	0.932017	0.999798	0.80499	0.778916	0.81679	0.829982	0.829774	0.871346	0.830305	0.999902	0.80665	0.697378	0.246329	0.947085	0.850839	0.963112
ADGRG1	0.999643	0.976678	0.923103	0.999088	0.21969	0.17763	0.797821	0.990589	0.990589	0.328665	0.825465	0.988748	0.999822	0.999348	0.987237	0.99766	0.902677	0.766571	0.336499	0.813359	0.901202	0.979123	0.999569	0.990352	0.82492	0.973239	0.751626	0.73876	0.98715	0.999798	0.94874	0.811416	0.999284	0.432134	0.675259	0.93889	0.804446	0.999902	0.965429	0.771715	0.616223	0.0189214	0.124805	0.014326
ADGRG3	0.999643	0.961712	0.0714836	0.999088	0.0451612	0.263491	0.924929	0.918203	0.918203	0.261071	0.624893	0.886586	0.999822	0.780734	0.798139	0.99766	0.758684	0.0592748	0.244156	0.0559934	0.672864	0.851646	0.999569	0.0227792	0.836102	0.601599	0.892686	0.73876	0.508289	0.999798	0.173206	0.44904	0.335233	0.789411	0.500057	0.683352	0.482826	0.999902	0.0692059	0.678937	0.0599181	0.00286168	0.00874056	0.0119903
ADGRG5	0.999643	0.970251	0.442804	0.999088	0.908257	0.699297	0.874883	0.998787	0.998787	0.952418	0.938292	0.995727	0.999822	0.900235	0.985145	0.99766	0.889243	0.963681	0.733306	0.942124	0.937026	0.914687	0.999569	0.944582	0.775023	0.942929	0.983626	0.96193	0.836465	0.999798	0.83693	0.961694	0.913011	0.773572	0.982411	0.968757	0.555089	0.999902	0.668046	0.622456	0.148477	0.944687	0.907124	0.69285
ADGRG6	0.999643	0.961712	0.943055	0.999483	0.954469	0.958495	0.790108	0.937931	0.937931	0.975916	0.556361	0.928947	0.999822	0.707914	0.938053	0.99766	0.852876	0.889911	0.758153	0.73801	0.875739	0.898448	0.999569	0.923151	0.934613	0.751867	0.922016	0.864034	0.782607	0.999798	0.974419	0.804922	0.775526	0.919769	0.771966	0.942716	0.817783	0.999902	0.873131	0.904162	0.557864	0.538316	0.190672	0.265778
ADGRL1	0.999643	0.973109	0.872302	0.999088	0.695249	0.298299	0.790108	0.998787	0.998787	0.865695	0.937255	0.847379	0.999822	0.829133	0.919505	0.998132	0.844763	0.989328	0.913812	0.899533	0.874184	0.968112	0.999569	0.977772	0.76319	0.923042	0.841867	0.876347	0.901358	0.999798	0.962156	0.816566	0.904568	0.486788	0.68297	0.814989	0.992225	0.999902	0.9719	0.988034	0.480918	0.380745	0.426674	0.292989
ADGRL1-AS1	0.999643	0.989463	0.196193	0.999088	0.272921	0.958846	0.899554	0.998787	0.998787	0.674347	0.549902	0.570271	0.999822	0.967079	0.949775	0.99766	0.988176	0.486944	0.832059	0.474036	0.64293	0.878365	0.999569	0.570995	0.836102	0.802865	0.955588	0.918509	0.68904	0.999798	0.344457	0.98957	0.643553	0.800053	0.932502	0.956236	0.51747	0.999902	0.0995887	0.635153	0.0701125	0.470509	0.841591	0.752962
ADGRV1	0.999643	0.961712	0.94735	0.999088	0.87425	0.810979	0.977926	0.998787	0.998787	0.858536	0.972612	0.72928	0.999822	0.809454	0.961908	0.99766	0.577621	0.853731	0.837734	0.731089	0.912409	0.909407	0.999569	0.942489	0.783093	0.918887	0.991077	0.925977	0.854662	0.999798	0.86636	0.944381	0.925919	0.995261	0.976484	0.795633	0.978845	0.999902	0.952371	0.972394	0.946053	0.649402	0.84195	0.942232
ADH5	0.999643	0.961712	0.684451	0.999088	0.621772	0.490159	0.8906	0.998787	0.998787	0.860806	0.94665	0.92702	0.999822	0.745956	0.842934	0.99766	0.993642	0.566385	0.773765	0.557474	0.999169	0.947688	0.999569	0.254178	0.980159	0.526684	0.979086	0.973561	0.897856	0.999798	0.343837	0.94629	0.433869	0.954413	0.969374	0.652084	0.911737	0.999902	0.610131	0.947741	0.727892	0.315648	0.918016	0.882946
ADHFE1	0.999643	0.961712	0.698362	0.999088	0.248841	0.357815	0.823435	0.998787	0.998787	0.556681	0.833821	0.793351	0.999822	0.885451	0.993524	0.99766	0.923635	0.454259	0.558332	0.297846	0.938969	0.921568	0.999569	0.712204	0.688336	0.920641	0.817898	0.718947	0.789439	0.991649	0.809976	0.75619	0.815069	0.545782	0.633671	0.983657	0.852621	0.999902	0.426724	0.965654	0.898812	0.290419	0.173136	0.0349863
ADI1	0.999643	0.961712	0.278523	0.999088	0.481885	0.500904	0.920494	0.998787	0.998787	0.997447	0.964651	0.655639	0.999822	0.926963	0.851407	0.99766	0.958196	0.870268	0.979171	0.847893	0.96942	0.995884	0.999569	0.87535	0.650202	0.972031	0.846971	0.794893	0.978996	0.999798	0.986729	0.824198	0.96582	0.627429	0.74722	0.804921	0.951153	0.999902	0.98899	0.442055	0.931178	0.955851	0.211294	0.278809
ADIPOR1	0.999643	0.962398	0.634634	0.999088	0.858532	0.255232	0.790108	0.998787	0.998787	0.82827	0.968882	0.924308	0.999822	0.983546	0.990851	0.99766	0.889243	0.758012	0.537553	0.537669	0.991722	0.926959	0.999569	0.995571	0.669639	0.899256	0.750181	0.650691	0.645011	0.999798	0.9427	0.88439	0.719072	0.656831	0.807565	0.649464	0.840271	0.999902	0.589186	0.993114	0.947516	0.353496	0.246103	0.228771
ADIPOR2	0.999643	0.961712	0.61988	0.999088	0.954054	0.835623	0.975306	0.998787	0.998787	0.996335	0.962081	0.859564	0.999822	0.999806	0.930976	0.99766	0.832074	0.787063	0.815744	0.567141	0.937507	0.985075	0.999569	0.979272	0.945932	0.616734	0.983462	0.961278	0.869812	0.999798	0.963958	0.92505	0.624115	0.784466	0.898225	0.782854	0.98448	0.999902	0.912745	0.870769	0.964359	0.884282	0.926679	0.938545
ADIRF-AS1	0.999643	0.988484	0.69895	0.999088	0.978378	0.685854	0.977773	0.998787	0.998787	0.802199	0.762441	0.729046	0.999822	0.616131	0.903418	0.99766	0.560105	0.905551	0.966157	0.759275	0.821227	0.87293	0.999569	0.959071	0.962194	0.995577	0.944377	0.996229	0.895575	0.999798	0.906418	0.977699	0.815261	0.834864	0.945398	0.975654	0.322436	0.999902	0.197281	0.677748	0.139724	0.152285	0.489368	0.304381
ADK	0.999643	0.966986	0.22078	0.999088	0.700647	0.572448	0.978828	0.998787	0.998787	0.767103	0.820254	0.822429	0.999822	0.595858	0.834945	0.99766	0.991087	0.460391	0.971709	0.181451	0.928607	0.90396	0.999569	0.527498	0.958688	0.951339	0.86486	0.873713	0.716007	0.999798	0.697834	0.808433	0.965819	0.784466	0.782247	0.989215	0.70739	0.999902	0.248184	0.703978	0.406597	0.448638	0.302881	0.415729
ADM	0.999643	0.961712	0.118579	0.999088	0.000906081	0.0169841	0.790108	0.763478	0.763478	0.0239453	0.547225	0.861692	0.999822	0.463935	0.523477	0.99766	0.20507	0.000240157	0.0633097	0.000265259	0.639124	0.898448	0.999569	0.045435	0.544809	0.608832	0.789301	0.618864	0.589726	0.968144	0.250871	0.346312	0.448801	0.543048	0.298871	0.46654	0.448866	0.999902	0.0936057	0.931988	0.580699	0.000392088	0.00363872	0.000411024
ADNP	0.999643	0.991231	0.963452	0.999088	0.256789	0.714711	0.842464	0.998787	0.998787	0.432141	0.85693	0.630661	0.999822	0.967011	0.796942	0.99766	0.746454	0.893623	0.944953	0.789975	0.908539	0.90396	0.999569	0.723953	0.873215	0.942929	0.913283	0.916835	0.773149	0.999798	0.579503	0.939274	0.781162	0.915998	0.954018	0.78718	0.558762	0.999902	0.479358	0.628102	0.701365	0.242381	0.192944	0.0738339
ADNP-AS1	NA	NA	NA	NA	NA	NA	NA	NA	NA	NA	NA	NA	NA	NA	NA	NA	NA	NA	NA	NA	NA	NA	NA	NA	NA	NA	NA	NA	NA	NA	NA	NA	NA	NA	NA	NA	NA	NA	NA	NA	NA	NA	NA	NA
ADNP2	0.999643	0.997761	0.834098	0.999088	0.217303	0.25754	0.790108	0.998787	0.998787	0.356863	0.903056	0.918993	0.999822	0.694919	0.751967	0.99766	0.989451	0.731547	0.981213	0.569187	0.934232	0.984299	0.999569	0.98016	0.669639	0.952291	0.756555	0.655381	0.832271	0.999798	0.967175	0.807427	0.902636	0.658686	0.722707	0.816406	0.767551	0.999902	0.613825	0.70477	0.883921	0.168319	0.0631595	0.037434
ADO	0.999643	0.963239	0.300868	0.999088	0.679013	0.417882	0.999808	0.998787	0.998787	0.991136	0.804983	0.899236	0.999822	0.886067	0.98339	0.99766	0.993642	0.86941	0.697407	0.750672	0.977029	0.938873	0.999569	0.419926	0.972648	0.465936	0.973771	0.969005	0.991648	0.999798	0.408237	0.999642	0.30949	0.993137	0.992919	0.701565	0.756073	0.999902	0.781564	0.884274	0.230949	0.89163	0.889174	0.84159
ADORA2A	0.999643	0.997761	0.945959	0.999088	0.728363	0.834226	0.971162	0.998787	0.998787	0.800362	0.953557	0.945003	0.999822	0.791152	0.972067	0.99766	0.667123	0.926027	0.875092	0.725719	0.984109	0.907897	0.999569	0.727055	0.784895	0.789707	0.983626	0.94799	0.832271	0.999798	0.607344	0.913894	0.85058	0.937047	0.961682	0.939498	0.770719	0.999902	0.34809	0.793979	0.437103	0.674249	0.624416	0.387784
ADORA2B	0.999643	0.97743	0.870794	0.999088	0.213787	0.732854	0.880165	0.869716	0.869716	0.456122	0.817932	0.852885	0.999822	0.594743	0.723095	0.99766	0.980004	0.227147	0.435683	0.322919	0.922843	0.863647	0.999569	0.799985	0.843692	0.998494	0.98699	0.93003	0.721835	0.999798	0.730752	0.89179	0.899428	0.990901	0.9151	0.970633	0.552042	0.999902	0.179516	0.830839	0.539084	0.078809	0.166189	0.0289264
ADORA3	0.999643	0.961712	0.466875	0.999088	0.0428235	0.267142	0.881139	0.971498	0.971498	0.829481	0.995187	0.815543	0.999822	0.664254	0.959472	0.99766	0.985303	0.583697	0.879445	0.754744	0.988616	0.878365	0.999569	0.879269	0.883463	0.772236	0.577492	0.607591	0.721903	0.968144	0.657987	0.437813	0.801086	0.560423	0.295714	0.556585	0.811295	0.999902	0.792681	0.84605	0.981278	0.1051	0.388276	0.403555
ADPGK	0.999643	0.968997	0.558288	0.999088	0.335508	0.538268	0.995511	0.997681	0.997681	0.873832	0.885081	0.954186	0.999822	0.891257	0.895416	0.99766	0.923597	0.974158	0.989157	0.947146	0.837661	0.912696	0.999569	0.801322	0.794347	0.942929	0.859106	0.807218	0.709362	0.999798	0.91672	0.724084	0.998329	0.728161	0.680646	0.983657	0.97591	0.999902	0.598143	0.797737	0.78272	0.332645	0.192994	0.123806
ADPGK-AS1	0.999643	0.992056	0.533543	0.999088	0.622089	0.757397	0.959383	0.998787	0.998787	0.988416	0.77286	0.77067	0.999822	0.920018	0.848009	0.99766	0.940171	0.927377	0.914371	0.279649	0.816981	0.99746	0.999569	0.929414	0.881721	0.89628	0.988433	0.996126	0.828456	0.999798	0.804259	0.986384	0.935292	0.926726	0.998748	0.923798	0.619597	0.999902	0.627002	0.436794	0.554992	0.816627	0.993351	0.979086
ADPRH	0.999643	0.961712	0.337973	0.999088	0.416572	0.631688	0.967142	0.998787	0.998787	0.868493	0.751992	0.955436	0.999822	0.969104	0.934843	0.99766	0.978986	0.521258	0.927255	0.220033	0.937507	0.968673	0.999569	0.932035	0.940966	0.840649	0.915812	0.996255	0.855108	0.999798	0.925475	0.923592	0.892906	0.609665	0.892919	0.961534	0.676579	0.999902	0.481778	0.704732	0.509175	0.809615	0.685876	0.736384
ADPRHL1	0.999643	0.984451	0.592721	0.999088	0.956595	0.439836	0.796757	0.984662	0.984662	0.890805	0.861132	0.917028	0.999822	0.955378	0.998665	0.99766	0.536103	0.981057	0.883168	0.929505	0.856062	0.893816	0.999569	0.703893	0.755019	0.976332	0.632006	0.727766	0.882007	0.999798	0.898248	0.581986	0.700476	0.407709	0.472927	0.959611	0.969317	0.999902	0.926972	0.956324	0.821625	0.982338	0.724221	0.818257
ADPRM	0.999643	0.961712	0.254013	0.999088	0.362791	0.676673	0.86306	0.998787	0.998787	0.621696	0.69591	0.996398	0.999822	0.954675	0.95215	0.99766	0.979813	0.118048	0.692327	0.146817	0.869987	0.938873	0.999569	0.261258	0.982857	0.663756	0.983626	0.997099	0.871546	0.999798	0.371592	0.929989	0.439125	0.948971	0.961252	0.944173	0.652911	0.999902	0.364678	0.639118	0.180424	0.516953	0.628622	0.708859
ADPRS	0.999643	0.981503	0.982975	0.999088	0.723748	0.601301	0.874883	0.998787	0.998787	0.936632	0.966035	0.886624	0.999822	0.987807	0.828933	0.99766	0.902677	0.894911	0.990696	0.996289	0.924652	0.90396	0.999569	0.535697	0.767571	0.939271	0.954292	0.878962	0.724921	0.999798	0.92316	0.799673	0.853795	0.743311	0.736258	0.998915	0.965754	0.999902	0.682108	0.935783	0.959698	0.625756	0.264005	0.146356
ADRB2	0.999643	0.961712	0.929178	0.999088	0.0466232	0.993166	0.793076	0.908598	0.908598	0.260103	0.860086	0.966882	0.999822	0.629711	0.748901	0.99766	0.941011	0.979951	0.994524	0.897414	0.960428	0.915851	0.999569	0.849774	0.818306	0.99085	0.953809	0.988185	0.789493	0.999798	0.981036	0.95701	0.993979	0.994441	0.983249	0.887884	0.950321	0.999902	0.942032	0.998085	0.496816	0.184997	0.29934	0.222641
ADRM1	0.999972	0.975199	0.559515	0.999088	0.677756	0.517362	0.880165	0.978064	0.978064	0.742591	0.849386	0.737549	0.999822	0.730237	0.899577	0.99766	0.830732	0.9126	0.977033	0.545038	0.799951	0.866578	0.999569	0.479914	0.992778	0.93846	0.964866	0.983762	0.741463	0.999798	0.737646	0.903988	0.790093	0.971688	0.911382	0.93889	0.398601	0.999902	0.137307	0.831884	0.109409	0.636346	0.400931	0.412042
ADSL	0.999643	0.961712	0.496409	0.999088	0.981874	0.369419	0.948891	0.998787	0.998787	0.792133	0.81318	0.650905	0.999822	0.422325	0.896226	0.99766	0.987422	0.517547	0.735544	0.549512	0.949711	0.963389	0.999569	0.736687	0.952284	0.696542	0.929881	0.894681	0.929665	0.999798	0.708221	0.797012	0.760843	0.75934	0.742681	0.777941	0.900198	0.999902	0.590322	0.897942	0.338337	0.405619	0.835217	0.957435
ADSS1	NA	NA	NA	NA	NA	NA	NA	NA	NA	NA	NA	NA	NA	NA	NA	NA	NA	NA	NA	NA	NA	NA	NA	NA	NA	NA	NA	NA	NA	NA	NA	NA	NA	NA	NA	NA	NA	NA	NA	NA	NA	NA	NA	NA
ADSS2	0.999643	0.981503	0.868968	0.999088	0.889893	0.357228	0.842464	0.998787	0.998787	0.981707	0.953469	0.699838	0.999822	0.777172	0.902817	0.99766	0.98296	0.939933	0.814391	0.856995	0.99907	0.969714	0.999569	0.617609	0.888683	0.900943	0.789301	0.931416	0.61831	0.999798	0.86636	0.822092	0.98707	0.364748	0.67692	0.710754	0.81312	0.999902	0.81545	0.932052	0.843955	0.65733	0.925964	0.765835
ADTRP	0.999643	0.961712	0.249101	0.999088	0.844706	0.47052	0.933537	0.998787	0.998787	0.951675	0.986908	0.628136	0.999822	0.539868	0.847568	0.99766	0.758857	0.453282	0.868878	0.327482	0.99556	0.909805	0.999569	0.384325	0.961042	0.742508	0.985092	0.973751	0.720803	0.999798	0.750756	0.936725	0.595948	0.983973	0.949928	0.837665	0.739581	0.999902	0.835658	0.89984	0.794728	0.888345	0.857532	0.995526
AEBP1	0.999643	0.964883	0.951399	0.999088	0.709186	0.560282	0.815509	0.998787	0.998787	0.951824	0.903576	0.554398	0.999822	0.419438	0.805753	0.99766	0.818141	0.932517	0.992673	0.926419	0.971311	0.922862	0.999569	0.785953	0.669639	0.811214	0.730876	0.830682	0.892936	0.999798	0.867006	0.761976	0.625444	0.627359	0.68297	0.93681	0.866332	0.999902	0.780621	0.95031	0.413269	0.861575	0.766568	0.935911
AEBP2	0.999643	0.961712	0.183091	0.999088	0.335508	0.318099	0.98744	0.830466	0.830466	0.498958	0.511751	0.805816	0.999822	0.974691	0.987664	0.99766	0.929431	0.804816	0.799033	0.558402	0.616817	0.894771	0.999569	0.294623	0.938544	0.930056	0.862603	0.902579	0.656088	0.999798	0.503496	0.821739	0.751916	0.751013	0.821536	0.970633	0.196846	0.999902	0.0452217	0.537146	0.0365751	0.108348	0.0415751	0.0570653
AEN	0.999643	0.993671	0.628078	0.999088	0.601089	0.79925	0.985322	0.998787	0.998787	0.75279	0.886089	0.892749	0.999822	0.804186	0.750029	0.99766	0.951882	0.377268	0.836212	0.530014	0.99198	0.969714	0.999569	0.663172	0.882081	0.499807	0.986225	0.958041	0.955482	0.999798	0.569916	0.881255	0.481529	0.993137	0.91457	0.496343	0.912134	0.999902	0.93396	0.881109	0.853806	0.514421	0.94996	0.984607
AFAP1	0.999643	0.961712	0.832871	0.999088	0.723057	0.449873	0.888716	0.998787	0.998787	0.928744	0.894741	0.899328	0.999822	0.839183	0.860072	0.99766	0.730858	0.748435	0.981558	0.931585	0.992262	0.902501	0.999569	0.937911	0.711535	0.882664	0.929881	0.859698	0.799058	0.991649	0.910524	0.721959	0.851544	0.873163	0.684663	0.991811	0.962325	0.999902	0.738575	0.90966	0.636213	0.60877	0.419517	0.236908
AFAP1-AS1	NA	NA	NA	NA	NA	NA	NA	NA	NA	NA	NA	NA	NA	NA	NA	NA	NA	NA	NA	NA	NA	NA	NA	NA	NA	NA	NA	NA	NA	NA	NA	NA	NA	NA	NA	NA	NA	NA	NA	NA	NA	NA	NA	NA
AFAP1L2	0.999643	0.998836	0.62921	0.999088	0.882649	0.357136	0.79466	0.998787	0.998787	0.997535	0.933557	0.967538	0.999822	0.395722	0.523477	0.99766	0.666119	0.896992	0.442851	0.990119	0.936661	0.863647	0.999569	0.387883	0.747374	0.805378	0.743676	0.82802	0.712081	0.999798	0.474092	0.503667	0.520778	0.553349	0.496866	0.387978	0.978491	0.999902	0.980445	0.858107	0.754414	0.290105	0.689761	0.463407
AFDN	0.999643	0.961712	0.356714	0.999088	0.697002	0.286029	0.977773	0.998787	0.998787	0.955262	0.962746	0.480267	0.999822	0.302289	0.816997	0.99766	0.753229	0.990149	0.764327	0.833453	0.936216	0.986326	0.999569	0.823145	0.946732	0.759999	0.911838	0.862362	0.91727	0.999798	0.830023	0.736116	0.785504	0.643731	0.663005	0.958686	0.937986	0.999902	0.894906	0.992746	0.791544	0.125319	0.451911	0.506048
AFF1	0.999643	0.991231	0.326728	0.999088	0.961275	0.658566	0.916318	0.998787	0.998787	0.874443	0.906761	0.986871	0.999822	0.911531	0.902794	0.99766	0.903443	0.963757	0.599044	0.86077	0.941988	0.999161	0.999569	0.975582	0.982857	0.647906	0.929881	0.941512	0.921426	0.999798	0.841497	0.992333	0.514964	0.975054	0.97855	0.599293	0.779358	0.999902	0.706076	0.913955	0.67018	0.459551	0.629734	0.74644
AFF1-AS1	0.999643	0.99381	0.885662	0.999088	0.794878	0.778453	0.974646	0.997681	0.997681	0.994288	0.927719	0.646316	0.999822	0.709791	0.860343	0.99766	0.98945	0.952146	0.964717	0.768809	0.994258	0.851574	0.999569	0.885883	0.984194	0.938401	0.922016	0.894681	0.679357	0.999798	0.935861	0.842754	0.894924	0.508842	0.722707	0.847602	0.894283	0.999902	0.738629	0.983561	0.703042	0.472345	0.233285	0.414731
AFF2	0.999643	0.961712	0.705572	0.999088	0.487074	0.288096	0.790108	0.998787	0.998787	0.32366	0.836216	0.992649	0.999822	0.679519	0.556744	0.998252	0.902677	0.58263	0.811118	0.676813	0.986467	0.963049	0.999569	0.343468	0.527495	0.548854	0.847793	0.65312	0.779851	0.991649	0.471617	0.581986	0.421634	0.793156	0.58049	0.526907	0.843267	0.999902	0.77636	0.986535	0.881441	0.0487074	0.161037	0.0569871
AFF3	0.999643	0.961712	0.92702	0.999088	0.991441	0.456134	0.805933	0.998787	0.998787	0.95649	0.984953	0.915114	0.999822	0.902796	0.851407	0.99766	0.565882	0.866284	0.923842	0.990746	0.99033	0.978657	0.999569	0.810469	0.696281	0.859173	0.983626	0.920651	0.97117	0.999798	0.981578	0.86815	0.927223	0.851066	0.820994	0.939292	0.948853	0.999902	0.650511	0.747404	0.592249	0.597017	0.478867	0.238784
AFF4	0.999643	0.962398	0.804178	0.999088	0.418439	0.896168	0.883442	0.998787	0.998787	0.553816	0.963434	0.803368	0.999822	0.98904	0.908403	0.99766	0.975192	0.959563	0.994526	0.802384	0.894338	0.94578	0.999569	0.96405	0.701848	0.897202	0.952345	0.89173	0.73036	0.999798	0.94383	0.960956	0.980782	0.976951	0.958188	0.953393	0.892069	0.999902	0.628839	0.807171	0.878059	0.53845	0.318941	0.134843
AFG1L	0.999643	0.963027	0.757063	0.999088	0.734627	0.540409	0.995511	0.660938	0.660938	0.753621	0.649562	0.939599	0.999822	0.998544	0.967108	0.99766	0.936746	0.670212	0.744927	0.308863	0.90603	0.840896	0.999569	0.161519	0.946696	0.799158	0.962447	0.838368	0.603191	0.968144	0.315888	0.745548	0.674486	0.798986	0.663005	0.91502	0.417574	0.999902	0.202213	0.884274	0.259763	0.265418	0.366836	0.324704
AFG3L1P	0.999643	0.991231	0.79136	0.999088	0.638929	0.678753	0.790108	0.999382	0.999382	0.783434	0.733587	0.907787	0.999822	0.705095	0.966464	0.99766	0.782957	0.525051	0.945255	0.448216	0.859254	0.99649	0.999569	0.998221	0.881809	0.871297	0.971072	0.920651	0.821135	0.999798	0.723266	0.878298	0.553733	0.911716	0.842517	0.86637	0.541582	0.999902	0.489693	0.628102	0.189147	0.700102	0.672295	0.459856
AFG3L2	0.999643	0.986218	0.714858	0.999088	0.668928	0.973084	0.939257	0.998787	0.998787	0.960134	0.84314	0.851657	0.999822	0.821671	0.827152	0.99766	0.82441	0.998174	0.985161	0.677244	0.880431	0.898448	0.999569	0.449696	0.714076	0.681609	0.937354	0.883855	0.606077	0.999798	0.584819	0.71055	0.712115	0.850671	0.772663	0.955414	0.771867	0.999902	0.866536	0.79959	0.779275	0.620637	0.881891	0.898038
AFMID	0.999643	0.961712	0.916079	0.999088	0.995601	0.903756	0.995804	0.998787	0.998787	0.947918	0.554111	0.378566	0.999822	0.491321	0.946065	0.99766	0.960486	0.980349	0.949056	0.892399	0.937507	0.966245	0.999569	0.777758	0.940353	0.911558	0.918428	0.987267	0.888496	0.999798	0.962156	0.937492	0.854255	0.824817	0.984234	0.983255	0.738575	0.999902	0.606128	0.909285	0.560836	0.715451	0.553094	0.639952
AFTPH	0.999643	0.961712	0.437361	0.999088	0.705101	0.158691	0.834075	0.998787	0.998787	0.921965	0.916577	0.576629	0.999822	0.558348	0.900873	0.99766	0.847775	0.714539	0.71312	0.589055	0.936727	0.935575	0.999569	0.951686	0.882679	0.909358	0.822105	0.896873	0.777438	0.999798	0.967437	0.807427	0.97202	0.353117	0.680254	0.838415	0.782912	0.999902	0.869912	0.940548	0.936825	0.556149	0.653815	0.650453
AFTPH-DT	0.999643	0.989971	0.352371	0.999088	0.537421	0.798535	0.961394	0.998787	0.998787	0.639403	0.905623	0.50299	0.999822	0.956372	0.855126	0.99766	0.97982	0.575671	0.99231	0.663905	0.95227	0.993384	0.999569	0.885121	0.937301	0.857931	0.986648	0.965455	0.997155	0.999798	0.961929	0.93318	0.890138	0.922446	0.91008	0.848373	0.960681	0.999902	0.902943	0.974709	0.646526	0.298399	0.363389	0.113321
AGA	0.999643	0.961712	0.832871	0.999088	0.922618	0.75847	0.94405	0.998787	0.998787	0.997447	0.870283	0.957839	0.999822	0.918537	0.977245	0.99766	0.989451	0.949752	0.976793	0.777619	0.99556	0.97995	0.999569	0.688286	0.780669	0.892603	0.887096	0.918442	0.875547	0.999798	0.895459	0.942767	0.941418	0.72796	0.858052	0.863176	0.866996	0.999902	0.844284	0.893697	0.647592	0.584349	0.937465	0.953004
AGA-DT	0.999643	0.961712	0.63088	0.999088	0.416694	0.0637415	0.839205	0.572312	0.572312	0.602357	0.731993	0.966882	0.999822	0.668009	0.877279	0.99766	0.872962	0.91541	0.713	0.456878	0.729497	0.986939	0.999569	0.589912	0.646386	0.911009	0.929881	0.836069	0.905448	0.999798	0.778842	0.57272	0.935292	0.688101	0.668403	0.917376	0.665061	0.999902	0.252967	0.59223	0.261878	0.0146148	0.0100803	0.0155251
AGAP1	0.999643	0.961712	0.450204	0.999088	0.261074	0.0994849	0.790108	0.568062	0.568062	0.737178	0.912892	0.953973	0.999822	0.981654	0.974123	0.99766	0.643589	0.858369	0.584488	0.863572	0.911053	0.955555	0.999569	0.984825	0.67008	0.733049	0.700485	0.607591	0.91733	0.968144	0.96294	0.346046	0.696394	0.267873	0.214572	0.836964	0.821694	0.999902	0.616331	0.994136	0.801563	0.0138254	0.0085708	0.0038663
AGAP10P	NA	NA	NA	NA	NA	NA	NA	NA	NA	NA	NA	NA	NA	NA	NA	NA	NA	NA	NA	NA	NA	NA	NA	NA	NA	NA	NA	NA	NA	NA	NA	NA	NA	NA	NA	NA	NA	NA	NA	NA	NA	NA	NA	NA
AGAP12P	0.999643	0.961712	0.97693	0.999088	0.654972	0.828849	0.933507	0.998787	0.998787	0.694529	0.894741	0.789188	0.999822	0.989763	0.817215	0.99766	0.993059	0.488716	0.973644	0.51104	0.946755	0.999838	0.999569	0.920822	0.945268	0.646327	0.946607	0.991162	0.97277	0.999798	0.960615	0.973581	0.925585	0.916872	0.996463	0.503725	0.866996	0.999902	0.823791	0.789145	0.98923	0.883167	0.914001	0.799381
AGAP2	0.999643	0.961712	0.405006	0.999088	0.875181	0.995845	0.915976	0.998787	0.998787	0.966348	0.830177	0.782038	0.999822	0.715689	0.723095	0.99766	0.921818	0.737945	0.951499	0.745712	0.906664	0.851574	0.999569	0.277884	0.81184	0.806866	0.922016	0.922249	0.701161	0.999798	0.439225	0.984513	0.626083	0.868214	0.969328	0.976143	0.563863	0.999902	0.311007	0.897942	0.106567	0.907167	0.896187	0.650765
AGAP3	0.999643	0.961712	0.850473	0.999088	0.483909	0.889454	0.94405	0.937931	0.937931	0.681854	0.644668	0.77119	0.999822	0.727644	0.646926	0.99766	0.745016	0.731399	0.757882	0.504806	0.730514	0.965089	0.999569	0.718386	0.655416	0.959182	0.929881	0.8295	0.934803	0.999798	0.712515	0.790566	0.878617	0.894798	0.749948	0.815406	0.322436	0.999902	0.10322	0.712028	0.0277275	0.733648	0.826248	0.849167
AGAP4	0.999643	0.961712	0.968673	0.999088	0.90277	0.997784	0.94362	0.998787	0.998787	0.928088	0.958243	0.667689	0.999822	0.684011	0.888281	0.99766	0.479882	0.765987	0.998672	0.812553	0.74805	0.986326	0.999569	0.812431	0.762831	0.826154	0.93369	0.982942	0.812898	0.999798	0.970759	0.913894	0.844005	0.879363	0.902408	0.725106	0.900585	0.999902	0.565751	0.675033	0.131881	0.742196	0.721279	0.638471
AGAP6	NA	NA	NA	NA	NA	NA	NA	NA	NA	NA	NA	NA	NA	NA	NA	NA	NA	NA	NA	NA	NA	NA	NA	NA	NA	NA	NA	NA	NA	NA	NA	NA	NA	NA	NA	NA	NA	NA	NA	NA	NA	NA	NA	NA
AGAP7P	0.999643	0.976678	0.599859	0.999088	0.777586	0.588396	0.969902	0.998787	0.998787	0.937158	0.978288	0.978209	0.999822	0.741601	0.858757	0.99766	0.886265	0.960352	0.926654	0.990884	0.934232	0.989344	0.999569	0.956402	0.714076	0.998494	0.965902	0.863186	0.986277	0.999798	0.789885	0.877644	0.742498	0.852292	0.826481	0.994976	0.979684	0.999902	0.872752	0.887999	0.594919	0.727976	0.97375	0.786286
AGBL2	0.999643	0.977926	0.313704	0.999088	0.754375	0.531177	0.908582	0.998787	0.998787	0.935435	0.868955	0.980717	0.999822	0.972073	0.991788	0.99766	0.560105	0.78961	0.891863	0.723711	0.941767	0.99746	0.999569	0.792379	0.892312	0.981545	0.983462	0.910728	0.911031	0.999885	0.879858	0.998832	0.995262	0.933277	0.986997	0.816324	0.990445	0.999902	0.760316	0.966	0.775922	0.422157	0.383226	0.33563
AGBL3	0.999643	0.961712	0.113762	0.999088	0.305961	0.340546	0.916318	0.998787	0.998787	0.261071	0.535661	0.988349	0.999822	0.823548	0.81457	0.99766	0.945023	0.291468	0.721869	0.290598	0.64293	0.87293	0.999569	0.150086	0.847407	0.663342	0.930923	0.998467	0.562087	0.999798	0.208058	0.882255	0.385238	0.916872	0.918342	0.923798	0.323764	0.999902	0.0532613	0.512688	0.0366021	0.0438494	0.105621	0.105092
AGBL5	0.999643	0.991716	0.942523	0.999088	0.564248	0.654915	0.967142	0.998787	0.998787	0.48252	0.574289	0.941017	0.999822	0.77272	0.780738	0.99766	0.870727	0.944274	0.915674	0.691696	0.951029	0.989949	0.999569	0.886651	0.78403	0.922818	0.965902	0.997795	0.961936	0.999798	0.806685	0.934109	0.944177	0.979341	0.941863	0.681862	0.886196	0.999902	0.583206	0.955066	0.950297	0.345487	0.725679	0.31006
AGER	0.999643	0.963027	0.370989	0.999088	0.757426	0.838152	0.79466	0.998787	0.998787	0.787214	0.897138	0.667327	0.999822	0.912565	0.974472	0.99766	0.737822	0.708171	0.951499	0.801731	0.906664	0.857979	0.999569	0.150086	0.955899	0.896774	0.988271	0.952066	0.631386	0.999798	0.294289	0.838625	0.643553	0.975054	0.893844	0.58716	0.682803	0.999902	0.297922	0.678937	0.146432	0.222398	0.453071	0.660768
AGFG1	0.999643	0.961712	0.558559	0.999088	0.733656	0.662438	0.988559	0.998787	0.998787	0.903529	0.977219	0.480267	0.999822	0.684473	0.982528	0.99766	0.484742	0.823318	0.550122	0.766791	0.960132	0.957548	0.999569	0.996946	0.998489	0.88088	0.943724	0.980081	0.901358	0.999798	0.906418	0.861665	0.945263	0.664084	0.772596	0.890514	0.763688	0.999902	0.83055	0.858107	0.896994	0.844048	0.879892	0.840281
AGFG2	0.999643	0.981503	0.986097	0.999088	0.931175	0.568485	0.921065	0.998787	0.998787	0.89196	0.986091	0.761518	0.999822	0.795516	0.908499	0.99766	0.354345	0.834926	0.682549	0.945883	0.932861	0.99537	0.999569	0.796641	0.80064	0.610407	0.983033	0.878143	0.927903	0.999798	0.790055	0.914384	0.667618	0.989715	0.890252	0.660362	0.799156	0.999902	0.730371	0.788841	0.290756	0.207922	0.669763	0.267945
AGGF1	0.999643	0.964883	0.886445	0.999088	0.976412	0.593726	0.793076	0.998787	0.998787	0.874885	0.959163	0.893792	0.999822	0.984064	0.991382	0.99766	0.895519	0.952585	0.930146	0.767157	0.924652	0.977045	0.999569	0.932035	0.696281	0.690884	0.919644	0.838204	0.95793	0.999798	0.914648	0.996301	0.643553	0.915711	0.973966	0.496343	0.920036	0.999902	0.982546	0.797579	0.767389	0.515633	0.815484	0.642125
AGK	0.999643	0.961712	0.276667	0.999088	0.408896	0.327226	0.980776	0.922752	0.922752	0.734293	0.712277	0.974916	0.999822	0.920018	0.916548	0.99766	0.911083	0.885014	0.677589	0.872135	0.941767	0.864832	0.999569	0.152845	0.848161	0.65553	0.929881	0.764223	0.650025	0.999798	0.377856	0.865482	0.494213	0.846762	0.828378	0.842147	0.693087	0.999902	0.489693	0.998085	0.291427	0.0114357	0.0513396	0.0155747
AGL	0.999643	0.981503	0.235946	0.999088	0.0122881	0.136563	0.790108	0.94121	0.94121	0.0206911	0.186864	0.578353	0.999822	0.97384	0.753964	0.99766	0.763675	0.214819	0.611762	0.13994	0.532235	0.83309	0.999569	0.126168	0.757749	0.777096	0.833738	0.732122	0.50654	0.999798	0.125138	0.68631	0.357536	0.726368	0.682376	0.577545	0.067832	0.999902	0.0072383	0.394665	0.044515	0.00653377	0.0147633	0.00439775
AGMAT	0.999643	0.961712	0.25851	0.999088	0.97045	0.384439	0.85533	0.979086	0.979086	0.752051	0.829891	0.447047	0.999822	0.558348	0.768776	0.99766	0.810086	0.431534	0.582243	0.385451	0.791894	0.897966	0.999569	0.245234	0.914971	0.36493	0.945242	0.990819	0.875547	0.999798	0.489815	0.921017	0.395899	0.928319	0.955136	0.340864	0.991154	0.999902	0.734963	0.826287	0.889105	0.0268465	0.739905	0.324579
AGO1	0.999643	0.961712	0.273134	0.999088	0.808951	0.702187	0.916318	0.998787	0.998787	0.986461	0.766403	0.853782	0.999822	0.865577	0.953146	0.99766	0.979813	0.566058	0.871605	0.476523	0.908539	0.948928	0.999569	0.661705	0.854093	0.910402	0.954136	0.99873	0.987016	0.999798	0.678242	0.959649	0.789174	0.866298	0.961252	0.978012	0.708639	0.999902	0.688265	0.71543	0.190774	0.863324	0.90799	0.891026
AGO2	0.999643	0.991231	0.525178	0.999088	0.955693	0.648108	0.90414	0.998787	0.998787	0.962581	0.978198	0.977631	0.999822	0.901877	0.840638	0.99766	0.978167	0.98353	0.717035	0.797492	0.975854	0.953487	0.999569	0.842485	0.963638	0.714463	0.968702	0.964445	0.7625	0.999798	0.808094	0.956627	0.563487	0.922446	0.950314	0.736409	0.787407	0.999902	0.742117	0.921973	0.539656	0.820128	0.945447	0.972263
AGO3	0.999643	0.993833	0.951235	0.999088	0.117437	0.78311	0.839559	0.998787	0.998787	0.156587	0.747382	0.54733	0.999822	0.891431	0.941248	0.99766	0.892003	0.813232	0.765847	0.714323	0.844292	0.914375	0.999569	0.880051	0.701848	0.942929	0.915506	0.907639	0.713629	0.999798	0.814825	0.922975	0.760843	0.921178	0.923199	0.708016	0.428195	0.999902	0.198153	0.77116	0.382175	0.230837	0.117864	0.050643
AGO4	0.999643	0.961712	0.0864138	0.999088	0.313462	0.0434744	0.932813	0.978064	0.978064	0.513883	0.519603	0.604652	0.999822	0.261896	0.73083	0.99766	0.714286	0.211321	0.438893	0.170039	0.789921	0.898448	0.999569	0.147321	0.766122	0.569117	0.751626	0.73876	0.798982	0.98181	0.34885	0.462627	0.474041	0.338419	0.334008	0.579096	0.676733	0.999902	0.23748	0.73913	0.173627	0.036612	0.120683	0.102043
AGPAT1	0.999643	0.973109	0.825645	0.999088	0.816668	0.646744	0.806546	0.994099	0.994099	0.898959	0.899869	0.68662	0.999822	0.785355	0.96455	0.999988	0.624622	0.976954	0.854595	0.847936	0.970682	0.85373	0.999569	0.641487	0.759919	0.851576	0.900126	0.894142	0.661192	0.999798	0.63806	0.910083	0.751331	0.680228	0.804662	0.991875	0.978491	0.999902	0.871613	0.969533	0.533935	0.688259	0.919709	0.70606
AGPAT2	0.999643	0.993671	0.612537	0.999088	0.291387	0.817352	0.932918	0.978149	0.978149	0.53118	0.833101	0.779563	0.999822	0.918537	0.954592	0.99766	0.717643	0.663914	0.668897	0.690413	0.711294	0.903835	0.999569	0.680029	0.768753	0.948689	0.930923	0.820172	0.673588	0.999798	0.918697	0.741334	0.918148	0.908801	0.711376	0.983255	0.61515	0.999902	0.222439	0.895392	0.16405	0.099026	0.0742272	0.0346146
AGPAT3	0.999643	0.981503	0.545611	0.999088	0.852549	0.931923	0.850008	0.998787	0.998787	0.915888	0.819054	0.79579	0.999822	0.728251	0.789297	0.99766	0.923152	0.510678	0.811888	0.367003	0.865046	0.90396	0.999569	0.83622	0.836102	0.995577	0.985092	0.964438	0.886613	0.999798	0.877393	0.988315	0.871816	0.99105	0.979507	0.993237	0.477016	0.999902	0.145676	0.66089	0.124116	0.863324	0.937502	0.865557
AGPAT4	0.999643	0.961712	0.898582	0.999088	0.626198	0.718447	0.999503	0.850153	0.850153	0.996448	0.979419	0.447047	0.999822	0.559091	0.951686	0.99766	0.83883	0.908555	0.964177	0.893871	0.983079	0.99746	0.999569	0.920454	0.969461	0.881027	0.873852	0.94147	0.971876	0.999798	0.987723	0.97763	0.852956	0.641895	0.99158	0.942603	0.932795	0.999902	0.865108	0.76119	0.429412	0.777346	0.734251	0.691457
AGPAT4-IT1	0.999643	0.961712	0.564873	0.999088	0.74934	0.413132	0.816272	0.987521	0.987521	0.842097	0.912398	0.743279	0.999822	0.866964	0.972945	0.99766	0.979616	0.726667	0.939683	0.607844	0.959483	0.990613	0.999569	0.991073	0.766122	0.969048	0.841867	0.74063	0.950085	0.999798	0.967162	0.915267	0.947373	0.643725	0.803782	0.952885	0.988943	0.999902	0.984219	0.716371	0.653882	0.678955	0.750819	0.470832
AGPAT5	0.999643	0.997169	0.413185	0.999088	0.942684	0.802551	0.892724	0.998787	0.998787	0.655041	0.759079	0.768654	0.999822	0.992939	0.957645	0.997765	0.980004	0.359814	0.758664	0.36732	0.91961	0.889201	0.999569	0.14764	0.931996	0.447432	0.996896	0.968509	0.642522	0.999798	0.278	0.862948	0.289928	0.901329	0.917823	0.933424	0.605582	0.999902	0.17349	0.956747	0.415977	0.524596	0.668889	0.761951
AGPS	0.999643	0.981503	0.932275	0.999088	0.453498	0.9841	0.926409	0.998787	0.998787	0.517268	0.86583	0.758652	0.999822	0.979187	0.875345	0.99766	0.884888	0.892662	0.993999	0.829043	0.878496	0.88611	0.999569	0.221914	0.662721	0.998494	0.978176	0.746696	0.548552	0.999798	0.385482	0.822092	0.805766	0.967374	0.866666	0.939992	0.497553	0.999902	0.172181	0.731342	0.344361	0.377386	0.349666	0.369431
AGRN	0.999643	0.981503	0.990766	0.999088	0.884449	0.948112	0.796757	0.998787	0.998787	0.583469	0.765123	0.959623	0.999822	0.965423	0.958927	0.99766	0.766396	0.83011	0.932616	0.808044	0.993319	0.968112	0.999569	0.979096	0.860802	0.739593	0.96121	0.947045	0.997673	0.999798	0.871887	0.85847	0.652279	0.900661	0.862281	0.885492	0.779358	0.999902	0.355361	0.569076	0.225947	0.813223	0.97375	0.902479
AGTPBP1	0.999643	0.993671	0.228588	0.999088	0.754375	0.0532169	0.790108	0.998787	0.998787	0.381562	0.786427	0.661598	0.999822	0.599644	0.793878	0.99766	0.4336	0.363225	0.159968	0.55079	0.892775	0.985164	0.999569	0.531682	0.646634	0.278032	0.77059	0.694641	0.922681	0.968144	0.606702	0.526845	0.26644	0.519929	0.411541	0.406457	0.91835	0.999902	0.766714	0.955788	0.770537	0.0485955	0.186333	0.0621365
AGTRAP	0.999643	0.970548	0.397167	0.999222	0.880134	0.839964	0.920494	0.978064	0.978064	0.868098	0.795705	0.983957	0.999822	0.981654	0.988711	0.999988	0.917882	0.952146	0.993988	0.897421	0.809926	0.83309	0.999569	0.0859917	0.994247	0.821504	0.973771	0.914784	0.498003	0.999798	0.452761	0.799673	0.700476	0.928097	0.841908	0.998209	0.547493	0.999902	0.196856	0.880607	0.309156	0.318237	0.199568	0.176494
AHCTF1	0.999643	0.961712	0.296143	0.999088	0.856169	0.0641463	0.834075	0.998787	0.998787	0.860806	0.746747	0.455329	0.999822	0.187802	0.723095	0.99766	0.843428	0.493103	0.601485	0.403582	0.944114	0.90396	0.999569	0.324129	0.766122	0.553975	0.796442	0.733029	0.896842	0.979785	0.465015	0.545426	0.475232	0.325885	0.38998	0.724595	0.938397	0.999902	0.828397	0.947741	0.639729	0.0777238	0.409978	0.357779
AHCTF1P1	0.999643	0.961712	0.297286	0.999088	0.303611	0.209437	0.883442	0.998787	0.998787	0.0799865	0.0391359	0.892013	0.999822	0.610114	0.664189	0.99766	0.984552	0.297576	0.769341	0.368738	0.814443	0.83309	0.999569	0.41563	0.670645	0.508201	0.915812	0.725013	0.546953	0.990755	0.275395	0.598737	0.304237	0.852023	0.616007	0.76171	0.068123	0.999902	0.0723379	0.642029	0.0190684	0.0678389	0.4614	0.417924
AHCY	0.999643	0.962022	0.726087	0.999088	0.990465	0.462319	0.895597	0.998787	0.998787	0.966355	0.995679	0.588454	0.999822	0.287394	0.882904	0.99766	0.959331	0.780012	0.947993	0.862681	0.99556	0.973188	0.999569	0.76709	0.720846	0.939605	0.929881	0.932452	0.986513	0.999798	0.942456	0.955164	0.924192	0.734735	0.89595	0.939071	0.852621	0.999902	0.956074	0.964655	0.945685	0.681546	0.903393	0.883564
AHCYL1	0.999643	0.961712	0.437361	0.999088	0.487676	0.288096	0.982386	0.997681	0.997681	0.872304	0.625878	0.974496	0.999822	0.896204	0.953146	0.99766	0.901305	0.534533	0.850401	0.31565	0.794177	0.978171	0.999569	0.670717	0.984194	0.974569	0.905295	0.972121	0.96834	0.999798	0.735992	0.842754	0.902636	0.640142	0.830995	0.989335	0.551667	0.999902	0.387171	0.532862	0.250242	0.417782	0.540678	0.597842
AHCYL2	0.999643	0.973519	0.895827	0.999088	0.987837	0.732177	0.796862	0.998787	0.998787	0.734293	0.979419	0.981651	0.999822	0.953336	0.851407	0.99766	0.944018	0.878132	0.935811	0.916295	0.904324	0.932945	0.999569	0.686336	0.84274	0.689059	0.983988	0.864632	0.730695	0.991649	0.690324	0.92542	0.712631	0.975076	0.87059	0.761569	0.921716	0.999902	0.750968	0.994929	0.959801	0.438788	0.536829	0.199741
AHDC1	0.999643	0.961712	0.926609	0.999088	0.742875	0.659628	0.79466	0.998787	0.998787	0.964012	0.965422	0.847123	0.999822	0.946619	0.966694	0.99766	0.753229	0.960737	0.978787	0.796853	0.847709	0.880643	0.999569	0.578562	0.898493	0.681122	0.915506	0.994228	0.816745	0.999798	0.595329	0.937492	0.480279	0.737477	0.896913	0.985539	0.995768	0.999902	0.984884	0.957882	0.525761	0.788085	0.90438	0.977172
AHI1	0.999643	0.961712	0.180327	0.999088	0.0250472	0.219834	0.947486	0.998787	0.998787	0.0458799	0.530332	0.761263	0.999822	0.984664	0.860072	0.99766	0.674397	0.133554	0.758883	0.105702	0.643744	0.83309	0.999569	0.0964447	0.757091	0.914804	0.783806	0.714536	0.389238	0.999798	0.210076	0.526845	0.639939	0.632303	0.544217	0.933673	0.19107	0.999902	0.0684907	0.767774	0.0756502	0.0166114	0.0145405	0.009099
AHNAK	0.999643	0.994569	0.910884	0.999088	0.111083	0.746894	0.897932	0.998787	0.998787	0.321476	0.577979	0.972823	0.999822	0.925954	0.896268	0.99766	0.793015	0.0375981	0.68425	0.244741	0.840104	0.903835	0.999569	0.965453	0.994384	0.918887	0.919644	0.87987	0.999884	0.999798	0.880908	0.9325	0.823655	0.741704	0.877663	0.930785	0.757965	0.999902	0.497453	0.789094	0.601362	0.903653	0.935275	0.901074
AHR	0.999643	0.961712	0.60953	0.999088	0.820024	0.760346	0.893588	0.998787	0.998787	0.903529	0.766486	0.961497	0.999822	0.964709	0.915158	0.99766	0.933738	0.442033	0.495516	0.251364	0.87458	0.936784	0.999569	0.887327	0.662721	0.970917	0.995261	0.769077	0.724921	0.999798	0.784684	0.915421	0.903243	0.89909	0.932502	0.761569	0.90674	0.999902	0.809951	0.789094	0.75151	0.353496	0.784058	0.477614
AHSA1	0.999643	0.976678	0.805651	0.999088	0.17822	0.386686	0.796461	0.997681	0.997681	0.770894	0.888747	0.931833	0.999822	0.91334	0.896383	0.99766	0.955161	0.692991	0.985161	0.464812	0.946755	0.953487	0.999569	0.926673	0.872655	0.746614	0.887096	0.952066	0.755621	0.999798	0.99779	0.88372	0.838049	0.48677	0.824286	0.907894	0.937986	0.999902	0.734761	0.677748	0.933993	0.881992	0.567962	0.533021
AHSA2P	0.999643	0.961712	0.867966	0.999088	0.420173	0.983624	0.977254	0.998787	0.998787	0.890805	0.957781	0.8993	0.999822	0.593193	0.860072	0.99766	0.843913	0.965658	0.985161	0.926799	0.954778	0.959864	0.999569	0.913542	0.880414	0.616716	0.929881	0.841083	0.959663	0.999798	0.910524	0.765326	0.503918	0.804584	0.756975	0.997445	0.979793	0.999902	0.940109	0.904794	0.965068	0.489648	0.310688	0.365973
AHSP	0.999643	0.961712	0.958996	0.999088	0.555234	0.880437	0.79466	0.998787	0.998787	0.572495	0.790682	0.835748	0.999822	0.965029	0.891633	0.99766	0.988176	0.645491	0.665788	0.413541	0.953366	0.880643	0.999569	0.963976	0.638628	0.809253	0.789301	0.618864	0.508289	0.999798	0.941112	0.780357	0.796078	0.781699	0.712974	0.654744	0.541582	0.999902	0.467907	0.884274	0.791833	0.340879	0.275185	0.230342
AIDA	0.999643	0.9897	0.929613	0.999088	0.859569	0.909816	0.797821	0.998787	0.998787	0.989038	0.995824	0.94041	0.999822	0.758883	0.872789	0.99766	0.72854	0.844136	0.669715	0.369507	0.978702	0.942609	0.999569	0.354477	0.77268	0.914752	0.918157	0.876347	0.749358	0.999798	0.798479	0.910653	0.873616	0.765652	0.853566	0.45571	0.88871	0.999902	0.526717	0.857274	0.904407	0.664269	0.897764	0.771422
AIF1	0.999643	0.9869	0.316277	0.999088	0.161393	0.0905311	0.790108	0.890945	0.890945	0.195642	0.679409	0.937092	0.999822	0.794414	0.58552	0.99766	0.715289	0.219664	0.169987	0.2138	0.709078	0.935931	0.999569	0.340708	0.513247	0.467496	0.841867	0.65312	0.852785	0.990755	0.428741	0.576733	0.338423	0.545782	0.488303	0.312195	0.599892	0.999902	0.239156	0.726526	0.612544	0.02478	0.0588796	0.0100905
AIFM1	0.999643	0.967053	0.580462	0.999088	0.313462	0.643727	0.962936	0.998787	0.998787	0.683237	0.614357	0.892749	0.999822	0.954659	0.97958	0.99766	0.909118	0.605628	0.752124	0.460984	0.748561	0.996422	0.999622	0.881761	0.959903	0.885399	0.902806	0.961278	0.871985	0.999798	0.986729	0.926945	0.918148	0.58602	0.870914	0.983483	0.369742	0.999902	0.358766	0.561764	0.175236	0.99992	0.766568	0.839672
AIFM2	0.999643	0.973519	0.974944	0.999088	0.729297	0.906201	0.924805	0.999382	0.999382	0.842052	0.924684	0.964737	0.999822	0.953142	0.96987	0.99766	0.606852	0.926943	0.981076	0.956797	0.968575	0.985302	0.999569	0.915337	0.91583	0.689059	0.751626	0.961278	0.98715	0.999798	0.903216	0.896298	0.554945	0.662639	0.86654	0.528701	0.931918	0.999902	0.889624	0.545296	0.199544	0.916533	0.927022	0.892737
AIFM3	0.999643	0.961712	0.53871	0.999088	0.315	0.981041	0.948385	0.997681	0.997681	0.748235	0.965196	0.783204	0.999822	0.520201	0.832206	0.99766	0.968687	0.787046	0.708403	0.607844	0.54859	0.99649	0.999569	0.937809	0.736291	0.848425	0.983626	0.993524	0.978548	0.999798	0.95676	0.89179	0.97453	0.97777	0.976484	0.901764	0.622199	0.999902	0.209815	0.717686	0.134723	0.381712	0.21729	0.208221
AIG1	0.999643	0.976376	0.771032	0.999088	0.970969	0.54807	0.856046	0.998787	0.998787	0.952786	0.971795	0.819581	0.999822	0.79072	0.537976	0.99766	0.991428	0.778915	0.955911	0.786655	0.872674	0.991063	0.999569	0.973315	0.982857	0.996529	0.983462	0.984211	0.99912	0.999798	0.987471	0.990745	0.918148	0.975205	0.961905	0.999437	0.967797	0.999902	0.527988	0.991001	0.46596	0.923434	0.955966	0.942658
AIM2	0.999643	0.961712	0.289588	0.999088	0.0646019	0.629292	0.843892	0.657406	0.657406	0.0812447	0.771383	0.945438	0.999822	0.967079	0.801121	0.99766	0.740755	0.115727	0.0633097	0.128479	0.609981	0.90396	0.999569	0.35001	0.686299	0.81551	0.892297	0.864207	0.821135	0.999798	0.697623	0.702609	0.938968	0.675245	0.664089	0.213056	0.698738	0.999902	0.350099	0.731342	0.939228	0.0136252	0.0721324	0.0222454
AIMP1	0.999643	0.961712	0.369732	0.999088	0.899682	0.931204	0.797821	0.998787	0.998787	0.996448	0.928824	0.82594	0.999822	0.879445	0.931074	0.99766	0.865113	0.703395	0.970087	0.636638	0.987243	0.898448	0.999569	0.342983	0.720846	0.870658	0.968937	0.952303	0.647576	0.999798	0.619212	0.955404	0.788683	0.916872	0.979507	0.935585	0.839061	0.999902	0.427931	0.994136	0.305625	0.818945	0.818798	0.984562
AIMP2	0.999643	0.993671	0.896098	0.999088	0.201953	0.664401	0.941315	0.97029	0.97029	0.437782	0.519217	0.778926	0.999822	0.853326	0.978833	0.99766	0.926826	0.740164	0.814994	0.366536	0.578727	0.891751	0.999569	0.752644	0.948933	0.955993	0.922016	0.990819	0.780199	0.999885	0.684057	0.85847	0.980832	0.614792	0.828762	0.851727	0.286022	0.999902	0.0523132	0.521336	0.108506	0.377654	0.250614	0.161668
AIP	0.999643	0.970548	0.972477	0.999088	0.841431	0.71473	0.977773	0.990589	0.990589	0.865695	0.872647	0.703194	0.999822	0.526914	0.83086	0.99766	0.958341	0.914841	0.931277	0.875646	0.936253	0.845387	0.999569	0.41092	0.862887	0.970228	0.964018	0.99873	0.654022	0.999798	0.625785	0.988192	0.732006	0.802793	0.950382	0.813984	0.644067	0.999902	0.471339	0.991846	0.689481	0.945299	0.844034	0.87933
AJAP1	0.999643	0.961712	0.93747	0.999088	0.191217	0.57285	0.790108	0.998787	0.998787	0.631384	0.894741	0.907069	0.999822	0.900235	0.931635	0.99766	0.861987	0.781461	0.906859	0.760459	0.902848	0.935575	0.999569	0.786073	0.735033	0.942929	0.973714	0.841985	0.879172	0.999798	0.976731	0.89164	0.922868	0.682235	0.796832	0.851727	0.896582	0.999902	0.861673	0.895392	0.864648	0.616212	0.92055	0.988844
AJM1	0.999643	0.961712	0.937163	0.999088	0.935005	0.935039	0.959383	0.998787	0.998787	0.731323	0.897441	0.428527	0.999822	0.450736	0.91588	0.997765	0.782682	0.438301	0.959266	0.280043	0.906664	0.878365	0.999569	0.875983	0.934978	0.772236	0.954136	0.986232	0.733737	0.999798	0.784491	0.958906	0.825035	0.962583	0.989159	0.958686	0.781969	0.999902	0.220086	0.760784	0.191762	0.914272	0.677934	0.854141
AK2	0.999643	0.998836	0.634508	0.999088	0.283255	0.582366	0.90414	0.998787	0.998787	0.858536	0.843856	0.975073	0.999822	0.831063	0.956085	0.99766	0.823086	0.952585	0.985161	0.803804	0.821227	0.937414	0.999569	0.949636	0.798637	0.896774	0.792383	0.87028	0.925913	0.999798	0.935936	0.733856	0.936293	0.508842	0.66839	0.977023	0.659832	0.999902	0.526876	0.534467	0.346791	0.491543	0.207795	0.255944
AK3	0.999643	0.961712	0.252815	0.999088	0.167464	0.528488	0.939257	0.978064	0.978064	0.553647	0.611526	0.848865	0.999822	0.968302	0.996057	0.99766	0.979813	0.416465	0.630967	0.405	0.786187	0.914375	0.999569	0.320883	0.889613	0.898633	0.994495	0.98416	0.81028	0.999798	0.698717	0.951714	0.676311	0.943157	0.9835	0.917937	0.479801	0.999902	0.16074	0.878748	0.1105	0.150494	0.106689	0.181932
AK4	0.999643	0.997761	0.896828	0.999088	0.800397	0.730747	0.981157	0.998787	0.998787	0.613045	0.898586	0.693156	0.999822	0.468766	0.628748	0.99766	0.728813	0.831962	0.855568	0.911688	0.799951	0.948928	0.999569	0.87489	0.834049	0.819673	0.942641	0.972748	0.91727	0.999798	0.766553	0.974316	0.959215	0.862179	0.928886	0.876073	0.872037	0.999902	0.966532	0.892907	0.879192	0.292208	0.615076	0.433578
AK5	0.999643	0.961712	0.0620551	0.999088	0.278366	0.433229	0.916318	0.923481	0.923481	0.404946	0.650754	0.667055	0.999822	0.558348	0.744129	0.99766	0.748723	0.396055	0.397679	0.266079	0.766271	0.89371	0.999569	0.201802	0.834049	0.504028	0.975165	0.899573	0.583537	0.999798	0.493922	0.844522	0.441123	0.989097	0.862281	0.712966	0.708034	0.999902	0.178885	0.662147	0.328757	0.138343	0.380517	0.317379
AK6	0.999643	0.961712	0.424695	0.999088	0.878169	0.674052	0.880165	0.997681	0.997681	0.861355	0.650059	0.860301	0.999822	0.976808	0.867271	0.99766	0.901272	0.596845	0.871262	0.529791	0.870628	0.878365	0.999569	0.26757	0.950021	0.852485	0.945242	0.949231	0.744284	0.999798	0.455735	0.874859	0.70559	0.803976	0.866808	0.742121	0.732042	0.999902	0.470836	0.833755	0.14913	0.72765	0.794754	0.947247
AK7	0.999643	0.972128	0.89975	0.999088	0.904973	0.560679	0.85533	0.998787	0.998787	0.83493	0.943445	0.779563	0.999822	0.594743	0.87202	0.99766	0.886825	0.731547	0.733245	0.679151	0.878384	0.968112	0.999569	0.95225	0.747226	0.541046	0.908803	0.740949	0.991614	0.999798	0.95676	0.949705	0.574547	0.960721	0.913914	0.590854	0.912649	0.999902	0.9691	0.925528	0.682367	0.655427	0.80067	0.754971
AK9	0.999643	0.998836	0.55771	0.999088	0.839306	0.963176	0.790108	0.997681	0.997681	0.887941	0.728375	0.856063	0.999822	0.997603	0.915158	0.99766	0.923635	0.502317	0.960138	0.334459	0.768997	0.898448	0.999569	0.612617	0.779834	0.836841	0.9974	0.947045	0.62724	0.999798	0.827462	0.998833	0.878443	0.974445	0.97759	0.851051	0.443885	0.999902	0.230646	0.739637	0.239561	0.654834	0.579573	0.690625
AKAP1	0.999643	0.961712	0.859896	0.999088	0.881813	0.793434	0.898945	0.998787	0.998787	0.95803	0.831416	0.750559	0.999822	0.906825	0.862872	0.99766	0.766396	0.963757	0.893194	0.94022	0.989523	0.977238	0.999569	0.825997	0.785975	0.738249	0.967446	0.932958	0.928397	0.999798	0.93114	0.873343	0.840379	0.98201	0.851795	0.983255	0.593627	0.999902	0.957355	0.647044	0.360058	0.498594	0.801513	0.534697
AKAP10	0.999643	0.999985	0.31486	0.999088	0.858532	0.343283	0.79466	0.987521	0.987521	0.666642	0.801542	0.482378	0.999822	0.573163	0.919505	0.99766	0.750129	0.511076	0.867659	0.540403	0.88706	0.92329	0.999569	0.280628	0.693055	0.774497	0.841867	0.744185	0.913359	0.979785	0.625288	0.576733	0.649429	0.655216	0.500057	0.942716	0.785094	0.999902	0.692729	0.966	0.813166	0.109045	0.295474	0.263728
AKAP11	0.999643	0.977774	0.467326	0.999088	0.150687	0.238684	0.806546	0.998787	0.998787	0.18381	0.650059	0.696521	0.999822	0.886067	0.628748	0.99766	0.937028	0.610419	0.912576	0.471632	0.832582	0.878365	0.999569	0.272546	0.684891	0.860159	0.855916	0.738807	0.583537	0.999798	0.314711	0.736303	0.561214	0.793156	0.733509	0.558129	0.363964	0.999902	0.0657208	0.54663	0.377636	0.0378268	0.0425814	0.00936007
AKAP12	0.999643	0.998836	0.818396	0.999088	0.56744	0.243707	0.853316	0.998787	0.998787	0.417754	0.549902	0.503314	0.999822	0.296969	0.90847	0.99766	0.989839	0.903633	0.899137	0.82274	0.93068	0.935575	0.999569	0.543191	0.874068	0.958902	0.983462	0.980081	0.943703	0.999798	0.6426	0.902036	0.655874	0.954938	0.946824	0.930067	0.857418	0.999902	0.521771	0.917783	0.637578	0.178429	0.925964	0.650642
AKAP13	0.999643	0.961712	0.260166	0.999088	0.887377	0.600278	0.893588	0.998787	0.998787	0.936087	0.663976	0.892749	0.999822	0.872046	0.984104	0.99766	0.903443	0.506203	0.77371	0.356807	0.906664	0.9502	0.999569	0.481125	0.893483	0.800076	0.922459	0.993524	0.986277	0.999798	0.652633	0.917533	0.719072	0.764701	0.910406	0.98215	0.648467	0.999902	0.43128	0.821257	0.223941	0.822841	0.848679	0.958387
AKAP17A	0.999643	0.961712	0.952639	0.999088	0.965701	0.879906	0.900389	0.998785	0.998785	0.865695	0.953021	0.797395	0.999822	0.872046	0.896644	0.99766	0.965911	0.899833	0.789381	0.643604	0.96942	0.914375	0.999569	0.976293	0.95333	0.820803	0.930923	0.894142	0.990846	0.999798	0.999671	0.806302	0.73142	0.79908	0.756975	0.983657	0.830305	0.999902	0.811226	0.618162	0.576674	0.210758	0.495888	0.266592
AKAP17A_1	0.999643	0.976678	0.969306	0.999088	0.932452	0.786833	0.941315	0.937931	0.937931	0.934906	0.69591	0.531894	0.999822	0.159581	0.75904	0.99766	0.842151	0.920326	0.987153	0.93343	0.979728	0.998015	0.999569	0.849064	0.995234	0.943977	0.985092	0.996229	0.925913	0.999798	0.929451	0.863032	0.938287	0.971113	0.877551	0.405201	0.962751	0.999902	0.963488	0.635153	0.924054	0.216898	0.626216	0.590606
AKAP3	0.999643	0.997761	0.551992	0.999088	0.601489	0.17337	0.806546	0.987521	0.987521	0.92874	0.936432	0.396758	0.999822	0.234898	0.834945	0.99766	0.931604	0.841479	0.931152	0.980007	0.952853	0.97995	0.999569	0.969957	0.940688	0.891837	0.945242	0.992993	0.888496	0.999798	0.919046	0.92826	0.918148	0.993137	0.951094	0.771979	0.984859	0.999902	0.791297	0.800697	0.853796	0.157235	0.357667	0.341731
AKAP5	0.999643	0.961712	0.283429	0.999088	0.052916	0.171471	0.888716	0.292308	0.292308	0.0629109	0.124779	0.819581	0.999822	0.969104	0.967108	0.99766	0.95716	0.98962	0.0993507	0.60792	0.516056	0.83309	0.999569	0.183438	0.710223	0.818366	0.743676	0.610378	0.498003	0.999798	0.279543	0.661393	0.466525	0.565187	0.616007	0.930067	0.0280879	0.999902	0.0732855	0.649097	0.0312966	0.0173217	0.044377	0.0320822
AKAP6	0.999643	0.981503	0.164071	0.999088	0.185144	0.130417	0.873248	0.931706	0.931706	0.790179	0.986091	0.748744	0.999822	0.866097	0.457707	0.99766	0.755647	0.827394	0.602375	0.509711	0.816981	0.92329	0.999569	0.140557	0.921717	0.751773	0.967446	0.990819	0.889342	0.999798	0.543216	0.555127	0.557512	0.773572	0.668688	0.785977	0.992919	0.999902	0.536599	0.904615	0.599757	0.0599195	0.0816483	0.038195
AKAP7	0.999643	0.961712	0.977957	0.999088	0.933303	0.685513	0.790108	0.998787	0.998787	0.960771	0.896046	0.954186	0.999822	0.974691	0.980684	0.99766	0.981694	0.657189	0.866245	0.470618	0.88706	0.968039	0.999569	0.853707	0.766122	0.682544	0.954136	0.896873	0.961149	0.999798	0.950967	0.949071	0.665522	0.960671	0.957	0.606165	0.985561	0.999902	0.872141	0.87274	0.54502	0.883167	0.968671	0.963563
AKAP8	0.999643	0.993671	0.886445	0.999088	0.678912	0.838789	0.917709	0.998787	0.998787	0.940402	0.65551	0.653674	0.999822	0.918537	0.92808	0.99766	0.633651	0.5455	0.960138	0.186556	0.733063	0.985459	0.999569	0.869668	0.90008	0.959696	0.991077	0.996255	0.769226	0.999798	0.878471	0.977545	0.918586	0.924358	0.97165	0.916335	0.479927	0.999902	0.291001	0.49327	0.135119	0.967299	0.961365	0.931851
AKAP8L	0.999643	0.961712	0.397407	0.999088	0.878388	0.131447	0.796461	0.998787	0.998787	0.741491	0.939834	0.788644	0.999822	0.986637	0.975026	0.99766	0.715289	0.939389	0.633449	0.859347	0.814443	0.87293	0.999569	0.527335	0.86411	0.676017	0.625212	0.866107	0.820519	0.999798	0.432314	0.888554	0.432315	0.394024	0.790504	0.811918	0.647781	0.999902	0.218173	0.757125	0.163858	0.365518	0.244206	0.236069
AKAP9	0.999643	0.998511	0.775949	0.999088	0.180476	0.9111	0.922428	0.998787	0.998787	0.640769	0.753943	0.707864	0.999822	0.967011	0.978618	0.99766	0.927836	0.772636	0.868968	0.745912	0.910488	0.89809	0.999569	0.79154	0.954041	0.743537	0.983626	0.973742	0.631386	0.999798	0.882954	0.914906	0.902636	0.860238	0.969852	0.890764	0.516121	0.999902	0.300518	0.627599	0.37495	0.512696	0.268396	0.228945
AKIP1	0.999643	0.998836	0.768144	0.999088	0.402147	0.790903	0.965585	0.998787	0.998787	0.978835	0.980891	0.480267	0.999822	0.645823	0.956044	0.99766	0.970968	0.996598	0.914371	0.58374	0.987679	0.999591	0.999569	0.355356	0.940129	0.616716	0.999105	0.995151	0.986378	0.999798	0.470839	0.8099	0.491273	0.960671	0.807816	0.768391	0.982362	0.999902	0.92891	0.990096	0.711084	0.577955	0.846739	0.746382
AKIRIN1	0.999643	0.981503	0.930246	0.999088	0.296068	0.232433	0.815509	0.998787	0.998787	0.712692	0.971795	0.779576	0.999822	0.301144	0.457707	0.99766	0.814621	0.704617	0.877428	0.823043	0.941988	0.966759	0.999569	0.828682	0.513247	0.935307	0.844304	0.630834	0.973938	0.968144	0.972841	0.502679	0.838049	0.559477	0.384515	0.744463	0.672741	0.999902	0.909946	0.934526	0.313795	0.0373037	0.0909149	0.0223724
AKIRIN2	0.999643	0.973109	0.655978	0.999088	0.975391	0.522698	0.878896	0.998787	0.998787	0.993615	0.981356	0.851657	0.999822	0.886495	0.799948	0.99766	0.733718	0.881086	0.882952	0.932628	0.944944	0.90396	0.999569	0.496477	0.874039	0.621415	0.954136	0.857584	0.724921	0.990755	0.750626	0.745451	0.642185	0.834864	0.690699	0.817993	0.745657	0.999902	0.937779	0.757125	0.988366	0.204681	0.512367	0.493002
AKNA	0.999643	0.967053	0.405006	0.999088	0.978378	0.918293	0.896775	0.998787	0.998787	0.986012	0.85477	0.797118	0.999822	0.760559	0.881902	0.99766	0.883354	0.858124	0.972455	0.796027	0.926016	0.938912	0.999569	0.391135	0.810831	0.890336	0.934561	0.943999	0.922681	0.999798	0.68549	0.996822	0.813135	0.89401	0.967109	0.994976	0.608903	0.999902	0.416144	0.807545	0.15839	0.955435	0.949545	0.616416
AKR1A1	0.999643	0.961712	0.959583	0.999088	0.296068	0.69506	0.984866	0.998787	0.998787	0.837347	0.993366	0.806972	0.999822	0.744466	0.991382	0.99766	0.918368	0.959341	0.789381	0.934038	0.866273	0.964521	0.999569	0.902255	0.898493	0.766029	0.979086	0.976907	0.918104	0.999798	0.910288	0.898485	0.775718	0.924251	0.905519	0.834662	0.954232	0.999902	0.995855	0.974003	0.985373	0.895909	0.351472	0.232643
AKR1B1	0.999643	0.962398	0.922628	0.999088	0.831918	0.373241	0.800867	0.998787	0.998787	0.91462	0.959128	0.80592	0.999822	0.773385	0.909746	0.99766	0.882585	0.954335	0.783805	0.950615	0.947116	0.987045	0.999569	0.689146	0.785064	0.596508	0.983626	0.896949	0.98948	0.999798	0.747326	0.859149	0.501514	0.885639	0.830995	0.854923	0.754959	0.999902	0.872461	0.792972	0.36768	0.542032	0.890139	0.995696
AKR1C1	0.999643	0.961712	0.444982	0.999088	0.931798	0.851753	0.815509	0.998787	0.998787	0.79602	0.752313	0.738689	0.999822	0.738	0.723095	0.99766	0.868563	0.989525	0.761162	0.976548	0.789921	0.914375	0.999569	0.983539	0.556183	0.621415	0.670137	0.746567	0.83207	0.999798	0.846994	0.917288	0.581293	0.52115	0.841056	0.662059	0.55491	0.999902	0.568171	0.708132	0.455797	0.947277	0.925964	0.975133
AKR1C3	0.999643	0.961712	0.968806	0.999088	0.198513	0.790154	0.922841	0.504362	0.504362	0.391572	0.602683	0.995927	0.999822	0.818866	0.954592	0.99766	0.901264	0.950404	0.53297	0.620623	0.918668	0.956841	0.999569	0.891521	0.871829	0.982528	0.937535	0.827474	0.95132	0.999798	0.990349	0.801954	0.991231	0.808005	0.761399	0.869213	0.541582	0.999902	0.755066	0.888227	0.246572	0.37529	0.566768	0.692535
AKR1E2	0.999643	0.961712	0.923103	0.999088	0.764503	0.916782	0.871165	0.987521	0.987521	0.953645	0.894741	0.967165	0.999822	0.818861	0.92891	0.99766	0.937028	0.468126	0.961492	0.379813	0.987679	0.94213	0.999569	0.796794	0.766824	0.808442	0.974466	0.927778	0.666278	0.999798	0.908404	0.887205	0.752469	0.88648	0.877534	0.970856	0.961531	0.999902	0.939878	0.957262	0.739268	0.907548	0.922159	0.877566
AKR7A2	0.999643	0.961712	0.959463	0.999088	0.432858	0.854915	0.996973	0.998787	0.998787	0.969516	0.939401	0.826175	0.999822	0.855285	0.935231	0.99766	0.993642	0.912116	0.948444	0.645855	0.955616	0.991595	0.999569	0.979272	0.920617	0.553975	0.982312	0.96696	0.966849	0.999798	0.819663	0.994502	0.590373	0.754644	0.993964	0.80841	0.972492	0.999902	0.9547	0.753771	0.888111	0.339643	0.83823	0.975433
AKT1	0.999643	0.962398	0.334213	0.999088	0.367955	0.264699	0.917215	0.997681	0.997681	0.85144	0.736906	0.969738	0.999822	0.781296	0.80228	0.99766	0.993059	0.875791	0.990235	0.620376	0.885987	0.85373	0.999569	0.165565	0.793427	0.981545	0.833738	0.750828	0.562867	0.999798	0.548483	0.515619	0.829854	0.643731	0.488584	0.975723	0.647134	0.999902	0.237593	0.664989	0.220562	0.12137	0.0495921	0.0947586
AKT1S1	0.999643	0.961712	0.789538	0.999088	0.609878	0.388711	0.802951	0.998787	0.998787	0.586277	0.946833	0.92292	0.999822	0.904872	0.996359	0.99766	0.972656	0.588241	0.823158	0.783844	0.867795	0.83309	0.999569	0.405371	0.707159	0.597256	0.915309	0.758978	0.389238	0.999798	0.382221	0.794163	0.385672	0.798502	0.744349	0.455939	0.541582	0.999902	0.243146	0.71543	0.237726	0.444522	0.250882	0.281155
AKT2	0.999643	0.991231	0.698622	0.999088	0.67535	0.707198	0.97152	0.998787	0.998787	0.874443	0.895268	0.79155	0.999822	0.890517	0.885116	0.99766	0.858466	0.927329	0.87781	0.703379	0.75704	0.859725	0.999569	0.688369	0.889948	0.903214	0.751626	0.810661	0.583537	0.999798	0.851617	0.863728	0.947398	0.657689	0.807565	0.945476	0.570082	0.999902	0.215058	0.517867	0.112853	0.701952	0.256853	0.434218
AKT3	0.999643	0.972581	0.593975	0.999088	0.938219	0.885137	0.797252	0.997681	0.997681	0.996448	0.938292	0.939243	0.999822	0.952734	0.902794	0.998252	0.729837	0.946764	0.668897	0.837448	0.892294	0.987045	0.999569	0.785579	0.870524	0.867981	0.990548	0.992167	0.944316	0.999798	0.852891	0.943589	0.721954	0.99105	0.957775	0.723847	0.854458	0.999902	0.482946	0.988335	0.423215	0.629168	0.408847	0.558217
AKT3-IT1	0.999643	0.976678	0.550875	0.999088	0.498327	0.596233	0.932918	0.998787	0.998787	0.581094	0.935199	0.630811	0.999822	0.986637	0.965675	0.99766	0.955933	0.707619	0.747964	0.602777	0.963306	0.882983	0.999569	0.646471	0.578639	0.896774	0.648272	0.65312	0.661283	0.999798	0.735992	0.616016	0.896925	0.387366	0.541178	0.97678	0.726586	0.999902	0.363606	0.777703	0.60848	0.184412	0.0388458	0.0275273
AKTIP	0.999643	0.961712	0.426408	0.999088	0.856173	0.79249	0.941487	0.997681	0.997681	0.438746	0.303147	0.934982	0.999822	0.989763	0.918027	0.99766	0.862641	0.269138	0.39357	0.206889	0.587333	0.85373	0.999569	0.675531	0.669639	0.625222	0.974157	0.885744	0.731208	0.999798	0.503304	0.915192	0.465449	0.853111	0.859055	0.681507	0.186515	0.999902	0.0578879	0.363524	0.0620441	0.47675	0.987328	0.996611
ALAD	0.999643	0.981389	0.628078	0.999088	0.515092	0.471396	0.863058	0.998787	0.998787	0.621414	0.673103	0.77067	0.999822	0.900235	0.942585	0.99766	0.742933	0.837136	0.751062	0.690479	0.799951	0.871777	0.999569	0.889376	0.858064	0.91275	0.751626	0.914784	0.795675	0.999798	0.70148	0.864095	0.700476	0.567099	0.813761	0.614356	0.385387	0.999902	0.243937	0.413382	0.107288	0.491855	0.326181	0.505316
ALAS1	0.999643	0.991716	0.11588	0.999088	0.329716	0.538814	0.945502	0.997681	0.997681	0.672122	0.632173	0.858638	0.999822	0.993883	0.967232	0.99766	0.991428	0.968236	0.990158	0.743498	0.897381	0.835247	0.999569	0.141987	0.957657	0.909358	0.914395	0.920651	0.594633	0.999798	0.35569	0.738753	0.579695	0.836277	0.75453	0.942186	0.494205	0.999902	0.441903	0.891197	0.286634	0.13151	0.19239	0.27092
ALAS2	0.999643	0.961712	0.756678	0.999088	0.82939	0.911432	0.807629	0.998787	0.998787	0.906559	0.960328	0.917489	0.999822	0.936118	0.862872	0.99766	0.976626	0.723328	0.543767	0.411058	0.969699	0.986835	0.999569	0.956743	0.656102	0.996696	0.751626	0.630834	0.829681	0.999798	0.894574	0.799787	0.996406	0.671539	0.734439	0.942716	0.868028	0.999902	0.823093	0.920816	0.919413	0.727305	0.240987	0.367956
ALCAM	0.999643	0.961712	0.761944	0.999088	0.565089	0.932144	0.880165	0.970044	0.970044	0.906921	0.890795	0.485811	0.999822	0.570456	0.837603	0.99766	0.913357	0.914602	0.91703	0.871586	0.960428	0.87293	0.999569	0.847483	0.962584	0.838432	0.973816	0.99873	0.562867	0.999798	0.550937	0.988315	0.521328	0.740296	0.926704	0.950271	0.551199	0.999902	0.539945	0.807171	0.531463	0.649402	0.623448	0.63257
ALDH16A1	0.999643	0.968016	0.937143	0.999088	0.483297	0.639877	0.927024	0.998787	0.998787	0.905422	0.789591	0.754992	0.999822	0.89254	0.895416	0.99766	0.937028	0.747988	0.947852	0.417348	0.832582	0.83309	0.999569	0.965559	0.906502	0.942929	0.983626	0.990819	0.664033	0.999798	0.871887	0.955963	0.945446	0.969417	0.963127	0.683273	0.479801	0.999902	0.157114	0.699043	0.130917	0.93528	0.815187	0.81825
ALDH18A1	0.999643	0.999556	0.397024	0.999088	0.774491	0.208717	0.790108	0.998787	0.998787	0.496296	0.894741	0.992868	0.999822	0.843307	0.751967	0.99766	0.73015	0.977692	0.687069	0.864792	0.947131	0.89809	0.999569	0.356752	0.669639	0.470237	0.954136	0.764223	0.583862	0.968144	0.406336	0.640772	0.439125	0.91409	0.62557	0.350088	0.960908	0.999902	0.654039	0.920311	0.825047	0.0252011	0.222472	0.0567854
ALDH1A1	0.999643	0.998836	0.308789	0.999088	0.205027	0.332202	0.995519	0.987521	0.987521	0.709979	0.741373	0.85776	0.999822	0.890517	0.99604	0.99766	0.92182	0.926943	0.716237	0.724456	0.750968	0.989487	0.999569	0.935588	0.987456	0.963456	0.877659	0.99873	0.913712	0.999798	0.984725	0.899058	0.998869	0.607022	0.880268	0.9105	0.732959	0.999902	0.582192	0.598979	0.352361	0.219557	0.231441	0.185505
ALDH1A3-AS1	0.999643	0.991231	0.646698	0.999088	0.555697	0.77795	0.82696	0.897326	0.897326	0.206973	0.629932	0.908703	0.999822	0.777128	0.840548	0.99766	0.769831	0.483297	0.543929	0.157069	0.638521	0.91967	0.999569	0.69325	0.656102	0.452023	0.793596	0.636243	0.87334	0.968144	0.488225	0.483264	0.585076	0.716781	0.424467	0.530707	0.823765	0.999902	0.782271	0.978867	0.957893	0.00969984	0.039723	0.00457738
ALDH1B1	0.999643	0.961712	0.464257	0.999088	0.283521	0.843397	0.995942	0.998787	0.998787	0.938411	0.835533	0.610995	0.999822	0.765669	0.920211	0.99766	0.817233	0.768032	0.845874	0.730961	0.981512	0.97995	0.999569	0.766	0.834049	0.519269	0.95035	0.93081	0.778751	0.999798	0.644191	0.802089	0.27715	0.827602	0.885653	0.796565	0.775778	0.999902	0.971055	0.843337	0.673122	0.962989	0.87528	0.850337
ALDH2	0.999643	0.998836	0.157871	0.999088	0.362174	0.393869	0.997864	0.813356	0.813356	0.410188	0.52468	0.792205	0.999822	0.899902	0.974472	0.997765	0.917882	0.317725	0.344497	0.317199	0.448773	0.87293	0.999569	0.640436	0.898493	0.869941	0.919644	0.982891	0.755621	0.999798	0.777163	0.658717	0.796982	0.726228	0.68297	0.847602	0.38047	0.999902	0.0359181	0.592654	0.0732238	0.0505791	0.0207029	0.0119718
ALDH3A2	0.999643	0.993671	0.996938	0.999088	0.713354	0.955041	0.82696	0.998787	0.998787	0.948199	0.912856	0.888558	0.999822	0.878685	0.803271	0.99766	0.904521	0.851042	0.96772	0.853967	0.866273	0.967589	0.999569	0.689455	0.87168	0.738249	0.944377	0.939412	0.755621	0.999798	0.851499	0.989278	0.7473	0.753901	0.996463	0.840211	0.860443	0.999902	0.938802	0.667323	0.547898	0.847076	0.949013	0.97825
ALDH3B1	0.999643	0.968016	0.317128	0.999088	0.601816	0.471347	0.924929	0.971498	0.971498	0.649456	0.582169	0.706748	0.999822	0.865761	0.935	0.997765	0.887156	0.877586	0.867098	0.501381	0.600193	0.870862	0.999569	0.368464	0.893483	0.966829	0.992393	0.993524	0.685946	0.999798	0.614714	0.873967	0.811823	0.998946	0.911424	0.955414	0.271747	0.999902	0.0697264	0.760784	0.0525933	0.118227	0.165744	0.107394
ALDH4A1	0.999643	0.961712	0.267243	0.999088	0.654955	0.674591	0.916318	0.946632	0.946632	0.414202	0.763309	0.891406	0.999822	0.956372	0.925689	0.99766	0.912664	0.963757	0.623912	0.239665	0.629676	0.951574	0.999569	0.660325	0.99573	0.918887	0.98484	0.958143	0.884277	0.999798	0.672489	0.876556	0.872766	0.975205	0.915687	0.840211	0.394282	0.999902	0.264136	0.506343	0.0702432	0.201549	0.151352	0.135028
ALDH5A1	0.999643	0.961712	0.632938	0.999088	0.768276	0.927115	0.949418	0.998787	0.998787	0.696237	0.894103	0.988928	0.999822	0.928222	0.642301	0.99766	0.746454	0.534436	0.976488	0.270488	0.899456	0.927711	0.999569	0.201802	0.813405	0.702209	0.945242	0.86137	0.73036	0.999798	0.325553	0.78291	0.514157	0.83433	0.734875	0.877661	0.956077	0.999902	0.777599	0.958361	0.743917	0.31381	0.697034	0.353124
ALDH6A1	0.999643	0.997169	0.995886	0.999088	0.739793	0.914114	0.977926	0.99917	0.99917	0.631384	0.961519	0.9572	0.999822	0.993883	0.896383	0.99766	0.887795	0.697769	0.814994	0.978658	0.972489	0.964996	0.999569	0.606191	0.716142	0.582121	0.980867	0.896949	0.770863	0.999798	0.668355	0.958906	0.585455	0.948656	0.955136	0.755499	0.909346	0.999902	0.9643	0.731469	0.55444	0.692295	0.900748	0.609154
ALDH7A1	NA	NA	NA	NA	NA	NA	NA	NA	NA	NA	NA	NA	NA	NA	NA	NA	NA	NA	NA	NA	NA	0.840896	0.999569	0.875983	0.946732	0.725155	0.833769	0.874725	0.555288	0.999798	0.688883	0.790876	0.520778	0.582934	0.690148	NA	NA	NA	NA	NA	NA	NA	NA	NA
ALDH8A1	0.999643	0.961712	0.949904	0.999088	0.856302	0.693149	0.960527	0.937931	0.937931	0.962037	0.968882	0.655639	0.999822	0.520201	0.900383	0.99766	0.805572	0.872366	0.620275	0.373467	0.935769	0.94578	0.999569	0.875983	0.94299	0.887504	0.922016	0.95505	0.907169	0.999798	0.901917	0.921017	0.896648	0.820979	0.875388	0.77634	0.828291	0.999902	0.777234	0.949627	0.88747	0.766853	0.242313	0.219725
ALDH9A1	0.999643	0.961712	0.528575	0.999088	0.757831	0.517435	0.983826	0.998787	0.998787	0.99998	0.809027	0.806857	0.999822	0.670944	0.970987	0.99766	0.919623	0.881131	0.98761	0.812506	0.889723	0.994048	0.999569	0.987788	0.961352	0.88403	0.929337	0.997795	0.966859	0.999798	0.935861	0.878298	0.841785	0.610519	0.848199	0.972884	0.935352	0.999902	0.61338	0.708793	0.369895	0.939877	0.574604	0.739714
ALDOA	0.999643	0.961712	0.693995	0.999088	0.993657	0.681777	0.979183	0.998787	0.998787	0.876064	0.888747	0.992649	0.999822	0.929454	0.919528	0.99766	0.960936	0.97074	0.844278	0.976976	0.859254	0.83309	0.999569	0.28738	0.995094	0.897202	0.929881	0.993524	0.596843	0.999798	0.707451	0.893145	0.864807	0.992463	0.895251	0.949656	0.623986	0.999902	0.341117	0.872195	0.466585	0.467596	0.276026	0.358922
ALDOC	0.999643	0.961712	0.870168	0.999088	0.931636	0.96289	0.898068	0.998787	0.998787	0.900974	0.7753	0.576629	0.999822	0.291605	0.776026	0.99766	0.633651	0.88876	0.927847	0.953094	0.918668	0.893816	0.999569	0.835669	0.695022	0.870658	0.968937	0.988165	0.723099	0.999798	0.870896	0.905994	0.945446	0.922446	0.924499	0.883228	0.608903	0.999902	0.557562	0.867159	0.208818	0.99627	0.66326	0.889183
ALG1	0.999643	0.973519	0.931958	0.999088	0.814313	0.323216	0.947486	0.998787	0.998787	0.850458	0.998505	0.854294	0.999822	0.532821	0.799782	0.99766	0.935989	0.968724	0.875668	0.935237	0.984022	0.985038	0.999569	0.803233	0.952202	0.704714	0.999605	0.916835	0.895575	0.999798	0.751937	0.96802	0.751473	0.973981	0.949928	0.799183	0.932775	0.999902	0.995362	0.825064	0.711045	0.385217	0.864549	0.968594
ALG10	0.999643	0.983838	0.152135	0.999088	0.150291	0.123721	0.806546	0.833422	0.833422	0.0780609	0.236829	0.955295	0.999822	0.91814	0.766225	0.99766	0.991087	0.427116	0.113835	0.205142	0.45764	0.83309	0.999569	0.0437695	0.544809	0.313257	0.850131	0.644419	0.508289	0.999798	0.0741297	0.491734	0.140413	0.734735	0.541178	0.266811	0.0706239	0.999902	0.0164395	0.404487	0.0413244	0.00462479	0.0225897	0.00889485
ALG10B	0.999643	0.961712	0.0521357	0.999088	0.149689	0.0762541	0.826989	0.925078	0.925078	0.0884951	0.356511	0.946856	0.999822	0.920043	0.860518	0.99766	0.843428	0.123472	0.368647	0.0878723	0.568931	0.83309	0.999569	0.024602	0.770895	0.319163	0.685136	0.676981	0.508289	0.999798	0.0511453	0.555467	0.10742	0.471828	0.554124	0.556585	0.164911	0.999902	0.0252289	0.405921	0.0388523	0.00860361	0.0170478	0.01814
ALG11	0.999643	0.981503	0.417266	0.999088	0.755313	0.667586	0.977773	0.998787	0.998787	0.929007	0.831416	0.556914	0.999822	0.783669	0.990709	0.99766	0.559742	0.625193	0.851271	0.798289	0.865046	0.94341	0.999569	0.347671	0.984825	0.753388	0.955599	0.990819	0.762671	0.999798	0.519379	0.976378	0.520778	0.87233	0.967109	0.878994	0.526781	0.999902	0.151155	0.835238	0.101975	0.4663	0.571382	0.694976
ALG12	0.999643	0.991231	0.82633	0.999088	0.959091	0.667857	0.924929	0.998787	0.998787	0.843875	0.995824	0.816956	0.999822	0.801123	0.789849	0.99766	0.737461	0.904083	0.777174	0.866436	0.930857	0.97995	0.999569	0.734438	0.769341	0.715112	0.960171	0.923232	0.927774	0.999798	0.881274	0.959649	0.853795	0.993573	0.953237	0.952377	0.706289	0.999902	0.623107	0.72106	0.303445	0.877359	0.923719	0.544042
ALG13	0.999643	0.961712	0.679472	0.999088	0.302115	0.286029	0.988995	0.998787	0.998787	0.469928	0.777332	0.515075	0.999822	0.956082	0.751273	0.99766	0.978876	0.298867	0.945241	0.0986821	0.866273	0.864832	0.999569	0.249079	0.918295	0.866084	0.948478	0.922973	0.555188	0.999798	0.436916	0.882696	0.624894	0.950957	0.886691	0.916175	0.470753	0.999902	0.0527209	0.697289	0.163521	0.0813013	0.0787786	0.0249123
ALG14	0.999643	0.976276	0.658401	0.999088	0.931153	0.363388	0.939711	0.998787	0.998787	0.997141	0.945353	0.89204	0.999822	0.885409	0.930161	0.99766	0.984347	0.472141	0.98761	0.252083	0.95227	0.997166	0.999569	0.765017	0.789417	0.90169	0.974251	0.876347	0.950593	0.999798	0.72339	0.999642	0.748763	0.925431	0.991759	0.690009	0.810518	0.999902	0.769818	0.940247	0.775571	0.96027	0.889939	0.758129
ALG1L2	NA	NA	NA	NA	NA	NA	NA	NA	NA	NA	NA	NA	NA	NA	NA	NA	NA	NA	NA	NA	NA	NA	NA	NA	NA	NA	NA	NA	NA	NA	NA	NA	NA	NA	NA	NA	NA	NA	NA	NA	NA	NA	NA	NA
ALG1L9P	0.999643	0.961712	0.386264	0.999088	0.460515	0.36267	0.82696	0.998787	0.998787	0.988416	0.982088	0.874136	0.999822	0.738	0.790612	0.99766	0.838549	0.525051	0.80426	0.884596	0.809926	0.995846	0.999569	0.661662	0.946732	0.912098	0.782661	0.973561	0.966143	0.999798	0.919193	0.988315	0.967503	0.665547	0.898504	0.949505	0.798975	0.999902	0.685273	0.993844	0.776712	0.600073	0.20543	0.117995
ALG2	0.999643	0.976678	0.308215	0.999088	0.933303	0.839305	0.976003	0.998787	0.998787	0.90185	0.899869	0.816708	0.999822	0.972134	0.974123	0.99766	0.980004	0.509335	0.640212	0.603868	0.9664	0.969714	0.999569	0.14219	0.860018	0.551323	0.983626	0.973561	0.885854	0.999798	0.408348	0.923019	0.326242	0.946681	0.993184	0.853726	0.799156	0.999902	0.827809	0.807171	0.286634	0.660214	0.813313	0.996128
ALG3	0.999643	0.961712	0.999811	0.999088	0.376787	0.782389	0.969976	0.916944	0.916944	0.667717	0.870283	0.580682	0.999822	0.559893	0.803271	0.99766	0.866977	0.916301	0.977824	0.766791	0.799951	0.980203	0.999569	0.956222	0.999802	0.6562	0.915506	0.878143	0.987828	0.999798	0.972354	0.89708	0.766546	0.87233	0.859055	0.988441	0.602284	0.999902	0.56815	0.574836	0.675746	0.578332	0.140866	0.352425
ALG5	0.999643	0.961712	0.759774	0.999088	0.651579	0.870826	0.853316	0.998787	0.998787	0.876322	0.958243	0.754516	0.999822	0.902465	0.892557	0.99766	0.986657	0.936294	0.977033	0.72624	0.976371	0.984299	0.999569	0.816037	0.768753	0.972638	0.994463	0.98162	0.993625	0.999798	0.845833	0.979848	0.968097	0.981018	0.979507	0.774869	0.997143	0.999902	0.922948	0.982953	0.390478	0.904528	0.898708	0.644716
ALG6	0.999643	0.961712	0.365558	0.999088	0.265728	0.478038	0.817825	0.997681	0.997681	0.275004	0.519217	0.657088	0.999822	0.997019	0.994176	0.99766	0.559956	0.358015	0.787859	0.170039	0.799951	0.90396	0.999569	0.310337	0.962981	0.673438	0.955588	0.95409	0.86974	0.999798	0.365103	0.871403	0.385238	0.815105	0.870189	0.80441	0.239409	0.999902	0.0740201	0.642029	0.114572	0.167859	0.22728	0.235593
ALG8	0.999643	0.973519	0.371206	0.999088	0.959918	0.603402	0.977773	0.998787	0.998787	0.623215	0.739681	0.918732	0.999822	0.791152	0.723095	0.99766	0.826979	0.489072	0.381604	0.251614	0.761557	0.942609	0.999569	0.0984682	0.998623	0.367639	0.972543	0.930094	0.950593	0.999798	0.173206	0.807179	0.278956	0.825701	0.796917	0.657373	0.76375	0.999902	0.395999	0.639118	0.437514	0.249849	0.734251	0.521616
ALG9	0.999643	0.961712	0.205314	0.999088	0.730426	0.268504	0.939257	0.748119	0.748119	0.273237	0.581743	0.657487	0.999822	0.702346	0.91588	0.99766	0.4336	0.0718836	0.0971999	0.0394131	0.719283	0.841181	0.999569	0.0269379	0.707025	0.250314	0.930923	0.807642	0.5061	0.979985	0.173206	0.485357	0.150066	0.790715	0.474533	0.741262	0.66629	0.999902	0.290266	0.881109	0.294793	0.039453	0.0991167	0.0377264
ALKBH1	0.999643	0.983833	0.429277	0.999088	0.965429	0.594356	0.982809	0.998787	0.998787	0.77704	0.673103	0.957371	0.999822	0.953802	0.91588	0.99766	0.960322	0.827394	0.883168	0.795486	0.924652	0.882383	0.999569	0.355336	0.966249	0.600642	0.991084	0.972748	0.766473	0.999798	0.314711	0.949202	0.439028	0.99105	0.993599	0.973323	0.889787	0.999902	0.811518	0.97116	0.866434	0.763282	0.969974	0.92831
ALKBH2	0.999643	0.997169	0.546753	0.999088	0.813838	0.817813	0.823435	0.998787	0.998787	0.914361	0.819054	0.471368	0.999822	0.616131	0.993974	0.99766	0.69712	0.755328	0.65338	0.577488	0.954778	0.878365	0.999569	0.746164	0.940398	0.792914	0.898888	0.885744	0.683578	0.999798	0.822615	0.687382	0.79232	0.916753	0.710012	0.998477	0.898037	0.999902	0.627051	0.984715	0.479289	0.53791	0.864915	0.989863
ALKBH3	0.999643	0.961712	0.563679	0.999088	0.573272	0.43558	0.978114	0.998787	0.998787	0.825761	0.970736	0.495111	0.999822	0.513435	0.902905	0.99766	0.797655	0.948304	0.883168	0.955051	0.969699	0.83309	0.999569	0.311925	0.923958	0.616716	0.955588	0.930094	0.5061	0.999798	0.584819	0.807427	0.447915	0.922446	0.804662	0.998556	0.927216	0.999902	0.916825	0.895938	0.644684	0.567764	0.880065	0.918722
ALKBH4	0.999643	0.993671	0.81173	0.999088	0.678761	0.832572	0.98646	0.799757	0.799757	0.939212	0.997926	0.759688	0.999822	0.815332	0.974123	0.99766	0.958341	0.852752	0.974384	0.687569	0.919216	0.97995	0.999569	0.92414	0.950021	0.682208	0.983626	0.918509	0.994358	0.999798	0.91646	0.913894	0.844258	0.987608	0.89154	0.958373	0.745657	0.999902	0.867417	0.862727	0.831767	0.907509	0.80479	0.821978
ALKBH5	0.999643	0.964883	0.736818	0.999088	0.700856	0.788965	0.92945	0.998787	0.998787	0.911965	0.980891	0.808946	0.999822	0.972073	0.943978	0.99766	0.994022	0.971015	0.877085	0.80388	0.994411	0.978657	0.999569	0.721566	0.934656	0.608832	0.928798	0.999959	0.956673	0.999798	0.799382	0.962275	0.669618	0.761802	0.943561	0.979421	0.959158	0.999902	0.788988	0.764848	0.538634	0.910137	0.725256	0.838395
ALKBH6	0.999643	0.993671	0.80917	0.999483	0.798398	0.514051	0.990946	0.998787	0.998787	0.7988	0.910279	0.717924	0.999822	0.851835	0.910141	0.99766	0.923635	0.836394	0.798811	0.835973	0.851074	0.84496	0.999569	0.554249	0.950625	0.909358	0.983626	0.988313	0.570394	0.999798	0.721392	0.93832	0.988907	0.99878	0.954347	0.923798	0.504312	0.999902	0.419308	0.685111	0.732517	0.992451	0.909945	0.929717
ALKBH7	0.999643	0.968877	0.811505	0.999088	0.898817	0.956157	0.991315	0.998787	0.998787	0.99998	0.88279	0.701399	0.999822	0.757784	0.967245	0.99766	0.930801	0.98962	0.90894	0.963337	0.936216	0.897671	0.999569	0.836501	0.898314	0.942929	0.994949	0.978364	0.83977	0.999798	0.988586	0.959724	0.919206	0.960572	0.97759	0.763356	0.940238	0.999902	0.823225	0.994617	0.725403	0.987293	0.968837	0.812755
ALKBH8	0.999643	0.961712	0.580462	0.999088	0.962559	0.997768	0.950361	0.998787	0.998787	0.817241	0.912711	0.783204	0.999822	0.935127	0.931635	0.998882	0.887701	0.856629	0.973644	0.874607	0.986467	0.90396	0.999569	0.462791	0.814831	0.776501	0.974223	0.86137	0.650025	0.999798	0.678242	0.828767	0.650634	0.928097	0.877964	0.879723	0.756002	0.999902	0.38818	0.931017	0.644044	0.216196	0.34343	0.285847
ALMS1	0.999643	0.974342	0.738738	0.999088	0.730628	0.746297	0.886806	0.998787	0.998787	0.857701	0.934461	0.485811	0.999822	0.653111	0.902905	0.99766	0.696765	0.684105	0.961173	0.529791	0.881729	0.968112	0.999569	0.631183	0.969461	0.941066	0.945226	0.939638	0.819664	0.999798	0.947328	0.939761	0.881053	0.906414	0.976484	0.976733	0.909456	0.999902	0.741726	0.946216	0.847273	0.766657	0.756943	0.409522
ALMS1-IT1	0.999643	0.961712	0.899268	0.999088	0.762075	0.817109	0.997481	0.998787	0.998787	0.971439	0.934638	0.521999	0.999822	0.460509	0.988403	0.99766	0.964252	0.956413	0.978787	0.727541	0.984698	0.999591	0.999569	0.784082	0.753553	0.682544	0.974251	0.95718	0.990102	0.999798	0.988572	0.940685	0.75675	0.994891	0.958797	0.994976	0.814526	0.999902	0.674334	0.849293	0.470936	0.977211	0.672217	0.715689
ALOX12	0.999643	0.987038	0.37161	0.999088	0.891033	0.782389	0.995089	0.998787	0.998787	0.911791	0.73468	0.971516	0.999822	0.800188	0.969377	0.997765	0.901513	0.850987	0.86121	0.788376	0.955923	0.878365	0.999569	0.417065	0.871829	0.838432	0.930923	0.99488	0.530203	0.999798	0.559105	0.95277	0.579056	0.767933	0.928275	0.773959	0.895164	0.999902	0.629699	0.974308	0.452343	0.899045	0.631678	0.838856
ALOX12-AS1	0.999643	0.998836	0.586774	0.999088	0.633127	0.834818	0.985322	0.998787	0.998787	0.95759	0.836216	0.963997	0.999822	0.990862	0.966545	0.99766	0.963403	0.994886	0.938765	0.903701	0.894844	0.97753	0.999569	0.572678	0.90231	0.940777	0.983736	0.910766	0.840366	0.999798	0.76445	0.730902	0.862533	0.883152	0.704075	0.804419	0.851341	0.999902	0.989471	0.932617	0.745792	0.654935	0.327374	0.417782
ALOX12P2	0.999643	0.961712	0.115871	0.999088	0.991441	0.330889	0.806546	0.971498	0.971498	0.782049	0.915057	0.965625	0.999822	0.967292	0.906584	0.99766	0.555962	0.981764	0.731597	0.792556	0.846012	0.878365	0.999569	0.35762	0.825521	0.927396	0.875777	0.89173	0.688249	0.999798	0.665517	0.800301	0.785166	0.723515	0.813761	0.455833	0.596299	0.999902	0.756736	0.933064	0.823544	0.491507	0.324132	0.486558
ALOX15	0.999643	0.983833	0.465545	0.999088	0.94308	0.803581	0.806546	0.997681	0.997681	0.982117	0.695277	0.996224	0.999822	0.751075	0.889847	0.99766	0.861739	0.837136	0.973303	0.954204	0.863313	0.90396	0.999569	0.730936	0.767571	0.773855	0.983626	0.947045	0.864176	0.999798	0.728635	0.888788	0.807257	0.911746	0.866666	0.556585	0.452435	0.999902	0.492992	0.759043	0.118783	0.0417455	0.715644	0.657401
ALOX15P1	0.999643	0.961712	0.565377	0.999088	0.921653	0.442317	0.998299	0.998787	0.998787	0.937158	0.784251	0.995813	0.999822	0.973295	0.82074	0.99766	0.794545	0.9126	0.958999	0.898363	0.902038	0.878365	0.999569	0.803822	0.980923	0.94275	0.943724	0.987267	0.886032	0.999798	0.95676	0.942767	0.937766	0.82595	0.94706	0.979816	0.54585	0.999902	0.827809	0.701373	0.180004	0.839579	0.749196	0.902472
ALOX5	0.999643	0.961712	0.069907	0.999088	0.0441629	0.0410475	0.887148	0.885756	0.885756	0.143811	0.439489	0.945607	0.999822	0.38343	0.636338	0.99766	0.823086	0.0453061	0.241244	0.0205551	0.714212	0.83309	0.999569	0.024677	0.696281	0.563868	0.747495	0.630834	0.498427	0.968144	0.143198	0.300307	0.335233	0.362881	0.241482	0.511701	0.397104	0.999902	0.0409172	0.607955	0.0853926	4.36e-05	0.00161593	0.000411024
ALOX5AP	0.999643	0.967266	0.29872	0.999088	0.344411	0.050036	0.790108	0.978064	0.978064	0.354547	0.847648	0.822349	0.999822	0.362093	0.457707	0.99766	0.92797	0.816106	0.693696	0.617091	0.885987	0.92329	0.999569	0.045435	0.520835	0.5376	0.901775	0.607591	0.702314	0.968144	0.219917	0.320968	0.456782	0.538964	0.277385	0.477921	0.937554	0.999902	0.405085	0.997247	0.988011	0.000739555	0.0133516	0.00343046
ALPK1	0.999643	0.961712	0.0940279	0.999088	0.401412	0.081944	0.980776	0.858365	0.858365	0.291387	0.570109	0.544927	0.999822	0.592387	0.845116	0.99766	0.339356	0.0115938	0.101246	0.022091	0.712404	0.906863	0.999569	0.0797428	0.725571	0.531726	0.648272	0.622489	0.789439	0.968144	0.315449	0.437813	0.527267	0.409858	0.32295	0.466286	0.588188	0.999902	0.125529	0.979219	0.314842	0.0235703	0.0809809	0.0605957
ALPK2	NA	NA	NA	NA	NA	NA	NA	NA	NA	NA	NA	NA	NA	NA	NA	NA	NA	NA	NA	NA	NA	NA	NA	NA	NA	NA	NA	NA	NA	NA	NA	NA	NA	NA	NA	NA	NA	NA	NA	NA	NA	NA	NA	NA
ALPK3	0.999643	0.962398	0.381582	0.999088	0.753965	0.840709	0.856046	0.998787	0.998787	0.912537	0.935075	0.494657	0.999822	0.922973	0.723095	0.998252	0.67876	0.748196	0.946487	0.853348	0.930042	0.999591	0.999569	0.960246	0.842799	0.959427	0.864561	0.86189	0.971876	0.999798	0.99684	0.98021	0.918148	0.839941	0.974957	0.918615	0.86554	0.999902	0.795453	0.917783	0.85246	0.860435	0.97635	0.840161
ALPL	0.999643	0.767239	0.0392506	0.999088	0.0025016	0.0142945	0.862364	0.568062	0.568062	0.00605572	0.0417739	0.96643	0.999822	0.630985	0.887584	0.99766	0.60347	8.94e-05	0.0552137	0.000313177	0.467881	0.83309	0.999569	0.0350733	0.816267	0.600642	0.777485	0.68058	0.508289	0.979985	0.10494	0.320968	0.288479	0.490567	0.281005	0.509228	0.0576111	0.999902	0.00507279	0.643072	0.0190684	0.000392088	0.00168006	0.00140778
ALS2	0.999643	0.961712	0.397085	0.999088	0.345286	0.845198	0.9516	0.998787	0.998787	0.306051	0.897443	0.663341	0.999822	0.616131	0.972711	0.99766	0.918368	0.793231	0.752899	0.855776	0.880431	0.898448	0.999569	0.94525	0.948075	0.914752	0.998233	0.920651	0.602417	0.999798	0.889228	0.949952	0.967624	0.914981	0.949084	0.984355	0.805554	0.999902	0.320939	0.950664	0.757086	0.722195	0.524705	0.302065
ALS2CL	0.999643	0.993671	0.551045	0.999088	0.917638	0.16552	0.876868	0.998787	0.998787	0.81921	0.998025	0.447047	0.999822	0.202995	0.620624	0.99766	0.606561	0.563708	0.623912	0.806022	0.991801	0.937813	0.999569	0.960739	0.759919	0.682375	0.820567	0.794893	0.795364	0.968144	0.883653	0.601433	0.742806	0.641895	0.485484	0.517409	0.710817	0.999902	0.789222	0.831521	0.372711	0.165587	0.241068	0.102671
ALYREF	0.999643	0.981503	0.946272	0.999088	0.287545	0.860422	0.912527	0.987521	0.987521	0.878731	0.953557	0.521999	0.999822	0.714764	0.941881	0.99766	0.991087	0.916301	0.948729	0.482321	0.970411	0.968112	0.999569	0.984825	0.973882	0.87581	0.945226	0.996229	0.970171	0.999798	0.987633	0.993641	0.966227	0.838283	0.997921	0.986369	0.927125	0.999902	0.726329	0.784961	0.953837	0.965985	0.510688	0.363294
AMACR	0.999643	0.981957	0.910135	0.999088	0.916194	0.916785	0.995519	0.946632	0.946632	0.970467	0.725379	0.827482	0.999822	0.973295	0.923212	0.99766	0.961238	0.916727	0.958999	0.746065	0.844292	0.986326	0.999569	0.87489	0.834049	0.959814	0.953842	0.925071	0.878177	0.999798	0.878393	0.93793	0.827781	0.993137	0.97759	0.484134	0.601158	0.999902	0.99586	0.673404	0.592249	0.978404	0.983123	0.920646
AMBRA1	0.999643	0.982599	0.811542	0.999088	0.75617	0.550212	0.790108	0.998787	0.998787	0.759301	0.935075	0.975007	0.999822	0.680802	0.71005	0.999247	0.873898	0.589652	0.857311	0.76857	0.990436	0.90396	0.999569	0.905816	0.669639	0.915014	0.952741	0.904575	0.752132	0.999798	0.999714	0.913894	0.958466	0.667498	0.820523	0.754819	0.950321	0.999902	0.942638	0.955788	0.415822	0.53427	0.80313	0.390294
AMD1	0.999643	0.981503	0.876072	0.999088	0.870166	0.25781	0.790108	0.998787	0.998787	0.971802	0.808245	0.542278	0.999822	0.207214	0.457707	0.99766	0.747959	0.964744	0.938054	0.981453	0.855104	0.898448	0.999569	0.997237	0.693055	0.951339	0.944377	0.870544	0.863049	0.988026	0.862103	0.808875	0.984094	0.694383	0.699454	0.92072	0.360442	0.999902	0.480057	0.642454	0.198467	0.318416	0.462029	0.324704
AMDHD1	0.999643	0.961712	0.723	0.999088	0.248527	0.4242	0.790108	0.998787	0.998787	0.493514	0.614814	0.758652	0.999822	0.935396	0.948026	0.99766	0.879279	0.492435	0.693108	0.217985	0.875765	0.964758	0.999569	0.792951	0.851341	0.970109	0.991077	0.918509	0.958156	0.98181	0.88054	0.779565	0.953491	0.775612	0.68297	0.708016	0.649896	0.999902	0.92848	0.426061	0.929022	0.673699	0.660227	0.573617
AMDHD2	0.999643	0.965861	0.978657	0.999088	0.994304	0.883738	0.938545	0.998787	0.998787	0.947918	0.966052	0.692805	0.999822	0.809454	0.968042	0.99766	0.940171	0.831962	0.879765	0.965166	0.871254	0.83309	0.999569	0.494633	0.898493	0.986092	0.908803	0.961278	0.547629	0.999798	0.777977	0.999953	0.896135	0.803213	0.9835	0.685048	0.805554	0.999902	0.485071	0.888227	0.265253	0.761159	0.769732	0.849167
AMER1	0.999643	0.981503	0.910135	0.999088	0.679013	0.633489	0.832124	0.998787	0.998787	0.991445	0.908975	0.978209	0.999822	0.98276	0.932465	0.99766	0.704123	0.65437	0.951499	0.648422	0.973653	0.914375	0.999569	0.885883	0.543678	0.917529	0.841867	0.727806	0.96836	0.999798	0.750626	0.786027	0.820449	0.561613	0.696213	0.815406	0.802444	0.999902	0.98899	0.717392	0.59429	0.367167	0.420623	0.196626
AMFR	0.999643	0.962398	0.889032	0.999088	0.838865	0.95301	0.917709	0.998787	0.998787	0.925857	0.970736	0.853809	0.999822	0.772768	0.851749	0.99766	0.974039	0.952551	0.806537	0.931505	0.906664	0.912696	0.999569	0.528711	0.974547	0.491675	0.841867	0.986851	0.909964	0.999798	0.502339	0.956106	0.487519	0.899892	0.961252	0.956516	0.794125	0.999902	0.787207	0.805056	0.499695	0.96128	0.466574	0.594847
AMIGO1	0.999643	0.976678	0.720451	0.999088	0.333938	0.102049	0.790108	0.998787	0.998787	0.110865	0.753657	0.596971	0.999822	0.212681	0.537976	0.99766	0.970968	0.707339	0.726527	0.42926	0.691151	0.997817	0.999569	0.619845	0.669639	0.980512	0.945242	0.795768	0.934803	0.999798	0.852963	0.799711	0.901984	0.740389	0.722707	0.312195	0.857418	0.999902	0.175914	0.6666	0.739092	0.00157562	0.0208989	0.00534373
AMIGO2	0.999643	0.961712	0.117205	0.999088	0.996643	0.468097	0.938145	0.989553	0.989553	0.566429	0.831867	0.715725	0.999822	0.697422	0.924888	0.99766	0.861086	0.677933	0.647941	0.568845	0.817661	0.851574	0.999569	0.178419	0.834323	0.313257	0.855363	0.842173	0.624278	0.999798	0.281643	0.687155	0.24798	0.670378	0.679174	0.503415	0.741219	0.999902	0.298503	0.699043	0.224671	0.118119	0.215477	0.206226
AMIGO3	0.999643	0.993671	0.781035	0.999088	0.651106	0.302881	0.790108	0.848494	0.848494	0.910284	0.956645	0.68954	0.999822	0.83201	0.966464	0.999988	0.715363	0.757419	0.226083	0.889464	0.96942	0.991063	0.999569	0.868423	0.801231	0.612509	0.952345	0.778823	0.997673	0.968144	0.576189	0.704391	0.59989	0.743311	0.586659	0.55781	0.959158	0.999902	0.968021	0.963845	0.911373	0.319435	0.737966	0.414735
AMMECR1	0.999643	0.981503	0.990373	0.999088	0.700661	0.982933	0.836525	0.978064	0.978064	0.81097	0.915597	0.746654	0.999822	0.883011	0.985501	0.99766	0.747959	0.585816	0.865911	0.444692	0.791894	0.845387	0.999569	0.262643	0.874564	0.874464	0.978896	0.903432	0.596221	0.98561	0.77395	0.758781	0.807137	0.922126	0.708184	0.958686	0.942111	0.999902	0.349512	0.850881	0.685973	0.513478	0.536911	0.232662
AMMECR1L	0.999643	0.997761	0.79351	0.999088	0.344411	0.702722	0.938145	0.998787	0.998787	0.238806	0.769686	0.679006	0.999822	0.969104	0.819364	0.99766	0.999472	0.911929	0.875092	0.652284	0.992766	0.99537	0.999569	0.955487	0.735033	0.929089	0.929881	0.846378	0.98867	0.999798	0.984144	0.891044	0.939272	0.909883	0.844991	0.750461	0.669512	0.999902	0.572548	0.892487	0.689145	0.119542	0.23898	0.0798307
AMN1	0.999643	0.976678	0.987702	0.999088	0.962447	0.288096	0.790108	0.998787	0.998787	0.712692	0.966052	0.925263	0.999822	0.948038	0.799782	0.99766	0.790401	0.98962	0.799355	0.966484	0.99198	0.999591	0.999569	0.695994	0.568457	0.766029	0.929881	0.744185	0.937294	0.98181	0.81284	0.665041	0.775526	0.788671	0.619546	0.610439	0.802195	0.999902	0.787207	0.820579	0.345076	0.202421	0.480098	0.181017
AMOT	0.999643	0.971019	0.675833	0.999088	0.816864	0.823368	0.874883	0.998787	0.998787	0.637655	0.950316	0.647797	0.999822	0.931377	0.761938	0.99766	0.860822	0.895088	0.630967	0.903767	0.769445	0.999939	0.999569	0.738715	0.759919	0.74813	0.928998	0.747857	0.932995	0.999798	0.916307	0.89179	0.813504	0.678913	0.797077	0.859269	0.717536	0.999902	0.526838	0.913239	0.905498	0.0793526	0.0535558	0.0138083
AMOTL1	0.999643	0.991231	0.447756	0.999088	0.370044	0.843542	0.880888	0.937931	0.937931	0.519935	0.908974	0.919616	0.999822	0.93114	0.922564	0.999988	0.693985	0.827394	0.904131	0.874607	0.941113	0.985075	0.999569	0.869216	0.877118	0.914752	0.929881	0.939412	0.980727	0.999798	0.974519	0.916581	0.899428	0.83433	0.877878	0.917376	0.966769	0.999902	0.931589	0.972388	0.825673	0.805832	0.550771	0.724179
AMPD2	0.999643	0.961712	0.361192	0.999088	0.596615	0.862503	0.907924	0.978064	0.978064	0.777726	0.612809	0.871309	0.999822	0.999716	0.984104	0.99766	0.954236	0.401019	0.797049	0.36491	0.844292	0.841181	0.999569	0.149375	0.994998	0.925874	0.989747	0.972121	0.584135	0.999798	0.426735	0.833545	0.70559	0.982064	0.890252	0.942716	0.441136	0.999902	0.186452	0.67747	0.0728058	0.529947	0.403138	0.558937
AMPD3	0.999643	0.961712	0.115794	0.999088	0.287545	0.600539	0.947486	0.998787	0.998787	0.590682	0.678574	0.995813	0.999822	0.972844	0.968864	0.99766	0.82007	0.364305	0.717044	0.427596	0.712404	0.854744	0.999569	0.144668	0.933253	0.708549	0.89079	0.786853	0.904856	0.999798	0.280674	0.503667	0.51046	0.635631	0.518566	0.705344	0.571858	0.999902	0.60002	0.532195	0.0475721	0.25099	0.280397	0.616277
AMT	0.999643	0.982239	0.922775	0.999088	0.715566	0.135263	0.797821	0.998787	0.998787	0.907945	0.944219	0.846311	0.999822	0.594743	0.723095	0.99766	0.633296	0.962412	0.777492	0.97962	0.990111	0.948928	0.999569	0.923439	0.669639	0.998494	0.751626	0.630834	0.958871	0.968144	0.997808	0.799711	0.852997	0.630378	0.64958	0.610439	0.801598	0.999902	0.962982	0.690781	0.287622	0.153015	0.298295	0.084329
AMY2B	0.999643	0.961712	0.247077	0.999088	0.111858	0.299914	0.815509	0.657406	0.657406	0.295855	0.440865	0.997197	0.999822	0.745664	0.972067	0.99766	0.769063	0.623194	0.398148	0.384956	0.621228	0.898448	0.999569	0.374508	0.922789	0.898633	0.806344	0.862362	0.720803	0.999798	0.585937	0.724357	0.635857	0.6349	0.717095	0.787614	0.304424	0.999902	0.064243	0.59021	0.0391727	0.00596994	0.0307104	0.0505228
AMZ1	0.999643	0.982599	0.414993	0.999088	0.714917	0.208723	0.790108	0.998787	0.998787	0.916103	0.935075	0.751137	0.999822	0.95432	0.81133	0.99766	0.662117	0.888875	0.770155	0.949791	0.830805	0.9502	0.999569	0.814847	0.828344	0.940944	0.921274	0.920651	0.9992	0.999798	0.973487	0.838608	0.972393	0.664874	0.809201	0.831835	0.76375	0.999902	0.381796	0.85057	0.623813	0.777066	0.611807	0.62482
AMZ2	0.999643	0.968866	0.804768	0.999088	0.491007	0.583626	0.790108	0.998787	0.998787	0.421513	0.946362	0.812771	0.999822	0.986637	0.748901	0.99766	0.707318	0.959878	0.913805	0.899533	0.928607	0.982887	0.999569	0.998221	0.544809	0.988448	0.877659	0.764223	0.980709	0.988026	0.866515	0.702609	0.972393	0.54324	0.578566	0.82655	0.965224	0.999902	0.836324	0.874677	0.519761	0.514579	0.418607	0.219793
AMZ2P1	0.999643	0.968877	0.584108	0.999088	0.750081	0.831961	0.796757	0.997681	0.997681	0.356863	0.695444	0.938047	0.999822	0.982021	0.966464	0.99766	0.716398	0.997997	0.663578	0.976103	0.805268	0.977238	0.999569	0.983592	0.780669	0.998494	0.979888	0.849134	0.949624	0.991649	0.918697	0.821216	0.991397	0.984012	0.789834	0.606165	0.42433	0.999902	0.548496	0.831886	0.609386	0.315686	0.510783	0.287622
ANAPC1	0.999643	0.961712	0.649664	0.999088	0.318818	0.284456	0.815171	0.971498	0.971498	0.219521	0.723701	0.835111	0.999822	0.914936	0.789297	0.99766	0.936868	0.269138	0.437122	0.34683	0.783871	0.895691	0.999569	0.0859917	0.686966	0.371915	0.991077	0.841985	0.669262	0.999798	0.221653	0.544529	0.307656	0.941869	0.630838	0.44469	0.613443	0.999902	0.159605	0.852662	0.356343	0.0633688	0.0766041	0.0304898
ANAPC10	0.999643	0.961712	0.753467	0.999088	0.985271	0.814373	0.797821	0.998787	0.998787	0.901333	0.731993	0.971997	0.999822	0.934556	0.974123	0.99766	0.93762	0.721011	0.99286	0.610215	0.962464	0.985075	0.999569	0.468628	0.878683	0.955877	0.955588	0.99488	0.987814	0.999798	0.764145	0.874859	0.90135	0.858484	0.895251	0.77727	0.633088	0.999902	0.503093	0.844633	0.251495	0.769473	0.815187	0.987383
ANAPC11	0.999643	0.981957	0.458332	0.999088	0.95402	0.348852	0.941385	0.999382	0.999382	0.931108	0.7912	0.971516	0.999822	0.727644	0.92059	0.99766	0.82007	0.791951	0.87781	0.679151	0.97301	0.987045	0.999569	0.878603	0.927369	0.941854	0.922016	0.996255	0.886229	0.999798	0.94041	0.954539	0.974731	0.793156	0.949928	0.822738	0.877475	0.999902	0.967698	0.837457	0.992571	0.993471	0.810327	0.636093
ANAPC13	0.999643	0.981503	0.782181	0.999088	0.0922818	0.295371	0.790476	0.971498	0.971498	0.174465	0.664939	0.670919	0.999822	0.451597	0.623062	0.998001	0.997892	0.703395	0.624383	0.796853	0.676563	0.845387	0.999569	0.256545	0.42657	0.64928	0.717937	0.539114	0.502782	0.968144	0.369471	0.267879	0.532978	0.382993	0.200176	0.618207	0.654897	0.999902	0.254834	0.914819	0.468738	0.00197962	0.0146474	0.00439775
ANAPC15	0.999643	0.965052	0.976541	0.999088	0.952874	0.955041	0.941025	0.998787	0.998787	0.897722	0.936844	0.463434	0.999822	0.714502	0.977245	0.99766	0.973317	0.914388	0.751884	0.875097	0.977227	0.914375	0.999569	0.977643	0.91583	0.915379	0.89079	0.973561	0.826934	0.999798	0.935494	0.98957	0.938712	0.823166	0.997936	0.766715	0.565203	0.999902	0.939551	0.821049	0.711726	0.740258	0.668994	0.607322
ANAPC16	0.999643	0.961712	0.497115	0.999088	0.668928	0.827639	0.923627	0.998787	0.998787	0.771346	0.694855	0.845952	0.999822	0.890139	0.987017	0.99766	0.99639	0.415538	0.783257	0.322429	0.939531	0.97995	0.999569	0.637509	0.839758	0.817755	0.954136	0.983039	0.999201	0.999798	0.666018	0.943906	0.782232	0.865458	0.928216	0.826491	0.797138	0.999902	0.707407	0.848262	0.424057	0.648462	0.950085	0.937086
ANAPC1P1	0.999643	0.961712	0.254517	0.999088	0.840103	0.994607	0.88064	0.998883	0.998883	0.922112	0.971795	0.637612	0.999822	0.61032	0.845912	0.99766	0.884888	0.573545	0.93992	0.861178	0.833111	0.936784	0.999569	0.567901	0.944702	0.875165	0.96334	0.95102	0.769226	0.999798	0.614501	0.921017	0.668415	0.91838	0.97759	0.934329	0.766234	0.999902	0.397583	0.747404	0.737701	0.457206	0.766212	0.493018
ANAPC1P2	0.999643	0.961712	0.886445	0.999088	0.742875	0.583695	0.824306	0.971498	0.971498	0.996352	0.698796	0.831298	0.999822	0.807475	0.88052	0.99766	0.980214	0.259891	0.926441	0.558402	0.953704	0.851574	0.999569	0.947263	0.786957	0.981545	0.980312	0.916835	0.498003	0.999798	0.872957	0.783537	0.861162	0.800834	0.730352	0.859269	0.645723	0.999902	0.963448	0.880472	0.808632	0.473135	0.841435	0.826952
ANAPC1P4	0.999643	0.9897	0.350051	0.999088	0.977497	0.541421	0.863058	0.998787	0.998787	0.898298	0.969346	0.986508	0.999822	0.967011	0.883501	0.99766	0.996167	0.951602	0.996079	0.757851	0.946755	0.841181	0.999569	0.87683	0.659302	0.867981	0.833458	0.718947	0.478653	0.999798	0.721959	0.827676	0.659263	0.743311	0.796832	0.647431	0.947436	0.999902	0.9916	0.720472	0.944505	0.855707	0.841044	0.802177
ANAPC2	0.999643	0.981503	0.891984	0.999088	0.965429	0.516082	0.796461	0.998787	0.998787	0.973331	0.935075	0.730678	0.999822	0.594743	0.657332	0.99766	0.890285	0.972168	0.894758	0.834867	0.916294	0.959589	0.999569	0.72849	0.699791	0.952063	0.875777	0.827474	0.961149	0.999798	0.926507	0.903407	0.918192	0.704149	0.833209	0.773131	0.54432	0.999902	0.317218	0.742113	0.123579	0.63952	0.779733	0.541569
ANAPC4	0.999643	0.961712	0.465511	0.999088	0.37617	0.528395	0.988559	0.998787	0.998787	0.28655	0.651979	0.630811	0.999822	0.923339	0.968042	0.99766	0.615269	0.223377	0.768853	0.261956	0.765032	0.85373	0.999569	0.326462	0.895934	0.694345	0.945226	0.871466	0.628118	0.999798	0.251662	0.819334	0.469536	0.931189	0.832492	0.80611	0.170614	0.999902	0.0358811	0.567203	0.0511763	0.0818149	0.105621	0.0903188
ANAPC5	0.999643	0.974092	0.947286	0.999088	0.700775	0.875569	0.957298	0.999382	0.999382	0.792301	0.972284	0.879345	0.999822	0.886033	0.967749	0.99766	0.866707	0.761192	0.707404	0.842393	0.979708	0.955139	0.999569	0.762321	0.995859	0.550897	0.930923	0.993155	0.89205	0.999798	0.691996	0.993503	0.534023	0.80484	0.989491	0.630561	0.96953	0.999902	0.855813	0.781155	0.857806	0.717014	0.893412	0.976407
ANAPC7	0.999643	0.99428	0.869481	0.999088	0.999752	0.949364	0.854797	0.998787	0.998787	0.774658	0.926504	0.811819	0.999822	0.924791	0.929727	0.998084	0.873898	0.890964	0.735311	0.976103	0.969699	0.949811	0.999569	0.830195	0.900118	0.80589	0.980867	0.917084	0.755621	0.999798	0.865267	0.986691	0.806183	0.917051	0.989143	0.892667	0.830305	0.999902	0.928672	0.963032	0.677384	0.623736	0.939931	0.692889
ANG	0.999643	0.961712	0.942542	0.999088	0.933303	0.686095	0.999484	0.998787	0.998787	0.916103	0.994645	0.892749	0.999822	0.753758	0.898499	0.99766	0.941011	0.795645	0.934858	0.775411	0.990436	0.903835	0.999569	0.679188	0.90624	0.826626	0.887096	0.967631	0.688226	0.999798	0.723395	0.983058	0.607651	0.667343	0.918699	0.958686	0.858904	0.999902	0.423982	0.957882	0.406112	0.886331	0.753175	0.713885
ANGEL1	0.999643	0.977357	0.992203	0.999088	0.946411	0.36483	0.790108	0.998787	0.998787	0.968151	0.870283	0.764121	0.999822	0.653111	0.74404	0.99766	0.758857	0.986491	0.83155	0.959967	0.936253	0.985302	0.999569	0.911908	0.589947	0.975216	0.912349	0.730361	0.964911	0.999798	0.986647	0.785856	0.955813	0.736941	0.710218	0.799993	0.784921	0.999902	0.948099	0.920121	0.349121	0.307456	0.652781	0.331685
ANGEL2	0.999643	0.961712	0.176298	0.999088	0.249472	0.466007	0.912675	0.998787	0.998787	0.325154	0.461439	0.966882	0.999822	0.998947	0.985501	0.99766	0.845204	0.524503	0.751943	0.445902	0.821645	0.914375	0.999569	0.214353	0.940248	0.738249	0.946826	0.943999	0.882717	0.999798	0.300465	0.850091	0.395193	0.928097	0.905939	0.626844	0.19065	0.999902	0.11299	0.506343	0.0365751	0.246615	0.333907	0.472464
ANGPT1	0.999643	0.99697	0.775331	0.999088	0.272247	0.236655	0.80569	0.998787	0.998787	0.626122	0.681991	0.610236	0.999822	0.491491	0.636338	0.99766	0.932696	0.370685	0.938292	0.583723	0.830805	0.90396	0.999569	0.81529	0.925216	0.857907	0.930655	0.997795	0.896501	0.999798	0.928015	0.942934	0.966227	0.97312	0.97759	0.879828	0.361053	0.999902	0.308736	0.791613	0.202409	0.921839	0.927699	0.930198
ANGPTL6	0.999643	0.961712	0.585363	0.999088	0.772455	0.834226	0.922428	0.998787	0.998787	0.69726	0.959163	0.947729	0.999822	0.860516	0.958927	0.99766	0.966934	0.523996	0.998393	0.488994	0.989523	0.998704	0.999569	0.895483	0.97037	0.995332	0.946826	0.994074	0.93771	0.999798	0.827437	0.899501	0.854018	0.978776	0.919588	0.847986	0.957533	0.999902	0.441686	0.991956	0.932507	0.902959	0.855774	0.952064
ANK1	0.999643	0.993671	0.745035	0.999088	0.887834	0.521655	0.851782	0.998787	0.998787	0.996498	0.937255	0.961497	0.999822	0.95826	0.847568	0.99766	0.959612	0.804816	0.75602	0.501646	0.940577	0.905812	0.999569	0.966344	0.816156	0.738249	0.907182	0.859398	0.56785	0.999798	0.914648	0.993641	0.58484	0.972273	0.998771	0.788494	0.829983	0.999902	0.847317	0.984245	0.945997	0.938757	0.80711	0.831603
ANK2	NA	NA	NA	NA	NA	NA	NA	NA	NA	NA	NA	NA	NA	NA	NA	NA	NA	NA	NA	NA	NA	NA	NA	NA	NA	NA	NA	NA	NA	NA	NA	NA	NA	NA	NA	NA	NA	NA	NA	NA	NA	NA	NA	NA
ANK3	0.999643	0.961712	0.547854	0.999088	0.113416	0.463879	0.976003	0.998787	0.998787	0.253179	0.790166	0.537996	0.999822	0.9282	0.718102	0.99766	0.927363	0.452833	0.777841	0.501838	0.776932	0.85373	0.999569	0.311925	0.810184	0.499295	0.946826	0.920651	0.491175	0.999798	0.529962	0.941785	0.385672	0.969909	0.949928	0.416154	0.782912	0.999902	0.23439	0.498919	0.1991	0.0390616	0.0432367	0.0050049
ANKAR	0.999643	0.963027	0.343832	0.999088	0.391478	0.374027	0.950954	0.950077	0.950077	0.438012	0.489817	0.975073	0.999822	0.902347	0.9893	0.99766	0.986967	0.446738	0.498865	0.37388	0.744964	0.90396	0.999569	0.270225	0.864458	0.856644	0.895443	0.863186	0.784289	0.999798	0.526243	0.766683	0.818054	0.662273	0.722707	0.939992	0.309046	0.999902	0.0734323	0.769382	0.138148	0.16964	0.100709	0.132622
ANKDD1A	0.999643	0.961712	0.775915	0.999088	0.892494	0.718447	0.91894	0.908598	0.908598	0.986868	0.977219	0.730558	0.999822	0.901877	0.943406	0.99766	0.925539	0.916488	0.752124	0.939041	0.877656	0.866136	0.999569	0.849636	0.900867	0.777528	0.948425	0.961278	0.651996	0.999798	0.859747	0.994264	0.650634	0.956072	0.992334	0.564435	0.577186	0.999902	0.863512	0.780609	0.917078	0.184342	0.642527	0.502672
ANKDD1B	0.999643	0.97179	0.920505	0.999088	0.145099	0.288096	0.968171	0.998787	0.998787	0.658123	0.767272	0.92721	0.999822	0.797315	0.636338	0.99766	0.970968	0.40253	0.842072	0.189852	0.639124	0.83309	0.999569	0.738281	0.800229	0.947884	0.751626	0.7822	0.599488	0.999798	0.688883	0.37912	0.700827	0.300278	0.295919	0.908459	0.541062	0.999902	0.286045	0.440609	0.158118	0.276592	0.0697042	0.102072
ANKEF1	0.999643	0.976678	0.390731	0.999088	0.717169	0.473686	0.985019	0.998787	0.998787	0.539318	0.796929	0.924654	0.999822	0.947139	0.830408	0.99766	0.979813	0.867774	0.926962	0.830957	0.93122	0.985075	0.999569	0.400731	0.969114	0.545979	0.964018	0.983339	0.770551	0.999798	0.78102	0.978531	0.616412	0.811931	0.995721	0.739625	0.630116	0.999902	0.260367	0.967218	0.454994	0.0391943	0.169508	0.0846257
ANKFY1	0.999643	0.981957	0.503969	0.999088	0.928695	0.938567	0.85049	0.998787	0.998787	0.785738	0.985802	0.92453	0.999822	0.984377	0.870521	0.99766	0.979813	0.891718	0.952943	0.795186	0.973653	0.99537	0.999569	0.866296	0.747747	0.974569	0.968174	0.894681	0.951897	0.999798	0.946425	0.977545	0.989362	0.984225	0.954347	0.949504	0.94869	0.999902	0.942638	0.923388	0.592249	0.740258	0.794824	0.492625
ANKH	0.999643	0.990069	0.986586	0.999088	0.958374	0.901827	0.926409	0.998787	0.998787	0.9543	0.976464	0.937325	0.999822	0.734126	0.537976	0.99766	0.824348	0.603953	0.775646	0.377783	0.886099	0.871777	0.999569	0.935049	0.937301	0.941344	0.902806	0.892857	0.562867	0.999798	0.990349	0.978654	0.97803	0.956466	0.996463	0.942716	0.752356	0.999902	0.501065	0.963032	0.550664	0.986779	0.686521	0.857714
ANKHD1	0.999643	0.999556	0.985302	0.999088	0.924171	0.532207	0.790108	0.998787	0.998787	0.738021	0.959128	0.894779	0.999822	0.993588	0.896603	0.99766	0.749445	0.800711	0.936084	0.743498	0.902848	0.977296	0.999569	0.773031	0.792479	0.956484	0.87378	0.861475	0.94814	0.999798	0.698703	0.806302	0.714144	0.71491	0.763488	0.811761	0.80686	0.999902	0.627002	0.814426	0.939629	0.613703	0.383226	0.407204
ANKIB1	0.999643	0.961712	0.567531	0.999483	0.659359	0.697064	0.807629	0.956546	0.956546	0.84664	0.67919	0.999656	0.999822	0.838178	0.951686	0.99766	0.993431	0.486342	0.801999	0.362023	0.791894	0.90396	0.999569	0.149055	0.891576	0.981545	0.944377	0.972748	0.882007	0.999798	0.548539	0.911685	0.947398	0.961776	0.925579	0.942716	0.681164	0.999902	0.371405	0.804852	0.23895	0.557634	0.665835	0.771842
ANKLE1	0.999643	0.999985	0.642409	0.999088	0.959334	0.786094	0.93838	0.998787	0.998787	0.756243	0.958137	0.810262	0.999822	0.993178	0.842712	0.99766	0.611532	0.967626	0.974384	0.913328	0.957423	0.92329	0.999569	0.815795	0.869969	0.870658	0.930923	0.969734	0.886032	0.999798	0.990305	0.913894	0.942917	0.996709	0.920276	0.795633	0.741764	0.999902	0.39762	0.717392	0.654012	0.602975	0.649886	0.856244
ANKLE2	0.999643	0.984451	0.735327	0.999088	0.95402	0.554688	0.927457	0.998787	0.998787	0.964012	0.9055	0.79579	0.999822	0.90546	0.924888	0.99766	0.966934	0.961794	0.765431	0.595993	0.904641	0.9707	0.999569	0.908878	0.889179	0.903917	0.944377	0.942545	0.973741	0.999798	0.906418	0.874469	0.860475	0.760639	0.837883	0.953393	0.702683	0.999902	0.48467	0.797737	0.807405	0.965038	0.89566	0.714697
ANKMY1	0.999643	0.961712	0.942523	0.999088	0.925138	0.496909	0.941021	0.998787	0.998787	0.971802	0.779668	0.859306	0.999822	0.699365	0.787113	0.99766	0.790559	0.957374	0.99967	0.91285	0.895125	0.965089	0.999569	0.987788	0.926983	0.86306	0.789677	0.870558	0.724921	0.999798	0.993497	0.942157	0.692737	0.766669	0.878167	0.891606	0.607353	0.999902	0.66672	0.805056	0.206354	0.31478	0.543022	0.184729
ANKMY2	0.999643	0.961712	0.763716	0.999088	0.904556	0.911341	0.922936	0.998787	0.998787	0.874885	0.790682	0.436061	0.999822	0.392502	0.981617	0.99766	0.993642	0.826215	0.905312	0.664678	0.97301	0.835247	0.999569	0.257734	0.955616	0.623283	0.949895	0.992023	0.525802	0.999798	0.447339	0.849064	0.550329	0.906675	0.916835	0.811308	0.61204	0.999902	0.526447	0.993844	0.301773	0.67106	0.600049	0.695859
ANKRA2	0.999643	0.961712	0.253071	0.999088	0.763802	0.700683	0.82696	0.997681	0.997681	0.844432	0.609599	0.906426	0.999822	0.967079	0.888281	0.99766	0.980004	0.522961	0.710112	0.422104	0.789921	0.906863	0.999569	0.589912	0.766122	0.791306	0.98548	0.909776	0.897856	0.999798	0.587736	0.983197	0.567822	0.987187	0.928886	0.942603	0.405156	0.999902	0.241603	0.635153	0.041381	0.848093	0.875463	0.99864
ANKRD10	0.999643	0.961712	0.69704	0.999088	0.449151	0.522698	0.890484	0.998787	0.998787	0.392403	0.819216	0.523357	0.999822	0.90999	0.821011	0.99766	0.80288	0.613816	0.852139	0.550272	0.937507	0.902501	0.999569	0.231845	0.859953	0.725155	0.900408	0.838204	0.679116	0.999798	0.363627	0.897981	0.524985	0.921178	0.90221	0.767445	0.390362	0.999902	0.167674	0.841888	0.278605	0.198135	0.265507	0.167242
ANKRD11	0.999643	0.961712	0.628552	0.999088	0.877971	0.584833	0.932918	0.998787	0.998787	0.986868	0.953021	0.986871	0.999822	0.958378	0.984615	0.99766	0.867292	0.604634	0.810153	0.629146	0.984022	0.958674	0.999569	0.333839	0.946773	0.511399	0.968937	0.99488	0.985978	0.999798	0.34424	0.956627	0.385311	0.999483	0.957166	0.629963	0.935529	0.999902	0.802714	0.979219	0.677735	0.869188	0.73941	0.629602
ANKRD12	0.999643	0.968877	0.915335	0.999088	0.883464	0.425188	0.790108	0.998787	0.998787	0.843021	0.978288	0.861203	0.999822	0.862823	0.876488	0.99766	0.936414	0.955878	0.839704	0.989968	0.928343	0.985075	0.999569	0.995571	0.696758	0.569117	0.938721	0.876347	0.945677	0.999798	0.807594	0.934535	0.559526	0.826469	0.877964	0.515615	0.883781	0.999902	0.801234	0.793979	0.346501	0.546312	0.930275	0.75375
ANKRD13A	0.999643	0.965052	0.133999	0.999088	0.447448	0.0365117	0.84161	0.998787	0.998787	0.630572	0.647038	0.717924	0.999822	0.376204	0.811853	0.99766	0.968687	0.438401	0.661039	0.239713	0.83527	0.94213	0.999569	0.486094	0.792977	0.772236	0.630015	0.718947	0.928191	0.994304	0.595488	0.525329	0.674817	0.295687	0.377869	0.718935	0.741079	0.999902	0.30437	0.704732	0.420539	0.0547705	0.106723	0.108251
ANKRD13C	0.999643	0.961712	0.568735	0.999088	0.335826	0.744198	0.856046	0.990476	0.990476	0.654864	0.636082	0.994267	0.999822	0.784318	0.902794	0.99766	0.993431	0.405296	0.917598	0.299556	0.761557	0.864832	0.999569	0.165026	0.999272	0.961488	0.955588	0.947967	0.792423	0.999798	0.550731	0.649011	0.982488	0.7372	0.675471	0.891693	0.625365	0.999902	0.359597	0.713855	0.165802	0.285023	0.267389	0.343575
ANKRD13D	0.999643	0.997169	0.591229	0.999088	0.887104	0.754426	0.983449	0.997681	0.997681	0.888364	0.923398	0.88433	0.999822	0.933238	0.941974	0.99766	0.991306	0.793231	0.998672	0.713033	0.919216	0.872831	0.999569	0.14891	0.967034	0.988448	0.973714	0.993685	0.624278	0.999798	0.616233	0.920466	0.723728	0.915344	0.951063	0.913708	0.779358	0.999902	0.249934	0.807171	0.301711	0.447796	0.45574	0.60599
ANKRD16	0.999643	0.961712	0.920306	0.999088	0.975418	0.790154	0.977254	0.998787	0.998787	0.991566	0.971795	0.795353	0.999822	0.824595	0.664189	0.99766	0.499552	0.890356	0.932172	0.753979	0.893747	0.938873	0.999569	0.95587	0.971031	0.791541	0.968388	0.986402	0.754602	0.999798	0.795127	0.872711	0.744345	0.796654	0.858867	0.996184	0.642632	0.999902	0.815308	0.786902	0.503278	0.883366	0.815484	0.718325
ANKRD17	0.999643	0.986218	0.589841	0.999088	0.969181	0.762686	0.977254	0.998787	0.998787	0.971802	0.828542	0.999238	0.999822	0.949194	0.940914	0.99766	0.894968	0.900625	0.87781	0.931451	0.925815	0.999161	0.999569	0.929576	0.839997	0.849127	0.921919	0.992023	0.922681	0.999798	0.731128	0.957776	0.694475	0.888122	0.96825	0.855451	0.797616	0.999902	0.950285	0.886434	0.701326	0.945752	0.978386	0.786017
ANKRD17-DT	0.999643	0.961712	0.599701	0.999088	0.356031	0.701323	0.832124	0.997681	0.997681	0.703908	0.920904	0.779433	0.999822	0.807986	0.604664	0.99766	0.8121	0.645491	0.840236	0.363368	0.944888	0.985164	0.999569	0.443233	0.800931	0.956484	0.937305	0.942691	0.990102	0.999798	0.859528	0.863805	0.924081	0.824007	0.875206	0.944928	0.978491	0.999902	0.606947	0.713855	0.581844	0.257835	0.429644	0.247998
ANKRD18A	0.999643	0.998511	0.744985	0.999088	0.398796	0.912028	0.84161	0.998787	0.998787	0.999309	0.999828	0.718734	0.999822	0.933307	0.992444	0.99766	0.726344	0.871012	0.98096	0.925257	0.970682	0.967296	0.999569	0.985988	0.909967	0.761947	0.982267	0.974406	0.875547	0.999798	0.984601	0.986424	0.947644	0.97777	0.965814	0.766715	0.821477	0.999902	0.58173	0.842758	0.323234	0.921881	0.563329	0.838753
ANKRD18CP	0.999643	0.961712	0.220636	0.999088	0.536397	0.829905	0.932813	0.998787	0.998787	0.645951	0.686579	0.963997	0.999822	0.823688	0.977604	0.99766	0.598803	0.525051	0.976793	0.601335	0.785669	0.85373	0.999569	0.83393	0.96299	0.942929	0.954136	0.997795	0.596843	0.999798	0.652764	0.91366	0.571676	0.821255	0.927952	0.855451	0.516722	0.999902	0.210812	0.506343	0.0578363	0.22965	0.34404	0.568897
ANKRD18DP	0.999643	0.961712	0.427165	0.999088	0.953268	0.982606	0.988559	0.998787	0.998787	0.32143	0.698849	0.833061	0.999822	0.836426	0.918368	0.99766	0.902743	0.796782	0.927847	0.969831	0.907656	0.926959	0.999569	0.775406	0.847605	0.681609	0.984238	0.920651	0.828456	0.999798	0.99288	0.759821	0.552812	0.935654	0.774253	0.234037	0.883906	0.999902	0.888061	0.814426	0.58513	0.921881	0.507393	0.843863
ANKRD20A11P	0.999643	0.961712	0.473086	0.999088	0.999739	0.989974	0.967142	0.998787	0.998787	0.965676	0.97425	0.851657	0.999822	0.727644	0.888281	0.99766	0.980004	0.796782	0.63395	0.969831	0.987243	0.92329	0.999569	0.919982	0.942393	0.67317	0.975328	0.996255	0.954093	0.999798	0.984976	0.987273	0.539033	0.99105	0.984506	0.637596	0.939242	0.999902	0.973499	0.960509	0.874113	0.210001	0.366365	0.310896
ANKRD20A2P	0.999643	0.961712	0.734918	0.999088	0.965429	0.462319	0.790108	0.998787	0.998787	0.955521	0.993366	0.854568	0.999822	0.523951	0.797514	0.99766	0.598712	0.167956	0.962861	0.309356	0.920058	0.989344	0.999569	0.899125	0.669639	0.81551	0.860772	0.795768	0.965871	0.999798	0.993809	0.821739	0.862804	0.770894	0.778236	0.71904	0.782164	0.999902	0.840156	0.959599	0.745197	0.257395	0.548177	0.503235
ANKRD20A4-ANKRD20A20P	0.999643	0.961712	0.97562	0.999088	0.898943	0.373109	0.790108	0.998787	0.998787	0.988416	0.946833	0.574214	0.999822	0.336055	0.779969	0.99766	0.446026	0.48543	0.959352	0.401091	0.979728	0.97622	0.999569	0.990244	0.669639	0.75913	0.80939	0.79131	0.773149	0.999798	0.906418	0.85847	0.628681	0.907101	0.85117	0.877575	0.880774	0.999902	0.984472	0.901416	0.345156	0.277105	0.604326	0.543752
ANKRD20A5P	0.999643	0.993671	0.462955	0.999088	0.145508	0.266989	0.935603	0.978064	0.978064	0.639637	0.862996	0.860838	0.999822	0.836638	0.85932	0.997765	0.993642	0.486342	0.884672	0.121569	0.744964	0.991063	0.999569	0.640423	0.793736	0.94736	0.841867	0.859698	0.91727	0.999798	0.879824	0.807427	0.921441	0.733061	0.818555	0.738004	0.506719	0.999902	0.171361	0.515298	0.304533	0.0768122	0.0858438	0.0552547
ANKRD20A9P	0.999643	0.984765	0.495943	0.999088	0.344974	0.450585	0.815171	0.997681	0.997681	0.671369	0.544605	0.751137	0.999822	0.542269	0.823268	0.99766	0.921893	0.775225	0.807776	0.416822	0.998425	0.907897	0.999569	0.979903	0.785064	0.572264	0.704085	0.74806	0.939192	0.999798	0.97103	0.594353	0.732317	0.506123	0.554124	0.690205	0.418881	0.999902	0.304644	0.795885	0.239678	0.19006	0.234411	0.262306
ANKRD22	0.999643	0.961712	0.24819	0.999088	0.900378	0.366252	0.94383	0.937931	0.937931	0.914361	0.897236	0.794965	0.999822	0.98603	0.748621	0.99766	0.400549	0.98962	0.543457	0.976103	0.968725	0.922862	0.999569	0.494313	0.730276	0.690884	0.739959	0.607591	0.987408	0.999798	0.808704	0.576733	0.898068	0.659163	0.546461	0.657373	0.960681	0.999902	0.723442	0.825064	0.745	0.0108972	0.0731347	0.0141726
ANKRD23	0.999643	0.961712	0.451676	0.999088	0.97045	0.466319	0.860093	0.998787	0.998787	0.899962	0.969291	0.861051	0.999822	0.899975	0.789297	0.99766	0.817233	0.860875	0.517791	0.704793	0.935769	0.985075	0.999569	0.891221	0.834049	0.621415	0.747495	0.861475	0.990915	0.999798	0.998588	0.795466	0.606165	0.495305	0.761562	0.756658	0.96788	0.999902	0.957135	0.945272	0.96147	0.395984	0.426674	0.274869
ANKRD24	0.999643	0.998511	0.511808	0.999088	0.892802	0.632966	0.88797	0.998787	0.998787	0.925857	0.953021	0.806972	0.999822	0.956372	0.949972	0.99766	0.436749	0.95667	0.998672	0.777619	0.990706	0.97995	0.999569	0.912871	0.945268	0.870658	0.955396	0.99488	0.936159	0.999798	0.723332	0.958988	0.866956	0.838751	0.931393	0.916175	0.839273	0.999902	0.93396	0.956935	0.702134	0.9367	0.741957	0.881202
ANKRD26	0.999643	0.961712	0.526082	0.999088	0.222976	0.984474	0.797199	0.998787	0.998787	0.611305	0.627545	0.732803	0.999822	0.93114	0.922564	0.99766	0.946626	0.397749	0.936084	0.265526	0.799951	0.878365	0.999569	0.460316	0.900118	0.871153	0.983988	0.990501	0.69065	0.999798	0.738946	0.849974	0.972393	0.975205	0.875388	0.923798	0.527733	0.999902	0.18822	0.66089	0.130917	0.323837	0.283418	0.270155
ANKRD27	0.999643	0.961712	0.741667	0.999088	0.473652	0.849484	0.893588	0.998787	0.998787	0.356863	0.865111	0.884647	0.999822	0.708959	0.664189	0.99766	0.843664	0.325096	0.943545	0.57188	0.988125	0.897671	0.999569	0.720634	0.865251	0.646327	0.948478	0.912025	0.728404	0.999798	0.555229	0.900889	0.676311	0.974256	0.885306	0.811918	0.872037	0.999902	0.80711	0.953802	0.327913	0.725534	0.909213	0.819188
ANKRD28	0.999643	0.99697	0.653236	0.999088	0.991397	0.743036	0.978543	0.998787	0.998787	0.997101	0.888251	0.454822	0.999822	0.721571	0.976921	0.99766	0.742933	0.624616	0.703808	0.717658	0.977656	0.97995	0.999569	0.688051	0.968376	0.883696	0.924718	0.983343	0.934803	0.999798	0.879473	0.998832	0.895965	0.789411	0.961432	0.916175	0.984468	0.999902	0.680548	0.985852	0.81563	0.862625	0.854581	0.952578
ANKRD31	0.999643	0.963536	0.110588	0.999088	0.0397208	0.316324	0.991201	0.995616	0.995616	0.173783	0.403272	0.771892	0.999822	0.529371	0.974472	0.99766	0.920007	0.218513	0.744927	0.244745	0.711294	0.83309	0.999569	0.0885819	0.931996	0.508735	0.972167	0.965428	0.447301	0.999798	0.213858	0.7641	0.416886	0.949304	0.794346	0.76171	0.171603	0.999902	0.0345848	0.320562	0.0708378	0.0781415	0.0401244	0.042959
ANKRD33B	0.999643	0.961712	0.128185	0.999088	0.553105	0.388711	0.995511	0.998787	0.998787	0.998856	0.986983	0.981651	0.999822	0.967011	0.961996	0.99766	0.938623	0.685251	0.941837	0.545285	0.936468	0.891751	0.999569	0.42537	0.834049	0.651572	0.919644	0.96877	0.808188	0.999798	0.528974	0.999953	0.458019	0.949304	0.989916	0.868449	0.904076	0.999902	0.868461	0.826031	0.459333	0.720607	0.941574	0.994463
ANKRD34A	0.999643	0.991231	0.607791	0.999088	0.673509	0.873252	0.911644	0.998787	0.998787	0.855108	0.976372	0.579796	0.999822	0.811513	0.978926	0.99766	0.973317	0.717984	0.926654	0.980511	0.970255	0.996243	0.999569	0.525685	0.853147	0.809008	0.991077	0.939994	0.887855	0.999798	0.716466	0.993641	0.791133	0.993137	0.984234	0.840211	0.90927	0.999902	0.871854	0.955788	0.607775	0.920266	0.99561	0.846427
ANKRD34B	0.999643	0.961712	0.0678432	0.999088	0.672713	0.00931983	0.856757	0.998787	0.998787	0.673656	0.891353	0.893674	0.999822	0.47772	0.827945	0.99766	0.624622	0.681888	0.327119	0.333186	0.969699	0.83309	0.999569	0.0437695	0.669639	0.250314	0.59224	0.607591	0.43783	0.968144	0.0859582	0.374075	0.165715	0.306072	0.267873	0.335413	0.928363	0.999902	0.571607	0.655591	0.720745	0.00110977	0.00659309	0.000411024
ANKRD35	0.999643	0.961712	0.816441	0.999088	0.682778	0.756369	0.797821	0.998787	0.998787	0.616324	0.621521	0.470232	0.999822	0.937366	0.982064	0.99766	0.441391	0.997683	0.716237	0.880083	0.611139	0.898448	0.999569	0.201802	0.793427	0.680784	0.972288	0.920651	0.755621	0.999798	0.343837	0.957192	0.469586	0.850211	0.911424	0.876073	0.715513	0.999902	0.289289	0.614609	0.174508	0.576544	0.978386	0.703616
ANKRD36	0.999643	0.961712	0.318162	0.999088	0.235362	0.761524	0.923463	0.987521	0.987521	0.611741	0.798968	0.777115	0.999822	0.92669	0.903418	0.99766	0.998802	0.510087	0.904185	0.437953	0.850576	0.878365	0.999569	0.453407	0.911869	0.987893	0.962184	0.942691	0.498003	0.999798	0.741961	0.872472	0.823916	0.98901	0.901364	0.909771	0.574578	0.999902	0.124252	0.622249	0.191762	0.129362	0.0875097	0.0653619
ANKRD36B	0.999643	0.993671	0.655428	0.999088	0.287636	0.895437	0.941487	0.998787	0.998787	0.74734	0.865805	0.696006	0.999822	0.920254	0.939461	0.99766	0.979616	0.581377	0.960138	0.504923	0.944156	0.984494	0.999569	0.63058	0.97021	0.981545	0.912349	0.935508	0.87334	0.999798	0.987723	0.891044	0.978543	0.954621	0.909822	0.939992	0.541797	0.999902	0.287813	0.793979	0.287744	0.272051	0.0748814	0.0556656
ANKRD36BP2	0.999643	0.961712	0.949708	0.999088	0.660685	0.452336	0.790108	0.998787	0.998787	0.952495	0.828772	0.988829	0.999822	0.935609	0.964403	0.99766	0.927828	0.510857	0.942961	0.419764	0.865556	0.94341	0.999569	0.649466	0.766122	0.849579	0.937535	0.89173	0.993748	0.999798	0.962088	0.97584	0.780549	0.998946	0.984234	0.718935	0.966317	0.999902	0.826746	0.925573	0.400359	0.97286	0.987072	0.963845
ANKRD36C	0.999643	0.961712	0.219955	0.999088	0.158846	0.519793	0.934413	0.997681	0.997681	0.461189	0.686501	0.594164	0.999822	0.993178	0.848707	0.99766	0.993431	0.464519	0.869676	0.34683	0.832582	0.85373	0.999569	0.289174	0.96299	0.956484	0.929881	0.928144	0.508289	0.999798	0.558384	0.899266	0.71588	0.964353	0.911424	0.853556	0.366395	0.999902	0.0694109	0.678937	0.0889501	0.0750995	0.0699377	0.034429
ANKRD37	0.999643	0.990499	0.683014	0.999088	0.858532	0.620239	0.988995	0.971498	0.971498	0.954366	0.908057	0.995813	0.999822	0.899397	0.982064	0.99766	0.872728	0.842835	0.806701	0.923189	0.866273	0.989391	0.999569	0.795114	0.974311	0.948689	0.875777	0.94546	0.958982	0.999798	0.99396	0.958884	0.91777	0.753398	0.943359	0.909783	0.693678	0.999902	0.520189	0.850931	0.0987538	0.841412	0.700386	0.932374
ANKRD39	0.999643	0.961712	0.429277	0.999088	0.837895	0.0513405	0.790108	0.998787	0.998787	0.90275	0.794399	0.503314	0.999822	0.425598	0.900873	0.99766	0.763675	0.90767	0.868878	0.891219	0.96942	0.902501	0.999569	0.637826	0.748764	0.999378	0.90869	0.714536	0.830803	0.979785	0.735992	0.531595	0.751235	0.43835	0.424467	0.46733	0.898411	0.999902	0.991742	0.984228	0.732591	0.37364	0.570149	0.499271
ANKRD40	0.999643	0.961712	0.386264	0.999088	0.84872	0.927059	0.889433	0.998787	0.998787	0.840379	0.672588	0.534635	0.999822	0.515535	0.848468	0.99766	0.729775	0.785304	0.938765	0.804786	0.851074	0.898448	0.999569	0.786073	0.77268	0.864222	0.967866	0.936375	0.933591	0.999798	0.594141	0.997626	0.793697	0.834202	0.99704	0.942716	0.42433	0.999902	0.619046	0.535998	0.119955	0.884935	0.969395	0.657401
ANKRD42	0.999643	0.997169	0.886445	0.999088	0.886625	0.520008	0.790108	0.998787	0.998787	0.375916	0.71906	0.708048	0.999822	0.678774	0.88052	0.99766	0.991911	0.565987	0.648846	0.607299	0.821227	0.977203	0.999569	0.98158	0.916017	0.868088	0.964018	0.99873	0.694347	0.999798	0.937757	0.973787	0.757829	0.743443	0.924589	0.620545	0.715726	0.999902	0.672902	0.628102	0.49962	0.783593	0.912114	0.928724
ANKRD42-DT	0.999643	0.991231	0.933054	0.999088	0.593906	0.377586	0.790108	0.998787	0.998787	0.375916	0.661438	0.97985	0.999822	0.849281	0.860343	0.99766	0.671427	0.991285	0.960138	0.970756	0.904641	0.91967	0.999569	0.870642	0.690382	0.789398	0.929881	0.732122	0.995094	0.968144	0.75544	0.872472	0.728872	0.664874	0.697787	0.730737	0.566789	0.999902	0.568434	0.972447	0.772739	0.347309	0.668994	0.508525
ANKRD44	0.999643	0.961712	0.872256	0.999088	0.509291	0.678576	0.947486	0.998787	0.998787	0.865695	0.935157	0.471368	0.999822	0.496797	0.891633	0.99766	0.714286	0.95183	0.983164	0.980068	0.833111	0.990703	0.999569	0.786488	0.946732	0.728966	0.985092	0.963516	0.92564	0.999798	0.925753	0.888077	0.837852	0.816538	0.825852	0.960333	0.456739	0.999902	0.473462	0.524794	0.295165	0.74677	0.873793	0.928406
ANKRD44-AS1	0.999643	0.981503	0.263495	0.999088	0.857556	0.726147	0.902085	0.978064	0.978064	0.872704	0.851756	0.534635	0.999822	0.460509	0.943775	0.99766	0.927363	0.423077	0.863279	0.416822	0.908539	0.957548	0.999569	0.686918	0.992723	0.798823	0.929881	0.949231	0.836016	0.999798	0.617948	0.874469	0.746081	0.925421	0.877964	0.998457	0.936793	0.999902	0.413452	0.997973	0.3092	0.394335	0.853731	0.931851
ANKRD44-DT	0.999643	0.993671	0.930764	0.999088	0.436051	0.397656	0.97978	0.997681	0.997681	0.582522	0.821052	0.780672	0.999822	0.723158	0.79374	0.99766	0.969163	0.634896	0.983191	0.540403	0.896971	0.955555	0.999569	0.676227	0.91249	0.994144	0.921274	0.983339	0.894046	0.999798	0.790396	0.767523	0.905909	0.798986	0.848726	0.903272	0.404565	0.999902	0.387478	0.904794	0.224467	0.419979	0.190776	0.129874
ANKRD44-IT1	0.999643	0.970623	0.431861	0.999088	0.956352	0.909157	0.945415	0.998787	0.998787	0.953336	0.879631	0.583412	0.999822	0.692381	0.943775	0.99766	0.962471	0.834243	0.791827	0.90016	0.953461	0.989949	0.999569	0.883152	0.86411	0.93788	0.990491	0.998794	0.903845	0.999798	0.934034	0.987565	0.968097	0.960572	0.979507	0.887461	0.927303	0.999902	0.983198	0.920311	0.536023	0.932119	0.656864	0.322483
ANKRD46	0.999643	0.961712	0.151907	0.999088	0.448241	0.277614	0.93597	0.989553	0.989553	0.266638	0.502276	0.988233	0.999822	0.765792	0.900873	0.99766	0.76977	0.165055	0.56817	0.212554	0.744964	0.886229	0.999569	0.0987389	0.854093	0.706751	0.648272	0.724409	0.716145	0.999798	0.196634	0.592149	0.406769	0.529074	0.616606	0.742425	0.270251	0.999902	0.0825209	0.561764	0.102062	0.0195726	0.0501123	0.104462
ANKRD49	0.999643	0.961712	0.552005	0.999088	0.991547	0.916076	0.790108	0.998787	0.998787	0.958173	0.783473	0.934982	0.999822	0.945695	0.799948	0.99766	0.980004	0.837136	0.942961	0.69626	0.936253	0.94341	0.999569	0.844104	0.680477	0.990459	0.973771	0.916661	0.888496	0.999798	0.927897	0.957192	0.940588	0.933965	0.93742	0.803638	0.689932	0.999902	0.399869	0.77688	0.155465	0.996746	0.976637	0.901369
ANKRD50	0.999643	0.961712	0.498005	0.999088	0.750295	0.319033	0.962936	0.998787	0.998787	0.525444	0.501018	0.601776	0.999822	0.753857	0.999706	0.99766	0.717643	0.0594896	0.129289	0.119496	0.629153	0.968112	0.999569	0.689455	0.984439	0.649228	0.960311	0.991535	0.986215	0.999798	0.900778	0.879736	0.713959	0.759166	0.85117	0.836987	0.72657	0.999902	0.39567	0.904794	0.483426	0.251323	0.475869	0.25022
ANKRD52	0.999643	0.981957	0.69464	0.999088	0.855092	0.530398	0.790108	0.998787	0.998787	0.857259	0.953021	0.864012	0.999822	0.570456	0.750029	0.99766	0.830038	0.9905	0.957689	0.993794	0.928823	0.935575	0.999569	0.730936	0.736291	0.996695	0.942928	0.920316	0.890134	0.999798	0.903221	0.937492	0.939307	0.870576	0.890992	0.730737	0.747025	0.999902	0.634387	0.821257	0.158204	0.545075	0.579619	0.218423
ANKRD54	0.999643	0.968866	0.53287	0.999088	0.879306	0.862194	0.921065	0.998787	0.998787	0.990844	0.893302	0.447047	0.999822	0.535422	0.988403	0.99766	0.753229	0.891583	0.77306	0.848969	0.930042	0.990613	0.999569	0.825436	0.956091	0.847508	0.850131	0.901045	0.966856	0.999798	0.756174	0.833033	0.816197	0.721645	0.778236	0.837665	0.999587	0.999902	0.83603	0.944259	0.678818	0.868426	0.880363	0.918991
ANKRD55	0.999643	0.981503	0.720856	0.999088	0.0801233	0.959162	0.903571	0.931577	0.931577	0.800435	0.962161	0.897673	0.999822	0.965994	0.88052	0.99766	0.875374	0.696994	0.723913	0.764643	0.930042	0.97995	0.999569	0.74399	0.785064	0.725155	0.922016	0.942691	0.83977	0.999798	0.768143	0.98021	0.797305	0.984012	0.983427	0.996184	0.762761	0.999902	0.942793	0.949571	0.931812	0.910137	0.877784	0.830636
ANKRD6	0.999643	0.995753	0.419743	0.999088	0.864099	0.163097	0.951412	0.998787	0.998787	0.763176	0.656354	0.862235	0.999822	0.551771	0.862872	0.99766	0.962879	0.731547	0.811549	0.619701	0.895243	0.898448	0.999569	0.284039	0.913454	0.406525	0.941687	0.894279	0.69065	0.999798	0.422009	0.724357	0.59564	0.665547	0.675259	0.314914	0.42433	0.999902	0.389378	0.855819	0.459434	0.043371	0.393299	0.160678
ANKRD9	0.999643	0.972449	0.899243	0.999088	0.977666	0.861428	0.896064	0.998787	0.998787	0.996352	0.650999	0.806874	0.999822	0.898693	0.895187	0.99766	0.972667	0.708949	0.87781	0.383942	0.996086	0.901378	0.999569	0.905816	0.829815	0.820627	0.747495	0.832783	0.523783	0.999798	0.871887	0.975483	0.882713	0.800758	0.927952	0.942603	0.822586	0.999902	0.946178	0.959599	0.917401	0.560961	0.73941	0.840427
ANKS1A	0.999643	0.996267	0.22048	0.999088	0.975505	0.707009	0.954738	0.999382	0.999382	0.928115	0.716613	0.783204	0.999822	0.935609	0.899239	0.99766	0.886825	0.596884	0.883168	0.424377	0.840708	0.907897	0.999569	0.309534	0.808135	0.84933	0.999178	0.98664	0.888227	0.999798	0.592482	0.933491	0.682072	0.994891	0.949084	0.981862	0.513523	0.999902	0.155395	0.6016	0.0836191	0.520031	0.706483	0.793969
ANKS3	0.999643	0.961712	0.883855	0.999088	0.95402	0.322414	0.874883	0.998787	0.998787	0.903529	0.935075	0.461755	0.999822	0.188874	0.582334	0.99766	0.660912	0.992798	0.751943	0.870816	0.985618	0.984299	0.999569	0.910983	0.684891	0.746614	0.862603	0.744185	0.984607	0.999798	0.871887	0.760203	0.887768	0.677586	0.695257	0.537316	0.76375	0.999902	0.80494	0.962001	0.666843	0.233991	0.522905	0.450131
ANKS6	0.999643	0.961712	0.994408	0.999088	0.877503	0.744198	0.806546	0.998787	0.998787	0.99069	0.728803	0.905614	0.999822	0.909813	0.640269	0.99766	0.606852	0.890356	0.817005	0.900445	0.99418	0.914375	0.999569	0.956056	0.767571	0.960671	0.968702	0.928144	0.949523	0.999798	0.80275	0.860081	0.940588	0.921586	0.853717	0.800645	0.584469	0.999902	0.928853	0.928451	0.530703	0.650068	0.723684	0.389263
ANKUB1	0.999643	0.991231	0.849075	0.999088	0.897796	0.921623	0.922428	0.998787	0.998787	0.975957	0.90712	0.814494	0.999822	0.336055	0.719133	0.99766	0.597541	0.664317	0.965823	0.802959	0.846012	0.903835	0.999569	0.743031	0.798637	0.894899	0.983626	0.972748	0.840366	0.999798	0.938303	0.915192	0.944177	0.910352	0.900544	0.927413	0.328669	0.999902	0.248541	0.628102	0.287165	0.795656	0.98995	0.951744
ANKZF1	0.999643	0.981503	0.959463	0.999088	0.418439	0.683401	0.938145	0.998787	0.998787	0.868059	0.901854	0.645442	0.999822	0.904058	0.88052	0.99766	0.842195	0.980858	0.787499	0.701974	0.961657	0.982068	0.999569	0.708246	0.86411	0.983272	0.983462	0.916835	0.890267	0.999798	0.808094	0.882255	0.929725	0.989715	0.877964	0.993237	0.991503	0.999902	0.783608	0.854016	0.900655	0.715105	0.597939	0.660643
ANLN	0.999643	0.961712	0.854573	0.999088	0.972892	0.446861	0.790108	0.998787	0.998787	0.806455	0.958803	0.779563	0.999822	0.746141	0.975058	0.99766	0.960322	0.740059	0.773765	0.634939	0.911052	0.985075	0.999569	0.947971	0.736291	0.617877	0.929881	0.876347	0.892936	0.999798	0.777483	0.995998	0.576018	0.999444	0.998753	0.405201	0.824912	0.999902	0.998431	0.919785	0.564382	0.620545	0.962236	0.863087
ANO10	0.999643	0.973005	0.320145	0.999088	0.998611	0.218299	0.831415	0.998787	0.998787	0.645885	0.897709	0.717924	0.999822	0.664099	0.776463	0.99766	0.766494	0.721011	0.604178	0.796807	0.989523	0.94578	0.999569	0.288929	0.690382	0.367639	0.919644	0.73876	0.73036	0.999798	0.462818	0.715895	0.291407	0.953563	0.742255	0.567768	0.97476	0.999902	0.641995	0.96057	0.968944	0.0750995	0.266221	0.16668
ANO2	0.999643	0.979242	0.578204	0.999088	0.806938	0.527148	0.905672	0.998787	0.998787	0.93713	0.974232	0.558261	0.999822	0.656928	0.723095	0.99766	0.960707	0.912116	0.969805	0.902242	0.916294	0.945405	0.999569	0.462159	0.984148	0.592749	0.990332	0.894681	0.741313	0.98181	0.758547	0.918548	0.467843	0.701493	0.796601	0.677025	0.882399	0.999902	0.811226	0.878473	0.931584	0.768015	0.922897	0.702018
ANO5	0.999643	0.998836	0.375193	0.999088	0.383875	0.417882	0.925143	0.292308	0.292308	0.20659	0.677125	0.85779	0.999822	0.449502	0.789297	0.99766	0.915413	0.387152	0.177936	0.509379	0.732007	0.914375	0.999569	0.943048	0.982857	0.977243	0.84333	0.952066	0.944651	0.999798	0.971053	0.935052	0.944177	0.611161	0.849119	0.923798	0.44266	0.999902	0.677637	0.95031	0.581907	0.00693286	0.0683055	0.0559388
ANO6	0.999643	0.961712	0.422857	0.999088	0.981193	0.534364	0.985322	0.998787	0.998787	0.705092	0.935075	0.892749	0.999822	0.956372	0.996057	0.99766	0.977565	0.916961	0.941611	0.717658	0.953602	0.953487	0.999569	0.822231	0.823249	0.790766	0.945242	0.942691	0.812492	0.999798	0.83534	0.995864	0.840379	0.682255	0.989159	0.795532	0.893637	0.999902	0.848441	0.741694	0.891888	0.844613	0.978224	0.839133
ANO7	NA	NA	NA	NA	NA	NA	NA	NA	NA	NA	NA	NA	NA	NA	NA	NA	NA	NA	NA	NA	NA	NA	NA	NA	NA	NA	NA	NA	NA	NA	NA	NA	NA	NA	NA	NA	NA	NA	NA	NA	NA	NA	NA	NA
ANO7L1	NA	NA	NA	NA	NA	NA	NA	NA	NA	NA	NA	NA	NA	NA	NA	NA	NA	NA	NA	NA	NA	NA	NA	NA	NA	NA	NA	NA	NA	NA	NA	NA	NA	NA	NA	NA	NA	NA	NA	NA	NA	NA	NA	NA
ANO8	0.999643	0.982776	0.833759	0.999088	0.573328	0.616689	0.797821	0.998787	0.998787	0.681489	0.813738	0.514805	0.999822	0.319332	0.789297	0.99766	0.925539	0.511076	0.903206	0.276845	0.887626	0.891751	0.999569	0.872877	0.690382	0.81485	0.929881	0.859698	0.857073	0.999798	0.721762	0.842533	0.713959	0.832237	0.777519	0.857299	0.669811	0.999902	0.447513	0.636451	0.274391	0.977211	0.908184	0.965251
ANO9	0.999643	0.965052	0.541873	0.999088	0.975702	0.163097	0.836525	0.998787	0.998787	0.752051	0.886822	0.570271	0.999822	0.403325	0.723095	0.99766	0.758684	0.573275	0.280407	0.737589	0.949711	0.987912	0.999569	0.944403	0.768753	0.638273	0.912091	0.862362	0.9992	0.999798	0.92035	0.738128	0.668415	0.657425	0.667991	0.315727	0.880777	0.999902	0.791219	0.826287	0.719795	0.120044	0.348419	0.0992744
ANP32A	0.999643	0.961712	0.337856	0.999088	0.037093	0.00553219	0.790108	0.998787	0.998787	0.0427321	0.275294	0.700172	0.999822	0.31114	0.522481	0.99766	0.996063	0.163429	0.318172	0.215235	0.709078	0.840896	0.999569	0.0714353	0.513247	0.226831	0.630015	0.569227	0.710861	0.968144	0.0968428	0.286511	0.18065	0.267873	0.202724	0.309184	0.310449	0.999902	0.0561203	0.718583	0.146537	0.000333316	0.0036354	0.000567693
ANP32A-IT1	0.999643	0.999556	0.257686	0.999088	0.977338	0.834334	0.939257	0.998787	0.998787	0.995018	0.810633	0.696006	0.999822	0.902612	0.902905	0.99766	0.979813	0.783323	0.889319	0.805288	0.918668	0.922862	0.999569	0.676199	0.866889	0.805246	0.983988	0.996255	0.904424	0.999798	0.641001	0.948781	0.704367	0.925421	0.985704	0.930268	0.810386	0.999902	0.787207	0.862727	0.325769	0.986056	0.607198	0.363995
ANP32B	0.999643	0.968858	0.528129	0.999088	0.926849	0.597916	0.790108	0.998787	0.998787	0.792551	0.794715	0.77067	0.999822	0.704413	0.871925	0.99766	0.942515	0.99353	0.744927	0.816856	0.987243	0.999591	0.999569	0.979308	0.917168	0.511708	0.929881	0.92019	0.938979	0.999798	0.723424	0.979848	0.511896	0.935281	0.993728	0.405201	0.551667	0.999902	0.793404	0.8532	0.776158	0.983463	0.942641	0.948988
ANP32E	0.999643	0.961712	0.968673	0.999088	0.733263	0.269516	0.790108	0.998787	0.998787	0.761849	0.794202	0.730313	0.999822	0.972073	0.891633	0.99766	0.999824	0.968724	0.683477	0.885219	0.936253	0.99631	0.999569	0.798498	0.860784	0.652105	0.877659	0.939412	0.944506	0.999798	0.969517	0.986424	0.659365	0.601313	0.905519	0.535084	0.819897	0.999902	0.788143	0.871765	0.632673	0.917512	0.928321	0.836153
ANPEP	0.999643	0.963027	0.224854	0.999088	0.859958	0.493611	0.932918	0.799757	0.799757	0.885189	0.73904	0.907434	0.999822	0.999087	0.961622	0.99766	0.980004	0.762399	0.744902	0.53345	0.877107	0.90396	0.999569	0.148146	0.853147	0.913391	0.960171	0.942691	0.793615	0.999798	0.436916	0.849196	0.799229	0.922446	0.864604	0.944173	0.541582	0.999902	0.221064	0.835467	0.107591	0.167859	0.393016	0.649761
ANTKMT	0.999643	0.991231	0.939763	0.999088	0.723057	0.983187	0.922394	0.998787	0.998787	0.947918	0.972612	0.714939	0.999822	0.733518	0.851499	0.999988	0.923152	0.980858	0.991392	0.977187	0.906664	0.878365	0.999569	0.855022	0.909967	0.988372	0.968275	0.950385	0.727809	0.999798	0.95676	0.98819	0.949311	0.968774	0.979507	0.764502	0.871574	0.999902	0.738352	0.993419	0.623351	0.976892	0.80713	0.638246
ANTXR2	0.999643	0.961712	0.471093	0.999088	0.806436	0.149626	0.920494	0.998787	0.998787	0.988705	0.960077	0.470232	0.999822	0.258688	0.734747	0.99766	0.726805	0.525051	0.798743	0.348777	0.95227	0.99631	0.999569	0.684133	0.940957	0.940944	0.912091	0.916835	0.971892	0.999798	0.903221	0.741708	0.968097	0.508842	0.629862	0.808908	0.617542	0.999902	0.94805	0.986945	0.882446	0.187876	0.330558	0.307192
ANTXRLP1	0.999643	0.967823	0.25851	0.999088	0.68194	0.288513	0.920494	0.998787	0.998787	0.749314	0.934461	0.891568	0.999822	0.694919	0.884072	0.99766	0.593638	0.575671	0.851271	0.39603	0.874184	0.945405	0.999569	0.305829	0.902102	0.937657	0.929881	0.933723	0.631386	0.999798	0.696395	0.863032	0.781162	0.818952	0.842099	0.455833	0.957185	0.999902	0.265104	0.766085	0.56298	0.0142048	0.0801536	0.0350758
ANXA1	0.999643	0.987377	0.362422	0.999088	0.0586821	0.334531	0.807629	0.813356	0.813356	0.438016	0.495291	0.92499	0.999822	0.764008	0.887995	0.99766	0.728814	0.595343	0.368647	0.355887	0.64293	0.927711	0.999569	0.869668	0.656102	0.857931	0.833738	0.876347	0.87334	0.999798	0.868974	0.640772	0.896135	0.403575	0.575544	0.656493	0.545784	0.999902	0.563762	0.562019	0.381231	0.314252	0.179529	0.0753628
ANXA11	0.999643	0.961712	0.148517	0.999088	0.730386	0.515576	0.911245	0.997681	0.997681	0.879692	0.549902	0.969898	0.999822	0.953859	0.991382	0.99766	0.979813	0.538502	0.847649	0.540891	0.87458	0.880643	0.999569	0.220648	0.942107	0.821504	0.929881	0.930094	0.739864	0.999798	0.382221	0.799711	0.66939	0.876324	0.821192	0.917773	0.467624	0.999902	0.374548	0.715872	0.119955	0.527037	0.578818	0.803178
ANXA2	0.999643	0.981503	0.260358	0.999088	0.00828123	0.285774	0.978543	0.626534	0.626534	0.263254	0.328684	0.972022	0.999822	0.939198	0.980684	0.99766	0.949288	0.248049	0.296036	0.0905451	0.516056	0.973431	0.999569	0.866581	0.916421	0.959182	0.776874	0.939412	0.990102	0.999798	0.933628	0.76073	0.957452	0.434365	0.707716	0.759234	0.455449	0.999902	0.199581	0.534475	0.152927	0.158539	0.0983335	0.0570165
ANXA2R	0.999643	0.961712	0.152135	0.999088	0.723227	0.15117	0.920494	0.998787	0.998787	0.598589	0.574567	0.850368	0.999822	0.719774	0.919505	0.99766	0.960322	0.262926	0.464527	0.195214	0.825577	0.898448	0.999569	0.640787	0.912469	0.647906	0.881707	0.916809	0.897856	0.999798	0.459142	0.799118	0.502741	0.637806	0.727232	0.555151	0.721435	0.999902	0.325311	0.545296	0.254773	0.24598	0.576746	0.54169
ANXA2R-AS1	0.999643	0.961712	0.268067	0.999088	0.931172	0.02839	0.877544	0.978064	0.978064	0.634827	0.5574	0.886586	0.999822	0.793936	0.851749	0.99766	0.917882	0.703394	0.352293	0.422188	0.912409	0.898448	0.999569	0.42401	0.963355	0.420151	0.946607	0.986402	0.874953	0.999798	0.382819	0.955686	0.402132	0.70179	0.904786	0.30901	0.642451	0.999902	0.601903	0.760784	0.61191	0.114324	0.369738	0.148913
ANXA2R-OT1	0.999643	0.961712	0.142633	0.999088	0.644629	0.193273	0.939257	0.971498	0.971498	0.744179	0.52468	0.737779	0.999822	0.986637	0.933095	0.99766	0.717643	0.81938	0.526072	0.728554	0.913181	0.90396	0.999569	0.533643	0.998623	0.715181	0.777485	0.89173	0.825095	0.999798	0.63955	0.583701	0.696394	0.48882	0.529904	0.656493	0.594526	0.999902	0.307799	0.726526	0.176223	0.289216	0.374324	0.381156
ANXA3	0.999643	0.961712	0.0520562	0.999088	4.66e-05	0.0314035	0.802951	0.203415	0.203415	0.000308698	0.0833801	0.770613	0.999822	0.584379	0.723095	0.99766	0.0467678	2.33e-05	0.00262797	4.72e-05	0.294418	0.863647	0.999569	0.0714724	0.513247	0.457065	0.577492	0.539114	0.663692	0.968144	0.213858	0.246477	0.261551	0.262261	0.174135	0.0879495	0.146816	0.999902	0.0210839	0.66089	0.0685906	0.00104968	0.00186345	0.000189776
ANXA4	0.999643	0.961712	0.520432	0.999088	0.110263	0.786671	0.999808	0.978963	0.978963	0.827345	0.753943	0.8718	0.999822	0.995689	0.922564	0.99766	0.811702	0.310801	0.543929	0.243491	0.869426	0.984269	0.999569	0.897308	0.945742	0.964966	0.892686	0.94747	0.964058	0.999798	0.862541	0.979119	0.967624	0.711381	0.970213	0.676149	0.702991	0.999902	0.881778	0.532862	0.745976	0.719343	0.344295	0.293225
ANXA5	0.999643	0.981503	0.398711	0.999088	0.052916	0.284151	0.84418	0.937931	0.937931	0.445285	0.693239	0.934466	0.999822	0.890517	0.799948	0.99766	0.995311	0.511076	0.735544	0.309356	0.847709	0.959313	0.999569	0.811616	0.822002	0.918887	0.751626	0.899573	0.789493	0.999798	0.871887	0.700882	0.945446	0.347836	0.65267	0.652084	0.75608	0.999902	0.686523	0.567203	0.622113	0.227022	0.219621	0.120996
ANXA6	0.999643	0.997761	0.792099	0.999088	0.530392	0.732177	0.963067	0.998787	0.998787	0.996498	0.84775	0.963997	0.999822	0.98603	0.922238	0.99766	0.843913	0.936059	0.967463	0.546017	0.931656	0.997577	0.999569	0.947306	0.904141	0.73148	0.924353	0.964303	0.868368	0.999798	0.984116	0.973128	0.817911	0.657689	0.954018	0.982877	0.773843	0.999902	0.774953	0.591566	0.361178	0.900128	0.880442	0.988029
ANXA7	0.999643	0.961712	0.37055	0.999088	0.299875	0.298415	0.999899	0.956546	0.956546	0.639101	0.518017	0.955295	0.999822	0.783598	0.974472	0.99766	0.968599	0.883677	0.616768	0.631048	0.643744	0.97995	0.999569	0.931228	0.852754	0.911648	0.717443	0.838204	0.998925	0.999798	0.999671	0.720708	0.884487	0.326788	0.585942	0.811918	0.459534	0.999902	0.295675	0.571126	0.169203	0.513101	0.202756	0.147187
AOAH	0.999643	0.981503	0.161865	0.999088	0.977666	0.515771	0.97585	0.998787	0.998787	0.999983	0.977929	0.729824	0.999822	0.512092	0.795274	0.99766	0.775985	0.508036	0.865379	0.506171	0.989523	0.999591	0.999569	0.479406	0.931996	0.950334	0.942886	0.973561	0.977095	0.999798	0.907018	0.741334	0.921877	0.852023	0.761308	0.893994	0.920074	0.999902	0.814855	0.857782	0.98291	0.401077	0.413367	0.5818
AOAH-IT1	0.999643	0.993671	0.157251	0.999088	0.943085	0.524375	0.932918	0.998787	0.998787	0.822417	0.746124	0.630811	0.999822	0.601316	0.885377	0.99766	0.771703	0.236484	0.706056	0.152123	0.865046	0.94213	0.999569	0.455285	0.969461	0.803475	0.968388	0.992023	0.9992	0.999798	0.771548	0.761976	0.687216	0.969909	0.794314	0.863743	0.532008	0.999902	0.317694	0.712028	0.274597	0.6596	0.813313	0.887259
AOC2	0.999643	0.961712	0.365127	0.999088	0.920731	0.651646	0.963378	0.998787	0.998787	0.975307	0.865111	0.806712	0.999822	0.824595	0.96987	0.99766	0.794545	0.977208	0.979493	0.863762	0.986467	0.945405	0.999569	0.472208	0.828344	0.803215	0.904376	0.95718	0.875361	0.999798	0.565232	0.967713	0.670201	0.740296	0.989257	0.97216	0.998781	0.999902	0.837274	0.778549	0.332716	0.742834	0.993137	0.760311
AOC3	0.999643	0.968858	0.413108	0.999088	0.745963	0.763121	0.884562	0.999382	0.999382	0.942151	0.963434	0.554398	0.999822	0.694919	0.968042	0.99766	0.749136	0.877586	0.979048	0.553102	0.996576	0.897671	0.999569	0.255444	0.965948	0.739593	0.945242	0.996255	0.735071	0.999798	0.393341	0.749483	0.565938	0.850409	0.843474	0.914958	0.925024	0.999902	0.956426	0.953188	0.332885	0.733491	0.852474	0.712635
AOPEP	0.999643	0.961712	0.730202	0.999088	0.980931	0.218034	0.802951	0.998787	0.998787	0.971802	0.843769	0.855509	0.999822	0.697422	0.547439	0.99766	0.929827	0.831368	0.979493	0.875646	0.958643	0.90396	0.999569	0.695028	0.909439	0.970067	0.983626	0.916835	0.67234	0.999798	0.985671	0.799711	0.953005	0.944211	0.782736	0.688496	0.806962	0.999902	0.957034	0.892487	0.536848	0.332024	0.314265	0.176898
AP1AR	0.999643	0.981503	0.577802	0.999088	0.962755	0.900381	0.825067	0.998787	0.998787	0.992008	0.946833	0.906206	0.999822	0.989815	0.888281	0.99766	0.990178	0.98962	0.87781	0.980511	0.958643	0.898448	0.999569	0.241814	0.90624	0.981545	0.990548	0.99751	0.634571	0.999798	0.603348	0.963907	0.810578	0.832658	0.98636	0.726435	0.932795	0.999902	0.831201	0.972388	0.368111	0.839029	0.665815	0.985211
AP1B1	0.999643	0.961712	0.352865	0.999088	0.752838	0.682978	0.967142	0.997681	0.997681	0.599358	0.544605	0.718925	0.999822	0.700551	0.822702	0.99766	0.670695	0.645491	0.734525	0.321703	0.587333	0.841181	0.999569	0.363357	0.768753	0.777096	0.99236	0.973561	0.73036	0.999798	0.506579	0.939274	0.545497	0.951519	0.951063	0.785977	0.170614	0.999902	0.0464684	0.545296	0.0187586	0.681546	0.668261	0.786286
AP1G1	0.999643	0.981957	0.368776	0.999088	0.985446	0.62832	0.820494	0.998787	0.998787	0.972245	0.839784	0.871589	0.999822	0.940428	0.921572	0.99766	0.799604	0.527561	0.869335	0.681073	0.973653	0.996001	0.999569	0.782103	0.893729	0.943356	0.945242	0.99034	0.964226	0.999798	0.90075	0.969578	0.928099	0.882638	0.962842	0.994976	0.897204	0.999902	0.880104	0.963699	0.553763	0.728289	0.81805	0.975013
AP1G2	0.999643	0.964883	0.881158	0.999088	0.925026	0.36483	0.833764	0.998787	0.998787	0.881612	0.97465	0.516313	0.999822	0.468622	0.780288	0.99766	0.922486	0.897102	0.752124	0.96521	0.970849	0.970461	0.999569	0.869672	0.848461	0.703477	0.986333	0.916835	0.966849	0.999798	0.966939	0.963889	0.744368	0.900616	0.90906	0.619363	0.961904	0.999902	0.942638	0.848781	0.703351	0.47323	0.815691	0.346586
AP1G2-AS1	0.999643	0.979524	0.706634	0.999088	0.768276	0.855376	0.82696	0.998787	0.998787	0.755959	0.713412	0.831662	0.999822	0.573163	0.790612	0.99766	0.782682	0.575548	0.848336	0.649123	0.749609	0.903835	0.999569	0.662174	0.785064	0.881192	0.973714	0.992993	0.804572	0.999798	0.653059	0.979848	0.776251	0.974103	0.96233	0.981002	0.60858	0.999902	0.392882	0.662147	0.112886	0.661035	0.507033	0.412358
AP1M1	0.999643	0.961712	0.720856	0.999088	0.977896	0.873787	0.854797	0.998787	0.998787	0.848375	0.850419	0.824848	0.999822	0.964709	0.807009	0.99766	0.980004	0.98402	0.952878	0.829171	0.985425	0.989344	0.999569	0.976383	0.769036	0.817865	0.995704	0.964525	0.948784	0.999798	0.989606	0.940872	0.890468	0.967909	0.933544	0.794216	0.798132	0.999902	0.514103	0.95031	0.190374	0.680385	0.930604	0.60453
AP1M2	0.999643	0.989713	0.642378	0.999088	0.804415	0.966293	0.79466	0.998787	0.998787	0.616368	0.698197	0.939243	0.999822	0.935852	0.611227	0.99766	0.978986	0.393117	0.710112	0.777302	0.710053	0.893816	0.999569	0.911908	0.91621	0.857386	0.750181	0.764223	0.865506	0.968144	0.877013	0.842754	0.99456	0.613109	0.674319	0.87196	0.425809	0.999902	0.588829	0.433358	0.604782	0.894419	0.988242	0.856682
AP1S1	0.999643	0.961712	0.946046	0.999088	0.24087	0.916109	0.876909	0.998787	0.998787	0.486126	0.903576	0.782667	0.999822	0.843565	0.930143	0.99766	0.835648	0.666484	0.875092	0.822725	0.809838	0.989344	0.999569	0.83513	0.633069	0.897306	0.844283	0.804873	0.892702	0.999798	0.803087	0.78291	0.848094	0.682569	0.762826	0.876073	0.607353	0.999902	0.448735	0.806234	0.625942	0.30606	0.146939	0.0700248
AP1S2	0.999643	0.962022	0.901961	0.999088	0.329716	0.916782	0.840992	0.998787	0.998787	0.940378	0.849533	0.996398	0.999822	0.980935	0.803271	0.99766	0.811521	0.72773	0.82554	0.92954	0.98553	0.854744	0.999569	0.413777	0.686966	0.875023	0.939967	0.932958	0.778751	0.999798	0.539888	0.899626	0.730154	0.753786	0.859055	0.629963	0.604809	0.999902	0.5515	0.953188	0.253713	0.779545	0.629734	0.390512
AP1S3	0.999643	0.961712	0.334995	0.999088	0.871782	0.209437	0.915976	0.971498	0.971498	0.93713	0.960412	0.924308	0.999822	0.918537	0.984713	0.99766	0.322084	0.932987	0.720521	0.843331	0.976249	0.943603	0.999569	0.845087	0.930678	0.995577	0.79164	0.808602	0.780199	0.999798	0.987471	0.817809	0.897569	0.523013	0.68297	0.915384	0.988251	0.999902	0.818892	0.901416	0.625622	0.560918	0.186093	0.238233
AP2A1	0.999643	0.981503	0.919424	0.999088	0.880134	0.960712	0.960194	0.998787	0.998787	0.956588	0.946833	0.985059	0.999822	0.733258	0.751273	0.99766	0.906193	0.714314	0.839544	0.538698	0.95227	0.901378	0.999569	0.996946	0.985652	0.895914	0.99236	0.962206	0.631229	0.999798	0.963799	0.933755	0.799452	0.856603	0.923164	0.985212	0.724622	0.999902	0.524697	0.99477	0.511064	0.964296	0.810607	0.916858
AP2A2	0.999643	0.961712	0.763539	0.999088	0.885414	0.859259	0.927778	0.998787	0.998787	0.925857	0.763052	0.673668	0.999822	0.439575	0.723095	0.99766	0.858466	0.872967	0.981602	0.788508	0.90721	0.845387	0.999569	0.7048	0.70978	0.914752	0.909019	0.903432	0.743177	0.999798	0.784854	0.922975	0.659263	0.734735	0.848199	0.820876	0.571826	0.999902	0.355213	0.683509	0.120955	0.368082	0.64153	0.46126
AP2B1	0.999643	0.993671	0.358853	0.999088	0.987026	0.832787	0.969902	0.999382	0.999382	0.913574	0.935199	0.975073	0.999822	0.96812	0.81133	0.99766	0.993431	0.977226	0.931152	0.864792	0.973653	0.991595	0.999569	0.979272	0.967776	0.977297	0.945242	0.997795	0.97957	0.999798	0.987723	0.987633	0.977064	0.969909	0.999802	0.985539	0.805554	0.999902	0.8043	0.825195	0.342485	0.833802	0.923065	0.828414
AP2M1	0.999643	0.968877	0.789104	0.999088	0.870166	0.471996	0.815509	0.997681	0.997681	0.595585	0.746214	0.77067	0.999822	0.976808	0.834945	0.99766	0.960322	0.91265	0.663269	0.999372	0.814443	0.878365	0.999569	0.669376	0.978519	0.846461	0.929881	0.859698	0.634571	0.999798	0.800987	0.973581	0.69526	0.89503	0.939578	0.838504	0.41781	0.999902	0.0831579	0.823334	0.227484	0.476937	0.393758	0.357779
AP2S1	0.999643	0.968016	0.932275	0.999088	0.489664	0.707545	0.82696	0.998787	0.998787	0.581206	0.89015	0.918018	0.999822	0.923296	0.984615	0.99766	0.82007	0.934227	0.669537	0.9583	0.859581	0.938873	0.999569	0.856741	0.699823	0.967393	0.908803	0.855828	0.68904	0.999798	0.973487	0.914906	0.893425	0.931189	0.897467	0.757157	0.624993	0.999902	0.563209	0.769475	0.587105	0.305597	0.0821698	0.0485201
AP3B1	0.999643	0.997761	0.629234	0.999088	0.681493	0.207429	0.826056	0.998787	0.998787	0.929007	0.935075	0.515075	0.999822	0.532779	0.820483	0.99766	0.633651	0.824214	0.791827	0.985179	0.902678	0.954649	0.999569	0.958868	0.815029	0.5182	0.886842	0.883855	0.80622	0.999798	0.838751	0.822092	0.655874	0.639152	0.735858	0.79388	0.626512	0.999902	0.520465	0.686346	0.437806	0.639536	0.817902	0.837644
AP3B2	NA	NA	NA	NA	NA	NA	NA	NA	NA	NA	NA	NA	NA	NA	NA	NA	NA	NA	NA	NA	NA	NA	NA	NA	NA	NA	NA	NA	NA	NA	NA	NA	NA	NA	NA	NA	NA	NA	NA	NA	NA	NA	NA	NA
AP3D1	0.999643	0.962398	0.530747	0.999088	0.645158	0.814006	0.93597	0.998787	0.998787	0.864403	0.685476	0.832548	0.999822	0.888071	0.851407	0.99766	0.717643	0.781861	0.994412	0.540563	0.892187	0.89809	0.999569	0.558482	0.868673	0.941066	0.968937	0.983741	0.916642	0.999798	0.65649	0.947191	0.788549	0.874061	0.955476	0.973735	0.437723	0.999902	0.221064	0.664989	0.119955	0.858823	0.830544	0.977494
AP3M1	0.999643	0.961712	0.80639	0.999088	0.460515	0.422185	0.857429	0.998787	0.998787	0.970467	0.897443	0.966882	0.999822	0.694919	0.967749	0.99766	0.976682	0.9905	0.9767	0.912053	0.97711	0.93865	0.999569	0.786488	0.90624	0.717276	0.860432	0.932452	0.710861	0.999798	0.859759	0.79191	0.711588	0.476512	0.722707	0.948401	0.99888	0.999902	0.980365	0.818919	0.88019	0.703509	0.640546	0.852072
AP3M2	0.999643	0.993671	0.676838	0.999088	0.933303	0.483006	0.821038	0.971498	0.971498	0.907207	0.971795	0.981171	0.999822	0.57055	0.634763	0.99766	0.836733	0.912902	0.53768	0.965566	0.99198	0.945431	0.999569	0.411817	0.745379	0.513762	0.955588	0.785892	0.653495	0.991649	0.493922	0.678525	0.415509	0.979327	0.696213	0.630153	0.945205	0.999902	0.716936	0.888604	0.953071	0.131515	0.174373	0.0868901
AP3S1	0.999643	0.962398	0.790283	0.999088	0.451594	0.343283	0.790108	0.998787	0.998787	0.265541	0.769241	0.982264	0.999822	0.778454	0.594072	0.99766	0.932696	0.709029	0.618064	0.837455	0.926016	0.935575	0.999569	0.56104	0.544809	0.543502	0.877659	0.71042	0.795364	0.988026	0.529624	0.688683	0.525774	0.69701	0.619175	0.391789	0.75602	0.999902	0.533496	0.909376	0.91885	0.0498508	0.184526	0.0371151
AP3S2	0.999643	0.981503	0.910884	0.999088	0.795557	0.853157	0.997481	0.998787	0.998787	0.858018	0.961519	0.940928	0.999822	0.974691	0.950157	0.99766	0.921485	0.965137	0.824461	0.917738	0.847709	0.903835	0.999569	0.695994	0.900118	0.873477	0.95675	0.950385	0.560282	0.999798	0.850968	0.98343	0.895965	0.797118	0.965874	0.975723	0.686491	0.999902	0.813362	0.973114	0.222378	0.904528	0.978386	0.942942
AP4B1	0.999643	0.961712	0.822512	0.999088	0.839705	0.28868	0.790108	0.998787	0.998787	0.621095	0.942292	0.935123	0.999822	0.884531	0.767631	0.99766	0.991428	0.51822	0.620275	0.595993	0.977321	0.998015	0.999569	0.870642	0.902102	0.559508	0.964866	0.916835	0.896842	0.999798	0.827662	0.903322	0.528264	0.873347	0.87868	0.389271	0.931152	0.999902	0.728093	0.904794	0.855743	0.189546	0.700748	0.400681
AP4E1	0.999643	0.961712	0.671477	0.999088	0.64047	0.480553	0.8906	0.997681	0.997681	0.375916	0.788162	0.628672	0.999822	0.997308	0.835668	0.99766	0.633651	0.474521	0.921135	0.333415	0.851074	0.94213	0.999569	0.26504	0.816322	0.857478	0.949833	0.87028	0.855801	0.999798	0.354029	0.836563	0.643553	0.909547	0.864905	0.720605	0.301428	0.999902	0.370578	0.717392	0.453874	0.118273	0.165892	0.161579
AP4M1	0.999643	0.991231	0.666038	0.999088	0.978363	0.624941	0.980776	0.998787	0.998787	0.983989	0.976464	0.803182	0.999822	0.918537	0.953746	0.99766	0.997892	0.982818	0.959266	0.800713	0.816981	0.953487	0.999569	0.822231	0.885871	0.974569	0.774824	0.800346	0.987529	0.999798	0.981831	0.642778	0.961153	0.508842	0.592542	0.77634	0.969406	0.999902	0.8139	0.879241	0.598973	0.603896	0.633053	0.90901
AP4S1	0.999643	0.993671	0.82436	0.999088	0.878388	0.704673	0.880165	0.998787	0.998787	0.996222	0.983427	0.669976	0.999822	0.781296	0.792053	0.998252	0.533144	0.593625	0.615218	0.519339	0.939013	0.953669	0.999569	0.479741	0.961124	0.753851	0.931214	0.922295	0.999652	0.999798	0.798392	0.73761	0.786925	0.851851	0.778236	0.58716	0.937986	0.999902	0.998639	0.902444	0.908358	0.601324	0.694321	0.573694
AP5B1	0.999643	0.961712	0.165307	0.999088	0.378023	0.462319	0.988559	0.946632	0.946632	0.621983	0.686501	0.934982	0.999822	0.982235	0.995256	0.99766	0.922486	0.343259	0.573458	0.322676	0.754296	0.83309	0.999569	0.093717	0.948334	0.673783	0.968174	0.896949	0.5647	0.999798	0.280799	0.555943	0.475232	0.922446	0.646397	0.866671	0.452744	0.999902	0.0775052	0.77116	0.0627872	0.130696	0.115558	0.212456
AP5M1	0.999643	0.999556	0.585714	0.999088	0.408325	0.522389	0.893588	0.997681	0.997681	0.338252	0.544605	0.473611	0.999822	0.696464	0.984802	0.99766	0.715161	0.670444	0.67553	0.611824	0.799951	0.83309	0.999569	0.185898	0.997111	0.585303	0.958608	0.922244	0.599488	0.999798	0.213858	0.967093	0.299033	0.972989	0.990118	0.666482	0.171073	0.999902	0.0672405	0.609407	0.0942684	0.173874	0.461255	0.322972
AP5S1	0.999643	0.961712	0.630655	0.999088	0.913274	0.307599	0.790108	0.998787	0.998787	0.740279	0.834029	0.654741	0.999822	0.832131	0.950537	0.99766	0.929431	0.917895	0.868015	0.976046	0.972178	0.938873	0.999569	0.999908	0.933253	0.330512	0.954136	0.922973	0.874256	0.999798	0.671862	0.984266	0.338693	0.943157	0.949928	0.406457	0.96788	0.999902	0.918135	0.906858	0.545672	0.489431	0.917564	0.493458
AP5Z1	0.999643	0.967053	0.516645	0.999088	0.752838	0.958154	0.88722	0.978064	0.978064	0.869457	0.893564	0.899938	0.999822	0.759088	0.867434	0.99766	0.941892	0.866284	0.977033	0.538657	0.809926	0.83309	0.999569	0.42589	0.945268	0.96568	0.983626	0.983339	0.555288	0.999798	0.833429	0.891044	0.907839	0.970145	0.911382	0.738005	0.582323	0.999902	0.187528	0.932617	0.148623	0.844017	0.605888	0.650765
APAF1	0.999643	0.981957	0.382764	0.999088	0.768691	0.251199	0.947486	0.998787	0.998787	0.73483	0.921613	0.640926	0.999822	0.383131	0.723095	0.99766	0.836305	0.830117	0.933299	0.822725	0.885987	0.967589	0.999569	0.331847	0.987669	0.665394	0.963317	0.959036	0.966024	0.999798	0.715592	0.830004	0.690789	0.756399	0.788433	0.97354	0.625953	0.999902	0.840009	0.912521	0.97459	0.298131	0.618566	0.645557
APBA2	0.999643	0.991505	0.611424	0.999088	0.0355878	0.367218	0.790108	0.998787	0.998787	0.264458	0.862401	0.835111	0.999822	0.410586	0.591562	0.99766	0.830307	0.515491	0.706745	0.681504	0.931634	0.989949	0.999569	0.676709	0.544809	0.861574	0.904376	0.795768	0.933591	0.999798	0.797487	0.829841	0.767632	0.764581	0.780781	0.610439	0.91835	0.999902	0.91175	0.994136	0.851445	0.0166134	0.132094	0.0394884
APBA3	0.999643	0.998836	0.993617	0.999088	0.858532	0.971152	0.918021	0.998787	0.998787	0.955521	0.939401	0.630811	0.999822	0.601316	0.851407	0.99766	0.980004	0.833312	0.76593	0.979575	0.969699	0.897671	0.999569	0.990846	0.881721	0.802088	0.945226	0.961814	0.825348	0.999798	0.947328	0.962016	0.826278	0.922126	0.920276	0.646664	0.759715	0.999902	0.5819	0.763148	0.26797	0.837916	0.781913	0.965478
APBB1	0.999643	0.991505	0.535985	0.999088	0.800609	0.33642	0.898945	0.998787	0.998787	0.548422	0.885936	0.616932	0.999822	0.321294	0.640269	0.99766	0.643412	0.409164	0.447667	0.458384	0.981612	0.872831	0.999569	0.95225	0.874039	0.642674	0.930923	0.941626	0.850957	0.999798	0.943794	0.995864	0.659619	0.89636	0.967109	0.615493	0.860952	0.999902	0.944596	0.86958	0.75334	0.207304	0.848679	0.526562
APBB1IP	0.999643	0.961712	0.120293	0.999088	0.375477	0.161331	0.832124	0.998787	0.998787	0.459379	0.7857	0.941017	0.999822	0.826956	0.687301	0.99766	0.812629	0.0653791	0.475815	0.243419	0.986467	0.938202	0.999569	0.104787	0.854093	0.504028	0.902138	0.807218	0.86974	0.999798	0.29534	0.648432	0.312718	0.797118	0.675397	0.572123	0.821973	0.999902	0.616325	0.959948	0.600712	0.136106	0.34017	0.354479
APBB2	0.999643	0.990069	0.14021	0.999088	0.931798	0.131836	0.967142	0.763478	0.763478	0.470702	0.656354	0.92702	0.999822	0.406154	0.723095	0.99766	0.970385	0.787063	0.584918	0.628465	0.605201	0.83309	0.999569	0.794115	0.955249	0.758452	0.979086	0.982185	0.5061	0.999798	0.760179	0.871466	0.603576	0.783362	0.789302	0.466797	0.576001	0.999902	0.331816	0.842758	0.224467	0.104008	0.453385	0.311371
APBB3	0.999643	0.961712	0.732317	0.999088	0.883464	0.839989	0.978391	0.989553	0.989553	0.997535	0.933003	0.904978	0.999822	0.965029	0.933336	0.99766	0.893637	0.839333	0.979315	0.753582	0.924869	0.854744	0.999569	0.179277	0.907971	0.958316	0.929881	0.803217	0.621471	0.98561	0.577699	0.778979	0.874404	0.804061	0.697787	0.970649	0.726886	0.999902	0.348842	0.901233	0.266995	0.646123	0.562027	0.823268
APC	0.999643	0.981503	0.769027	0.999088	0.90277	0.218503	0.797821	0.998787	0.998787	0.84695	0.959128	0.407917	0.999822	0.169295	0.620624	0.99766	0.587	0.500417	0.608197	0.540403	0.975765	0.968112	0.999569	0.474914	0.550443	0.522212	0.929881	0.732122	0.940644	0.968144	0.721959	0.624976	0.542179	0.68306	0.500073	0.588771	0.513523	0.999902	0.926331	0.541648	0.307619	0.158099	0.525335	0.324704
APEH	0.999643	0.97179	0.96387	0.999088	0.773986	0.610828	0.927565	0.998787	0.998787	0.963762	0.893302	0.702619	0.999822	0.529371	0.775195	0.99766	0.860822	0.946324	0.912576	0.920089	0.80389	0.898448	0.999569	0.832378	0.881422	0.881286	0.995233	0.922973	0.884084	0.999798	0.972326	0.964591	0.990561	0.916753	0.917027	0.847602	0.566366	0.999902	0.633452	0.717392	0.26592	0.713475	0.628292	0.807922
APEX1	0.999643	0.984828	0.916152	0.999088	0.680273	0.911171	0.9521	0.998787	0.998787	0.960771	0.951392	0.407917	0.999822	0.655973	0.984713	0.99766	0.965572	0.821812	0.923842	0.88005	0.975854	0.985075	0.999569	0.91952	0.86411	0.920641	0.930923	0.997795	0.840366	0.999798	0.921534	0.999576	0.947398	0.825838	0.99904	0.840211	0.679817	0.999902	0.96955	0.719441	0.972231	0.985952	0.663253	0.644716
APEX2	0.999643	0.961712	0.930179	0.999088	0.805039	0.977104	0.942813	0.998787	0.998787	0.812581	0.733587	0.938404	0.999822	0.76918	0.639726	0.99766	0.762046	0.723188	0.997815	0.754373	0.877255	0.863642	0.999569	0.766022	0.734124	0.942929	0.954136	0.920651	0.78839	0.999798	0.80626	0.955511	0.884871	0.874659	0.905006	0.801885	0.541582	0.999902	0.520189	0.743626	0.201254	0.8535	0.947624	0.850337
APH1A	0.999643	0.991231	0.973197	0.999088	0.241782	0.886764	0.993488	0.970044	0.970044	0.73483	0.870283	0.851657	0.999822	0.997308	0.953667	0.99766	0.854544	0.968724	0.957735	0.954141	0.832582	0.902501	0.999569	0.878066	0.757749	0.73004	0.850858	0.827474	0.596221	0.999798	0.970759	0.778916	0.738567	0.747136	0.735858	0.953393	0.754223	0.999902	0.436745	0.837771	0.608257	0.381656	0.0888627	0.06866
APH1B	0.999643	0.973519	0.819801	0.999088	0.909418	0.258936	0.880165	0.997681	0.997681	0.834258	0.810633	0.782038	0.999822	0.529684	0.805109	0.99766	0.726805	0.762514	0.48532	0.851713	0.74521	0.97995	0.999569	0.684284	0.963924	0.98035	0.983626	0.982942	0.999564	0.999798	0.94787	0.879292	0.867983	0.858553	0.851081	0.805164	0.760422	0.999902	0.337475	0.95006	0.275229	0.130409	0.381472	0.186499
API5	0.999643	0.991231	0.914854	0.999088	0.938509	0.931923	0.916318	0.998787	0.998787	0.666642	0.910452	0.869675	0.999822	0.989815	0.933593	0.998011	0.982218	0.962964	0.91829	0.980481	0.930042	0.90496	0.999569	0.448466	0.933326	0.696542	0.922016	0.961755	0.721952	0.999798	0.681514	0.982213	0.653899	0.69701	0.993324	0.874108	0.805554	0.999902	0.657265	0.932822	0.917533	0.487882	0.716333	0.617943
APIP	0.999643	0.961712	0.756088	0.999088	0.944764	0.962046	0.798548	0.998787	0.998787	0.924481	0.959163	0.812771	0.999822	0.937868	0.913443	0.99766	0.968687	0.798003	0.948444	0.850218	0.987679	0.977045	0.999569	0.745076	0.684891	0.937657	0.973398	0.939412	0.901922	0.999798	0.897028	0.985996	0.896925	0.994224	0.979507	0.657717	0.940049	0.999902	0.971055	0.878748	0.356343	0.730441	0.991341	0.668032
APLF	0.999643	0.961712	0.994061	0.999088	0.956867	0.74688	0.790108	0.998787	0.998787	0.897551	0.944578	0.955295	0.999822	0.972073	0.90847	0.99766	0.936617	0.748435	0.985135	0.688194	0.888439	0.964521	0.999569	0.89196	0.736291	0.8316	0.9744	0.907639	0.998925	0.999798	0.967043	0.997399	0.771331	0.955343	0.999802	0.572707	0.980838	0.999902	0.75367	0.998459	0.435832	0.885225	0.968837	0.943893
APLP2	0.999643	0.961712	0.207462	0.999088	0.734627	0.227762	0.995804	0.998787	0.998787	0.924481	0.813738	0.96946	0.999822	0.952734	0.970987	0.99766	0.960322	0.556577	0.733878	0.406172	0.910944	0.984269	0.999569	0.595567	0.86411	0.787992	0.907182	0.994074	0.919654	0.999798	0.697137	0.89708	0.683526	0.572338	0.844395	0.723194	0.877181	0.999902	0.618885	0.704732	0.278605	0.430644	0.566745	0.573617
APMAP	0.999643	0.961712	0.0864138	0.999088	0.246353	0.0596066	0.903571	0.978064	0.978064	0.454685	0.677125	0.889952	0.999822	0.599773	0.723095	0.99766	0.662117	0.143765	0.425664	0.156301	0.809926	0.90396	0.999569	0.147683	0.69365	0.712943	0.751626	0.724409	0.73036	0.968144	0.464863	0.320968	0.585076	0.364748	0.251397	0.656493	0.608903	0.999902	0.190649	0.700517	0.203584	0.0332128	0.0097752	0.00767219
APOBEC2	0.999643	0.998836	0.915177	0.999088	0.338021	0.493171	0.807629	0.978064	0.978064	0.263066	0.6847	0.879002	0.999822	0.998181	0.916105	0.99766	0.980957	0.998685	0.50373	0.81794	0.917745	0.9902	0.999569	0.856741	0.841882	0.72104	0.596632	0.712885	0.997629	0.999798	0.851617	0.982053	0.834797	0.550322	0.891013	0.529273	0.579065	0.999902	0.424575	0.994187	0.451176	0.19473	0.121443	0.0567308
APOBEC3A	0.999643	0.961712	0.101496	0.999088	0.313462	0.0942304	0.798815	0.920077	0.920077	0.422856	0.882544	0.823312	0.999822	0.364494	0.523477	0.99766	0.810571	0.100179	0.411381	0.186314	0.832572	0.845387	0.999569	0.0275596	0.543678	0.513762	0.795992	0.569227	0.5017	0.968144	0.173366	0.278135	0.34821	0.510001	0.222752	0.481194	0.855597	0.999902	0.190345	0.807171	0.480918	0.00122493	0.00770936	0.0046738
APOBEC3B	0.999643	0.993223	0.995734	0.999088	0.431963	0.979823	0.869305	0.827312	0.827312	0.778857	0.922759	0.71539	0.999822	0.983869	0.919505	0.99766	0.883354	0.59059	0.754851	0.611587	0.912409	0.988348	0.999569	0.661705	0.893483	0.766029	0.983626	0.943999	0.99572	0.999798	0.80566	0.944797	0.823696	0.93468	0.958549	0.49762	0.788201	0.999902	0.440205	0.673733	0.778943	0.54749	0.692733	0.598154
APOBEC3C	0.999643	0.968858	0.706459	0.999088	0.994531	0.79925	0.909918	0.998787	0.998787	0.992008	0.995187	0.819581	0.999822	0.730327	0.791437	0.99766	0.775985	0.87501	0.994526	0.867177	0.989739	0.918558	0.999569	0.746164	0.864335	0.810424	0.968937	0.939015	0.779222	0.999798	0.803486	0.861665	0.643553	0.751604	0.802451	0.847529	0.791837	0.999902	0.73309	0.906858	0.301561	0.739427	0.857118	0.631042
APOBEC3D	0.999643	0.971019	0.930764	0.999088	0.878006	0.427884	0.992014	0.998787	0.998787	0.846717	0.934638	0.96337	0.999822	0.962968	0.900509	0.99766	0.670048	0.986491	0.943694	0.959998	0.997428	0.957548	0.999569	0.947143	0.805556	0.976186	0.751626	0.920651	0.782607	0.999798	0.963799	0.765326	0.937766	0.471049	0.674319	0.935282	0.923202	0.999902	0.985845	0.854208	0.634481	0.454405	0.314421	0.139452
APOBEC3F	0.999643	0.981503	0.904967	0.999088	0.877162	0.496504	0.823435	0.998787	0.998787	0.975952	0.968882	0.558925	0.999822	0.361763	0.96455	0.99766	0.577621	0.652711	0.970668	0.546017	0.949921	0.949607	0.999569	0.791579	0.793427	0.819673	0.968174	0.904575	0.92731	0.999798	0.744963	0.827652	0.724904	0.84156	0.798603	0.858796	0.821738	0.999902	0.726754	0.840552	0.410397	0.684247	0.669763	0.362499
APOBEC3G	0.999643	0.961712	0.919455	0.999088	0.663956	0.736251	0.88722	0.998787	0.998787	0.936632	0.896403	0.789188	0.999822	0.990471	0.750029	0.99766	0.717643	0.875791	0.826776	0.889464	0.970968	0.840896	0.999569	0.801322	0.780669	0.530677	0.985175	0.99034	0.728029	0.999798	0.805951	0.981679	0.580706	0.97171	0.995026	0.930067	0.9287	0.999902	0.982596	0.736808	0.382806	0.955435	0.631678	0.618453
APOBEC3H	0.999643	0.961712	0.395135	0.999088	0.903416	0.298299	0.836525	0.978064	0.978064	0.438456	0.544605	0.500177	0.999822	0.511768	0.919816	0.99766	0.792865	0.297771	0.231306	0.251246	0.816981	0.880643	0.999569	0.854497	0.998872	0.751867	0.577492	0.62131	0.702314	0.999798	0.870817	0.824702	0.813276	0.430325	0.672746	0.931033	0.633341	0.999902	0.487034	0.993844	0.820507	0.0901137	0.296201	0.124391
APOBR	0.999643	0.961712	0.176831	0.999088	0.306479	0.176889	0.856046	0.998787	0.998787	0.295855	0.364535	0.90108	0.999822	0.828889	0.919505	0.99766	0.976944	0.0568397	0.411381	0.0669618	0.750968	0.83309	0.999569	0.0932109	0.877935	0.382523	0.930923	0.891358	0.67873	0.999798	0.0859582	0.678084	0.24798	0.731488	0.664279	0.479807	0.284026	0.999902	0.0312377	0.484692	0.0432745	0.0731328	0.207927	0.244642
APOL1	0.999643	0.961712	0.361429	0.999088	0.215354	0.384439	0.990946	0.875195	0.875195	0.640646	0.677125	0.907761	0.999822	0.883011	0.895416	0.99766	0.932696	0.424317	0.365055	0.279473	0.752743	0.989344	0.999569	0.655508	0.91621	0.887996	0.832913	0.874833	0.986636	0.999798	0.752779	0.872472	0.903755	0.664084	0.830995	0.794735	0.541582	0.999902	0.167163	0.676257	0.248797	0.190048	0.254604	0.323254
APOL2	0.999643	0.962398	0.177603	0.999088	0.0476181	0.134714	0.8979	0.971498	0.971498	0.189582	0.554535	0.900133	0.999822	0.47772	0.620624	0.99766	0.955161	0.0961685	0.411381	0.151171	0.675234	0.972886	0.999569	0.181918	0.780669	0.726012	0.773287	0.804873	0.922681	0.999798	0.330471	0.670016	0.617687	0.510086	0.627215	0.622141	0.541387	0.999902	0.112808	0.736808	0.22396	0.00832322	0.0325661	0.0167321
APOL3	0.999643	0.961712	0.998483	0.999088	0.496482	0.970401	0.978391	0.997681	0.997681	0.95803	0.966116	0.821802	0.999822	0.965896	0.969607	0.99766	0.792865	0.977226	0.99231	0.875097	0.816981	0.922578	0.999569	0.87549	0.905133	0.649228	0.833738	0.932407	0.860867	0.999798	0.943388	0.922975	0.61031	0.679113	0.906583	0.887884	0.925628	0.999902	0.769359	0.712437	0.889462	0.869759	0.63769	0.719566
APOL4	0.999643	0.964883	0.983278	0.999088	0.891696	0.65484	0.933537	0.998883	0.998883	0.876445	0.800623	0.974916	0.999822	0.977776	0.99415	0.99766	0.830038	0.818936	0.977448	0.929565	0.885987	0.878365	0.999569	0.786073	0.82492	0.860084	0.946826	0.920651	0.78839	0.999798	0.847616	0.832651	0.744815	0.906427	0.817623	0.815923	0.788271	0.999902	0.957135	0.906858	0.43685	0.738032	0.913582	0.777709
APOL6	0.999643	0.991231	0.870233	0.999088	0.940109	0.962739	0.888716	0.998787	0.998787	0.715667	0.793098	0.882139	0.999822	0.743282	0.961241	0.99766	0.972857	0.967626	0.923842	0.996687	0.930113	0.893456	0.999569	0.796794	0.919828	0.823145	0.922938	0.996294	0.803482	0.999798	0.766476	0.988915	0.648646	0.885685	0.998748	0.870276	0.611029	0.999902	0.923091	0.900126	0.338046	0.963162	0.96221	0.886676
APOLD1	0.999643	0.997169	0.599813	0.999088	0.940163	0.877295	0.920494	0.998787	0.998787	0.980281	0.747474	0.797514	0.999822	0.945695	0.862872	0.99766	0.846438	0.998719	0.942569	0.958765	0.975854	0.986835	0.999569	0.969709	0.945932	0.736471	0.844304	0.879836	0.765135	0.999798	0.859759	0.904393	0.813504	0.665156	0.812054	0.871187	0.923787	0.999902	0.967805	0.73913	0.776068	0.233606	0.216081	0.165627
APOM	0.999643	0.998836	0.84968	0.999088	0.952596	0.592176	0.98101	0.998787	0.998787	0.65677	0.852876	0.891896	0.999822	0.879092	0.970987	0.99766	0.848734	0.732743	0.973644	0.868633	0.896421	0.953487	0.999569	0.754933	0.946474	0.999444	0.750181	0.886384	0.825095	0.999798	0.984851	0.995556	0.9561	0.839354	0.964289	0.98143	0.484492	0.999902	0.730371	0.838444	0.627458	0.323516	0.441264	0.374743
APOO	0.999643	0.961712	0.844137	0.999088	0.771935	0.461825	0.790108	0.991149	0.991149	0.916103	0.974079	0.869675	0.999822	0.929439	0.905394	0.99766	0.909997	0.295303	0.744927	0.300678	0.918668	0.991595	0.999569	0.836143	0.716695	0.942929	0.629857	0.73876	0.997227	0.988026	0.914648	0.853027	0.858283	0.558668	0.701668	0.717552	0.831936	0.999902	0.937403	0.963498	0.77715	0.580477	0.116277	0.0984878
APOOL	0.999643	0.961712	0.623702	0.999088	0.975353	0.79889	0.94405	0.998787	0.998787	0.937158	0.935199	0.975778	0.999822	0.964709	0.991769	0.99766	0.980004	0.610697	0.984188	0.531462	0.874118	0.97995	0.999569	0.944274	0.792977	0.790766	0.946826	0.922973	0.773149	0.999798	0.979304	0.995998	0.714699	0.922126	0.993728	0.843665	0.92414	0.999902	0.951878	0.760784	0.78371	0.858823	0.914823	0.92831
APP	0.999643	0.961712	0.44249	0.999088	0.868387	0.50188	0.948891	0.998787	0.998787	0.991262	0.814475	0.879345	0.999822	0.893679	0.830604	0.99766	0.909301	0.636724	0.865022	0.445341	0.880431	0.977045	0.999569	0.930389	0.865931	0.969745	0.908803	0.993524	0.935931	0.999798	0.860541	0.963889	0.92311	0.616174	0.941014	0.977023	0.603012	0.999902	0.59118	0.587511	0.169336	0.918026	0.818895	0.872183
APPBP2	0.999643	0.993671	0.525152	0.999088	0.30124	0.788099	0.976614	0.998787	0.998787	0.314044	0.566413	0.49136	0.999822	0.551771	0.944147	0.99766	0.823086	0.710376	0.744902	0.646676	0.85358	0.841181	0.999569	0.549496	0.984825	0.60197	0.979112	0.922973	0.631386	0.999798	0.409595	0.962275	0.366589	0.904112	0.999283	0.940818	0.270251	0.999902	0.177513	0.712437	0.152141	0.643808	0.614806	0.59745
APPL1	0.999643	0.991231	0.858693	0.999088	0.78692	0.849107	0.971462	0.997681	0.997681	0.749441	0.877686	0.759929	0.999822	0.964709	0.96455	0.99766	0.994022	0.830237	0.98761	0.997419	0.877284	0.903835	0.999569	0.586472	0.914093	0.942858	0.960171	0.922973	0.631229	0.999798	0.799382	0.975005	0.872766	0.770894	0.998635	0.927453	0.684657	0.999902	0.0988901	0.922978	0.453064	0.520132	0.399797	0.428016
APPL2	0.999643	0.981503	0.293467	0.999088	0.995422	0.723525	0.90414	0.998787	0.998787	0.951675	0.785239	0.470232	0.999822	0.783598	0.966464	0.99766	0.849946	0.719598	0.867098	0.931719	0.928045	0.97995	0.999569	0.509188	0.946754	0.504028	0.929881	0.896143	0.991788	0.999798	0.622143	0.797147	0.564263	0.748875	0.735858	0.923798	0.955575	0.999902	0.99992	0.995597	0.635362	0.922436	0.992589	0.817095
APRG1	0.999643	0.961712	0.840753	0.999088	0.668928	0.593016	0.973658	0.998787	0.998787	0.986307	0.913729	0.663341	0.999822	0.862529	0.966464	0.99766	0.862604	0.956858	0.975686	0.575188	0.937507	0.99649	0.999569	0.861772	0.988959	0.980383	0.929881	0.972241	0.908643	0.999798	0.993063	0.899266	0.91907	0.765652	0.855192	0.916175	0.959696	0.999902	0.898301	0.849293	0.548424	0.377386	0.242587	0.225864
APRT	0.999643	0.997169	0.81688	0.999088	0.924171	0.756171	0.94006	0.998787	0.998787	0.997535	0.983205	0.534635	0.999822	0.441291	0.899239	0.99766	0.979813	0.703395	0.994526	0.787495	0.89956	0.90396	0.999569	0.863298	0.965948	0.739593	0.998128	0.997099	0.624278	0.999798	0.936818	0.962275	0.699039	0.916753	0.951063	0.817993	0.716046	0.999902	0.807064	0.981939	0.589496	0.890007	0.64954	0.575815
APTR	0.999643	0.991361	0.685813	0.999222	0.844857	0.602105	0.850008	0.998787	0.998787	0.9543	0.848155	0.77067	0.999822	0.751044	0.717202	0.998252	0.787264	0.863077	0.977944	0.969831	0.887421	0.981837	0.999569	0.470603	0.597795	0.498298	0.983462	0.770556	0.740842	0.98181	0.565232	0.609094	0.51046	0.976951	0.646203	0.76716	0.771867	0.999902	0.918167	0.686346	0.482662	0.538654	0.886421	0.758891
APTX	0.999643	0.998836	0.754361	0.999088	0.672203	0.836082	0.975196	0.998787	0.998787	0.843614	0.993469	0.937325	0.999822	0.964709	0.96455	0.99766	0.949425	0.860606	0.839704	0.910882	0.799951	0.937813	0.999569	0.929414	0.959903	0.939605	0.998128	0.990819	0.959223	0.999798	0.950502	0.924872	0.909167	0.75015	0.889651	0.848373	0.84324	0.999902	0.873323	0.760784	0.811647	0.811917	0.98995	0.846272
AQP1	0.999643	0.961712	0.88385	0.999088	0.973289	0.489756	0.96048	0.998787	0.998787	0.984518	0.766661	0.995813	0.999822	0.961054	0.972067	0.99766	0.997892	0.780724	0.797968	0.454275	0.975765	0.963098	0.999569	0.869991	0.8143	0.889917	0.751626	0.859231	0.6473	0.999798	0.969269	0.941736	0.985505	0.612239	0.887503	0.848373	0.91445	0.999902	0.662422	0.901233	0.790129	0.81999	0.294352	0.504683
AQP10	0.999643	0.961712	0.968845	0.999088	0.799041	0.454369	0.978437	0.998787	0.998787	0.748235	0.81318	0.886401	0.999822	0.956372	0.782334	0.99766	0.782624	0.960271	0.733719	0.534626	0.968641	0.915851	0.999569	0.810831	0.936464	0.982132	0.968174	0.993309	0.728029	0.999798	0.743042	0.944381	0.952362	0.971688	0.911424	0.301854	0.985561	0.999902	0.588829	0.884947	0.860849	0.53845	0.876556	0.635197
AQP3	0.999643	0.961712	0.865515	0.999088	0.533929	0.892787	0.963378	0.997681	0.997681	0.753621	0.703165	0.938373	0.999822	0.708582	0.862872	0.99766	0.507906	0.732743	0.815744	0.978993	0.865556	0.864832	0.999569	0.925362	0.804869	0.736471	0.983626	0.992023	0.765947	0.999798	0.92767	0.965524	0.825035	0.930513	0.991868	0.970636	0.551667	0.999902	0.517906	0.610027	0.189279	0.91414	0.930177	0.77682
AQP9	0.999643	0.961712	0.0840704	0.999088	0.0286098	0.0244184	0.836525	0.836997	0.836997	0.127554	0.42083	0.647441	0.999822	0.232208	0.556744	0.99766	0.495522	0.012068	0.121778	0.0279831	0.715682	0.903835	0.999569	0.109835	0.656102	0.651889	0.63523	0.607591	0.711887	0.968144	0.359668	0.278135	0.542179	0.298574	0.211842	0.453716	0.541582	0.999902	0.130533	0.826031	0.163148	0.00157562	0.00428909	0.00254449
AQR	0.999643	0.997169	0.718972	0.999088	0.42749	0.621372	0.884255	0.950077	0.950077	0.327402	0.685476	0.628672	0.999822	0.81306	0.918027	0.99766	0.862006	0.871376	0.717765	0.834867	0.846487	0.859725	0.999569	0.411817	0.801187	0.733993	0.985092	0.920651	0.525802	0.999798	0.471389	0.918143	0.585076	0.960671	0.951063	0.738522	0.460796	0.999902	0.196856	0.71543	0.378345	0.159242	0.215586	0.106673
AR	NA	NA	NA	NA	NA	NA	NA	NA	NA	NA	NA	NA	NA	NA	NA	NA	NA	NA	NA	NA	NA	NA	NA	NA	NA	NA	NA	NA	NA	NA	NA	NA	NA	NA	NA	NA	NA	NA	NA	NA	NA	NA	NA	NA
ARAF	0.999643	0.961712	0.930862	0.999088	0.96916	0.68056	0.900277	0.998787	0.998787	0.878674	0.916547	0.750013	0.999822	0.745664	0.951533	0.99766	0.978974	0.956858	0.962512	0.813255	0.990436	0.953487	0.999569	0.528437	0.889011	0.94736	0.978176	0.925071	0.82289	0.999798	0.954986	0.94557	0.867851	0.915711	0.959457	0.875327	0.870713	0.999902	0.923712	0.994453	0.581113	0.963547	0.927699	0.797177
ARAP1	0.999643	0.961712	0.161037	0.999088	0.675998	0.728348	0.939257	0.997681	0.997681	0.898214	0.780727	0.943219	0.999822	0.903903	0.91588	0.99766	0.993577	0.545627	0.813315	0.467531	0.877849	0.895789	0.999569	0.176339	0.902102	0.785401	0.990332	0.99488	0.755621	0.999798	0.468311	0.916581	0.571676	0.995524	0.951975	0.951309	0.63253	0.999902	0.301398	0.771715	0.0937849	0.646378	0.775006	0.958387
ARAP2	0.999643	0.961712	0.753467	0.999088	0.561996	0.737446	0.945502	0.998787	0.998787	0.857259	0.870283	0.552068	0.999822	0.794414	0.923212	0.99766	0.883354	0.965695	0.868878	0.819556	0.953966	0.862148	0.999569	0.585307	0.935919	0.897294	0.983626	0.873935	0.555188	0.999798	0.594988	0.979848	0.683526	0.986058	0.955136	0.863743	0.547493	0.999902	0.420794	0.8461	0.268455	0.494024	0.446119	0.3911
ARAP3	0.999643	0.961712	0.167812	0.999088	0.826495	0.522081	0.988559	0.995616	0.995616	0.76522	0.650059	0.92453	0.999822	0.940612	0.966545	0.99766	0.993288	0.748435	0.844678	0.677405	0.87458	0.863647	0.999569	0.117478	0.865915	0.72104	0.969032	0.996255	0.696284	0.999798	0.300387	0.880505	0.524461	0.987187	0.927952	0.971339	0.542552	0.999902	0.315614	0.85057	0.121131	0.354753	0.64209	0.80663
ARCN1	0.999643	0.961712	0.780091	0.999088	0.965429	0.379259	0.963026	0.998787	0.998787	0.954366	0.979419	0.861692	0.999822	0.920043	0.954925	0.99766	0.843664	0.895496	0.931445	0.804312	0.902848	0.97995	0.999569	0.957773	0.833484	0.967673	0.901775	0.92954	0.892702	0.999798	0.934034	0.964009	0.797305	0.818952	0.961682	0.80437	0.942516	0.999902	0.869797	0.823631	0.537713	0.893558	0.742946	0.892477
AREG	0.999643	0.961712	0.937812	0.999088	0.000906081	0.987963	0.82696	0.998787	0.998787	0.748235	0.953021	0.831662	0.999822	0.997878	0.980026	0.99766	0.938623	0.937084	0.973644	0.979575	0.934232	0.880643	0.999569	0.902521	0.768753	0.769058	0.988433	0.910766	0.603191	0.999798	0.850968	0.955511	0.685158	0.798502	0.943125	0.962718	0.905947	0.999902	0.232739	0.906858	0.928227	0.873316	0.70928	0.968862
AREL1	0.999643	0.961712	0.234045	0.999088	0.752838	0.265009	0.947486	0.998787	0.998787	0.922112	0.789827	0.816708	0.999822	0.556196	0.901023	0.99766	0.760853	0.560123	0.839704	0.438125	0.922078	0.955555	0.999569	0.409817	0.892186	0.973875	0.841867	0.859698	0.852785	0.999798	0.741478	0.619434	0.926327	0.614792	0.592656	0.968105	0.759715	0.999902	0.414855	0.821727	0.274391	0.218455	0.157368	0.257655
ARF1	0.999643	0.961712	0.621693	0.999088	0.948252	0.744187	0.995519	0.998787	0.998787	0.996448	0.953021	0.730678	0.999822	0.713218	0.895416	0.998252	0.991266	0.953308	0.893373	0.859843	0.99198	0.96812	0.999569	0.735276	0.902102	0.973074	0.954136	0.996229	0.890587	0.999798	0.91672	0.997626	0.907576	0.993137	0.9835	0.991875	0.755087	0.999902	0.72817	0.70477	0.364483	0.895748	0.431015	0.602298
ARF3	0.999643	0.961712	0.384862	0.999088	0.748799	0.744145	0.842128	0.998787	0.998787	0.950307	0.725515	0.898677	0.999822	0.980635	0.938252	0.99766	0.90643	0.512561	0.904997	0.519442	0.9401	0.939094	0.999569	0.648902	0.942366	0.908224	0.907182	0.986402	0.940212	0.999798	0.682699	0.924889	0.834937	0.79912	0.932502	0.982789	0.503986	0.999902	0.430763	0.534467	0.0748892	0.752742	0.66326	0.924329
ARF4	0.999643	0.991231	0.860829	0.999088	0.570456	0.746833	0.904805	0.998787	0.998787	0.991262	0.809747	0.957234	0.999822	0.854004	0.791298	0.99766	0.697468	0.983475	0.878041	0.895979	0.937507	0.964521	0.999569	0.906103	0.66981	0.621415	0.783631	0.78016	0.960085	0.999798	0.767116	0.822152	0.539499	0.560423	0.732284	0.913473	0.741005	0.999902	0.708317	0.975786	0.480918	0.48072	0.211632	0.225864
ARF4-AS1	0.999643	0.961712	0.495468	0.999088	0.989104	0.676077	0.877163	0.998787	0.998787	0.991429	0.838473	0.880739	0.999822	0.791297	0.791791	0.99766	0.861902	0.709029	0.943524	0.348255	0.930042	0.999591	0.999569	0.7048	0.858266	0.984418	0.942886	0.977004	0.926045	0.999798	0.800086	0.842754	0.881086	0.672083	0.832492	0.806578	0.807932	0.999902	0.896256	0.726575	0.524227	0.888345	0.95814	0.878769
ARF5	0.999643	0.991231	0.962633	0.999088	0.934019	0.904324	0.916318	0.971498	0.971498	0.799807	0.913729	0.834106	0.999822	0.791297	0.951686	0.99766	0.989451	0.9865	0.985752	0.96036	0.884784	0.840896	0.999569	0.140765	0.850442	0.848553	0.983626	0.86189	0.502894	0.999798	0.552594	0.725978	0.672962	0.998727	0.762826	0.960333	0.662374	0.999902	0.358766	0.948839	0.567316	0.50123	0.246775	0.200322
ARF6	0.999643	0.961712	0.920325	0.999088	0.24414	0.573856	0.806546	0.998787	0.998787	0.496296	0.739681	0.824848	0.999822	0.791152	0.803271	0.99766	0.597975	0.608688	0.981097	0.520059	0.933477	0.996021	0.999569	0.93661	0.80719	0.968665	0.844304	0.894982	0.873272	0.999798	0.792071	0.859014	0.992058	0.488864	0.767828	0.889175	0.779358	0.999902	0.697194	0.550836	0.99868	0.216765	0.504142	0.303892
ARFGAP1	0.999643	0.961712	0.887975	0.999088	0.93768	0.504735	0.790108	0.998787	0.998787	0.906696	0.899869	0.537996	0.999822	0.558188	0.836377	0.99766	0.775494	0.826215	0.973644	0.753051	0.935885	0.97995	0.999569	0.872877	0.669639	0.997881	0.929881	0.810814	0.951897	0.999798	0.871887	0.921017	0.967301	0.759166	0.828922	0.860582	0.541582	0.999902	0.584564	0.73084	0.0856189	0.471301	0.744716	0.531048
ARFGAP2	0.999643	0.991329	0.693995	0.999088	0.723124	0.728248	0.790108	0.998787	0.998787	0.960771	0.886844	0.645442	0.999822	0.779465	0.780738	0.99766	0.978876	0.91541	0.904545	0.77928	0.950019	0.955139	0.999569	0.910762	0.843692	0.837109	0.929881	0.950842	0.944386	0.999798	0.981461	0.98021	0.898159	0.942068	0.965731	0.60413	0.750029	0.999902	0.568856	0.747404	0.209794	0.704027	0.74157	0.979611
ARFGAP3	0.999643	0.961712	0.416474	0.999088	0.0567891	0.0852522	0.918021	0.971498	0.971498	0.268276	0.448624	0.68204	0.999822	0.461	0.832622	0.99766	0.460336	0.00719014	0.232364	0.0153405	0.735596	0.938912	0.999569	0.842086	0.909876	0.915437	0.826473	0.926268	0.833155	0.999798	0.927897	0.840506	0.902589	0.415295	0.7028	0.418303	0.632275	0.999902	0.275027	0.73913	0.504706	0.069682	0.230068	0.0529419
ARFGEF1	0.999643	0.961712	0.528534	0.999088	0.855466	0.310145	0.917609	0.998787	0.998787	0.986307	0.946833	0.624762	0.999822	0.795188	0.984802	0.99766	0.828598	0.784837	0.817365	0.911474	0.911511	0.985075	0.999569	0.921084	0.992778	0.647906	0.89079	0.927587	0.795364	0.999798	0.832838	0.854998	0.660322	0.543655	0.762964	0.715392	0.828291	0.999902	0.628381	0.833755	0.939228	0.825961	0.934921	0.870533
ARFGEF1-DT	0.999643	0.965017	0.369407	0.999088	0.713626	0.409837	0.947672	0.998787	0.998787	0.70278	0.656925	0.912931	0.999822	0.767713	0.792011	0.99766	0.906193	0.948197	0.624584	0.762355	0.712947	0.926959	0.999569	0.95587	0.944792	0.849495	0.972167	0.987267	0.943359	0.999798	0.911943	0.983993	0.750424	0.906675	0.998753	0.853556	0.301025	0.999902	0.293505	0.676544	0.107979	0.942822	0.806592	0.712379
ARFGEF2	0.999643	0.998836	0.996938	0.999088	0.72368	0.829905	0.907924	0.998787	0.998787	0.561416	0.921613	0.935835	0.999822	0.77272	0.556744	0.99766	0.970989	0.844616	0.923842	0.924427	0.894338	0.998709	0.999569	0.427469	0.758894	0.774497	0.98699	0.796993	0.956511	0.999798	0.584144	0.7641	0.879914	0.883152	0.727232	0.742305	0.894052	0.999902	0.756736	0.963845	0.924695	0.292007	0.405479	0.220328
ARFGEF3	NA	NA	NA	NA	NA	NA	NA	NA	NA	NA	NA	NA	NA	NA	NA	NA	NA	NA	NA	NA	NA	NA	NA	NA	NA	NA	NA	NA	NA	NA	NA	NA	NA	NA	NA	NA	NA	NA	NA	NA	NA	NA	NA	NA
ARFIP1	0.999643	0.961712	0.723	0.999088	0.843947	0.233209	0.896993	0.998787	0.998787	0.963762	0.974913	0.502055	0.999822	0.223325	0.645271	0.99766	0.594224	0.985922	0.663269	0.929605	0.987243	0.984299	0.999569	0.686336	0.690382	0.702209	0.844304	0.792068	0.877988	0.976282	0.95676	0.678679	0.771331	0.452017	0.508725	0.923798	0.556897	0.999902	0.679465	0.667323	0.634481	0.24666	0.345609	0.240986
ARFIP2	0.999643	0.972581	0.745678	0.999088	0.288634	0.819502	0.990261	0.998787	0.998787	0.731583	0.986908	0.540221	0.999822	0.767013	0.974123	0.99766	0.91174	0.986491	0.942463	0.740602	0.946755	0.948928	0.999569	0.850208	0.952941	0.626018	0.939853	0.996255	0.896842	0.999798	0.860541	0.953764	0.659263	0.901253	0.968878	0.916175	0.835862	0.999902	0.661824	0.924405	0.862829	0.900991	0.351302	0.351194
ARFRP1	0.999643	0.991231	0.923602	0.999088	0.715566	0.821114	0.870612	0.998787	0.998787	0.912261	0.987238	0.447047	0.999822	0.444184	0.799782	0.99766	0.941011	0.916124	0.78076	0.821696	0.907656	0.954024	0.999569	0.869578	0.754173	0.645115	0.929881	0.807642	0.938215	0.999798	0.886874	0.829569	0.711119	0.872932	0.790504	0.585347	0.729855	0.999902	0.589186	0.809146	0.424207	0.220114	0.941401	0.872638
ARG1	0.999643	0.961712	0.31486	0.999088	0.892668	0.13947	0.790108	0.998787	0.998787	0.581206	0.958051	0.718793	0.999822	0.68769	0.786476	0.99766	0.989451	0.978634	0.53768	0.842899	0.750968	0.863647	0.999569	0.226692	0.513247	0.371915	0.747495	0.603044	0.569134	0.968144	0.371751	0.286511	0.256787	0.40555	0.234453	0.526298	0.917466	0.999902	0.175858	0.956324	0.366946	0.0472715	0.160765	0.0514079
ARG2	0.999643	0.961712	0.397724	0.999088	0.980595	0.917189	0.790108	0.971498	0.971498	0.640194	0.681991	0.992874	0.999822	0.879105	0.961908	0.99766	0.830718	0.486342	0.6665	0.715297	0.609981	0.938873	0.999569	0.592144	0.956091	0.686268	0.983462	0.94922	0.91727	0.999798	0.688235	0.888788	0.634694	0.991843	0.870189	0.661408	0.599892	0.999902	0.327138	0.592654	0.349121	0.619962	0.813939	0.722887
ARGLU1	0.999643	0.997761	0.37256	0.999088	0.801617	0.81856	0.82658	0.998787	0.998787	0.970467	0.934461	0.910193	0.999822	0.965029	0.979944	0.99766	0.999138	0.991727	0.934724	0.945532	0.937507	0.99631	0.999569	0.676467	0.758894	0.844534	0.984238	0.939412	0.837986	0.999798	0.994631	0.937492	0.944177	0.798174	0.847754	0.979103	0.917848	0.999902	0.916661	0.903248	0.657741	0.939837	0.886786	0.989863
ARHGAP1	0.999643	0.961712	0.513676	0.999088	0.970258	0.85233	0.900277	0.998787	0.998787	0.950585	0.889526	0.784459	0.999822	0.767675	0.838002	0.99766	0.941011	0.897735	0.998672	0.967719	0.974322	0.902501	0.999569	0.540506	0.870921	0.993948	0.964866	0.970153	0.832271	0.999798	0.832364	0.939808	0.878246	0.85778	0.998091	0.857299	0.723352	0.999902	0.514653	0.888742	0.158118	0.864254	0.945344	0.716571
ARHGAP10	0.999643	0.961712	0.912018	0.999088	0.796661	0.896256	0.796757	0.998787	0.998787	0.874443	0.886976	0.969007	0.999822	0.967079	0.817215	0.997765	0.970385	0.620763	0.903028	0.750277	0.88706	0.989949	0.999569	0.887026	0.900795	0.776105	0.941687	0.993309	0.976222	0.999798	0.989724	0.959295	0.620877	0.753901	0.908751	0.994976	0.784519	0.999902	0.482946	0.902143	0.372885	0.874148	0.646578	0.872688
ARHGAP11A	0.999643	0.961712	0.924858	0.999088	0.194087	0.954914	0.893588	0.978064	0.978064	0.454685	0.521074	0.827912	0.999822	0.996417	0.974123	0.99766	0.599626	0.327041	0.937057	0.293891	0.737482	0.851574	0.999569	0.575817	0.88998	0.747722	0.888306	0.73876	0.853282	0.98181	0.66152	0.616885	0.912006	0.529074	0.504089	0.560184	0.385873	0.999902	0.306055	0.763585	0.142062	0.604969	0.70073	0.692555
ARHGAP11A-DT	0.999643	0.997169	0.738753	0.999088	0.988644	0.986017	0.790108	0.998787	0.998787	0.876079	0.986028	0.514377	0.999822	0.745664	0.934013	0.99766	0.923635	0.715426	0.993463	0.976548	0.989495	0.968112	0.999569	0.856808	0.873698	0.811214	0.999812	0.931416	0.92731	0.999798	0.880637	0.958445	0.892485	0.950957	0.948968	0.783755	0.75875	0.999902	0.8139	0.957882	0.524566	0.771062	0.860555	0.95593
ARHGAP11B	0.999643	0.961712	0.969306	0.999088	0.507977	0.9701	0.922936	0.970044	0.970044	0.856926	0.922285	0.910193	0.999822	0.891312	0.931514	0.99766	0.964706	0.453014	0.952438	0.345283	0.931348	0.882383	0.999569	0.778644	0.914971	0.694345	0.983626	0.992282	0.703038	0.999798	0.925753	0.872465	0.714971	0.981646	0.879046	0.776443	0.959158	0.999902	0.702991	0.990655	0.795897	0.655871	0.777349	0.590338
ARHGAP11B-DT	0.999643	0.988588	0.622687	0.999088	0.97869	0.952482	0.973803	0.998787	0.998787	0.857693	0.916368	0.953973	0.999822	0.936596	0.982528	0.99766	0.756294	0.851685	0.836523	0.971798	0.956558	0.97995	0.999569	0.968758	0.701848	0.951339	0.915309	0.986402	0.81028	0.999798	0.975428	0.995864	0.833521	0.916872	0.976893	0.733188	0.844287	0.999902	0.358766	0.847665	0.321513	0.654294	0.879292	0.817983
ARHGAP12	0.999643	0.961712	0.414753	0.999088	0.469299	0.621653	0.857429	0.978064	0.978064	0.495615	0.521074	0.831592	0.999822	0.974261	0.991855	0.99766	0.971514	0.561598	0.517588	0.515243	0.737482	0.83309	0.999569	0.11137	0.953949	0.783724	0.950294	0.950529	0.426075	0.999798	0.360977	0.914613	0.644044	0.961038	0.926882	0.945476	0.295815	0.999902	0.0642614	0.544755	0.048554	0.1825	0.174373	0.211992
ARHGAP15	0.999643	0.973519	0.939831	0.999088	0.739115	0.308983	0.815509	0.998787	0.998787	0.603826	0.969291	0.428527	0.999822	0.395015	0.796942	0.99766	0.222453	0.598914	0.482748	0.734344	0.946887	0.94985	0.999569	0.899125	0.544809	0.889865	0.850253	0.714536	0.897801	0.968144	0.95643	0.503667	0.961455	0.567538	0.37738	0.800199	0.83041	0.999902	0.629699	0.569076	0.713984	0.319701	0.376444	0.302298
ARHGAP15-AS1	NA	NA	NA	NA	NA	NA	NA	NA	NA	NA	NA	NA	NA	NA	NA	NA	NA	NA	NA	NA	NA	NA	NA	NA	NA	NA	NA	NA	NA	NA	NA	NA	NA	NA	NA	NA	NA	NA	NA	NA	NA	NA	NA	NA
ARHGAP17	0.999643	0.97179	0.76598	0.999088	0.684219	0.673118	0.806546	0.998787	0.998787	0.933836	0.808903	0.965058	0.999822	0.783598	0.916095	0.997765	0.878721	0.766165	0.77326	0.751832	0.912779	0.984299	0.999569	0.961065	0.669639	0.966849	0.973714	0.920651	0.987828	0.999798	0.936861	0.914613	0.923011	0.870411	0.880268	0.958791	0.737312	0.999902	0.903714	0.902511	0.274281	0.90783	0.695283	0.44873
ARHGAP18	0.999643	0.999985	0.535549	0.999088	0.994531	0.202879	0.797821	0.998787	0.998787	0.753426	0.763352	0.934982	0.999822	0.843914	0.776463	0.99766	0.991087	0.980749	0.990545	0.86303	0.855398	0.914375	0.999569	0.958545	0.906502	0.994911	0.924977	0.987267	0.829089	0.999798	0.966939	0.93573	0.968876	0.665547	0.924589	0.889553	0.844287	0.999902	0.433008	0.8953	0.665923	0.888345	0.935275	0.883634
ARHGAP19	0.999643	0.998836	0.364194	0.999088	0.903163	0.248868	0.995519	0.998787	0.998787	0.978835	0.909413	0.694098	0.999822	0.31114	0.848707	0.99766	0.964915	0.756081	0.984188	0.6344	0.98176	0.991595	0.999569	0.648991	0.984825	0.915379	0.894666	0.922282	0.984028	0.999798	0.799382	0.761421	0.91924	0.630378	0.689223	0.960333	0.951137	0.999902	0.748354	0.946151	0.881953	0.337078	0.381701	0.387784
ARHGAP21	0.999643	0.998836	0.693995	0.999088	0.878388	0.90857	0.978002	0.998787	0.998787	0.592781	0.877552	0.874136	0.999822	0.825241	0.891131	0.998132	0.957099	0.931428	0.933067	0.971863	0.924869	0.87293	0.999569	0.470886	0.669639	0.837018	0.959053	0.769077	0.569417	0.979785	0.61565	0.733463	0.815578	0.961038	0.697787	0.617062	0.967656	0.999902	0.537624	0.993114	0.847273	0.432012	0.646578	0.30186
ARHGAP22	0.999643	0.961712	0.51483	0.999088	0.0201556	0.731028	0.98175	0.998787	0.998787	0.377643	0.762136	0.897673	0.999822	0.834608	0.847568	0.99766	0.993431	0.436952	0.75602	0.549512	0.928607	0.901378	0.999569	0.952206	0.850442	0.910402	0.988433	0.996229	0.699572	0.999798	0.990522	0.955906	0.924192	0.857831	0.960284	0.729801	0.858011	0.999902	0.935744	0.997263	0.364483	0.978626	0.839937	0.960996
ARHGAP23	0.999643	0.998836	0.969306	0.999088	0.950132	0.816521	0.900277	0.998787	0.998787	0.888364	0.996013	0.911641	0.999822	0.919071	0.840548	0.99766	0.961925	0.998685	0.962861	0.643698	0.888439	0.985155	0.999569	0.840264	0.980789	0.665394	0.965851	0.983339	0.724921	0.999798	0.799382	0.807923	0.730572	0.793693	0.75269	0.454369	0.947436	0.999902	0.936097	0.748227	0.982777	0.451463	0.7962	0.507413
ARHGAP24	0.999643	0.976678	0.304365	0.999088	0.317896	0.305893	0.982612	0.998787	0.998787	0.377643	0.602514	0.661054	0.999822	0.783598	0.997949	0.99766	0.978167	0.24661	0.475815	0.106119	0.711294	0.994396	0.999569	0.710588	0.947811	0.872009	0.895737	0.932407	0.875547	0.999798	0.927017	0.740573	0.848417	0.560226	0.706842	0.550635	0.761059	0.999902	0.443871	0.704732	0.274276	0.272051	0.241446	0.267331
ARHGAP25	0.999643	0.967417	0.159888	0.999088	0.402147	0.0149368	0.790108	0.950077	0.950077	0.531278	0.719642	0.826175	0.999822	0.169295	0.488472	0.99766	0.99982	0.453014	0.697745	0.356798	0.9546	0.90496	0.999569	0.14219	0.513247	0.681609	0.625212	0.595925	0.917829	0.969062	0.27275	0.321457	0.447915	0.300278	0.24258	0.496343	0.819807	0.999902	0.431263	0.764801	0.563458	0.00854673	0.0288763	0.0293271
ARHGAP26	0.999643	0.961712	0.0522568	0.999088	0.265038	0.11894	0.933537	0.987521	0.987521	0.269325	0.390434	0.625085	0.999822	0.408169	0.723095	0.99766	0.633651	0.0115053	0.14721	0.0479291	0.770514	0.914375	0.999569	0.102126	0.875472	0.371915	0.887479	0.82802	0.892936	0.999798	0.241986	0.544961	0.24798	0.678691	0.546218	0.45571	0.677422	0.999902	0.236286	0.831012	0.196576	0.067095	0.228002	0.200464
ARHGAP26-IT1	0.999643	0.961712	0.123369	0.999088	0.681846	0.232642	0.848494	0.955183	0.955183	0.581206	0.544605	0.378566	0.999822	0.248735	0.847293	0.99766	0.577621	0.313554	0.172307	0.173538	0.733434	0.903835	0.999569	0.275818	0.767958	0.553975	0.942013	0.732122	0.858574	0.976282	0.486332	0.609094	0.49732	0.630378	0.50124	0.606122	0.887435	0.999902	0.569349	0.944192	0.460264	0.225128	0.639309	0.586723
ARHGAP27	0.999643	0.961712	0.241245	0.999088	0.71116	0.735051	0.989557	0.950077	0.950077	0.788149	0.7753	0.947201	0.999822	0.873895	0.931635	0.99766	0.995311	0.703316	0.951499	0.55079	0.816981	0.851574	0.999569	0.111445	0.923958	0.865128	0.999812	0.952303	0.567628	0.999798	0.396659	0.811416	0.701473	0.998946	0.850024	0.990228	0.591353	0.999902	0.143706	0.821257	0.159427	0.437781	0.456161	0.564473
ARHGAP27P1	0.999643	0.961712	0.359656	0.999088	0.774563	0.533433	0.973845	0.990297	0.990297	0.977767	0.906459	0.808343	0.999822	0.975489	0.977245	0.99766	0.982055	0.78199	0.928509	0.588167	0.878384	0.845387	0.999569	0.152862	0.942097	0.746614	0.983462	0.972121	0.600102	0.999798	0.360354	0.844345	0.414472	0.99743	0.849119	0.971169	0.819807	0.999902	0.215825	0.74782	0.156642	0.431709	0.6677	0.670559
ARHGAP27P1-BPTFP1-KPNA2P3	0.999643	0.993878	0.434875	0.999088	0.854914	0.833734	0.92102	0.998787	0.998787	0.922112	0.953021	0.77119	0.999822	0.759088	0.940914	0.99766	0.895857	0.851941	0.900045	0.932675	0.952441	0.995653	0.999569	0.389675	0.962584	0.893127	0.983736	0.965943	0.997098	0.999798	0.649968	0.826734	0.831855	0.930963	0.830974	0.993237	0.88347	0.999902	0.966329	0.963619	0.710284	0.364746	0.876984	0.953086
ARHGAP29	0.999643	0.997169	0.177603	0.999088	0.449086	0.416459	0.920494	0.998787	0.998787	0.965676	0.897138	0.765049	0.999822	0.532779	0.797514	0.99766	0.818298	0.917631	0.68425	0.560576	0.732504	0.963098	0.999569	0.814701	0.749715	0.849938	0.983626	0.920651	0.782197	0.999798	0.724534	0.974675	0.670623	0.876324	0.994147	0.680402	0.859892	0.999902	0.158243	0.772869	0.402549	0.199863	0.543628	0.303892
ARHGAP30	0.999643	0.961712	0.220544	0.999088	0.0843485	0.0867207	0.840288	0.998787	0.998787	0.21544	0.258932	0.975558	0.999822	0.68769	0.935535	0.99766	0.931604	0.202856	0.700839	0.123272	0.609981	0.83309	0.999569	0.170766	0.794347	0.612153	0.777485	0.803835	0.675557	0.999798	0.196098	0.535925	0.404846	0.408832	0.465751	0.730055	0.197688	0.999902	0.0211243	0.440609	0.0388523	0.0689693	0.053314	0.0527839
ARHGAP31	0.999643	0.961712	0.384589	0.999088	0.90273	0.79889	0.820494	0.998787	0.998787	0.921965	0.634493	0.946856	0.999822	0.956372	0.864234	0.99766	0.832074	0.556008	0.669715	0.523576	0.821227	0.91619	0.999569	0.891104	0.685802	0.84933	0.997622	0.894982	0.933451	0.999798	0.799382	0.996301	0.771331	0.98616	0.979142	0.829809	0.479727	0.999902	0.586098	0.639118	0.178346	0.924049	0.966177	0.925864
ARHGAP32	0.999643	0.961712	0.859058	0.999088	0.962755	0.354984	0.84161	0.998787	0.998787	0.899247	0.897443	0.898348	0.999822	0.303437	0.636338	0.99766	0.620579	0.836613	0.988305	0.905313	0.978702	0.99746	0.999569	0.932035	0.662602	0.867981	0.922946	0.808673	0.912936	0.999798	0.934983	0.799711	0.97202	0.737477	0.727232	0.729801	0.87148	0.999902	0.789222	0.954785	0.379237	0.312239	0.4614	0.308523
ARHGAP33	NA	NA	NA	NA	NA	NA	NA	NA	NA	NA	NA	NA	NA	NA	NA	NA	NA	NA	NA	NA	NA	NA	NA	NA	NA	NA	NA	NA	NA	NA	NA	NA	NA	NA	NA	NA	NA	NA	NA	NA	NA	NA	NA	NA
ARHGAP35	0.999643	0.998836	0.70292	0.999088	0.861802	0.610828	0.790108	0.998787	0.998787	0.693578	0.971426	0.942077	0.999822	0.906817	0.799948	0.998252	0.997892	0.91871	0.979493	0.924895	0.986467	0.999591	0.999569	0.905869	0.70989	0.891837	0.918428	0.847139	0.863184	0.999798	0.938951	0.924872	0.937766	0.832032	0.8754	0.737741	0.96788	0.999902	0.984219	0.864444	0.38446	0.170954	0.262894	0.0864513
ARHGAP4	0.999643	0.999556	0.771161	0.999088	0.814109	0.87176	0.991315	0.998787	0.998787	0.811429	0.866489	0.578458	0.999822	0.540088	0.826108	0.99766	0.870716	0.851941	0.930755	0.630566	0.744964	0.83309	0.999569	0.456285	0.9952	0.959696	0.999105	0.941337	0.518249	0.999798	0.674174	0.862563	0.820449	0.993137	0.866048	0.792543	0.411862	0.999902	0.0567717	0.73913	0.141015	0.671097	0.57263	0.499204
ARHGAP42	0.999643	0.961712	0.651726	0.999088	0.93886	0.619147	0.839559	0.998787	0.998787	0.899382	0.963787	0.729824	0.999822	0.928936	0.938053	0.99766	0.904248	0.785373	0.827233	0.656738	0.876911	0.990703	0.999569	0.872288	0.804879	0.699887	0.982721	0.922973	0.77452	0.999798	0.963799	0.979604	0.645337	0.922446	0.976484	0.656493	0.934025	0.999902	0.918167	0.868727	0.723376	0.873462	0.993137	0.981042
ARHGAP45	0.999643	0.961712	0.525551	0.999088	0.784941	0.839989	0.899965	0.998787	0.998787	0.99808	0.897033	0.715725	0.999822	0.784318	0.80489	0.99766	0.886825	0.916301	0.951499	0.620623	0.857227	0.851574	0.999569	0.589912	0.858833	0.987139	0.998233	0.996774	0.720289	0.999798	0.744647	0.943149	0.823913	0.971688	0.949084	0.718935	0.576759	0.999902	0.227065	0.71543	0.0992241	0.931905	0.826248	0.88836
ARHGAP5	0.999643	0.981503	0.156121	0.999088	0.188287	0.58788	0.999808	0.950077	0.950077	0.212086	0.439489	0.77067	0.999822	0.983112	0.799948	0.99766	0.982055	0.378889	0.680325	0.400941	0.761557	0.880643	0.999569	0.0976737	0.895934	0.78571	0.968388	0.894891	0.656088	0.999798	0.289854	0.68937	0.514964	0.976422	0.782858	0.883653	0.194355	0.999902	0.0340672	0.461186	0.0857653	0.108265	0.0695457	0.0839521
ARHGAP6	0.999643	0.984451	0.939072	0.999088	0.606046	0.770708	0.978391	0.987521	0.987521	0.602357	0.717331	0.882568	0.999822	0.928029	0.929769	0.99766	0.8121	0.969338	0.883168	0.924427	0.734653	0.99746	0.999569	0.901495	0.669639	0.852485	0.989747	0.862362	0.983835	0.999798	0.824951	0.849044	0.774943	0.993137	0.830974	0.567768	0.821738	0.999902	0.488663	0.960677	0.554657	0.439743	0.713689	0.618216
ARHGAP9	0.999643	0.998511	0.225457	0.999088	0.679013	0.581045	0.941487	0.956546	0.956546	0.852497	0.897033	0.94041	0.999822	0.928222	0.89623	0.99766	0.955512	0.602786	0.922814	0.618875	0.9395	0.902501	0.999569	0.113553	0.882246	0.738249	0.983626	0.899951	0.755621	0.999798	0.346691	0.605368	0.528832	0.921178	0.683764	0.823772	0.785389	0.999902	0.38758	0.969215	0.409524	0.112845	0.266215	0.338819
ARHGDIA	0.999643	0.976678	0.59823	0.999088	0.940227	0.763307	0.802951	0.998787	0.998787	0.956588	0.909753	0.797395	0.999822	0.586898	0.750092	0.99766	0.909587	0.748435	0.920485	0.676476	0.880557	0.927846	0.999569	0.78437	0.833829	0.881027	0.973398	0.95718	0.964911	0.999798	0.859911	0.988744	0.702894	0.928097	0.953542	0.768689	0.555241	0.999902	0.387582	0.939356	0.135008	0.810482	0.83318	0.66712
ARHGDIB	0.999643	0.961712	0.273134	0.999088	0.00767867	0.0991996	0.790108	0.813356	0.813356	0.107728	0.328365	0.920975	0.999822	0.653111	0.634449	0.99766	0.982181	0.499698	0.744902	0.368143	0.871751	0.94321	0.999569	0.362604	0.635095	0.96411	0.633402	0.630834	0.828456	0.999798	0.473523	0.357434	0.886535	0.337892	0.32186	0.479807	0.409425	0.999902	0.314904	0.592654	0.437806	0.00474791	0.00287482	0.00187095
ARHGEF1	0.999643	0.961712	0.571947	0.999088	0.905475	0.919052	0.879173	0.998787	0.998787	0.991445	0.888747	0.521999	0.999822	0.5388	0.767834	0.99766	0.871002	0.778083	0.98761	0.536749	0.876911	0.879475	0.999569	0.483125	0.727525	0.994474	0.960171	0.908781	0.840853	0.999798	0.742206	0.955404	0.799005	0.909547	0.924158	0.74847	0.541582	0.999902	0.194031	0.77514	0.106567	0.816627	0.925964	0.775647
ARHGEF10	0.999643	0.961712	0.934521	0.999088	0.53086	0.421523	0.94012	0.997681	0.997681	0.837902	0.985315	0.654741	0.999822	0.584379	0.962855	0.99766	0.4336	0.754275	0.923927	0.945804	0.958643	0.911111	0.999569	0.83204	0.785064	0.870658	0.999105	0.977004	0.862226	0.999798	0.671735	0.799711	0.644116	0.915998	0.80458	0.550475	0.821972	0.999902	0.942638	0.927443	0.678435	0.731963	0.983614	0.972373
ARHGEF10L	0.999643	0.961712	0.46661	0.999088	0.0356632	0.986634	0.823435	0.897326	0.897326	0.389511	0.641122	0.791075	0.999822	0.936202	0.924888	0.99766	0.902677	0.395645	0.735424	0.179715	0.587333	0.905094	0.999569	0.832378	0.90006	0.887995	0.954136	0.98664	0.846229	0.999798	0.839765	0.949705	0.957694	0.926428	0.979507	0.930067	0.442516	0.999902	0.224984	0.488174	0.051989	0.611575	0.466469	0.521656
ARHGEF11	0.999643	0.961712	0.285648	0.999088	0.661223	0.906171	0.878281	0.998787	0.998787	0.993031	0.912711	0.783762	0.999822	0.86945	0.962855	0.99766	0.942992	0.595003	0.848574	0.652905	0.924869	0.936992	0.999569	0.400731	0.827772	0.907199	0.995905	0.952066	0.928397	0.999798	0.719488	0.929201	0.855352	0.978996	0.973966	0.969066	0.849549	0.999902	0.708881	0.994136	0.122278	0.832811	0.668561	0.957796
ARHGEF12	0.999643	0.964883	0.623938	0.999088	0.909265	0.270449	0.79466	0.998787	0.998787	0.815181	0.888747	0.783762	0.999822	0.879352	0.910592	0.99766	0.969168	0.922709	0.713	0.635506	0.927745	0.960549	0.999569	0.965152	0.766122	0.652105	0.925639	0.876347	0.681369	0.999798	0.90075	0.980794	0.5392	0.974103	0.989224	0.640847	0.690987	0.999902	0.665007	0.946216	0.988417	0.669154	0.817738	0.742175
ARHGEF17	0.999643	0.981957	0.986097	0.999088	0.647832	0.751842	0.896365	0.998787	0.998787	0.997086	0.878472	0.887928	0.999822	0.595579	0.984713	0.99766	0.733718	0.474177	0.995159	0.595134	0.99556	0.878365	0.999569	0.152862	0.854093	0.868088	0.929881	0.980167	0.648863	0.999798	0.439225	0.970769	0.566492	0.799515	0.999574	0.967907	0.825809	0.999902	0.709841	0.866656	0.581113	0.399374	0.825462	0.720548
ARHGEF18	0.999643	0.962398	0.900997	0.999088	0.911674	0.457186	0.796757	0.998787	0.998787	0.832876	0.971795	0.751137	0.999822	0.59019	0.634763	0.99766	0.716398	0.903669	0.733719	0.995244	0.98465	0.948928	0.999569	0.933288	0.669639	0.821504	0.922016	0.870516	0.984028	0.999798	0.976668	0.910653	0.904079	0.784466	0.853717	0.577545	0.802789	0.999902	0.774043	0.94896	0.190506	0.294149	0.644387	0.23644
ARHGEF19	0.999643	0.999985	0.787418	0.999088	0.892802	0.0951244	0.807629	0.998787	0.998787	0.792308	0.777415	0.666545	0.999822	0.451597	0.943943	0.99766	0.597541	0.346219	0.45828	0.795586	0.949711	0.933743	0.999569	0.831528	0.549716	0.962329	0.850131	0.891404	0.661192	0.999798	0.93114	0.736303	0.983353	0.61752	0.674385	0.768391	0.942404	0.999902	0.979464	0.953188	0.683701	0.147282	0.589519	0.495462
ARHGEF2	0.999643	0.961712	0.213388	0.999088	0.478515	0.403182	0.964254	0.998787	0.998787	0.717586	0.693491	0.88613	0.999822	0.93114	0.968042	0.99766	0.941011	0.480595	0.851271	0.274128	0.823521	0.864832	0.999569	0.162753	0.922555	0.873463	0.930655	0.925071	0.73071	0.999798	0.376373	0.818804	0.668415	0.797118	0.798159	0.895186	0.473629	0.999902	0.124348	0.642029	0.103564	0.319369	0.413431	0.609154
ARHGEF2-AS2	0.999643	0.962398	0.28725	0.999088	0.802363	0.840655	0.898945	0.998787	0.998787	0.982669	0.953021	0.971516	0.999822	0.940428	0.888281	0.99766	0.559742	0.835629	0.824461	0.990137	0.875413	0.985075	0.999569	0.246558	0.942572	0.901706	0.937535	0.986402	0.9992	0.999798	0.562829	0.979848	0.669618	0.900661	0.99965	0.960333	0.896157	0.999902	0.962726	0.893078	0.82627	0.963346	0.901766	0.598387
ARHGEF28	0.999643	0.961712	0.36801	0.999088	0.471916	0.516912	0.885156	0.997681	0.997681	0.654662	0.544605	0.979679	0.999822	0.998181	0.991382	0.99766	0.716398	0.734391	0.512837	0.814716	0.609981	0.845387	0.999569	0.831528	0.80064	0.906226	0.907939	0.785027	0.73036	0.991649	0.929389	0.636559	0.928294	0.673959	0.578566	0.911916	0.201715	0.999902	0.344825	0.978867	0.161913	0.0778937	0.157095	0.103797
ARHGEF3	0.999643	0.965037	0.731613	0.999088	0.949862	0.208717	0.798548	0.979628	0.979628	0.654791	0.944686	0.821802	0.999822	0.706547	0.802255	0.99766	0.892083	0.864335	0.807776	0.835859	0.934232	0.83309	0.999569	0.189818	0.691383	0.621415	0.978896	0.744185	0.447301	0.988026	0.466263	0.806991	0.49732	0.992897	0.774803	0.713172	0.929504	0.999902	0.530387	0.932052	0.878569	0.0434578	0.140181	0.0301633
ARHGEF35	0.999643	0.997761	0.87936	0.999088	0.823902	0.688311	0.93838	0.998787	0.998787	0.971802	0.859101	0.703194	0.999822	0.690765	0.75904	0.99766	0.997193	0.833939	0.833901	0.55315	0.951734	0.966461	0.999569	0.957383	0.893483	0.973552	0.968174	0.980167	0.76724	0.999798	0.877393	0.955404	0.811823	0.967108	0.967109	0.842753	0.758309	0.999902	0.906512	0.954842	0.941494	0.89696	0.833697	0.747487
ARHGEF35-AS1	0.999643	0.961712	0.798315	0.999088	0.880232	0.201767	0.989131	0.998787	0.998787	0.989017	0.872843	0.905786	0.999822	0.841188	0.984104	0.99766	0.770067	0.792138	0.9279	0.867177	0.96942	0.917971	0.999569	0.763513	0.690382	0.850779	0.919644	0.74063	0.943501	0.999798	0.683669	0.787621	0.659263	0.728122	0.750837	0.78741	0.857418	0.999902	0.993125	0.959689	0.82445	0.982546	0.637374	0.75766
ARHGEF37	0.999643	0.963027	0.632938	0.999088	0.95402	0.158233	0.790108	0.998787	0.998787	0.815181	0.963434	0.594164	0.999822	0.757359	0.955716	0.99766	0.870716	0.745236	0.594721	0.638014	0.906664	0.85373	0.999569	0.637509	0.513247	0.796234	0.63523	0.618864	0.5017	0.999798	0.872001	0.926945	0.646589	0.571051	0.841422	0.791434	0.566167	0.999902	0.343729	0.793979	0.558098	0.796976	0.233306	0.491878
ARHGEF40	0.999643	0.961712	0.144684	0.999088	0.038799	0.211802	0.942165	0.869716	0.869716	0.0283013	0.127338	0.951497	0.999822	0.674128	0.840638	0.99766	0.738503	0.000268729	0.068271	0.00340377	0.587333	0.83309	0.999569	0.0498167	0.877118	0.526684	0.97386	0.900291	0.628118	0.999798	0.210076	0.545426	0.306181	0.89947	0.644668	0.71732	0.229647	0.999902	0.0386007	0.766107	0.0508283	0.142565	0.221701	0.181929
ARHGEF5	0.999643	0.997169	0.869253	0.999088	0.943601	0.811082	0.872033	0.998787	0.998787	0.934889	0.960412	0.856063	0.999822	0.579331	0.789849	0.99766	0.470892	0.879682	0.96772	0.829685	0.975765	0.90396	0.999569	0.985584	0.947469	0.824529	0.983482	0.993753	0.748027	0.999798	0.984316	0.89179	0.918634	0.876324	0.843474	0.859983	0.68771	0.999902	0.911774	0.967215	0.702664	0.845435	0.927699	0.767494
ARHGEF6	0.999643	0.993671	0.722027	0.999088	0.931636	0.717372	0.92927	0.998787	0.998787	0.777133	0.959163	0.808946	0.999822	0.680802	0.998008	0.99766	0.957844	0.998719	0.798811	0.831002	0.974579	0.949811	0.999569	0.802821	0.890901	0.787332	0.882315	0.996229	0.746897	0.999798	0.871094	0.94557	0.730734	0.641895	0.898504	0.850075	0.882325	0.999902	0.809516	0.866333	0.967183	0.921487	0.998125	0.839516
ARHGEF7	0.999643	0.991231	0.905816	0.999088	0.432544	0.340183	0.790108	0.998787	0.998787	0.401711	0.88279	0.765679	0.999822	0.916245	0.806848	0.99766	0.954074	0.976972	0.977806	0.893871	0.968575	0.903835	0.999569	0.885883	0.544809	0.984671	0.915812	0.826171	0.690828	0.999798	0.914648	0.878385	0.895383	0.821441	0.839232	0.662059	0.802789	0.999902	0.625809	0.753771	0.820558	0.332405	0.260066	0.0650251
ARHGEF9	0.999643	0.961712	0.947617	0.999088	0.990861	0.788965	0.858622	0.998787	0.998787	0.932084	0.921613	0.823304	0.999822	0.896243	0.723095	0.999988	0.589187	0.917402	0.869237	0.939041	0.965372	0.99746	0.999569	0.995571	0.824717	0.993383	0.99236	0.902595	0.926984	0.991649	0.738515	0.979848	0.792076	0.975076	0.956238	0.902014	0.841932	0.999902	0.91802	0.803826	0.726375	0.266292	0.743112	0.421714
ARID1A	0.999643	0.961712	0.423669	0.999088	0.990465	0.988272	0.923961	0.998787	0.998787	0.934181	0.935075	0.778522	0.999822	0.802966	0.895416	0.99766	0.803752	0.794518	0.903392	0.918035	0.926016	0.926959	0.999569	0.744138	0.803128	0.864713	0.983482	0.945177	0.960715	0.999798	0.820315	0.989648	0.756028	0.957048	0.970013	0.999267	0.712246	0.999902	0.553108	0.828426	0.10631	0.912887	0.848679	0.494137
ARID1B	0.999643	0.961712	0.95421	0.999088	0.638515	0.573845	0.907441	0.987521	0.987521	0.570188	0.894741	0.911641	0.999822	0.801657	0.732822	0.997765	0.697468	0.8977	0.811582	0.704896	0.943082	0.990613	0.999569	0.87151	0.693055	0.926028	0.770809	0.760205	0.925913	0.999798	0.862103	0.741334	0.942882	0.657077	0.694102	0.852201	0.78129	0.999902	0.954366	0.949676	0.610404	0.32679	0.388462	0.0971514
ARID2	0.999643	0.991231	0.999482	0.999088	0.201629	0.637416	0.880165	0.998787	0.998787	0.257604	0.71906	0.750995	0.999822	0.967011	0.851499	0.99766	0.978986	0.692991	0.989617	0.614057	0.840979	0.87293	0.999569	0.513878	0.717496	0.929353	0.978176	0.862362	0.530127	0.999798	0.511719	0.821739	0.812672	0.99105	0.830995	0.813984	0.552674	0.999902	0.224137	0.747404	0.764824	0.20923	0.141723	0.0457568
ARID3A	0.999643	0.961712	0.139323	0.999088	0.251739	0.258714	0.971898	0.998787	0.998787	0.438828	0.504725	0.925263	0.999822	0.713395	0.942585	0.99766	0.953361	0.339789	0.848744	0.10315	0.768997	0.886021	0.999569	0.204103	0.936885	0.742508	0.966273	0.952303	0.755621	0.999798	0.327934	0.7641	0.526014	0.79908	0.767828	0.998286	0.481236	0.999902	0.0450573	0.639118	0.0930755	0.0189214	0.0891055	0.0552547
ARID3B	0.999643	0.99845	0.279265	0.999088	0.941683	0.964587	0.932715	0.998787	0.998787	0.929007	0.679409	0.892749	0.999822	0.956307	0.912456	0.99766	0.843664	0.903633	0.956938	0.855513	0.899128	0.898448	0.999569	0.362604	0.946732	0.901706	0.968174	0.992167	0.861345	0.999798	0.610514	0.891288	0.738886	0.894798	0.952164	0.942716	0.484844	0.999902	0.393496	0.911163	0.188111	0.856715	0.926911	0.843688
ARID4A	0.999643	0.961712	0.687544	0.999088	0.895627	0.0982341	0.790108	0.998787	0.998787	0.816349	0.933786	0.5226	0.999822	0.486113	0.750292	0.99766	0.769189	0.493103	0.464416	0.503986	0.964368	0.985075	0.999569	0.643884	0.770677	0.36493	0.912091	0.871496	0.937661	0.991435	0.537511	0.754423	0.390207	0.536691	0.628814	0.389271	0.864386	0.999902	0.972187	0.882338	0.860591	0.312309	0.748658	0.620788
ARID4B	0.999643	0.970548	0.782808	0.999088	0.992024	0.117482	0.79466	0.998787	0.998787	0.76721	0.917981	0.565294	0.999822	0.534396	0.751967	0.99766	0.802562	0.46779	0.517791	0.442532	0.995504	0.99537	0.999569	0.662725	0.785064	0.408885	0.891503	0.87178	0.896842	0.999798	0.599986	0.799118	0.448856	0.508842	0.671472	0.453525	0.849717	0.999902	0.956426	0.887829	0.665091	0.238825	0.741824	0.499155
ARID5A	0.999643	0.961712	0.373758	0.999088	0.704438	0.698919	0.997481	0.670143	0.670143	0.419269	0.518287	0.630811	0.999822	0.634191	0.902905	0.99766	0.935685	0.414788	0.617576	0.193022	0.587333	0.845387	0.999569	0.0737792	0.833874	0.811214	0.960156	0.969403	0.506464	0.999798	0.294019	0.761421	0.544951	0.925282	0.800741	0.978053	0.136689	0.999902	0.0120053	0.614609	0.03682	0.182443	0.185192	0.153482
ARID5B	0.999643	0.991231	0.37161	0.999088	0.307789	0.241269	0.873577	0.869716	0.869716	0.318642	0.878126	0.780391	0.999822	0.891984	0.787622	0.99766	0.845705	0.94688	0.789381	0.866436	0.890182	0.903835	0.999569	0.330334	0.544809	0.803877	0.862603	0.618864	0.555188	0.999798	0.619212	0.76703	0.58839	0.835466	0.75035	0.667535	0.566167	0.999902	0.361898	0.99762	0.809306	0.0344705	0.0617788	0.0152433
ARIH1	0.999643	0.989139	0.594771	0.999088	0.851845	0.842925	0.939257	0.998976	0.998976	0.852489	0.935157	0.503314	0.999822	0.908842	0.791298	0.99766	0.985576	0.875772	0.914371	0.922674	0.997428	0.989344	0.999569	0.960246	0.965948	0.848975	0.93613	0.973561	0.887389	0.999798	0.995586	0.933755	0.882713	0.790715	0.899746	0.976299	0.998882	0.999902	0.885352	0.998085	0.660674	0.798722	0.85392	0.459502
ARIH2	0.999643	0.961712	0.693353	0.999088	0.825775	0.885404	0.997183	0.998787	0.998787	0.640977	0.89015	0.734328	0.999822	0.812326	0.862872	0.99766	0.906193	0.78251	0.920559	0.892399	0.975854	0.9502	0.999569	0.676199	0.91505	0.711658	0.942886	0.937618	0.987828	0.999798	0.928734	0.937492	0.700476	0.838078	0.985882	0.992405	0.939242	0.999902	0.930984	0.854016	0.90516	0.318938	0.62346	0.602926
ARIH2OS	0.999643	0.961712	0.277649	0.999088	0.790671	0.308923	0.897932	0.998787	0.998787	0.844432	0.569738	0.961305	0.999822	0.920043	0.980026	0.99766	0.979813	0.523996	0.820753	0.514825	0.816981	0.955727	0.999569	0.976383	0.97979	0.931505	0.915812	0.995608	0.802032	0.999798	0.824177	0.939808	0.859029	0.801668	0.936754	0.722266	0.531002	0.999902	0.520877	0.558915	0.175236	0.661051	0.95284	0.997325
ARL1	0.999643	0.976678	0.26355	0.999088	0.976092	0.603449	0.883442	0.998787	0.998787	0.847193	0.746595	0.943518	0.999822	0.972073	0.865968	0.99766	0.849449	0.605628	0.716237	0.601041	0.907915	0.83309	0.999569	0.0778831	0.859788	0.522212	0.851068	0.870544	0.471596	0.999798	0.16825	0.767233	0.315527	0.928097	0.841422	0.939992	0.504638	0.999902	0.367547	0.939322	0.204741	0.411126	0.441285	0.640004
ARL10	0.999643	0.990751	0.729126	0.999088	0.37617	0.184397	0.790108	0.978064	0.978064	0.261894	0.909413	0.534635	0.999822	0.991052	0.651748	0.99766	0.837368	0.872193	0.744902	0.778978	0.977321	0.991063	0.999569	0.501429	0.669639	0.791541	0.808222	0.771446	0.769226	0.999798	0.741961	0.791227	0.668415	0.655573	0.747939	0.600964	0.836436	0.999902	0.474878	0.969368	0.771221	0.00516642	0.0303953	0.00307596
ARL11	0.999643	0.961712	0.18485	0.999088	0.281807	0.0951244	0.790108	0.997681	0.997681	0.161332	0.656354	0.806857	0.999822	0.510994	0.565876	0.99766	0.702154	0.100446	0.42984	0.186556	0.817661	0.85524	0.999569	0.045745	0.543678	0.424897	0.855363	0.569227	0.673588	0.968144	0.143198	0.278135	0.306181	0.560423	0.230977	0.4388	0.731109	0.999902	0.21761	0.793979	0.470728	0.00183995	0.00836062	0.00215552
ARL13B	0.999643	0.968866	0.798315	0.999088	0.772847	0.882343	0.806546	0.998787	0.998787	0.988416	0.916117	0.965058	0.999822	0.963133	0.862872	0.99766	0.925539	0.776118	0.985161	0.643698	0.799951	0.955139	0.999569	0.883164	0.948933	0.771008	0.941933	0.994269	0.9992	0.999798	0.989042	0.842754	0.779906	0.738014	0.828378	0.652084	0.899316	0.999902	0.726865	0.761417	0.284517	0.813223	0.505423	0.75375
ARL14EP	0.999643	0.961712	0.369732	0.999088	0.932452	0.832787	0.875506	0.997681	0.997681	0.954978	0.900205	0.884647	0.999822	0.79026	0.988067	0.99766	0.714286	0.811252	0.863662	0.68698	0.959483	0.944583	0.999569	0.391235	0.798679	0.944402	0.990332	0.992167	0.773149	0.999798	0.820491	0.92542	0.890645	0.953705	0.955523	0.835226	0.819168	0.999902	0.524017	0.948984	0.311987	0.854107	0.835889	0.945564
ARL15	0.999643	0.961712	0.940026	0.999088	0.284674	0.817382	0.994577	0.998787	0.998787	0.383502	0.514274	0.492323	0.999822	0.886067	0.918027	0.99766	0.71852	0.818991	0.912432	0.456373	0.831331	0.845387	0.999569	0.604974	0.992778	0.968665	0.983462	0.99488	0.724921	0.999798	0.42079	0.97763	0.664537	0.931189	0.951975	0.701565	0.177053	0.999902	0.0554775	0.461892	0.208945	0.570951	0.682137	0.511608
ARL16	0.999643	0.961712	0.521629	0.999088	0.625415	0.63716	0.934742	0.998787	0.998787	0.936519	0.899418	0.717924	0.999822	0.806498	0.981914	0.99766	0.85218	0.328104	0.745271	0.303942	0.993319	0.985164	0.999569	0.948124	0.841558	0.99731	0.892297	0.973561	0.945944	0.999798	0.990809	0.904813	0.972393	0.749293	0.85117	0.998556	0.97396	0.999902	0.999511	0.964879	0.610165	0.804569	0.948103	0.876055
ARL17A	0.999643	0.405146	0.499781	0.999088	0.885267	0.892277	0.994265	0.998787	0.998787	0.875284	0.912892	0.868656	0.999822	0.956372	0.900383	0.99766	0.398699	0.779788	0.764599	0.421428	0.922726	0.985163	0.999569	0.81385	0.995592	0.880346	0.965902	0.92964	0.962548	0.999798	0.939615	0.954177	0.780549	0.917331	0.929804	0.336461	0.988943	0.999902	0.465612	0.878473	0.820558	0.789134	0.929412	0.89979
ARL17B	0.999643	0.962398	0.709628	0.999088	0.659359	0.791951	0.957415	0.998787	0.998787	0.744142	0.861731	0.730558	0.999822	0.42946	0.902905	0.99766	0.680972	0.8977	0.945044	0.264491	0.944756	0.927004	0.999569	0.830605	0.8143	0.995725	0.968388	0.94922	0.720803	0.999798	0.752779	0.829569	0.83947	0.800251	0.813761	0.470215	0.692028	0.999902	0.911302	0.955788	0.994771	0.208392	0.906347	0.783634
ARL2	0.999643	0.99845	0.568584	0.999088	0.420255	0.832272	0.927457	0.998787	0.998787	0.874885	0.986251	0.70655	0.999822	0.982492	0.890111	0.99766	0.940171	0.991727	0.76139	0.962793	0.998041	0.985075	0.999569	0.83513	0.707159	0.608832	0.877659	0.746567	0.868046	0.999798	0.947328	0.778454	0.483259	0.766489	0.742255	0.902014	0.92493	0.999902	0.946294	0.792455	0.716275	0.417312	0.0966905	0.0832419
ARL2BP	0.999643	0.981681	0.720167	0.999088	0.452526	0.954914	0.95407	0.998787	0.998787	0.982623	0.998025	0.730418	0.999822	0.956372	0.914696	0.99766	0.908014	0.860606	0.912014	0.940401	0.928343	0.938202	0.999569	0.51558	0.782419	0.598606	0.777485	0.83181	0.878514	0.999798	0.766476	0.896906	0.496087	0.561613	0.807565	0.992291	0.908749	0.999902	0.894816	0.828426	0.97945	0.973991	0.595057	0.555702
ARL3	0.999643	0.961712	0.782007	0.999088	0.03653	0.260936	0.790108	0.971498	0.971498	0.0165402	0.210745	0.898715	0.999822	0.844475	0.620624	0.99766	0.982671	0.346219	0.185127	0.379813	0.510732	0.898448	0.999569	0.180014	0.513247	0.616716	0.751626	0.607591	0.80601	0.968144	0.276874	0.481742	0.455755	0.48882	0.366853	0.312195	0.156951	0.999902	0.0502869	0.651857	0.11819	0.0231994	0.0718339	0.0114294
ARL4A	0.999643	0.998836	0.986562	0.999088	0.983571	0.439714	0.796757	0.998787	0.998787	0.954366	0.986091	0.72212	0.999822	0.865744	0.891633	0.99766	0.843913	0.734445	0.630011	0.433237	0.959483	0.97605	0.999569	0.825386	0.762831	0.716495	0.929881	0.901045	0.879172	0.999798	0.910524	0.983197	0.791735	0.953219	0.998635	0.657373	0.989563	0.999902	0.782486	0.897942	0.784141	0.918424	0.90438	0.901074
ARL4C	0.999643	0.961712	0.189226	0.999088	0.461344	0.100034	0.790108	0.799757	0.799757	0.13256	0.701511	0.66626	0.999822	0.59368	0.723095	0.99766	0.863249	0.786048	0.102673	0.696484	0.821227	0.977045	0.999569	0.311207	0.718883	0.549257	0.850858	0.61656	0.882106	0.991649	0.671444	0.642778	0.505151	0.643725	0.575544	0.350088	0.665929	0.999902	0.539425	0.927493	0.566816	0.00854673	0.0697465	0.0260424
ARL5A	0.999643	0.961712	0.817984	0.999088	0.858049	0.633795	0.796862	0.998787	0.998787	0.928152	0.971795	0.807354	0.999822	0.890139	0.923111	0.999988	0.993642	0.960352	0.951521	0.82274	0.96956	0.903835	0.999569	0.658539	0.690382	0.939271	0.930923	0.949231	0.720557	0.999798	0.807396	0.92542	0.937814	0.613109	0.843194	0.848625	0.647781	0.999902	0.385285	0.894745	0.209837	0.958068	0.949493	0.896151
ARL5B	0.999643	0.998246	0.411561	0.999088	0.149748	0.586727	0.836525	0.995616	0.995616	0.274447	0.522169	0.721014	0.999822	0.935609	0.888281	0.99766	0.719645	0.524503	0.833901	0.472285	0.789921	0.840896	0.999569	0.235323	0.942107	0.815528	0.964866	0.887596	0.602417	0.999798	0.240125	0.917533	0.415757	0.995261	0.941863	0.681507	0.19107	0.999902	0.0553561	0.488174	0.134723	0.189523	0.272219	0.22692
ARL6	0.999643	0.961712	0.307995	0.999088	0.369875	0.208763	0.898945	0.869716	0.869716	0.360142	0.550436	0.803182	0.999822	0.981654	0.966892	0.99766	0.887272	0.509182	0.622568	0.370392	0.814443	0.851574	0.999569	0.240628	0.904935	0.563868	0.945226	0.982458	0.651538	0.999798	0.297049	0.984562	0.24798	0.989715	0.967109	0.728687	0.348261	0.999902	0.028133	0.563174	0.06647	0.0349392	0.124108	0.0698199
ARL6IP1	0.999643	0.976678	0.903851	0.999088	0.948555	0.542077	0.790476	0.998787	0.998787	0.936634	0.884871	0.827482	0.999822	0.986298	0.918809	0.99766	0.980004	0.44958	0.806537	0.264543	0.998041	0.905094	0.999569	0.449527	0.743589	0.898633	0.89079	0.876347	0.913105	0.999798	0.412855	0.951714	0.673169	0.75934	0.879772	0.806173	0.742754	0.999902	0.770288	0.914454	0.55444	0.631352	0.970769	0.960927
ARL6IP4	0.999643	0.961712	0.857479	0.999088	0.86921	0.750909	0.797821	0.998787	0.998787	0.666642	0.912892	0.663341	0.999822	0.748781	0.941881	0.99766	0.860822	0.880628	0.770155	0.707296	0.816981	0.948928	0.999569	0.641487	0.807327	0.722096	0.989677	0.939015	0.95975	0.999798	0.653059	0.959295	0.625148	0.951519	0.951063	0.877881	0.614669	0.999902	0.399869	0.897781	0.816851	0.545118	0.681222	0.382925
ARL6IP5	0.999643	0.968997	0.946721	0.999088	0.580817	0.560102	0.796461	0.997681	0.997681	0.849744	0.959128	0.978004	0.999822	0.745664	0.651852	0.99766	0.997583	0.950518	0.942961	0.98596	0.985353	0.953487	0.999569	0.941095	0.544809	0.845218	0.875777	0.795094	0.923002	0.999798	0.904864	0.771281	0.745824	0.561613	0.680646	0.796565	0.869945	0.999902	0.733866	0.933136	0.323234	0.373346	0.296136	0.165647
ARL6IP6	0.999643	0.961712	0.783197	0.999088	0.972104	0.953616	0.977773	0.998787	0.998787	0.979471	0.778626	0.883507	0.999822	0.631424	0.776067	0.99766	0.62723	0.97502	0.977448	0.825757	0.924869	0.982887	0.999569	0.87483	0.669639	0.857931	0.945242	0.876347	0.890134	0.988026	0.697334	0.837563	0.780549	0.993137	0.803782	0.9105	0.747826	0.999902	0.781846	0.677748	0.263579	0.362397	0.556117	0.27053
ARL8A	0.999643	0.961712	0.0898419	0.999088	0.251485	0.28868	0.94006	0.950077	0.950077	0.318475	0.425813	0.977631	0.999822	0.897783	0.96455	0.99766	0.927836	0.41155	0.672805	0.280043	0.587333	0.83309	0.999569	0.155427	0.97979	0.787527	0.960171	0.885744	0.554068	0.999798	0.268766	0.606191	0.377109	0.790063	0.640507	0.773131	0.19107	0.999902	0.0306756	0.567203	0.03682	0.114615	0.155714	0.149965
ARL8B	0.999643	0.978506	0.638121	0.999088	0.34163	0.896168	0.932813	0.998787	0.998787	0.975916	0.953204	0.7916	0.999822	0.850011	0.903418	0.99766	0.691905	0.900766	0.852482	0.841792	0.975854	0.85373	0.999569	0.503726	0.946773	0.776106	0.929881	0.985905	0.661283	0.999798	0.447147	0.92826	0.643553	0.733781	0.866048	0.848625	0.723352	0.999902	0.820489	0.958423	0.785478	0.940433	0.876462	0.70272
ARMC1	0.999643	0.961712	0.693518	0.999483	0.968868	0.431056	0.937509	0.998787	0.998787	0.465975	0.632805	0.993817	0.999822	0.969104	0.860343	0.997765	0.938623	0.460391	0.769341	0.356864	0.894338	0.851574	0.999569	0.092042	0.981221	0.414133	0.983988	0.952066	0.661192	0.999798	0.208058	0.916058	0.205022	0.900616	0.953282	0.888781	0.49477	0.999902	0.1475	0.807171	0.360277	0.187814	0.57263	0.449357
ARMC10	0.999643	0.977427	0.584361	0.999088	0.912373	0.79249	0.880888	0.997681	0.997681	0.975957	0.825465	0.821681	0.999822	0.905385	0.954925	0.99766	0.975325	0.750987	0.738641	0.584699	0.798125	0.878365	0.999569	0.463718	0.834323	0.786155	0.983626	0.986402	0.705374	0.999798	0.714379	0.940685	0.617931	0.947564	0.983249	0.754699	0.64094	0.999902	0.376452	0.93842	0.0845256	0.877359	0.981611	0.812111
ARMC2	0.999643	0.993671	0.50123	0.999088	0.251485	0.381522	0.835796	0.969765	0.969765	0.204434	0.378915	0.721994	0.999822	0.36024	0.789297	0.99766	0.870716	0.414788	0.432138	0.788749	0.931656	0.963098	0.999569	0.413777	0.63389	0.425446	0.968388	0.650691	0.939015	0.968144	0.493922	0.293535	0.497125	0.750931	0.278521	0.391789	0.71877	0.999902	0.88288	0.909285	0.910418	0.163368	0.320204	0.199081
ARMC3	0.999643	0.981503	0.884472	0.999088	0.772455	0.441724	0.856046	0.998787	0.998787	0.711516	0.908975	0.470232	0.999822	0.531358	0.67367	0.99766	0.952622	0.70758	0.995159	0.760459	0.900892	0.987045	0.999569	0.985584	0.813028	0.876757	0.95035	0.948751	0.976302	0.999798	0.976731	0.988744	0.844497	0.873347	0.941863	0.763839	0.670606	0.999902	0.523849	0.944281	0.604058	0.557414	0.814988	0.750724
ARMC5	0.999643	0.961712	0.818198	0.999088	0.913707	0.311463	0.790108	0.998787	0.998787	0.9543	0.958631	0.407917	0.999822	0.519852	0.923212	0.99766	0.639583	0.984636	0.703808	0.74927	0.95613	0.914375	0.999569	0.969957	0.640471	0.901052	0.833458	0.785027	0.872565	0.999798	0.970843	0.840506	0.972393	0.701961	0.743624	0.570622	0.849399	0.999902	0.597748	0.996807	0.314344	0.692295	0.793078	0.867678
ARMC6	0.999643	0.993671	0.896416	0.999088	0.777097	0.845774	0.975683	0.998787	0.998787	0.997535	0.928824	0.822815	0.999822	0.780734	0.848707	0.99766	0.769189	0.961794	0.971709	0.973177	0.814443	0.991063	0.999569	0.923439	0.828016	0.673178	0.945242	0.892857	0.979292	0.999798	0.741458	0.937492	0.644044	0.865207	0.899746	0.622398	0.702683	0.999902	0.455306	0.874677	0.240112	0.824623	0.666069	0.825049
ARMC7	0.999643	0.961712	0.525826	0.999088	0.852455	0.904165	0.815509	0.998787	0.998787	0.990337	0.965422	0.59184	0.999822	0.954659	0.926647	0.99766	0.980004	0.826215	0.938765	0.781023	0.969699	0.90396	0.999569	0.437218	0.917201	0.960311	0.916162	0.904919	0.793734	0.999798	0.720286	0.996828	0.890992	0.681836	0.91951	0.776129	0.764402	0.999902	0.946414	0.970952	0.314451	0.821483	0.695016	0.906006
ARMC8	0.999643	0.979242	0.870634	0.999088	0.586677	0.779641	0.923627	0.998787	0.998787	0.735271	0.870283	0.636808	0.999822	0.908158	0.978615	0.99766	0.577621	0.490562	0.912432	0.602777	0.850576	0.84496	0.999569	0.326633	0.940129	0.894782	0.978176	0.996229	0.710907	0.999798	0.425685	0.91366	0.70021	0.99878	0.948267	0.894443	0.776443	0.999902	0.466119	0.736808	0.348321	0.840474	0.937535	0.85841
ARMC9	0.999643	0.967823	0.815997	0.999088	0.838973	0.751818	0.877895	0.998787	0.998787	0.774658	0.885936	0.82594	0.999822	0.989928	0.96455	0.99766	0.577621	0.977975	0.935368	0.840308	0.973414	0.959442	0.999569	0.825997	0.98563	0.949804	0.892686	0.997795	0.888496	0.999798	0.966009	0.948228	0.950858	0.787147	0.924158	0.729988	0.7628	0.999902	0.834729	0.998085	0.550423	0.629168	0.916498	0.904762
ARMCX1	0.999643	0.976678	0.85175	0.999088	0.553222	0.916785	0.881139	0.998787	0.998787	0.655726	0.944578	0.480267	0.999822	0.395722	0.854181	0.99766	0.979616	0.824791	0.628786	0.910049	0.87458	0.990741	0.999569	0.821595	0.836764	0.956484	0.983626	0.99873	0.928397	0.999798	0.855802	0.995493	0.973743	0.889555	0.986759	0.565969	0.900198	0.999902	0.764772	0.793979	0.88938	0.989395	0.928887	0.474863
ARMCX2	0.999643	0.993671	0.112029	0.999088	0.889138	0.352679	0.947902	0.998787	0.998787	0.525676	0.599151	0.447047	0.999822	0.436639	0.824921	0.99766	0.979813	0.631403	0.663269	0.600325	0.705841	0.901112	0.999569	0.343613	0.829391	0.278032	0.998233	0.899951	0.624278	0.999798	0.270255	0.648194	0.21073	0.938787	0.744874	0.946646	0.460174	0.999902	0.222469	0.67767	0.195977	0.0580216	0.565788	0.398607
ARMCX3	0.999643	0.97407	0.957054	0.999088	0.948252	0.960531	0.979805	0.998787	0.998787	0.806082	0.938921	0.992689	0.999822	0.90986	0.988711	0.99766	0.970385	0.826215	0.974384	0.629083	0.978702	0.863647	0.999569	0.888774	0.853147	0.841144	0.983626	0.862362	0.550577	0.999798	0.698703	0.833033	0.594111	0.809144	0.879046	0.939992	0.809138	0.999902	0.631724	0.79005	0.579418	0.706231	0.787671	0.820183
ARMCX4	0.999643	0.991716	0.349663	0.999088	0.484525	0.602342	0.880165	0.998787	0.998787	0.874636	0.875502	0.985931	0.999822	0.856049	0.71005	0.99766	0.798255	0.563708	0.79479	0.297846	0.855397	0.898448	0.999569	0.531535	0.724452	0.580034	0.984238	0.920651	0.664073	0.999798	0.695659	0.799711	0.621544	0.966543	0.808062	0.939992	0.824912	0.999902	0.743488	0.712028	0.735536	0.16187	0.126954	0.0477007
ARMCX5	0.999643	0.981503	0.940389	0.999088	0.862344	0.912163	0.976003	0.998787	0.998787	0.914361	0.976464	0.996398	0.999822	0.996417	0.828848	0.99766	0.771915	0.981764	0.978647	0.953452	0.934232	0.999591	0.999569	0.485353	0.998623	0.881724	0.985092	0.939383	0.759987	0.999798	0.721959	0.971846	0.751331	0.884445	0.996463	0.671207	0.917848	0.999902	0.93396	0.595169	0.956663	0.904182	0.92546	0.904909
ARMCX5-GPRASP2	0.999643	0.961712	0.646223	0.999088	0.739115	0.543659	0.876909	0.937931	0.937931	0.852497	0.820254	0.96337	0.999822	0.983538	0.935076	0.99766	0.594185	0.663049	0.669715	0.440972	0.56178	0.964521	0.999569	0.454197	0.870524	0.864222	0.974157	0.983741	0.758283	0.999798	0.784854	0.876569	0.754345	0.861854	0.889651	0.962718	0.489072	0.999902	0.171202	0.807171	0.120955	0.298344	0.425085	0.331685
ARMCX6	0.999643	0.961712	0.393253	0.999088	0.950983	0.834226	0.836525	0.998787	0.998787	0.971292	0.895111	0.875053	0.999822	0.98276	0.750092	0.99766	0.931604	0.832398	0.608174	0.945804	0.991801	0.991063	0.999569	0.77163	0.929311	0.548934	0.99489	0.987267	0.958938	0.999798	0.805972	0.872472	0.615047	0.980311	0.873626	0.768349	0.863545	0.999902	0.789241	0.934948	0.462098	0.757985	0.741202	0.996543
ARMH1	0.999643	0.991141	0.913292	0.999088	0.518514	0.292024	0.790108	0.998787	0.998787	0.833593	0.908634	0.646253	0.999822	0.554845	0.829733	0.99766	0.877955	0.717984	0.723913	0.76306	0.978702	0.963098	0.999569	0.980775	0.669639	0.762807	0.90914	0.87131	0.98715	0.999798	0.963628	0.743325	0.719072	0.614792	0.657811	0.618354	0.700514	0.999902	0.907389	0.956935	0.684616	0.394077	0.722338	0.590606
ARMH2	0.999643	0.970548	0.277287	0.999088	0.108558	0.795898	0.903571	0.858365	0.858365	0.223828	0.489817	0.666545	0.999822	0.943684	0.951686	0.99766	0.448938	0.369831	0.125588	0.272393	0.195005	0.840896	0.999569	0.117859	0.680056	0.425602	0.833738	0.746567	0.550705	0.999798	0.280804	0.544961	0.400512	0.574828	0.494361	0.47449	0.715622	0.999902	0.582011	0.71543	0.339055	0.0877933	0.079076	0.0371151
ARMH3	0.999643	0.968858	0.903561	0.999088	0.977192	0.732516	0.938311	0.998787	0.998787	0.982133	0.943595	0.94959	0.999822	0.841188	0.902794	0.99766	0.926443	0.997997	0.800885	0.657158	0.990436	0.99649	0.999569	0.950131	0.90789	0.869624	0.983626	0.976907	0.960483	0.999798	0.99684	0.94629	0.851659	0.787291	0.898504	0.806759	0.835862	0.999902	0.995763	0.982723	0.614581	0.923973	0.99341	0.985211
ARMT1	0.999643	0.961712	0.94735	0.999088	0.931172	0.533122	0.79466	0.998787	0.998787	0.996009	0.904033	0.920522	0.999822	0.855848	0.851499	0.99766	0.824037	0.844616	0.87781	0.905827	0.989523	0.877165	0.999569	0.835065	0.643605	0.945383	0.919644	0.888116	0.761586	0.999798	0.724534	0.812075	0.668415	0.660296	0.723029	0.752236	0.765569	0.999902	0.70439	0.880531	0.245561	0.535089	0.546502	0.262198
ARNT	0.999643	0.961712	0.383181	0.999088	0.616455	0.415183	0.980776	0.998787	0.998787	0.917238	0.759079	0.933016	0.999822	0.758086	0.96987	0.99766	0.980735	0.759116	0.942961	0.564606	0.961674	0.985997	0.999569	0.893791	0.823051	0.98955	0.892686	0.996229	0.96728	0.999798	0.925753	0.962275	0.946645	0.73516	0.935066	0.945171	0.824008	0.999902	0.683746	0.677748	0.409524	0.580289	0.630572	0.851076
ARNTL	0.999643	0.961712	0.117135	0.999088	0.118694	0.0880354	0.853195	0.869716	0.869716	0.26086	0.670417	0.59373	0.999822	0.124246	0.457707	0.99766	0.843328	0.274746	0.75032	0.270556	0.912779	0.987912	0.999569	0.132131	0.669639	0.756614	0.874817	0.746567	0.999642	0.999798	0.381487	0.355894	0.603815	0.486651	0.352053	0.509601	0.805065	0.999902	0.617677	0.677748	0.504706	0.00500258	0.0627326	0.040069
ARNTL2	0.999643	0.962398	0.283429	0.999088	0.654955	0.403658	0.885156	0.998787	0.998787	0.65384	0.92795	0.993472	0.999822	0.876886	0.805753	0.99766	0.927363	0.986491	0.672805	0.968636	0.95227	0.999591	0.999569	0.835205	0.877115	0.704033	0.966085	0.98667	0.810548	0.999798	0.986729	0.942934	0.692269	0.972061	0.93742	0.52806	0.948667	0.999902	0.796269	0.991846	0.866356	0.221018	0.470558	0.167172
ARPC1A	0.999643	0.991231	0.711395	0.999088	0.355108	0.410673	0.823435	0.998787	0.998787	0.639637	0.870283	0.696006	0.999822	0.975399	0.58552	0.99766	0.847775	0.692991	0.752124	0.61827	0.95613	0.91967	0.999569	0.155427	0.690382	0.715112	0.985092	0.863186	0.766031	0.999798	0.408748	0.736595	0.537661	0.989715	0.764027	0.606165	0.718884	0.999902	0.356672	0.940548	0.741715	0.0577754	0.0631595	0.0164101
ARPC1B	0.999643	0.997761	0.585004	0.999088	0.189436	0.423797	0.88101	0.991149	0.991149	0.44084	0.745537	0.729046	0.999822	0.947139	0.860343	0.99766	0.792865	0.330874	0.553164	0.308731	0.711294	0.841181	0.999569	0.267532	0.716376	0.712546	0.930923	0.813534	0.546953	0.982391	0.497758	0.557892	0.576755	0.726484	0.527177	0.915741	0.447443	0.999902	0.064341	0.74782	0.194831	0.0504268	0.042733	0.0112823
ARPC2	0.999643	0.993671	0.326728	0.999088	0.0241023	0.0427712	0.790108	0.875195	0.875195	0.1448	0.542254	0.903613	0.999822	0.616723	0.537976	0.99766	0.951275	0.212043	0.358408	0.173464	0.799951	0.907897	0.999569	0.315492	0.513247	0.558357	0.607591	0.539114	0.836626	0.968144	0.440452	0.267879	0.334018	0.268037	0.200176	0.215455	0.572709	0.999902	0.124925	0.651267	0.569224	0.0035447	0.0118192	0.00230572
ARPC3	0.999643	0.993671	0.563116	0.999088	0.379686	0.149699	0.790108	0.998787	0.998787	0.321476	0.7975	0.99929	0.999822	0.601316	0.461927	0.997765	0.904094	0.59691	0.516426	0.575188	0.833111	0.953487	0.999569	0.45799	0.544809	0.601102	0.862603	0.702472	0.896842	0.999798	0.588818	0.62169	0.511527	0.560423	0.544981	0.496343	0.875054	0.999902	0.633465	0.897942	0.961574	0.0331009	0.116971	0.0206072
ARPC4	0.999643	0.993671	0.806871	0.999088	0.6316	0.779661	0.93412	0.998787	0.998787	0.865695	0.980573	0.935123	0.999822	0.825518	0.815203	0.99766	0.821398	0.987852	0.966126	0.960747	0.875765	0.935575	0.999569	0.398123	0.642789	0.903141	0.861651	0.744185	0.631386	0.999798	0.893352	0.562503	0.903376	0.657689	0.530994	0.885217	0.819077	0.999902	0.539082	0.884088	0.598518	0.22887	0.0713873	0.0770985
ARPC4-TTLL3	0.999643	0.961712	0.381582	0.999088	0.945851	0.350338	0.793076	0.98096	0.98096	0.848048	0.952035	0.867872	0.999822	0.96957	0.923333	0.99766	0.923635	0.82639	0.760206	0.70788	0.791875	0.94341	0.999569	0.902255	0.670645	0.563891	0.919644	0.778823	0.880195	0.999798	0.866515	0.578872	0.896135	0.823166	0.634958	0.945171	0.732048	0.999902	0.804983	0.780609	0.998701	0.749948	0.445737	0.34579
ARPC5	0.999643	0.981389	0.33025	0.999088	0.320716	0.083348	0.79466	0.998787	0.998787	0.37583	0.885936	0.820858	0.999822	0.298975	0.457707	0.99766	0.783465	0.19541	0.459193	0.400228	0.867795	0.914375	0.999569	0.165024	0.513247	0.514019	0.789301	0.607591	0.773149	0.968144	0.397947	0.339995	0.534036	0.390201	0.251397	0.478949	0.894052	0.999902	0.469028	0.848397	0.687815	0.0061151	0.0206289	0.0038663
ARPC5L	0.999643	0.982599	0.683014	0.999088	0.87746	0.802311	0.815171	0.998787	0.998787	0.68586	0.987354	0.65627	0.999822	0.967214	0.73083	0.99766	0.945055	0.774244	0.96772	0.743001	0.900465	0.999591	0.999569	0.831391	0.961124	0.74684	0.929881	0.912025	0.96728	0.999798	0.595329	0.851378	0.560395	0.926382	0.837396	0.585347	0.895164	0.999902	0.674363	0.855819	0.99309	0.934852	0.911798	0.743737
ARPIN	0.999643	0.961712	0.225235	0.999088	0.996264	0.263491	0.833942	0.937931	0.937931	0.848089	0.733587	0.880858	0.999822	0.764324	0.968042	0.99766	0.577774	0.853374	0.713445	0.931719	0.516056	0.938202	0.999569	0.519845	0.644375	0.911267	0.929881	0.78016	0.933451	0.999798	0.634762	0.922975	0.700476	0.873793	0.858578	0.453716	0.372272	0.999902	0.205278	0.467401	0.0578363	0.0498508	0.47376	0.484237
ARPP19	0.999643	0.961712	0.883429	0.999088	0.855776	0.447511	0.926236	0.998787	0.998787	0.997535	0.976193	0.570271	0.999822	0.291605	0.858272	0.99766	0.920504	0.780043	0.943504	0.86303	0.994949	0.992763	0.999569	0.945923	0.725624	0.953366	0.919644	0.89173	0.973942	0.979785	0.939402	0.690763	0.938445	0.529074	0.548567	0.922846	0.849362	0.999902	0.938802	0.946151	0.95413	0.606844	0.574604	0.565511
ARPP21	0.999643	0.991231	0.704752	0.999088	0.914667	0.667214	0.973767	0.998787	0.998787	0.998023	0.993366	0.778926	0.999822	0.59748	0.826108	0.99766	0.696196	0.591425	0.785595	0.89212	0.761557	0.859725	0.999569	0.741425	0.885871	0.885399	0.964144	0.966348	0.583537	0.999798	0.841497	0.913894	0.704933	0.963823	0.969704	0.729801	0.960681	0.999902	0.73896	0.895392	0.878023	0.215435	0.758561	0.562429
ARRB1	0.999643	0.961712	0.330499	0.999088	0.8627	0.964465	0.902346	0.998787	0.998787	0.987254	0.832351	0.900675	0.999822	0.995231	0.988067	0.99766	0.942829	0.850839	0.930146	0.772245	0.891351	0.89809	0.999569	0.340606	0.860018	0.981545	0.995666	0.982691	0.845072	0.999798	0.552594	0.888788	0.873023	0.99105	0.949112	0.931033	0.598584	0.999902	0.462219	0.697039	0.109597	0.80419	0.71036	0.983746
ARRB2	0.999643	0.961712	0.220544	0.999088	0.0659726	0.225601	0.790108	0.516169	0.516169	0.0831212	0.279316	0.894653	0.999822	0.774641	0.848707	0.99766	0.850328	0.326334	0.345776	0.1948	0.642089	0.83309	0.999569	0.0385418	0.693055	0.738249	0.909187	0.643907	0.447322	0.968478	0.213858	0.383288	0.404846	0.75934	0.386951	0.481194	0.19107	0.999902	0.0072383	0.639118	0.122678	0.00150697	0.00924635	0.00411527
ARRDC1	0.999643	0.993671	0.683674	0.999088	0.938878	0.795112	0.932813	0.998787	0.998787	0.989173	0.998025	0.646253	0.999822	0.900235	0.996861	0.99766	0.973794	0.98962	0.958498	0.817729	0.855585	0.841181	0.999569	0.651434	0.995416	0.835651	0.942886	0.939638	0.596843	0.999798	0.905296	0.85847	0.969148	0.873347	0.830148	0.883228	0.700514	0.999902	0.37033	0.673098	0.2037	0.433615	0.28944	0.415004
ARRDC1-AS1	0.999643	0.981503	0.919455	0.999088	0.660014	0.380533	0.790108	0.997681	0.997681	0.996352	0.946833	0.524012	0.999822	0.535422	0.862872	0.99766	0.985579	0.593625	0.89767	0.388891	0.770934	0.898448	0.999569	0.995571	0.884785	0.890332	0.929881	0.862362	0.808338	0.999798	0.899559	0.78291	0.972393	0.803976	0.727232	0.606165	0.647781	0.999902	0.69641	0.978218	0.162896	0.753622	0.961076	0.913849
ARRDC2	0.999643	0.961712	0.951406	0.999483	0.772455	0.781928	0.963026	0.997681	0.997681	0.94782	0.980264	0.517556	0.999822	0.363517	0.723095	0.99766	0.826933	0.962412	0.913812	0.764847	0.776921	0.953487	0.999569	0.965908	0.848437	0.541046	0.997101	0.930223	0.943186	0.999798	0.990305	0.998832	0.752497	0.979071	0.984364	0.909783	0.692028	0.999902	0.478195	0.673175	0.278605	0.393841	0.972059	0.804409
ARRDC3	0.999643	0.998836	0.944489	0.999088	0.965429	0.388551	0.790108	0.998787	0.998787	0.896217	0.634559	0.751239	0.999822	0.520201	0.58552	0.99766	0.968734	0.866879	0.856141	0.95932	0.870628	0.962688	0.999569	0.924143	0.578639	0.94736	0.912692	0.731227	0.960189	0.968144	0.94041	0.640772	0.995873	0.529341	0.479089	0.993237	0.233852	0.999902	0.414817	0.748227	0.499202	0.694296	0.692879	0.786911
ARRDC3-AS1	0.999643	0.981503	0.634508	0.999088	0.943981	0.942122	0.875083	0.998787	0.998787	0.997101	0.960412	0.969007	0.999822	0.944249	0.978492	0.99766	0.877955	0.957078	0.998672	0.897271	0.936216	0.968922	0.999569	0.78238	0.858398	0.969745	0.929881	0.991535	0.886032	0.999798	0.989042	0.993681	0.83836	0.896583	0.978158	0.902014	0.835088	0.999902	0.754111	0.796031	0.478154	0.833892	0.979183	0.997872
ARRDC4	0.999643	0.961712	0.57676	0.999088	0.984097	0.739789	0.960194	0.998787	0.998787	0.887941	0.877686	0.652906	0.999822	0.996417	0.832622	0.99766	0.112601	0.142579	0.742029	0.11157	0.912409	0.914375	0.999569	0.522178	0.871852	0.646327	0.952345	0.914861	0.78578	0.999798	0.665517	0.794163	0.511896	0.838321	0.775544	0.97216	0.559012	0.999902	0.921385	0.950051	0.919581	0.0658633	0.215195	0.194131
ARRDC5	0.999643	0.993671	0.455181	0.999088	0.564377	0.931204	0.988559	0.978064	0.978064	0.676646	0.596062	0.734328	0.999822	0.791152	0.862872	0.99766	0.758857	0.721101	0.648846	0.535911	0.472991	0.87293	0.999569	0.979272	0.893483	0.895682	0.929881	0.885744	0.708437	0.999798	0.684008	0.952242	0.661	0.913941	0.918342	0.813984	0.290028	0.999902	0.0699701	0.541648	0.0633465	0.935124	0.91269	0.75048
ARSA	0.999643	0.961712	0.560575	0.999088	0.973146	0.719471	0.796757	0.998787	0.998787	0.987273	0.917575	0.847823	0.999822	0.640971	0.741664	0.99766	0.921859	0.936294	0.95493	0.984651	0.888045	0.854744	0.999569	0.418994	0.785064	0.917284	0.962447	0.954223	0.654022	0.999798	0.601564	0.989869	0.870701	0.826469	0.944491	0.843742	0.628717	0.999902	0.450558	0.823334	0.122678	0.936887	0.937628	0.734246
ARSB	0.999643	0.982776	0.226873	0.999088	0.517767	0.633489	0.947486	0.998787	0.998787	0.863273	0.731233	0.934982	0.999822	0.792172	0.943775	0.99766	0.941011	0.428441	0.782474	0.364821	0.917745	0.971805	0.999569	0.763214	0.900118	0.9978	0.922314	0.996229	0.938263	0.999798	0.882238	0.85847	0.946081	0.789411	0.851006	0.993237	0.732959	0.999902	0.550101	0.708133	0.430285	0.298451	0.428422	0.497631
ARSD	0.999643	0.991231	0.214832	0.999088	0.250985	0.58818	0.90103	0.946632	0.946632	0.514417	0.453546	0.944357	0.999822	0.901029	0.966484	0.99766	0.959331	0.388298	0.507612	0.165157	0.546372	0.928189	0.999569	0.535077	0.931996	0.91275	0.942843	0.974406	0.939015	0.999798	0.615392	0.876704	0.717024	0.745307	0.858052	0.983658	0.330113	0.999902	0.104292	0.488174	0.0614816	0.252277	0.291105	0.319351
ARSG	0.999643	0.980124	0.315428	0.999088	0.506741	0.553709	0.920494	0.978954	0.978954	0.887941	0.977261	0.886586	0.999822	0.783598	0.974123	0.99766	0.979813	0.799883	0.781276	0.888061	0.888439	0.926959	0.999569	0.045435	0.936451	0.552427	0.983626	0.918509	0.773149	0.999798	0.320681	0.75619	0.513949	0.925282	0.75453	0.976143	0.805198	0.999902	0.285065	0.999568	0.367154	0.491739	0.820376	0.942862
ARSK	0.999643	0.993878	0.18485	0.999088	0.0187535	0.0365117	0.857429	0.799757	0.799757	0.0823823	0.196552	0.992462	0.999822	0.948108	0.985145	0.99766	0.920724	0.412857	0.273749	0.225477	0.587333	0.869985	0.999569	0.0871899	0.669639	0.616716	0.704085	0.71869	0.603191	0.999798	0.233294	0.503667	0.335233	0.560423	0.531315	0.903949	0.068123	0.999902	0.0120053	0.580562	0.0475721	0.0151361	0.0174468	0.026453
ART4	0.999643	0.991231	0.649368	0.999088	0.962593	0.861368	0.888716	0.997681	0.997681	0.932807	0.995187	0.759688	0.999822	0.862823	0.978214	0.99766	0.966934	0.363023	0.964442	0.332395	0.835132	0.927711	0.999569	0.771907	0.875148	0.663656	0.991077	0.990819	0.734205	0.999798	0.963329	0.922968	0.607651	0.925431	0.926882	0.496343	0.880774	0.999902	0.908779	0.994187	0.784538	0.992926	0.98007	0.950158
ARV1	0.999643	0.961712	0.475937	0.999088	0.924171	0.360851	0.923463	0.998787	0.998787	0.972983	0.755349	0.779563	0.999822	0.843782	0.98339	0.99766	0.955161	0.546705	0.775014	0.419439	0.825577	0.851574	0.999569	0.274536	0.780917	0.654467	0.979532	0.976907	0.671778	0.999798	0.436312	0.914906	0.632702	0.808536	0.90884	0.800886	0.877524	0.999902	0.521242	0.793979	0.261089	0.470408	0.799531	0.721668
ARVCF	0.999643	0.961712	0.980965	0.999088	0.438699	0.982606	0.843973	0.998787	0.998787	0.899722	0.616732	0.847823	0.999822	0.559091	0.723095	0.99766	0.82007	0.884168	0.966157	0.78802	0.99556	0.937414	0.999569	0.974091	0.769036	0.864222	0.945242	0.920651	0.73036	0.999885	0.8778	0.858002	0.897569	0.787291	0.85567	0.949504	0.998697	0.999902	0.944596	0.883303	0.761992	0.712676	0.702032	0.638661
AS-PTPRE	0.999643	0.961712	0.0545547	0.999088	0.173729	0.250063	0.918954	0.937931	0.937931	0.50014	0.491777	0.864611	0.999822	0.460509	0.744013	0.99766	0.352024	0.0439213	0.171602	0.107296	0.761557	0.845387	0.999569	0.0418231	0.716142	0.435403	0.913283	0.73876	0.557384	0.976282	0.167899	0.320968	0.389628	0.665547	0.3133	0.782212	0.80314	0.999902	0.266645	0.850881	0.311793	0.0255902	0.00924635	0.0109525
ASAH1	0.999643	0.961712	0.279353	0.999088	0.530275	0.100034	0.82696	0.998787	0.998787	0.788149	0.956352	0.630438	0.999822	0.277784	0.546106	0.99766	0.832074	0.369339	0.473253	0.488994	0.884845	0.99649	0.999569	0.673635	0.549716	0.905677	0.833458	0.702856	0.997408	0.968144	0.916475	0.40472	0.971541	0.390201	0.295714	0.437112	0.957533	0.999902	0.638944	0.948143	0.828213	0.0236569	0.0418357	0.0105938
ASAH2B	0.999643	0.999556	0.0909849	0.999088	0.283138	0.103174	0.815509	0.971498	0.971498	0.339791	0.383337	0.949508	0.999822	0.806564	0.646926	0.998252	0.993059	0.31817	0.589595	0.418356	0.770431	0.845387	0.999569	0.0737792	0.985261	0.766029	0.929881	0.99873	0.519173	0.999798	0.261951	0.876704	0.397058	0.741473	0.973491	0.709354	0.372272	0.999902	0.0553561	0.665792	0.170461	0.0632229	0.23261	0.171054
ASAP1	0.999643	0.961712	0.521907	0.999088	0.976747	0.330765	0.790108	0.998787	0.998787	0.74505	0.961519	0.991735	0.999822	0.964709	0.985402	0.997765	0.990696	0.975924	0.648534	0.876325	0.972178	0.985302	0.999569	0.998221	0.86411	0.508735	0.944377	0.89173	0.876313	0.999798	0.773917	0.998833	0.402132	0.990344	0.999802	0.455833	0.81312	0.999902	0.69285	0.994187	0.99553	0.3683	0.666792	0.510083
ASAP1-IT1	0.999643	0.997761	0.207525	0.999088	0.126195	0.266989	0.949446	0.997681	0.997681	0.370169	0.448624	0.5632	0.999822	0.587891	0.896383	0.99766	0.927363	0.192712	0.404951	0.268539	0.816981	0.984622	0.999569	0.285163	0.988379	0.733806	0.846971	0.862362	0.951897	0.999798	0.347202	0.827652	0.511896	0.773046	0.828762	0.874372	0.49748	0.999902	0.439465	0.913955	0.25414	0.257413	0.665912	0.791066
ASAP1-IT2	0.999643	0.961712	0.139323	0.999088	0.433383	0.487887	0.948198	0.931706	0.931706	0.470702	0.3063	0.941678	0.999822	0.982235	0.900509	0.99766	0.966934	0.548725	0.517791	0.903701	0.734653	0.863647	0.999569	0.349037	0.999903	0.652507	0.962447	0.907845	0.853064	0.999798	0.471149	0.844414	0.511896	0.908801	0.844232	0.811452	0.330113	0.999902	0.175804	0.731342	0.0708378	0.339307	0.731103	0.898006
ASAP2	0.999643	0.998511	0.652363	0.999088	0.859633	0.85838	0.947486	0.998787	0.998787	0.842052	0.936844	0.870618	0.999822	0.946515	0.862872	0.99766	0.92204	0.967626	0.920403	0.987479	0.740366	0.992128	0.999569	0.99123	0.945922	0.803475	0.915812	0.901186	0.948594	0.999798	0.987471	0.895943	0.707337	0.695601	0.799572	0.87678	0.820709	0.999902	0.511624	0.712437	0.596727	0.930925	0.818798	0.835773
ASAP3	0.999643	0.961712	0.898452	0.999088	0.977597	0.369599	0.823435	0.998787	0.998787	0.876079	0.997452	0.843271	0.999822	0.715689	0.920116	0.99766	0.433962	0.956929	0.966126	0.708288	0.99556	0.902501	0.999569	0.997688	0.980416	0.982372	0.915506	0.972748	0.832271	0.999798	0.918977	0.98021	0.975594	0.821718	0.993096	0.975723	0.997133	0.999902	0.800919	0.964698	0.75163	0.72714	0.686577	0.682069
ASB1	0.999643	0.968877	0.985815	0.999088	0.991397	0.438561	0.813577	0.998787	0.998787	0.874885	0.886089	0.964508	0.999822	0.886495	0.710829	0.99766	0.597541	0.952573	0.754851	0.842153	0.934303	0.955727	0.999569	0.981387	0.793427	0.870658	0.985092	0.876347	0.978998	0.999798	0.934034	0.957192	0.98547	0.92316	0.887751	0.845764	0.486657	0.999902	0.526461	0.698575	0.167718	0.301971	0.6682	0.282627
ASB13	0.999643	0.973109	0.471438	0.999088	0.273001	0.815357	0.993185	0.827312	0.827312	0.583469	0.693491	0.729046	0.999822	0.935746	0.966464	0.99766	0.994022	0.685251	0.608469	0.52282	0.64293	0.942031	0.999569	0.985443	0.989701	0.776671	0.944377	0.981603	0.95866	0.999798	0.99443	0.937492	0.865319	0.859238	0.908053	0.817255	0.42433	0.999902	0.239013	0.440609	0.227484	0.45207	0.163811	0.113321
ASB16-AS1	0.999643	0.961712	0.846041	0.999088	0.839573	0.924652	0.952692	0.998787	0.998787	0.937158	0.849996	0.699838	0.999822	0.899397	0.986962	0.99766	0.728813	0.979506	0.994526	0.848348	0.870628	0.87293	0.999569	0.574756	0.948933	0.805019	0.980879	0.982144	0.772068	0.999798	0.352466	0.918143	0.603815	0.926382	0.957166	0.930067	0.623641	0.999902	0.613635	0.623514	0.217729	0.620518	0.879286	0.866037
ASB2	0.999643	0.993671	0.857479	0.999088	0.881148	0.900146	0.844334	0.998787	0.998787	0.883352	0.95593	0.972871	0.999822	0.564275	0.851407	0.99766	0.766018	0.957395	0.882952	0.956025	0.975854	0.986835	0.999569	0.950959	0.931996	0.91275	0.929881	0.97843	0.958156	0.999798	0.969269	0.999642	0.95884	0.969989	0.998753	0.760033	0.758309	0.999902	0.945714	0.886532	0.968944	0.297224	0.252956	0.211169
ASB3	0.999643	0.961712	0.369732	0.999088	0.253221	0.351891	0.965294	0.998787	0.998787	0.217953	0.4299	0.594164	0.999822	0.990471	0.651852	0.99766	0.907361	0.757419	0.966598	0.816938	0.937894	0.964137	0.999569	0.880004	0.908043	0.793108	0.89079	0.986402	0.905426	0.999798	0.773917	0.926945	0.780641	0.813461	0.951094	0.701565	0.508577	0.999902	0.160841	0.982723	0.698648	0.208391	0.35092	0.107173
ASB6	0.999643	0.989971	0.926858	0.999088	0.926559	0.755408	0.873937	0.998787	0.998787	0.896151	0.913955	0.669522	0.999822	0.62448	0.760301	0.99766	0.763675	0.852256	0.877085	0.994905	0.946755	0.903835	0.999569	0.626283	0.760901	0.981545	0.968937	0.939994	0.826285	0.999798	0.834322	0.980177	0.881086	0.853909	0.929466	0.777396	0.583136	0.999902	0.649179	0.731469	0.103405	0.582003	0.91796	0.661994
ASB7	0.999643	0.961712	0.599232	0.999088	0.95402	0.688198	0.894295	0.998787	0.998787	0.89196	0.998025	0.744454	0.999822	0.813538	0.990851	0.99766	0.844061	0.740164	0.889319	0.696529	0.953602	0.954649	0.999569	0.960246	0.97021	0.966863	0.917015	0.973049	0.828979	0.999798	0.962065	0.830295	0.987189	0.666597	0.768775	0.844864	0.824343	0.999902	0.821725	0.9464	0.857158	0.915993	0.91269	0.98659
ASB8	0.999643	0.961712	0.279211	0.999088	0.105973	0.129986	0.798815	0.969765	0.969765	0.564342	0.617908	0.772782	0.999822	0.760728	0.797514	0.99766	0.995617	0.525051	0.824461	0.483451	0.87458	0.983529	0.999569	0.397699	0.693269	0.920127	0.850131	0.841985	0.865506	0.999798	0.811733	0.606191	0.996848	0.545842	0.554915	0.942716	0.324344	0.999902	0.238015	0.692578	0.202409	0.0304154	0.0173334	0.0190513
ASCC1	0.999643	0.987401	0.336045	0.999088	0.313453	0.726843	0.922428	0.998787	0.998787	0.939212	0.937267	0.986292	0.999822	0.964709	0.966052	0.997765	0.980004	0.692991	0.910056	0.573228	0.986467	0.878365	0.999569	0.921313	0.884342	0.966863	0.928617	0.930223	0.745344	0.999798	0.96248	0.853027	0.89828	0.927238	0.851795	0.58146	0.788044	0.999902	0.763274	0.964913	0.78238	0.9257	0.61322	0.566249
ASCC2	0.999643	0.993671	0.471438	0.999088	0.79414	0.302513	0.806546	0.998787	0.998787	0.848394	0.914978	0.941678	0.999822	0.993538	0.932465	0.99766	0.932967	0.812077	0.517917	0.592674	0.972598	0.924042	0.999569	0.932968	0.755019	0.845672	0.747495	0.744185	0.664818	0.999798	0.880075	0.914384	0.675228	0.69701	0.877964	0.766715	0.557506	0.999902	0.396626	0.78528	0.355337	0.306909	0.145029	0.176898
ASCC3	0.999643	0.968877	0.424996	0.999088	0.360055	0.499072	0.948891	0.998787	0.998787	0.343524	0.638133	0.608339	0.999822	0.964709	0.829971	0.99766	0.937028	0.660443	0.874297	0.611824	0.840979	0.845387	0.999569	0.196156	0.786634	0.848618	0.929881	0.761176	0.498003	0.999798	0.403343	0.794163	0.617149	0.979341	0.809276	0.742121	0.26062	0.999902	0.0585675	0.667998	0.16355	0.117596	0.11844	0.0656274
ASCL2	0.999643	0.997761	0.896828	0.999088	0.780071	0.384202	0.790108	0.998787	0.998787	0.903529	0.986983	0.900675	0.999822	0.570456	0.521453	0.99766	0.927363	0.944274	0.942961	0.842113	0.823559	0.984422	0.999569	0.987504	0.985652	0.988448	0.974251	0.99751	0.964911	0.999798	0.997808	0.946543	0.930784	0.928319	0.924158	0.610439	0.93061	0.999902	0.348271	0.965775	0.546328	0.134808	0.48432	0.265778
ASF1A	0.999643	0.961712	0.177603	0.999088	0.991558	0.474879	0.9516	0.998787	0.998787	0.783381	0.687838	0.835699	0.999822	0.957241	0.968543	0.99766	0.978986	0.409268	0.580682	0.336621	0.843016	0.853864	0.999569	0.105153	0.980416	0.49098	0.946465	0.950672	0.679357	0.999798	0.243007	0.804536	0.312198	0.870576	0.820972	0.949504	0.564298	0.999902	0.201504	0.748227	0.0949915	0.210484	0.306307	0.41592
ASF1B	0.999643	0.973109	0.521629	0.999088	0.983571	0.409837	0.951228	0.998787	0.998787	0.982292	0.886976	0.730678	0.999822	0.645823	0.853391	0.99766	0.718553	0.505688	0.682549	0.822725	0.948338	0.83309	0.999569	0.148146	0.998623	0.969433	0.985092	0.965328	0.631229	0.999798	0.588476	0.716809	0.805766	0.995221	0.773877	0.793403	0.988049	0.999902	0.562001	0.906858	0.515459	0.287276	0.253305	0.397601
ASGR1	0.999643	0.99107	0.485286	0.999088	0.00483801	0.375179	0.932813	0.616354	0.616354	0.0330954	0.341553	0.616932	0.999822	0.843254	0.984802	0.99766	0.824617	0.161765	0.0321261	0.116227	0.304456	0.83309	0.999569	0.556818	0.866502	0.559592	0.891503	0.859698	0.523783	0.999798	0.493922	0.799711	0.424396	0.673669	0.735858	0.740367	0.207377	0.999902	0.0152921	0.506343	0.0614816	0.00315356	0.00733139	0.000403925
ASGR2	0.999643	0.961712	0.150713	0.999088	0.298628	0.85233	0.965294	0.998787	0.998787	0.551351	0.567972	0.436061	0.999822	0.529371	0.996359	0.99766	0.726762	0.703394	0.646415	0.527625	0.790258	0.845387	0.999569	0.173075	0.904198	0.733993	0.989677	0.932958	0.681111	0.999798	0.389952	0.871403	0.389628	0.994853	0.933787	0.496343	0.382273	0.999902	0.182946	0.362272	0.0853926	0.0292398	0.151122	0.0991981
ASH1L	0.999643	0.961712	0.649328	0.999088	0.573132	0.584939	0.807629	0.998787	0.998787	0.928088	0.912398	0.767065	0.999822	0.986637	0.925396	0.99766	0.955161	0.959878	0.88087	0.873177	0.916294	0.999591	0.999569	0.912047	0.955616	0.657704	0.929881	0.939638	0.955222	0.999798	0.94265	0.988315	0.511527	0.926336	0.998762	0.747525	0.844106	0.999902	0.920455	0.990655	0.915311	0.902898	0.783492	0.558712
ASH1L-AS1	0.999643	0.962398	0.385517	0.999088	0.357199	0.39474	0.793076	0.946632	0.946632	0.187233	0.22693	0.991605	0.999822	0.708464	0.747879	0.99766	0.768851	0.408554	0.264512	0.364504	0.63969	0.965461	0.999569	0.24044	0.829815	0.621415	0.770809	0.68058	0.926984	0.999798	0.4131	0.589402	0.561333	0.508842	0.525571	0.971169	0.19107	0.999902	0.209155	0.639118	0.155678	0.100399	0.278809	0.114681
ASH2L	0.999643	0.968866	0.744985	0.999088	0.991547	0.414479	0.790108	0.998787	0.998787	0.663051	0.897138	0.931274	0.999822	0.902612	0.94459	0.99766	0.999961	0.998685	0.75564	0.94478	0.96942	0.99649	0.999569	0.8846	0.853538	0.526948	0.945242	0.894681	0.886032	0.999798	0.647424	0.97584	0.440126	0.987703	0.979142	0.455833	0.738809	0.999902	0.738352	0.997517	0.901012	0.442625	0.831558	0.581802
ASL	0.999643	0.961712	0.895897	0.999088	0.997743	0.82038	0.937022	0.998787	0.998787	0.941618	0.969234	0.715245	0.999822	0.866097	0.840548	0.99766	0.970171	0.849422	0.970087	0.582398	0.854878	0.955555	0.999569	0.352639	0.825521	0.775717	0.996896	0.963516	0.939413	0.999798	0.892611	0.816566	0.726226	0.936806	0.853717	0.847602	0.75875	0.999902	0.298041	0.927787	0.326141	0.858823	0.415836	0.27856
ASMTL	0.999643	0.961712	0.768862	0.999088	0.971487	0.760105	0.97047	0.998787	0.998787	0.9316	0.979093	0.666963	0.999822	0.304462	0.822825	0.99766	0.98877	0.799566	0.92451	0.888613	0.906664	0.871777	0.999569	0.340606	0.898414	0.896774	0.979086	0.996229	0.710091	0.999798	0.573255	0.941771	0.75994	0.92316	0.978004	0.809981	0.88356	0.999902	0.598596	0.821569	0.490685	0.747619	0.823236	0.906367
ASMTL-AS1	0.999643	0.961712	0.97745	0.999088	0.795557	0.748472	0.903571	0.979395	0.979395	0.974298	0.896046	0.664152	0.999822	0.637429	0.938181	0.998252	0.865113	0.960086	0.769341	0.931719	0.946887	0.989949	0.999569	0.948029	0.71353	0.975347	0.63523	0.718947	0.914373	0.999798	0.987723	0.78291	0.985505	0.452061	0.653466	0.971332	0.939431	0.999902	0.962904	0.764801	0.827764	0.382783	0.254604	0.0730354
ASMTL-AS1_1	0.999643	0.961712	0.922775	0.999088	0.920731	0.684905	0.790108	0.998787	0.998787	0.939618	0.851756	0.834796	0.999822	0.931445	0.94049	0.99766	0.80041	0.839987	0.89791	0.880943	0.9	0.917971	0.999569	0.853743	0.942127	0.966554	0.98608	0.987267	0.825095	0.982391	0.993128	0.851378	0.995873	0.820501	0.757387	0.978417	0.950635	0.999902	0.730353	0.813639	0.644575	0.973696	0.995855	0.975013
ASMTL_1	0.999643	0.974092	0.816031	0.999088	0.95402	0.824596	0.836525	0.998787	0.998787	0.859505	0.846097	0.969738	0.999822	0.972309	0.88805	0.99766	0.697468	0.873912	0.994412	0.971798	0.970968	0.982887	0.999569	0.929564	0.860955	0.962769	0.974251	0.95718	0.986513	0.999798	0.832764	0.95647	0.83006	0.930181	0.94706	0.720747	0.612677	0.999902	0.57187	0.506343	0.668245	0.950765	0.56474	0.663138
ASNSD1	0.999643	0.961712	0.533207	0.999088	0.788175	0.881934	0.963378	0.998787	0.998787	0.868098	0.735686	0.964669	0.999822	0.993934	0.933593	0.99766	0.981313	0.76227	0.697745	0.565538	0.816233	0.986326	0.999569	0.569427	0.669639	0.939605	0.950983	0.876347	0.987529	0.999798	0.716466	0.979119	0.822232	0.909547	0.911424	0.972124	0.603012	0.999902	0.303611	0.545507	0.191005	0.888439	0.951123	0.715007
ASPH	0.999643	0.961712	0.137783	0.999088	0.522911	0.0175814	0.790108	0.998787	0.998787	0.182739	0.447446	0.653674	0.999822	0.565089	0.851407	0.99766	0.605239	0.109644	0.11022	0.232576	0.823898	0.840896	0.999569	0.216172	0.668365	0.138589	0.729687	0.620707	0.555288	0.968144	0.176106	0.523532	0.148637	0.476412	0.359733	0.207115	0.741079	0.999902	0.340172	0.817809	0.807198	0.00830866	0.12711	0.0294711
ASPHD2	0.999643	0.993671	0.816061	0.999088	0.979006	0.286029	0.836703	0.998787	0.998787	0.997535	0.971795	0.995813	0.999822	0.899683	0.75904	0.99766	0.847775	0.952585	0.82747	0.641419	0.979728	0.906863	0.999569	0.98016	0.769036	0.796895	0.930923	0.883855	0.95565	0.999798	0.976515	0.954177	0.918148	0.820419	0.874128	0.859699	0.977586	0.999902	0.960854	0.907293	0.883921	0.867708	0.993995	0.818608
ASPM	0.999643	0.977357	0.832871	0.999088	0.548903	0.489529	0.790108	0.998787	0.998787	0.986363	0.879292	0.782717	0.999822	0.855848	0.988067	0.99766	0.932967	0.509182	0.882952	0.37107	0.855397	0.953487	0.999569	0.888717	0.769036	0.738249	0.93369	0.916835	0.986513	0.999885	0.989724	0.937492	0.815939	0.988082	0.953542	0.413441	0.931746	0.999902	0.834709	0.901416	0.369584	0.912188	0.987072	0.983
ASPRV1	0.999643	0.962398	0.228957	0.999088	0.881131	0.255745	0.996476	0.998787	0.998787	0.783202	0.808897	0.965625	0.999822	0.694919	0.768446	0.99766	0.815341	0.511076	0.509468	0.424981	0.709078	0.898448	0.999569	0.0804722	0.889948	0.802865	0.988433	0.876347	0.551527	0.989814	0.428741	0.780413	0.732465	0.989572	0.768548	0.708143	0.860443	0.999902	0.344685	0.997517	0.454919	0.0494658	0.40701	0.233641
ASPSCR1	0.999643	0.998188	0.755623	0.999088	0.991547	0.516912	0.790108	0.999382	0.999382	0.922091	0.968367	0.665143	0.999822	0.398721	0.640269	0.99766	0.633651	0.998804	0.596285	0.971018	0.949711	0.878365	0.999569	0.999166	0.578639	0.877068	0.932036	0.824798	0.634571	0.999798	0.872957	0.806663	0.806742	0.798986	0.778927	0.58901	0.947436	0.999902	0.698191	0.876959	0.244971	0.342776	0.500004	0.413134
ASRGL1	0.999643	0.981503	0.26508	0.999088	0.122111	0.205856	0.860093	0.950077	0.950077	0.268276	0.605225	0.872485	0.999822	0.780149	0.991382	0.99766	0.865113	0.569823	0.735514	0.31565	0.625988	0.859725	0.999569	0.766	0.969678	0.796516	0.747495	0.934851	0.942123	0.999798	0.590701	0.897002	0.467058	0.364748	0.794346	0.481194	0.35537	0.999902	0.448264	0.45863	0.228245	0.0531585	0.293329	0.0730463
ASTE1	0.999643	0.993671	0.0826139	0.999088	0.920755	0.433229	0.932918	0.998787	0.998787	0.782255	0.808897	0.864611	0.999822	0.906011	0.951681	0.99766	0.97939	0.490229	0.42315	0.662621	0.831331	0.83309	0.999569	0.16659	0.892471	0.278032	0.994463	0.931911	0.599488	0.999798	0.213858	0.988744	0.10742	0.962956	0.993728	0.58279	0.572056	0.999902	0.202213	0.67369	0.134723	0.439347	0.676494	0.549293
ASTN2	0.999643	0.961712	0.157685	0.999088	0.287545	0.0170424	0.790108	0.979395	0.979395	0.425433	0.653455	0.864122	0.999822	0.722305	0.657332	0.99766	0.983734	0.525051	0.796413	0.635256	0.683485	0.83309	0.999569	0.678108	0.756796	0.722163	0.841867	0.747732	0.523783	0.999798	0.503307	0.596443	0.398166	0.669047	0.591608	0.606165	0.648103	0.999902	0.144662	0.639118	0.406245	0.00403942	0.0152557	0.00376714
ASXL1	0.999643	0.998836	0.883855	0.999088	0.788029	0.369599	0.860408	0.998787	0.998787	0.774388	0.990388	0.946087	0.999822	0.72036	0.719133	0.99766	0.923635	0.988422	0.924974	0.714479	0.9709	0.98475	0.999569	0.901296	0.828344	0.981545	0.979086	0.928144	0.914257	0.999798	0.965271	0.903407	0.971224	0.6849	0.841754	0.865012	0.887077	0.999902	0.86993	0.992435	0.496524	0.361527	0.562263	0.228716
ASXL2	0.999643	0.968877	0.375258	0.999088	0.917435	0.661767	0.948385	0.998787	0.998787	0.996498	0.880293	0.650073	0.999822	0.955371	0.884789	0.99766	0.870716	0.78792	0.594065	0.980511	0.998041	0.989344	0.999569	0.945499	0.97979	0.601102	0.990548	0.996255	0.990853	0.999798	0.92609	0.971234	0.593256	0.99871	0.970013	0.815864	0.940238	0.999902	0.864559	0.959689	0.501799	0.995871	0.739341	0.517519
ATAD1	0.999643	0.993671	0.185635	0.999088	0.544168	0.603402	0.955494	0.997681	0.997681	0.572312	0.660211	0.718041	0.999822	0.886067	0.99604	0.99766	0.877955	0.512257	0.814309	0.349063	0.869426	0.85373	0.999569	0.103195	0.982907	0.636477	0.978896	0.982891	0.606868	0.999798	0.244788	0.963539	0.30949	0.89503	0.967109	0.980143	0.363667	0.999902	0.178618	0.603208	0.0978497	0.216898	0.269408	0.29728
ATAD2	0.999643	0.961712	0.926313	0.999088	0.891416	0.732854	0.791344	0.998787	0.998787	0.951183	0.934715	0.895337	0.999822	0.998947	0.96455	0.99766	0.97939	0.652403	0.843851	0.497849	0.916294	0.985075	0.999569	0.872986	0.793736	0.689059	0.968937	0.920651	0.914731	0.999798	0.959556	0.941785	0.631824	0.930256	0.948459	0.535802	0.969107	0.999902	0.942638	0.962309	0.651919	0.827216	0.973462	0.9273
ATAD2B	0.999643	0.961712	0.869609	0.999088	0.872628	0.563447	0.79466	0.998787	0.998787	0.928744	0.985315	0.655639	0.999822	0.994309	0.958927	0.99766	0.886825	0.975535	0.697029	0.769325	0.916336	0.981301	0.999569	0.862099	0.935292	0.508735	0.93613	0.924886	0.965056	0.999798	0.903825	0.963907	0.468908	0.953219	0.996463	0.631512	0.880774	0.999902	0.742837	0.841012	0.548987	0.817886	0.941574	0.975162
ATAD3A	0.999643	0.979242	0.895738	0.999088	0.704917	0.86809	0.903571	0.950077	0.950077	0.855921	0.74618	0.679006	0.999822	0.745287	0.924888	0.999988	0.758857	0.78773	0.979171	0.470725	0.866273	0.985075	0.999569	0.942482	0.727356	0.844534	0.99236	0.910972	0.877793	0.999798	0.919046	0.903407	0.932126	0.972273	0.882768	0.809051	0.551667	0.999902	0.350675	0.897942	0.225724	0.802603	0.753175	0.689023
ATAD3B	0.999643	0.961712	0.207169	0.999088	0.713217	0.417409	0.869613	0.998787	0.998787	0.639101	0.575167	0.515097	0.999822	0.528553	0.88805	0.99766	0.981313	0.457105	0.844484	0.293338	0.980534	0.99746	0.999569	0.995414	0.858833	0.704714	0.915605	0.932958	0.85652	0.999798	0.8818	0.799428	0.681508	0.561254	0.730352	0.678123	0.883906	0.999902	0.627002	0.601777	0.984173	0.788212	0.883275	0.863264
ATAD5	0.999643	0.961712	0.888292	0.999088	0.776002	0.757065	0.802262	0.998787	0.998787	0.996904	0.897398	0.883507	0.999822	0.998544	0.953617	0.999988	0.933048	0.530345	0.851271	0.398092	0.894338	0.94213	0.999569	0.85552	0.774255	0.694345	0.929881	0.884099	0.949624	0.999798	0.990305	0.969143	0.696394	0.987187	0.978158	0.657373	0.988251	0.999902	0.918167	0.885763	0.532267	0.938385	0.935275	0.974432
ATAT1	0.999643	0.998836	0.941645	0.999088	0.67852	0.696402	0.856046	0.998787	0.998787	0.744142	0.71119	0.86369	0.999822	0.964709	0.797514	0.99766	0.747959	0.910437	0.783257	0.707296	0.832582	0.87293	0.999569	0.973315	0.769036	0.911648	0.875777	0.871466	0.755621	0.968144	0.892742	0.892545	0.869886	0.677586	0.735858	0.892902	0.922982	0.999902	0.385941	0.892907	0.798686	0.416394	0.724192	0.285729
ATE1	0.999643	0.961712	0.969417	0.999088	0.397114	0.533433	0.836525	0.998787	0.998787	0.1322	0.494389	0.854568	0.999822	0.779983	0.791976	0.99766	0.823652	0.736444	0.814309	0.328948	0.734669	0.922862	0.999569	0.48521	0.813028	0.956339	0.929881	0.843205	0.951897	0.999798	0.464113	0.77625	0.939307	0.799528	0.743624	0.65737	0.457105	0.999902	0.145507	0.753771	0.567671	0.0297754	0.2062	0.0587848
ATE1-AS1	0.999643	0.962398	0.698352	0.999088	0.700554	0.857839	0.912527	0.989553	0.989553	0.634827	0.753657	0.857875	0.999822	0.906817	0.916095	0.997765	0.906193	0.733304	0.773587	0.745787	0.90603	0.864832	0.999569	0.719126	0.922109	0.657053	0.953809	0.920651	0.602417	0.999798	0.872324	0.93622	0.616634	0.784466	0.878581	0.828392	0.841574	0.999902	0.153932	0.739873	0.49066	0.642967	0.836848	0.746605
ATF1	0.999643	0.961712	0.437361	0.999088	0.795557	0.954923	0.790108	0.998787	0.998787	0.95602	0.897398	0.970056	0.999822	0.790868	0.75904	0.99766	0.984347	0.796205	0.917186	0.801731	0.906664	0.90396	0.999569	0.384445	0.690382	0.744759	0.948478	0.902579	0.790356	0.999798	0.427565	0.94629	0.514964	0.911301	0.896913	0.917376	0.785389	0.999902	0.447006	0.946151	0.145208	0.438411	0.700748	0.374661
ATF2	0.999643	0.961712	0.997523	0.999088	0.898755	0.790865	0.790108	0.998787	0.998787	0.960134	0.721797	0.696521	0.999822	0.830748	0.943775	0.99766	0.868563	0.586248	0.95421	0.341233	0.809926	0.880643	0.999569	0.60784	0.578639	0.943761	0.877659	0.784946	0.964911	0.999798	0.653947	0.858002	0.865347	0.784466	0.801935	0.854985	0.483701	0.999902	0.214263	0.768425	0.112061	0.701952	0.657735	0.609603
ATF4	0.999643	0.961712	0.965976	0.999088	0.970969	0.597623	0.790108	0.998787	0.998787	0.872569	0.987927	0.766575	0.999822	0.988229	0.805697	0.99766	0.787264	0.946324	0.987958	0.897421	0.97711	0.990613	0.999569	0.748868	0.686299	0.921393	0.991772	0.924783	0.988289	0.999798	0.850666	0.937492	0.823711	0.993137	0.945398	0.663133	0.855865	0.999902	0.818892	0.905231	0.752832	0.309224	0.532861	0.236179
ATF5	0.999643	0.961712	0.723602	0.999088	0.878169	0.560282	0.926236	0.998787	0.998787	0.872304	0.797062	0.814065	0.999822	0.577551	0.723095	0.99766	0.519249	0.896293	0.889156	0.993231	0.609981	0.912142	0.999569	0.718056	0.762831	0.808521	0.925639	0.984042	0.692096	0.999798	0.665517	0.924872	0.995262	0.685547	0.896913	0.844405	0.42433	0.999902	0.0936057	0.667998	0.120955	0.769058	0.976637	0.929717
ATF6	0.999643	0.961712	0.152135	0.999088	0.312458	0.0260942	0.892724	0.998787	0.998787	0.107728	0.239583	0.537996	0.999822	0.573163	0.887921	0.99766	0.559742	0.0197729	0.129289	0.0171534	0.704807	0.877024	0.999569	0.279058	0.669639	0.491675	0.577492	0.607591	0.710861	0.968144	0.383912	0.381009	0.433869	0.289929	0.259102	0.483535	0.478724	0.999902	0.138486	0.807171	0.294793	0.0230912	0.0859777	0.0513088
ATF6B	0.999643	0.963027	0.315428	0.999088	0.624329	0.726549	0.947486	0.978064	0.978064	0.770894	0.656516	0.787736	0.999822	0.900235	0.88052	0.99766	0.611532	0.851042	0.931152	0.740602	0.770803	0.851574	0.999569	0.276055	0.90624	0.867981	0.959058	0.942691	0.740842	0.999798	0.471617	0.828304	0.725117	0.861854	0.845403	0.947661	0.369555	0.999902	0.137642	0.498104	0.0787665	0.473891	0.382052	0.745655
ATF7	0.999643	0.961712	0.466948	0.999088	0.890467	0.888032	0.956451	0.998787	0.998787	0.986307	0.85616	0.964342	0.999822	0.969536	0.974472	0.99766	0.909587	0.525051	0.751943	0.625358	0.96942	0.909407	0.999569	0.871718	0.850748	0.884536	0.968937	0.991249	0.922923	0.999798	0.860541	0.998832	0.798673	0.986058	0.995721	0.995864	0.596735	0.999902	0.557775	0.784601	0.169632	0.856647	0.989965	0.778388
ATF7IP	0.999643	0.981503	0.942356	0.999088	0.312729	0.814373	0.977773	0.950077	0.950077	0.589617	0.950316	0.666963	0.999822	0.983117	0.930161	0.99766	0.980004	0.979506	0.987153	0.766791	0.816233	0.907079	0.999569	0.724383	0.810942	0.853161	0.942886	0.894982	0.651538	0.999798	0.871783	0.885526	0.951698	0.922446	0.879772	0.988414	0.644656	0.999902	0.361282	0.86958	0.751226	0.367167	0.180136	0.0658685
ATF7IP2	0.999643	0.961712	0.145905	0.999088	0.337112	0.302881	0.867841	0.946632	0.946632	0.306017	0.45644	0.803182	0.999822	0.791152	0.991382	0.99766	0.988661	0.113214	0.296036	0.104896	0.516056	0.840896	0.999569	0.0831921	0.97979	0.738249	0.844384	0.883855	0.546953	0.999798	0.229451	0.622469	0.61031	0.631352	0.614568	0.915741	0.328669	0.999902	0.0518441	0.642029	0.049497	0.00929748	0.0491001	0.0334551
ATG10	0.999643	0.961712	0.371206	0.999088	0.832699	0.175163	0.790108	0.998787	0.998787	0.774658	0.707675	0.729046	0.999822	0.786688	0.958581	0.99766	0.726805	0.643257	0.968723	0.456952	0.9	0.871777	0.999569	0.689726	0.893483	0.999743	0.929881	0.933821	0.83977	0.999798	0.777977	0.746199	0.843051	0.71016	0.749016	0.883861	0.542552	0.999902	0.413565	0.575808	0.244971	0.207077	0.051702	0.120996
ATG101	0.999643	0.976678	0.924858	0.999088	0.487314	0.530886	0.820494	0.962144	0.962144	0.47306	0.718658	0.726052	0.999822	0.826956	0.984615	0.99766	0.979813	0.916105	0.86121	0.496357	0.767092	0.871777	0.999569	0.480658	0.868022	0.729974	0.929881	0.899951	0.754265	0.999798	0.619212	0.88583	0.740258	0.704851	0.806623	0.853746	0.495095	0.999902	0.234373	0.792591	0.4638	0.704453	0.558404	0.253278
ATG12	0.999643	0.961712	0.496409	0.999088	0.700647	0.828394	0.839597	0.998787	0.998787	0.797347	0.5263	0.827482	0.999822	0.842781	0.878497	0.99766	0.8121	0.7715	0.865911	0.547171	0.868773	0.89809	0.999569	0.815932	0.656102	0.936357	0.968937	0.866107	0.888496	0.978603	0.774229	0.821739	0.634902	0.798159	0.720194	0.945629	0.310449	0.999902	0.358766	0.628102	0.0942684	0.99638	0.98769	0.92211
ATG13	0.999643	0.991231	0.448305	0.999088	0.942784	0.903756	0.819764	0.998787	0.998787	0.988416	0.8367	0.835699	0.999822	0.763614	0.902905	0.99766	0.980004	0.960575	0.983164	0.976103	0.944936	0.924585	0.999569	0.398973	0.783093	0.879525	0.991321	0.983261	0.808188	0.999798	0.775347	0.987633	0.856635	0.924841	0.98581	0.874564	0.645135	0.999902	0.558811	0.992694	0.207086	0.937836	0.966177	0.785767
ATG14	0.999643	0.998836	0.847091	0.999088	0.86422	0.462031	0.793076	0.998787	0.998787	0.95759	0.986091	0.894653	0.999822	0.993538	0.891633	0.99766	0.677927	0.890964	0.82554	0.805724	0.925419	0.937813	0.999569	0.260223	0.96681	0.970067	0.850858	0.957288	0.780199	0.999798	0.784854	0.897399	0.928294	0.730898	0.979979	0.70122	0.813476	0.999902	0.867564	0.71543	0.768359	0.957837	0.945832	0.969182
ATG16L1	0.999643	0.961712	0.946103	0.999088	0.539733	0.454697	0.976736	0.971498	0.971498	0.47836	0.73468	0.859564	0.999822	0.523951	0.521453	0.99766	0.597541	0.343259	0.114598	0.4824	0.733124	0.965089	0.999569	0.163443	0.86331	0.668418	0.983626	0.876347	0.741538	0.999798	0.573486	0.800301	0.685158	0.939778	0.789834	0.45571	0.641291	0.999902	0.60877	0.964698	0.490659	0.0204852	0.210355	0.0762297
ATG16L2	0.999643	0.981503	0.103673	0.999088	0.62371	0.197437	0.961826	0.9707	0.9707	0.711988	0.731993	0.971997	0.999822	0.842149	0.88052	0.99766	0.970385	0.474177	0.700401	0.464872	0.789921	0.83309	0.999569	0.0382037	0.915086	0.456058	0.974157	0.929817	0.574691	0.999798	0.173206	0.705735	0.261551	0.908801	0.752544	0.766107	0.676733	0.999902	0.128407	0.723928	0.0554117	0.0757057	0.272219	0.319215
ATG2A	0.999643	0.999985	0.495652	0.999088	0.728556	0.986634	0.816181	0.998883	0.998883	0.676646	0.880874	0.891701	0.999822	0.968673	0.991382	0.99766	0.8121	0.945619	0.942181	0.900445	0.902848	0.897671	0.999569	0.438928	0.804879	0.873691	0.944377	0.973751	0.701606	0.999798	0.733772	0.994264	0.7863	0.803976	0.960726	0.768349	0.962751	0.999902	0.678324	0.892907	0.0982125	0.891203	0.986734	0.795172
ATG2B	0.999643	0.976678	0.87174	0.999088	0.458465	0.936772	0.839905	0.998787	0.998787	0.642788	0.989947	0.732126	0.999822	0.975399	0.851407	0.99766	0.892379	0.823335	0.963367	0.897243	0.990436	0.928266	0.999569	0.912026	0.814324	0.997881	0.960171	0.987267	0.720946	0.999798	0.900827	0.963539	0.823696	0.869965	0.999453	0.939992	0.854442	0.999902	0.711904	0.932052	0.9664	0.507043	0.401911	0.213376
ATG3	0.999643	0.987844	0.444539	0.999088	0.120646	0.128193	0.790108	0.969765	0.969765	0.200702	0.769686	0.999504	0.999822	0.817	0.625245	0.99766	0.878129	0.359878	0.299344	0.464013	0.866273	0.997817	0.999569	0.682188	0.513247	0.514007	0.751626	0.630834	0.996233	0.999798	0.539888	0.560617	0.448341	0.416791	0.465751	0.17173	0.780062	0.999902	0.596869	0.826031	0.937858	0.0106564	0.0569032	0.0100743
ATG4A	0.999643	0.968858	0.713039	0.999088	0.575318	0.666047	0.790108	0.999382	0.999382	0.778218	0.935199	0.967899	0.999822	0.966022	0.967749	0.99766	0.97939	0.867774	0.902953	0.863387	0.996086	0.938873	0.999569	0.942883	0.669639	0.972031	0.877659	0.902036	0.914373	0.999798	0.891108	0.822865	0.928557	0.472122	0.704286	0.46654	0.967106	0.999902	0.937428	0.742113	0.326808	0.884933	0.893412	0.710702
ATG4B	0.999643	0.993671	0.551992	0.999088	0.925206	0.941853	0.977773	0.971498	0.971498	0.95759	0.754839	0.791075	0.999822	0.90444	0.938053	0.99766	0.826862	0.911929	0.916663	0.693818	0.850348	0.945405	0.999569	0.420123	0.784895	0.848975	0.953794	0.95718	0.968156	0.999798	0.714656	0.996301	0.742498	0.99743	0.997921	0.910429	0.513523	0.999902	0.373237	0.77116	0.0845256	0.954964	0.925081	0.865515
ATG4C	0.999643	0.967417	0.558996	0.999088	0.870166	0.813173	0.790108	0.998787	0.998787	0.639637	0.544605	0.996523	0.999822	0.933238	0.98432	0.99766	0.883649	0.614665	0.869676	0.529791	0.638521	0.83309	0.999569	0.200907	0.898493	0.738249	0.983626	0.986402	0.508289	0.999798	0.356711	0.946044	0.503374	0.994891	0.961252	0.816907	0.163673	0.999902	0.0257143	0.658855	0.0334456	0.485685	0.686356	0.782162
ATG4D	0.999643	0.99845	0.798115	0.999088	0.891327	0.227762	0.790108	0.998787	0.998787	0.981544	0.822592	0.711756	0.999822	0.60103	0.86183	0.99766	0.949425	0.969541	0.972455	0.690324	0.95613	0.97995	0.999569	0.959629	0.724258	0.942929	0.983579	0.910766	0.908166	0.999798	0.907644	0.887205	0.907199	0.847797	0.85117	0.683352	0.962751	0.999902	0.844821	0.989591	0.448009	0.384154	0.917378	0.709691
ATG5	0.999643	0.961712	0.654668	0.999088	0.884449	0.689924	0.919541	0.998787	0.998787	0.637655	0.714488	0.798069	0.999822	0.972528	0.980684	0.99766	0.830732	0.504408	0.914371	0.438125	0.949711	0.922713	0.999569	0.343613	0.732913	0.877176	0.990548	0.972241	0.871546	0.999798	0.462171	0.942023	0.719456	0.922446	0.911424	0.939992	0.413837	0.999902	0.178885	0.726664	0.165878	0.555721	0.881181	0.975013
ATG7	0.999643	0.961712	0.186713	0.999088	0.98136	0.834472	0.91167	0.998787	0.998787	0.997535	0.94461	0.752358	0.999822	0.974473	0.937805	0.998132	0.828598	0.886282	0.824461	0.969831	0.952637	0.90396	0.999569	0.268173	0.985652	0.610407	0.983703	0.943999	0.777827	0.999798	0.642677	0.82024	0.531321	0.917051	0.878581	0.874471	0.985546	0.999902	0.867654	0.85057	0.566531	0.336562	0.650469	0.647231
ATG9A	0.999643	0.965058	0.53871	0.999088	0.776248	0.905206	0.836364	0.998787	0.998787	0.732032	0.963801	0.622995	0.999822	0.614599	0.801121	0.99766	0.885757	0.952146	0.977033	0.855977	0.972178	0.878365	0.999569	0.618524	0.840327	0.920641	0.978176	0.976907	0.73036	0.999798	0.860541	0.988315	0.886535	0.99105	0.989491	0.838504	0.802789	0.999902	0.710862	0.946701	0.427369	0.675647	0.92737	0.750724
ATG9B	0.999643	0.984451	0.14638	0.999088	0.695728	0.241638	0.939257	0.998787	0.998787	0.90706	0.986908	0.871613	0.999822	0.781296	0.779969	0.99766	0.407536	0.60658	0.739054	0.462655	0.99907	0.945405	0.999569	0.66237	0.969461	0.896787	0.924977	0.962773	0.887221	0.999798	0.781745	0.871403	0.711119	0.809144	0.809201	0.995189	0.790443	0.999902	0.816997	0.950338	0.682839	0.474256	0.342061	0.370882
ATIC	0.999643	0.961712	0.711948	0.999088	0.446146	0.166562	0.790108	0.975085	0.975085	0.271153	0.815785	0.811819	0.999822	0.616131	0.636338	0.99766	0.960322	0.82639	0.839704	0.503618	0.904728	0.90396	0.999569	0.636555	0.729616	0.834031	0.988433	0.870544	0.624278	0.995702	0.734516	0.856495	0.742498	0.976719	0.813761	0.729525	0.957106	0.999902	0.217949	0.972447	0.664669	0.0163738	0.0923919	0.0166889
ATL1	0.999643	0.997761	0.507256	0.999088	0.718747	0.805594	0.9078	0.956546	0.956546	0.388505	0.870283	0.838646	0.999822	0.705758	0.984615	0.99766	0.929431	0.479771	0.686032	0.635022	0.632366	0.842021	0.999569	0.104787	0.792977	0.458181	0.964866	0.826171	0.639938	0.999798	0.137012	0.72229	0.227075	0.903795	0.733509	0.309186	0.821477	0.999902	0.180731	0.788841	0.479065	0.104825	0.261636	0.283047
ATL2	0.999643	0.961712	0.269861	0.999088	0.179724	0.33752	0.960608	0.998787	0.998787	0.208687	0.489817	0.769353	0.999822	0.872948	0.832622	0.99766	0.606852	0.724797	0.88328	0.406172	0.832582	0.902501	0.999569	0.18592	0.974547	0.803877	0.949812	0.932958	0.856409	0.999798	0.28057	0.902693	0.541999	0.927238	0.946572	0.774869	0.230295	0.999902	0.172181	0.592324	0.14993	0.126836	0.286602	0.346366
ATL3	0.999643	0.961712	0.949169	0.999088	0.575016	0.74051	0.790108	0.998787	0.998787	0.514417	0.8342	0.984352	0.999822	0.906508	0.883501	0.99766	0.958341	0.9126	0.930368	0.985349	0.955782	0.902501	0.999569	0.89493	0.669639	0.983212	0.911602	0.730361	0.713742	0.999798	0.688883	0.826901	0.738567	0.927027	0.797207	0.875635	0.768182	0.999902	0.506388	0.906012	0.942929	0.330629	0.247228	0.21833
ATM	0.999643	0.991231	0.211377	0.999088	0.0126494	0.189304	0.793508	0.859522	0.859522	0.00568829	0.203119	0.758652	0.999822	0.900795	0.723095	0.999247	0.845705	0.166606	0.243995	0.121145	0.519077	0.840896	0.999569	0.112002	0.724452	0.543104	0.891503	0.732122	0.523384	0.999798	0.16825	0.733463	0.27754	0.843727	0.735858	0.266811	0.067832	0.999902	0.00763565	0.451097	0.0866547	0.000345305	0.00624075	0.000411024
ATMIN	0.999643	0.976678	0.974675	0.999088	0.553222	0.567328	0.873404	0.998787	0.998787	0.865599	0.887296	0.827038	0.999822	0.972073	0.876141	0.99766	0.733697	0.965591	0.835137	0.954091	0.984022	0.953487	0.999569	0.766	0.780967	0.804359	0.849223	0.905017	0.77452	0.999798	0.947328	0.822092	0.750942	0.490166	0.756975	0.902014	0.877181	0.999902	0.92212	0.761972	0.914411	0.914272	0.597169	0.496287
ATN1	0.999643	0.962398	0.689156	0.999088	0.991397	0.743927	0.888716	0.998787	0.998787	0.9543	0.847648	0.779433	0.999822	0.672235	0.830724	0.99766	0.633651	0.890964	0.951583	0.703107	0.906664	0.878365	0.999569	0.745076	0.962194	0.886722	0.914395	0.930094	0.825095	0.999798	0.647963	0.983046	0.643553	0.782607	0.91906	0.983255	0.504638	0.999902	0.51202	0.639118	0.155951	0.8852	0.753363	0.543223
ATOH8	0.999643	0.974092	0.100683	0.999088	0.389083	0.657246	0.947486	0.997681	0.997681	0.69726	0.751992	0.784459	0.999822	0.923296	0.92059	0.99766	0.726805	0.250377	0.404732	0.0587106	0.874118	0.83309	0.999569	0.180259	0.707159	0.514704	0.983626	0.86137	0.532547	0.999798	0.276874	0.690184	0.24798	0.967108	0.773305	0.827402	0.948371	0.999902	0.358766	0.984609	0.253713	0.112687	0.489578	0.341731
ATOX1	0.999643	0.984451	0.883429	0.999088	0.227406	0.964015	0.93597	0.946632	0.946632	0.47627	0.783473	0.573061	0.999822	0.824595	0.934843	0.99766	0.803752	0.998685	0.769341	0.979575	0.840104	0.913512	0.999569	0.342209	0.669639	0.947397	0.919644	0.864207	0.642149	0.999798	0.725904	0.757547	0.859577	0.810291	0.786086	0.930067	0.535709	0.999902	0.567519	0.833755	0.370967	0.127307	0.0470738	0.035564
ATP10A	0.999643	0.961712	0.612537	0.999088	0.37791	0.0827965	0.790108	0.950077	0.950077	0.370169	0.935199	0.576148	0.999822	0.39454	0.521453	0.99766	0.559742	0.317459	0.630967	0.359194	0.960132	0.959753	0.999569	0.285542	0.513247	0.463138	0.901775	0.73876	0.702822	0.999798	0.308026	0.596036	0.319473	0.71491	0.591608	0.350088	0.951153	0.999902	0.910339	0.945209	0.695917	0.0288267	0.116938	0.0373913
ATP10D	0.999643	0.966986	0.536367	0.999088	0.41683	0.480303	0.985322	0.998787	0.998787	0.939189	0.820254	0.648863	0.999822	0.529371	0.938582	0.99766	0.959331	0.865384	0.966126	0.703107	0.922726	0.988907	0.999569	0.881446	0.961124	0.914752	0.943724	0.996146	0.961097	0.999798	0.936399	0.957192	0.933606	0.775612	0.943561	0.97153	0.967656	0.999902	0.923298	0.838612	0.681691	0.544704	0.69067	0.767934
ATP11A	0.999643	0.961712	0.218258	0.999088	0.938219	0.813813	0.883442	0.998787	0.998787	0.990844	0.895268	0.907434	0.999822	0.894716	0.974472	0.99766	0.843664	0.304497	0.777174	0.41038	0.980109	0.932103	0.999569	0.27038	0.931217	0.727345	0.982587	0.955843	0.905448	0.999798	0.581414	0.819334	0.661	0.91409	0.80519	0.947661	0.990034	0.999902	0.801234	0.95006	0.625933	0.574136	0.782202	0.961552
ATP11B	0.999643	0.961712	0.574281	0.999088	0.957851	0.275523	0.997325	0.998787	0.998787	0.925857	0.970264	0.463434	0.999822	0.451597	0.88052	0.99766	0.344137	0.408554	0.626729	0.405209	0.947057	0.985075	0.999569	0.874354	0.82492	0.765483	0.821324	0.86137	0.992296	0.976282	0.999714	0.62007	0.969148	0.449657	0.468202	0.796644	0.864359	0.999902	0.899143	0.777703	0.935214	0.426103	0.498355	0.43567
ATP11C	0.999643	0.961712	0.70302	0.999088	0.240963	0.966532	0.994807	0.998787	0.998787	0.524183	0.693491	0.461755	0.999822	0.733515	0.902345	0.99766	0.843428	0.610101	0.963815	0.543674	0.885987	0.871777	0.999569	0.156287	0.945048	0.903214	0.942843	0.968419	0.602417	0.999798	0.422405	0.943149	0.657189	0.815105	0.985618	0.986071	0.250545	0.999902	0.125505	0.594751	0.110106	0.594626	0.348055	0.275553
ATP13A1	0.999643	0.991231	0.730202	0.999088	0.920692	0.559523	0.82696	0.998787	0.998787	0.947918	0.959128	0.708291	0.999822	0.389521	0.646926	0.99766	0.609459	0.963757	0.9749	0.871586	0.894338	0.902501	0.999569	0.881446	0.690382	0.96	0.810303	0.846457	0.958982	0.999798	0.949105	0.887882	0.954303	0.589849	0.794314	0.738004	0.672741	0.999902	0.584564	0.955788	0.199269	0.544354	0.805133	0.503598
ATP13A2	0.999643	0.961712	0.895897	0.999088	0.788442	0.427884	0.802951	0.998787	0.998787	0.890878	0.963434	0.981651	0.999822	0.68894	0.751558	0.99766	0.610178	0.75313	0.69349	0.774367	0.99907	0.999939	0.999569	0.984935	0.669639	0.88088	0.874373	0.74806	0.970737	0.999798	0.950502	0.880823	0.887938	0.677586	0.790176	0.874372	0.942284	0.999902	0.605189	0.864444	0.233928	0.637481	0.719326	0.438459
ATP13A3	0.999643	0.9869	0.943055	0.999088	0.513553	0.973717	0.858622	0.998787	0.998787	0.665735	0.943587	0.735897	0.999822	0.994341	0.831522	0.99766	0.823606	0.939389	0.930146	0.959826	0.986467	0.986326	0.999569	0.741345	0.785064	0.958431	0.985092	0.920651	0.888744	0.999885	0.711612	0.945079	0.825035	0.945246	0.976484	0.935282	0.883906	0.999902	0.851071	0.895392	0.683672	0.647329	0.734089	0.606217
ATP13A4	0.999643	0.961712	0.75859	0.999088	0.942684	0.890442	0.95926	0.998787	0.998787	0.769732	0.969758	0.854294	0.999822	0.996417	0.970987	0.999988	0.981694	0.150296	0.836954	0.152123	0.924652	0.896079	0.999569	0.785784	0.839997	0.878574	0.964866	0.954223	0.690828	0.999798	0.798398	0.803051	0.840379	0.992897	0.808062	0.52806	0.819942	0.999902	0.820395	0.492912	0.938767	0.912697	0.962424	0.828082
ATP1A1	0.999643	0.961712	0.90883	0.999088	0.858868	0.688997	0.82696	0.998787	0.998787	0.845894	0.897441	0.672675	0.999822	0.694919	0.74404	0.99766	0.940524	0.949898	0.931152	0.820721	0.975854	0.953487	0.999569	0.747027	0.764822	0.563421	0.944377	0.910766	0.755621	0.999798	0.841943	0.946044	0.549018	0.894872	0.93452	0.718935	0.788044	0.999902	0.995849	0.752648	0.522784	0.51339	0.962746	0.7127
ATP1A1-AS1	0.999643	0.968877	0.26237	0.999088	0.956491	0.265468	0.933537	0.987521	0.987521	0.921021	0.985547	0.785279	0.999822	0.974691	0.645271	0.99766	0.555962	0.43031	0.398148	0.320653	0.912409	0.985075	0.999569	0.323236	0.985558	0.491675	0.862603	0.983339	0.926045	0.999798	0.54608	0.838625	0.551342	0.740389	0.837145	0.811126	0.852621	0.999902	0.399477	0.80399	0.34199	0.0791925	0.323211	0.215869
ATP1A3	0.999643	0.999985	0.939908	0.999088	0.981595	0.215961	0.790108	0.998787	0.998787	0.986517	0.8342	0.965058	0.999822	0.864531	0.968042	0.99766	0.866977	0.965565	0.797683	0.81794	0.991801	0.914375	0.999569	0.821104	0.890703	0.986293	0.862603	0.92954	0.893196	0.999798	0.956317	0.911558	0.918148	0.672515	0.815912	0.932015	0.879272	0.999902	0.920615	0.947707	0.32947	0.942386	0.813383	0.632439
ATP1A4	NA	NA	NA	NA	NA	NA	NA	NA	NA	NA	NA	NA	NA	NA	NA	NA	NA	NA	NA	NA	NA	NA	NA	NA	NA	NA	NA	NA	NA	NA	NA	NA	NA	NA	NA	NA	NA	NA	NA	NA	NA	NA	NA	NA
ATP1B1	0.999643	0.995753	0.781365	0.999088	0.10816	0.898043	0.913855	0.998787	0.998787	0.903529	0.820029	0.54591	0.999822	0.558348	0.981914	0.99766	0.681538	0.943288	0.928241	0.9964	0.9946	0.926959	0.999569	0.782456	0.785064	0.809253	0.886842	0.73876	0.631386	0.968144	0.779832	0.554744	0.780549	0.72796	0.484428	0.771979	0.97396	0.999902	0.951909	0.952069	0.760752	0.890793	0.998825	0.850337
ATP1B2	NA	NA	NA	NA	NA	NA	NA	NA	NA	NA	NA	NA	NA	NA	NA	NA	NA	NA	NA	NA	NA	NA	NA	NA	NA	NA	NA	NA	NA	NA	NA	NA	NA	NA	NA	NA	NA	NA	NA	NA	NA	NA	NA	NA
ATP1B3	0.999643	0.997761	0.830096	0.999088	0.212097	0.861488	0.900277	0.956546	0.956546	0.937158	0.953204	0.974496	0.999822	0.984576	0.871381	0.99766	0.766204	0.777376	0.794687	0.874607	0.880557	0.977238	0.999569	0.689455	0.86411	0.775228	0.976699	0.920316	0.964058	0.999798	0.695659	0.879084	0.672052	0.975205	0.865295	0.929009	0.80314	0.999902	0.786216	0.831886	0.966155	0.540656	0.35092	0.173844
ATP23	0.999643	0.961712	0.919703	0.999088	0.944608	0.976981	0.874895	0.998787	0.998787	0.946555	0.935199	0.960401	0.999822	0.993728	0.972975	0.99766	0.98419	0.958484	0.973644	0.668565	0.96822	0.990613	0.999569	0.904223	0.793427	0.717203	0.985092	0.932958	0.874256	0.999798	0.988889	0.948228	0.699296	0.813461	0.93733	0.752208	0.990218	0.999902	0.98341	0.927529	0.704226	0.811343	0.950721	0.889796
ATP2A2	0.999643	0.993671	0.582885	0.999088	0.929011	0.952482	0.790108	0.998787	0.998787	0.872784	0.907516	0.98035	0.999822	0.896204	0.800146	0.99766	0.982941	0.737945	0.962438	0.764481	0.958643	0.99649	0.999569	0.968445	0.656102	0.990459	0.983988	0.860332	0.921426	0.999798	0.99288	0.902879	0.986719	0.989715	0.87245	0.82047	0.861686	0.999902	0.93588	0.848781	0.425929	0.641763	0.67432	0.416551
ATP2A3	0.999643	0.965872	0.583068	0.999088	0.964328	0.809661	0.815509	0.998787	0.998787	0.916103	0.913729	0.729824	0.999822	0.675466	0.847568	0.99766	0.90643	0.937139	0.981213	0.899932	0.94731	0.864832	0.999569	0.429171	0.786844	0.870658	0.929881	0.935608	0.766031	0.999798	0.643426	0.996828	0.751473	0.815105	0.963584	0.874372	0.648034	0.999902	0.601959	0.823334	0.117115	0.709974	0.878475	0.463407
ATP2B1	0.999643	0.961712	0.409894	0.999088	0.38954	0.256025	0.969976	0.998787	0.998787	0.690264	0.677114	0.447047	0.999822	0.432043	0.968707	0.99766	0.72433	0.149582	0.368647	0.249743	0.902925	0.991595	0.999569	0.761305	0.961352	0.694554	0.915506	0.916835	0.923959	0.999798	0.768048	0.808875	0.741083	0.518934	0.688234	0.723198	0.949673	0.999902	0.909347	0.932706	0.570341	0.543805	0.763227	0.837644
ATP2B1-AS1	0.999643	0.99845	0.793755	0.999088	0.559646	0.864469	0.815509	0.998787	0.998787	0.856516	0.865632	0.839977	0.999822	0.919088	0.751558	0.99766	0.927363	0.695778	0.898005	0.662621	0.887421	0.995641	0.999569	0.956743	0.801187	0.984026	0.965902	0.971019	0.997715	0.999798	0.989042	0.975277	0.937766	0.97191	0.967109	0.958373	0.547493	0.999902	0.804983	0.804757	0.336957	0.85643	0.968837	0.851086
ATP2B4	0.999643	0.961712	0.211626	0.999088	0.583547	0.971452	0.859176	0.998787	0.998787	0.82211	0.734258	0.981877	0.999822	0.989514	0.96455	0.99766	0.922698	0.130115	0.668897	0.170039	0.930942	0.99207	0.999569	0.689902	0.814324	0.868656	0.978176	0.920651	0.944506	0.999798	0.855843	0.986691	0.767806	0.97373	0.951061	0.88349	0.570788	0.999902	0.511624	0.708092	0.158342	0.890656	0.969799	0.689919
ATP2C1	0.999643	0.961712	0.959196	0.999088	0.291387	0.825438	0.93803	0.998787	0.998787	0.234679	0.602683	0.540221	0.999822	0.97405	0.923212	0.99766	0.737461	0.73757	0.947234	0.503686	0.847709	0.914694	0.999569	0.245873	0.874329	0.897202	0.98548	0.925071	0.696284	0.999798	0.366894	0.899839	0.738567	0.952016	0.89595	0.768391	0.270116	0.999902	0.0654153	0.763194	0.337321	0.119206	0.306625	0.205824
ATP2C2	0.999643	0.961712	0.495723	0.999088	0.768276	0.997105	0.94006	0.998787	0.998787	0.954366	0.978288	0.552068	0.999822	0.519689	0.978492	0.99766	0.98877	0.934831	0.914371	0.99619	0.975854	0.922862	0.999569	0.219161	0.712672	0.777528	0.899702	0.87382	0.782607	0.999798	0.576294	0.730261	0.786925	0.759339	0.690148	0.948846	0.887919	0.999902	0.638986	0.850881	0.965407	0.818584	0.99937	0.937492
ATP2C2-AS1	0.999643	0.967823	0.637877	0.999088	0.947178	0.829532	0.859176	0.998787	0.998787	0.970369	0.932139	0.85965	0.999822	0.931907	0.991382	0.99766	0.726805	0.938656	0.875092	0.842336	0.755944	0.859725	0.999569	0.860228	0.655136	0.966863	0.596632	0.607591	0.546953	0.999798	0.688391	0.699039	0.812567	0.7372	0.672746	0.799769	0.866811	0.999902	0.978286	0.996807	0.706662	0.983281	0.594998	0.464923
ATP5F1A	0.999643	0.961712	0.664929	0.999088	0.988576	0.558624	0.815509	0.998787	0.998787	0.769732	0.880874	0.729407	0.999822	0.630985	0.862872	0.99766	0.922698	0.686718	0.849842	0.630274	0.985618	0.964137	0.999569	0.420411	0.982907	0.613011	0.979292	0.937265	0.903433	0.999798	0.426762	0.920466	0.469369	0.989483	0.927097	0.750461	0.840905	0.999902	0.809951	0.944778	0.780708	0.372067	0.999144	0.974372
ATP5F1B	0.999643	0.993671	0.651726	0.999088	0.264834	0.708058	0.960527	0.997681	0.997681	0.748548	0.811614	0.995813	0.999822	0.964709	0.980684	0.999988	0.909587	0.910542	0.669715	0.934969	0.779099	0.967589	0.999569	0.839506	0.868673	0.754729	0.774824	0.889951	0.899539	0.999798	0.751937	0.797745	0.736937	0.590861	0.7032	0.766709	0.692028	0.999902	0.392882	0.66089	0.316522	0.48068	0.119464	0.0944451
ATP5F1C	0.999643	0.961712	0.652912	0.999088	0.977597	0.798535	0.796461	0.998787	0.998787	0.950517	0.90712	0.94959	0.999822	0.918537	0.955716	0.99766	0.982055	0.78197	0.942961	0.607844	0.991801	0.898448	0.999569	0.381257	0.690382	0.857931	0.968723	0.949231	0.839503	0.999798	0.601564	0.987565	0.839727	0.97355	0.975467	0.572707	0.899011	0.999902	0.712344	0.990655	0.458138	0.873864	0.914823	0.729939
ATP5F1D	0.999643	0.966986	0.925254	0.999088	0.993639	0.958846	0.900277	0.998787	0.998787	0.755125	0.894741	0.85776	0.999822	0.66059	0.930425	0.99766	0.606852	0.865279	0.769239	0.882616	0.87458	0.938309	0.999569	0.546106	0.640471	0.981305	0.82202	0.747732	0.990846	0.999798	0.931094	0.891044	0.823655	0.654129	0.808209	0.958373	0.522026	0.999902	0.189775	0.702522	0.233682	0.879256	0.964291	0.960136
ATP5F1E	0.999643	0.998836	0.8195	0.999088	0.996423	0.844976	0.790108	0.998787	0.998787	0.942409	0.939834	0.471368	0.999822	0.448691	0.805753	0.99766	0.707291	0.873221	0.922814	0.51104	0.955616	0.986326	0.999569	0.921491	0.61641	0.849579	0.936972	0.801325	0.997227	0.968144	0.979611	0.690674	0.879192	0.829513	0.627215	0.522338	0.855865	0.999902	0.930568	0.966702	0.710946	0.642967	0.61693	0.517764
ATP5IF1	0.999643	0.979933	0.941645	0.999088	0.903926	0.638517	0.793076	0.998787	0.998787	0.86476	0.966052	0.687022	0.999822	0.878685	0.922564	0.99766	0.922856	0.893802	0.943545	0.903787	0.983079	0.968112	0.999569	0.973662	0.923958	0.748803	0.983626	0.99751	0.954136	0.999798	0.827437	0.977545	0.615047	0.987187	0.98636	0.768391	0.821477	0.999902	0.911302	0.95031	0.935887	0.811767	0.995994	0.755353
ATP5MC1	0.999643	0.991231	0.686034	0.999088	0.543241	0.501901	0.983826	0.998787	0.998787	0.809222	0.957375	0.646253	0.999822	0.727343	0.974123	0.99766	0.975152	0.745236	0.963038	0.638014	0.832582	0.959826	0.999569	0.79216	0.796066	0.795379	0.956197	0.932958	0.685946	0.999798	0.954092	0.96021	0.719072	0.97191	0.96396	0.843665	0.698889	0.999902	0.882392	0.965654	0.858677	0.769173	0.371159	0.303892
ATP5MC2	0.999643	0.961712	0.621547	0.999088	0.95402	0.607282	0.913855	0.998787	0.998787	0.9543	0.823765	0.490201	0.999822	0.597799	0.977245	0.99766	0.929431	0.605253	0.853259	0.575188	0.963306	0.985075	0.999569	0.983592	0.948334	0.526684	0.98699	0.985353	0.795675	0.999798	0.688863	0.952169	0.571536	0.874877	0.920011	0.769464	0.931102	0.999902	0.729102	0.924005	0.441947	0.914161	0.649313	0.624507
ATP5MC3	0.999643	0.961712	0.568584	0.999088	0.707579	0.488957	0.969902	0.998787	0.998787	0.99258	0.905242	0.810262	0.999822	0.74863	0.967749	0.99766	0.847129	0.831462	0.964002	0.698747	0.980493	0.99746	0.999569	0.787455	0.871597	0.706235	0.983626	0.993309	0.946862	0.999798	0.648816	0.973581	0.526014	0.966013	0.973361	0.967551	0.8854	0.999902	0.817508	0.947766	0.509004	0.858999	0.698161	0.617731
ATP5ME	0.999643	0.981503	0.731613	0.999088	0.836012	0.763477	0.965294	0.998787	0.998787	0.868292	0.972601	0.877844	0.999822	0.865385	0.997949	0.99766	0.77266	0.959878	0.893194	0.838905	0.904234	0.950436	0.999569	0.784785	0.705822	0.865381	0.990548	0.950672	0.749358	0.999798	0.941112	0.986494	0.821605	0.895861	0.998753	0.975564	0.821477	0.999902	0.767535	0.991846	0.716531	0.922321	0.812729	0.644707
ATP5MF	0.999643	0.968877	0.957805	0.999088	0.677253	0.939366	0.796862	0.998787	0.998787	0.670353	0.990548	0.539113	0.999822	0.8442	0.830411	0.99766	0.990696	0.899536	0.8108	0.874768	0.98478	0.948928	0.999569	0.686317	0.614763	0.934495	0.841867	0.79349	0.799058	0.999798	0.723537	0.779367	0.870988	0.770894	0.756975	0.657717	0.829149	0.999902	0.945272	0.784374	0.99309	0.445913	0.302849	0.259212
ATP5MG	0.999643	0.975199	0.484119	0.999088	0.854914	0.835561	0.790108	0.998787	0.998787	0.989183	0.783458	0.777115	0.999822	0.974691	0.829733	0.99766	0.979813	0.783323	0.968905	0.708288	0.968725	0.907897	0.999569	0.872877	0.915995	0.896774	0.964018	0.997795	0.848341	0.999798	0.820272	0.978759	0.824488	0.910352	0.97331	0.905676	0.852496	0.999902	0.616331	0.884768	0.326436	0.990057	0.982743	0.873277
ATP5MJ	0.999643	0.961712	0.925297	0.999088	0.967514	0.994693	0.844334	0.998787	0.998787	0.954366	0.921613	0.877844	0.999822	0.879445	0.932594	0.99766	0.780555	0.822273	0.902736	0.717658	0.986467	0.989344	0.999569	0.948465	0.700261	0.897381	0.983626	0.920651	0.835011	0.999798	0.989525	0.915446	0.86388	0.993137	0.920345	0.793403	0.957106	0.999902	0.845777	0.882956	0.598879	0.887733	0.852427	0.581802
ATP5MK	0.999643	0.965052	0.665596	0.999088	0.973146	0.852068	0.876123	0.998787	0.998787	0.890181	0.899312	0.962129	0.999822	0.984433	0.795274	0.99766	0.940171	0.998685	0.958498	0.91343	0.977848	0.974636	0.999569	0.973367	0.769341	0.84933	0.998233	0.959036	0.994489	0.999798	0.990305	0.988315	0.884871	0.963531	0.992919	0.78379	0.897204	0.999902	0.744874	0.894125	0.444136	0.845177	0.912637	0.61842
ATP5PB	0.999643	0.961712	0.785182	0.999088	0.80885	0.992456	0.916318	0.998787	0.998787	0.935136	0.948824	0.835111	0.999822	0.963133	0.871263	0.99766	0.980214	0.890105	0.994526	0.765879	0.964385	0.914375	0.999569	0.79494	0.680064	0.909069	0.968937	0.920651	0.865454	0.999798	0.791507	0.956106	0.796078	0.843939	0.936749	0.874471	0.960681	0.999902	0.930568	0.954697	0.53734	0.941498	0.844064	0.543223
ATP5PD	0.999643	0.961712	0.750675	0.999088	0.705993	0.854385	0.85533	0.998787	0.998787	0.872134	0.958137	0.710082	0.999822	0.840846	0.862003	0.99766	0.990696	0.941085	0.996158	0.904546	0.968641	0.99746	0.999569	0.913551	0.76319	0.976586	0.976249	0.960482	0.964911	0.999798	0.999671	0.993503	0.972393	0.97312	0.987415	0.92015	0.986393	0.999902	0.973402	0.971902	0.758672	0.841345	0.722338	0.524439
ATP5PF	0.999643	0.992142	0.937277	0.999088	0.624085	0.787069	0.790108	0.998787	0.998787	0.573736	0.986983	0.755569	0.999822	0.998587	0.780062	0.99766	0.966196	0.891223	0.889319	0.976548	0.931348	0.932103	0.999569	0.829885	0.714057	0.837018	0.929881	0.808602	0.849644	0.999798	0.741458	0.848538	0.780549	0.79929	0.79357	0.496343	0.7848	0.999902	0.769248	0.784374	0.969356	0.342776	0.476322	0.238318
ATP5PO	0.999643	0.961712	0.505421	0.999088	0.932452	0.552074	0.914772	0.998787	0.998787	0.834127	0.769241	0.603187	0.999822	0.559091	0.980684	0.99766	0.903435	0.569823	0.877428	0.480322	0.934232	0.953487	0.999569	0.681002	0.946447	0.776105	0.946465	0.959036	0.965056	0.999798	0.661953	0.893443	0.800892	0.743311	0.841422	0.916175	0.748203	0.999902	0.45928	0.748487	0.308554	0.553791	0.876462	0.997325
ATP6AP1	0.999643	0.962022	0.502087	0.999088	0.991441	0.60044	0.935216	0.998787	0.998787	0.966276	0.860086	0.942178	0.999822	0.836638	0.897313	0.99766	0.995034	0.962964	0.98761	0.735268	0.888598	0.859725	0.999569	0.367298	0.782615	0.938803	0.992393	0.993524	0.713629	0.999798	0.778174	0.914906	0.945263	0.9881	0.945398	0.763033	0.745657	0.999902	0.287639	0.779742	0.214238	0.652959	0.507613	0.644707
ATP6AP1-DT	0.999643	0.993671	0.798088	0.999483	0.933303	0.761016	0.935603	0.998787	0.998787	0.970467	0.946833	0.667055	0.999822	0.891312	0.821068	0.99766	0.772347	0.992587	0.998672	0.97227	0.968641	0.959753	0.999569	0.841312	0.933326	0.966322	0.958608	0.876391	0.926984	0.999798	0.990522	0.881339	0.951543	0.925431	0.881252	0.833717	0.939005	0.999902	0.982691	0.97116	0.937922	0.941571	0.995537	0.716991
ATP6AP1L	0.999643	0.999985	0.952358	0.999088	0.858203	0.835561	0.990946	0.998787	0.998787	0.93884	0.984594	0.948082	0.999822	0.791152	0.896268	0.99766	0.906193	0.948197	0.997815	0.969216	0.906664	0.983404	0.999569	0.689455	0.992095	0.618776	0.944377	0.985189	0.903845	0.999798	0.741478	0.913894	0.433869	0.843968	0.9176	0.388865	0.994027	0.999902	0.93767	0.815146	0.806921	0.921881	0.475423	0.386873
ATP6AP2	0.999643	0.961712	0.793032	0.999088	0.560065	0.539815	0.978543	0.998787	0.998787	0.970467	0.995824	0.777115	0.999822	0.650208	0.821068	0.99766	0.771653	0.907349	0.797968	0.872429	0.9395	0.914375	0.999569	0.904295	0.914971	0.777096	0.896771	0.928144	0.896842	0.999798	0.721959	0.828767	0.607651	0.561613	0.738181	0.924427	0.697936	0.999902	0.984219	0.992956	0.836237	0.374449	0.317827	0.182329
ATP6V0A1	0.999643	0.961712	0.753467	0.999088	0.966798	0.941589	0.851135	0.998787	0.998787	0.985669	0.950316	0.874553	0.999822	0.998947	0.980382	0.99766	0.925745	0.67023	0.903392	0.487756	0.924869	0.964137	0.999569	0.819723	0.923485	0.838432	0.983626	0.922244	0.967801	0.999798	0.949775	0.99524	0.841785	0.893246	0.997921	0.78379	0.997511	0.999902	0.946155	0.85057	0.966424	0.747141	0.841798	0.901074
ATP6V0A2	0.999643	0.961712	0.912234	0.999088	0.423223	0.852068	0.905948	0.998787	0.998787	0.324068	0.8342	0.882191	0.999822	0.727644	0.974123	0.99766	0.891146	0.384957	0.321169	0.529143	0.907915	0.83309	0.999569	0.288496	0.815405	0.621415	0.978176	0.86137	0.498427	0.999798	0.439225	0.738128	0.430034	0.981018	0.789302	0.663107	0.898411	0.999902	0.739029	0.941829	0.550465	0.529572	0.443556	0.347144
ATP6V0B	0.999643	0.989038	0.854573	0.999088	0.690906	0.804175	0.985019	0.997681	0.997681	0.929007	0.958119	0.911641	0.999822	0.811082	0.821068	0.99766	0.693106	0.98962	0.865072	0.971406	0.922726	0.901112	0.999569	0.35968	0.725624	0.992552	0.991348	0.86137	0.580128	0.990141	0.92035	0.763484	0.980801	0.97777	0.741465	0.959309	0.959696	0.999902	0.677335	0.956935	0.826593	0.218945	0.140806	0.0966724
ATP6V0C	0.999643	0.961712	0.533207	0.999088	0.991397	0.596706	0.977773	0.997681	0.997681	0.950369	0.946833	0.94041	0.999822	0.950801	0.851407	0.99766	0.903686	0.982818	0.769835	0.841228	0.922726	0.90496	0.999569	0.838389	0.926457	0.745067	0.983626	0.943999	0.741463	0.999798	0.782558	0.998666	0.592646	0.989715	0.998771	0.857299	0.632485	0.999902	0.387171	0.865947	0.348844	0.681184	0.722796	0.837017
ATP6V0D1	0.999643	0.998836	0.287635	0.999088	0.0809091	0.334326	0.958953	0.813356	0.813356	0.693578	0.75773	0.992021	0.999822	0.794087	0.932998	0.99766	0.865113	0.857354	0.770993	0.6502	0.85856	0.968112	0.999569	0.498522	0.742551	0.922987	0.751626	0.769501	0.879924	0.999798	0.887177	0.567511	0.982777	0.494159	0.530994	0.948512	0.738613	0.999902	0.505511	0.688628	0.263283	0.0292398	0.0158	0.0221416
ATP6V0D1-DT	0.999643	0.961712	0.589313	0.999088	0.588791	0.929977	0.893588	0.998787	0.998787	0.763859	0.79833	0.605776	0.999822	0.660285	0.904864	0.99766	0.622906	0.785304	0.960138	0.718811	0.907915	0.906863	0.999569	0.323307	0.864458	0.925874	0.949681	0.920651	0.902927	0.999798	0.483913	0.986441	0.796078	0.929121	0.941863	0.869161	0.650871	0.999902	0.488662	0.657657	0.0687321	0.777978	0.662303	0.965637
ATP6V0E1	0.999643	0.961712	0.779451	0.999088	0.175835	0.263495	0.790108	0.978064	0.978064	0.295855	0.80515	0.780391	0.999822	0.512863	0.457707	0.99766	0.812629	0.581701	0.682549	0.501646	0.799951	0.917971	0.999569	0.308451	0.513247	0.815855	0.844304	0.610378	0.743771	0.968144	0.637086	0.346046	0.76241	0.43233	0.24961	0.64835	0.888174	0.999902	0.588582	0.99477	0.980406	0.0216227	0.0268595	0.00630052
ATP6V0E2	0.999643	0.993671	0.471647	0.999088	0.89179	0.416153	0.995511	0.998787	0.998787	0.84664	0.921613	0.656381	0.999822	0.570456	0.800146	0.99766	0.683595	0.431635	0.195455	0.579381	0.899356	0.971805	0.999569	0.909844	0.935067	0.38665	0.954136	0.988185	0.886032	0.999798	0.851845	0.972774	0.439125	0.867555	0.958986	0.568216	0.926166	0.999902	0.98994	0.8461	0.935965	0.363343	0.853674	0.473525
[truncated: 15,713 more rows]
