# Supplementary material for: Exploratory development of biomarkers for neurobehavioral performance impairment during sleep loss: comparison across multiple types of sleep deprivation
Source: BMC Genomics. 2025 Nov 14;26:1043. doi: 10.1186/s12864-025-12193-6 (PMC12619276; doi:10.1186/s12864-025-12193-6)
Supplement: Supplementary file 12 — Additional file 12: Table S7A. List of FDR values for each gene relative to one endpoint for each of the distinct neurobehavioral performance tests, for a given participant subset: ALL 59 participants, or those in the control (CT), daytime sleep restriction (DR), nighttime sleep restriction (NR), or total sleep deprivation (TD) group. For a description of neurobehavioral performance test endpoints, see worksheet tab Description of Variables. Table S7B. List of the number of times each tested gene was significantly differentially expressed relative to one endpoint of the distinct neurobehavioral performance tests. Values represent a count of the number of times the gene was significantly differentially expressed (FDR<0.05) for a given participant subset: ALL 59 participants, or those in the control (CT), daytime sleep restriction (DR), nighttime sleep restriction (NR), or total sleep deprivation (TD) group. For a description of neurobehavioral performance test endpoints, see worksheet tab Description of Variables. Table S7C. List of genes significantly differentially expressed relative to at least 5 distinct neurobehavioral performance test assays. Values represent the number of times the gene was counted as significant (FDR<0.05) for a given participant subset: ALL 59 participants, or those in the control (CT), daytime sleep restriction (DR), nighttime sleep restriction (NR), or total sleep deprivation (TD) group. For a description of neurobehavioral performance test endpoints, see worksheet tab Description of Variables [file 12864_2025_12193_MOESM12_ESM.xlsx]

## Sheet: Description of variables
Variable Name	Variable Description
CUMULATIVE_WAKE_HOURS	Cumulative hours the subject has been awake at the time of sample collection, i.e., cumulative hours of wakefulness since the last time in bed sleep episdoe.
VPVTALL_LAPSE_TRAN	Transformation of psychomotor vigilance lapses calculated as LAPSE_TRAN = SQRT(LAPSES) + SQRT(LAPSES + 1)
VPVTALL_LAPSES	Count of the number of times a response was greater than 500 milliseconds during the session
VPVTALL_IALL_MEAN	Mean average of 1000/RT, where RT is the reaction time on the psychomotor vigilance test.
VAS_UNMOTIVATE	Visual analog scale response from 0 to 100, 100 being more Unmotivated. The scale is presented as a 100-mm bar that the participant marks with a cursor. The score is determined as the distance from the anchor word to the cursor.
VAS_SAD	Visual analog scale response from 0 to 100, 100 being more Sad. The scale is presented as a 100-mm bar that the participant marks with a cursor. The score is determined as the distance from the anchor word to the cursor.
VAS_CLEARHEADE	Visual analog scale response from 0 to 100, 100 being more Clear Headed. The scale is presented as a 100-mm bar that the participant marks with a cursor. The score is determined as the distance from the anchor word to the cursor.
VAS_CALM	Visual analog scale response from 0 to 100, 100 being more CALM. The scale is presented as a 100-mm bar that the participant marks with a cursor. The score is determined as the distance from the anchor word to the cursor.
VAS_ALERT	Visual analog scale response from 0 to 100, 100 being more Alert. The scale is presented as a 100-mm bar that the participant marks with a cursor. The score is determined as the distance from the anchor word to the cursor.
TRKALL_TOTAL_LOSS	Count of the sum total of right and left losses in the unstable TRACK assay
SCWORD_RESCUE_OV_CORRECT	Integer count of the overall number of correct responses for the STROOP assay with all four colors
SCWORD_RESCUE_NEU_PERCCR	Percent correct on neutral trials for the STROOP assay with all four colors
SCWORD_RESCUE_NEU_M_RT	Mean reaction time for neutral trials for the STROOP assay with all four colors
SCWORD_RESCUE_INH_PERCCR	Percent correct on inhibited trials for the STROOP assay with all four colors
SCWORD_RESCUE_INH_M_RT	Mean reaction time for inhibited trials for the STROOP assay with all four colors
SCWORD_RESCUE_FAC_PERCCR	Percent correct on facilitated trials for the STROOP assay with all four colors
SCWORD_RESCUE_FAC_M_RT	Mean reaction time for facilitated trials for the STROOP assay with all four colors
SCWORD_BLUEYELLOW_OV_CORRECT	This is the integer count of the overall number of correct responses on trials with only blue and yellow colors.
SCWORD_BLUEYELLOW_NEU_PERCCR	This is the percent correct on neutral trials on trials with only blue and yellow colors.
SCWORD_BLUEYELLOW_NEU_M_RT	This is the mean reaction time for neutral trials on trials with only blue and yellow colors.
SCWORD_BLUEYELLOW_INH_PERCCR	This is the percent correct on inhibited trials on trials with only blue and yellow colors.
SCWORD_BLUEYELLOW_INH_M_RT	This is the mean reaction time for inhibited trials on trials with only blue and yellow colors.
SCWORD_BLUEYELLOW_FAC_PERCCR	This is the percent correct on facilitated trials on trials with only blue and yellow colors.
SCWORD_BLUEYELLOW_FAC_M_RT	This is the mean reaction time for facilitated trials on trials with only blue and yellow colors.
P_PEERSCL_PERFORM	This is a self-rating of performance on the first or Pre PEERS session, on a scale from 0-100. A score of 100 on PEERS scales means: Extremely Good (for PERFORM), An Extreme Effort (for EFFORT), and Yes I Could Have Done Much Better (for BETTER).
P_PEERSCL_EFFORT	This is a self-rating of performance effort on the first or Pre PEERS session, on a scale from 0-100. A score of 100 on PEERS scales means: Extremely Good (for PERFORM), An Extreme Effort (for EFFORT), and Yes I Could Have Done Much Better (for BETTER).
PEERSCL_PERFORM	This is a self-rating of performance on the second PEERS session, on a scale from 0-100. A score of 100 on PEERS scales means: Extremely Good (for PERFORM), An Extreme Effort (for EFFORT), and Yes I Could Have Done Much Better (for BETTER).
PEERSCL_BETTER	This is a self-rating of performing better on the second PEERS session, on a scale from 0-100. A score of 100 on PEERS scales means: Extremely Good (for PERFORM), An Extreme Effort (for EFFORT), and Yes I Could Have Done Much Better (for BETTER).
PEERSCL_EFFORT	This is a self-rating of performance effort on the second PEERS session, on a scale from 0-100. A score of 100 on PEERS scales means: Extremely Good (for PERFORM), An Extreme Effort (for EFFORT), and Yes I Could Have Done Much Better (for BETTER).
MRT_Sum_INT_COR	This is the overall number of correct intermediate trials in the matrix reasoning task
MRT_Sum_EXP_COR	This is the overall number of correct expert trials in the matrix reasoning task
MRT_Sum_CORRECT	This is the overall number of correct answers in the matrix reasoning task
MRT_Sum_BEGIN_COR	This is the overall number of correct beginner trials in the matrix reasoning task
MRT_Sum_ADV_COR	This is the overall number of correct advanced trials in the matrix reasoning task
KSS_Before_SCALE	This is the initial self rating of the Karolinska Sleepiness Scale. Scale values range from 1-9, with anchor words for 1 (extremely alert), 3 (alert), 5 (neithere alert nor sleepy), 7 (sleepy - but no difficulty remaining awake), and 9 (extremely sleepy - fighting sleep).
KSS_After_SCALE	This is the final self rating of the Karolinska Sleepiness Scale. Scale values range from 1-9, with anchor words for 1 (extremely alert), 3 (alert), 5 (neithere alert nor sleepy), 7 (sleepy - but no difficulty remaining awake), and 9 (extremely sleepy - fighting sleep).
Face_RECALL_PERCENTCOR	This is the percentage of correct faces on the FACE assay
Face_RECALL_FACES_CORR	This is the number of correct faces on the FACE assay
DSST_PERCENT	Percentage of correct responses on the Digit Symbol Substitution Test (DSST), i.e., the number of correct responses divided by the total number of responses, expressed as a percentage
DSST_CORRECT	Total number of correct responses on the Digit Symbol Substitution Test (DSST).
CVS_RT1divbyCorr1	An adjusted response time, calculated as RT_1 / CORRTR_1, i.e. the average reaction time of mirror trials divided by the number of correct mirror trials on the Comparative Visual Search (CVS) assay.
CVS_RT0divbyCorr0	An adjusted response time, calculated as RT_0 / CORRTR_0, i.e. the average reaction time of copy trials divided by the number of correct copy trials on the Comparative Visual Search (CVS) assay.
BART_Risk_score	BART Risk Score calculated as (sum of TRIAL_PUMP) / (sum of (BURST_AT - 1)), where Trial_Pump are the pumps attempted and BURST_AT is when the balloon will burst in the Balloon Analog Risk Test (BART)
BART_Adj_Mean_Pmps	Bart adjusted mean pumps for successful trials that ended with collect rather than popping the balloon in the Balloon Analog Risk Test (BART)

## Sheet: 7c_Signif_5ormoreNTBs
Table S7C. List of genes significantly differentially expressed relative to at least 5 distinct neurobehavioral performance test assays. Values represent the number of times the gene was counted as significant (FDR<0.05) for a given participant subset: all 59 participants, or those in just the control (CT), daytime sleep restriction (DR), nighttime sleep restriction (NR), or total sleep deprivati…
Gene Symbol	Significant Assays All	Significant Assays CT	Significant Assays DR	Significant Assays NR	Significant Assays TD
ABCA11P	2	1	5	2	0
ACSL1	0	0	0	1	5
AKAP5	5	2	5	2	1
ALPL	0	0	0	1	5
BCL2	2	1	5	1	0
CADM1	2	1	5	1	0
CDC42EP3	3	0	0	0	6
CFAP45	0	0	0	1	5
CHRM3-AS2	2	1	5	1	1
EREG	5	0	5	0	3
ERMN	2	0	6	0	0
FOSL2	2	1	6	2	0
GABRR2	0	0	1	0	6
GASK1B	5	0	1	0	2
KICS2	2	1	5	0	0
KREMEN1	0	0	0	1	6
LETM2	2	0	5	2	0
LINC00482	3	0	0	0	5
LINC01093	2	0	0	2	7
LINC01806	2	1	5	2	0
LINC02967	0	0	0	0	5
LMNB1	0	0	5	0	2
LOC101927522	0	0	0	1	5
LOC105369402	1	0	0	2	8
LOC124900478	0	0	1	1	5
LOC124905715	2	0	5	0	0
MAB21L3	2	0	5	3	0
MARCO	2	0	0	1	5
MIR3945HG	0	0	1	1	6
MTARC1	2	1	6	2	0
NIT2	2	0	5	2	0
PIGL	2	0	5	2	0
PLBD1	0	0	0	0	5
PPM1D	2	1	5	0	0
THBD	1	0	6	1	0
TMEM252	3	0	6	2	0
UBE2J1	5	0	0	1	6
ZBED5-AS1	3	0	5	0	0
ZBTB18	2	0	5	1	0

## Sheet: 7B_CountNumberTimesSignif
Table S7B. List of the number of times each tested gene was significantly differentially expressed relative to one endpoint of the distinct neurobehavioral performance tests. Values represent a count of the number of times the gene was significantly differentially expressed (FDR<0.05) for a given participant subset: all 59 participants, or those in just the control (CT), daytime sleep restriction…
Gene Symbol	Significant Assays All	Significant Assays CT	Significant Assays DR	Significant Assays NR	Significant Assays TD
A1BG	2	0	0	3	0
A1BG-AS1	0	0	0	0	0
A2M-AS1	0	0	0	0	0
AAAS	0	0	0	0	0
AACS	0	0	0	0	0
AAGAB	1	0	0	0	0
AAK1	0	0	0	0	0
AAMDC	0	0	0	1	0
AAMP	0	0	0	1	0
AAR2	0	0	0	0	0
AARS1	0	0	0	0	0
AARS2	0	0	0	1	0
AASDH	1	0	0	0	1
AASDHPPT	0	0	0	0	0
AASS	0	0	0	0	1
AATBC	0	0	0	2	0
AATF	0	0	0	3	1
AATK	0	0	0	0	1
ABALON	2	0	2	1	0
ABAT	2	1	0	2	0
ABCA1	2	1	2	3	0
ABCA10	0	0	0	0	1
ABCA11P	2	1	5	2	0
ABCA13	0	0	0	1	0
ABCA2	0	0	0	0	0
ABCA3	0	0	0	0	0
ABCA5	0	0	0	0	2
ABCA6	0	0	0	0	0
ABCA7	0	0	0	0	0
ABCB1	2	0	0	3	1
ABCB10	0	0	0	1	0
ABCB4	0	1	0	0	0
ABCB5	0	0	0	0	0
ABCB6	0	0	0	0	0
ABCB7	0	0	0	1	0
ABCB8	0	0	0	0	0
ABCC1	0	0	0	0	0
ABCC10	0	0	0	0	0
ABCC13	0	0	0	0	0
ABCC2	0	0	0	1	0
ABCC3	2	2	0	2	0
ABCC4	0	0	0	0	0
ABCC5	0	0	0	2	0
ABCC6	0	0	0	0	0
ABCD1	1	0	0	0	0
ABCD2	0	0	0	1	1
ABCD3	0	0	0	0	0
ABCD4	0	0	0	0	0
ABCE1	0	0	0	0	0
ABCF1	0	0	0	2	0
ABCF2	0	0	0	0	0
ABCF3	0	0	0	0	0
ABCG1	2	1	4	2	0
ABCG2	0	0	0	0	0
ABHD10	0	0	0	0	0
ABHD11	1	0	1	0	0
ABHD12	0	0	0	0	0
ABHD13	0	0	0	0	0
ABHD14A	2	0	1	0	0
ABHD14B	0	0	0	0	0
ABHD15	0	0	0	0	0
ABHD16A	0	0	0	0	0
ABHD17A	1	0	0	0	0
ABHD17B	0	0	0	0	0
ABHD17C	2	0	0	0	0
ABHD18	0	0	0	0	0
ABHD2	0	1	0	3	0
ABHD3	0	0	0	1	0
ABHD4	0	0	0	1	0
ABHD5	2	0	2	3	0
ABHD6	0	0	0	1	0
ABHD8	0	0	0	0	0
ABI1	0	0	0	1	1
ABI2	2	0	0	0	2
ABI3	0	0	0	0	0
ABITRAM	0	0	0	0	0
ABL1	0	0	0	0	0
ABL2	0	0	0	0	0
ABLIM1	0	0	0	0	0
ABLIM2	0	0	0	0	0
ABLIM3	0	0	0	0	0
ABO	0	0	0	0	0
ABR	0	0	0	0	0
ABRACL	0	0	0	2	0
ABRAXAS1	1	1	0	1	0
ABRAXAS2	0	0	0	0	0
ABT1	1	0	0	0	0
ABTB1	0	0	0	1	0
ABTB2	1	0	0	0	0
ACAA1	1	0	0	0	0
ACAA2	0	0	0	0	0
ACACA	0	0	0	0	0
ACACB	0	0	0	0	0
ACAD10	0	0	0	0	0
ACAD11	0	0	0	0	1
ACAD8	0	0	0	0	0
ACAD9	0	0	0	0	0
ACADM	0	0	0	0	0
ACADS	1	0	0	2	0
ACADSB	0	0	0	0	1
ACADVL	1	0	0	2	0
ACAP1	0	0	0	0	1
ACAP2	2	0	0	2	0
ACAP3	0	0	0	0	0
ACAT1	0	0	0	1	0
ACAT2	1	0	0	1	0
ACBD3	1	0	0	2	0
ACBD4	2	0	0	0	0
ACBD5	1	0	0	1	0
ACBD6	0	0	0	1	0
ACCS	0	0	0	0	0
ACD	0	0	0	0	0
ACE	0	0	0	0	0
ACER2	0	0	0	0	0
ACER3	0	0	0	0	0
ACHE	0	0	0	0	0
ACIN1	0	0	0	2	0
ACKR1	0	0	0	2	1
ACKR3	0	0	0	0	0
ACLY	0	0	0	2	0
ACO1	0	0	0	0	0
ACO2	0	0	0	0	0
ACOT11	0	1	0	0	0
ACOT13	0	0	0	0	0
ACOT2	2	0	0	2	0
ACOT4	1	0	0	0	1
ACOT7	0	0	0	0	0
ACOT8	0	0	0	0	0
ACOT9	2	1	1	1	0
ACOX1	2	1	2	3	0
ACOX3	0	0	0	0	0
ACOXL	0	0	0	1	0
ACP1	0	0	0	2	0
ACP2	0	0	0	0	0
ACP3	0	0	0	2	1
ACP5	0	0	0	0	0
ACP6	0	0	0	0	0
ACRBP	0	0	0	0	0
ACSBG1	0	0	0	0	0
ACSF2	0	0	0	0	0
ACSF3	1	0	0	0	0
ACSL1	0	0	0	1	5
ACSL3	2	1	0	1	0
ACSL4	0	1	0	1	2
ACSL5	1	0	0	1	0
ACSL6	0	0	0	0	0
ACSM1	0	0	0	0	0
ACSM3	2	1	0	1	0
ACSS1	0	0	0	0	0
ACSS2	0	0	0	0	0
ACSS3	0	0	0	0	0
ACTA2	0	0	0	0	0
ACTA2-AS1	0	0	0	0	0
ACTB	0	1	0	0	0
ACTG1	0	0	0	0	0
ACTG1P17	0	0	0	0	0
ACTG1P20	0	0	0	0	0
ACTG1P4	0	0	0	0	0
ACTL10	1	0	1	1	0
ACTL6A	0	0	0	0	0
ACTN1	0	0	0	0	0
ACTN1-DT	1	0	0	0	0
ACTN4	0	0	0	2	0
ACTR10	0	0	0	0	0
ACTR1A	0	0	0	1	0
ACTR1B	2	0	0	1	0
ACTR2	0	1	0	1	0
ACTR3	2	0	0	1	0
ACTR3-AS1	1	1	0	2	0
ACTR3B	0	0	0	0	0
ACTR3C	0	0	0	0	0
ACTR5	0	0	0	1	1
ACTR6	0	0	0	0	0
ACTR8	0	0	0	0	0
ACVR1	0	0	0	0	1
ACVR1B	0	0	0	0	0
ACVR1C	0	1	0	1	0
ACVR2A	0	0	0	0	0
ACVR2B	0	0	0	0	0
ACVRL1	0	0	0	0	0
ACYP1	1	0	0	1	0
ACYP2	0	0	0	2	0
ADA	0	0	0	0	0
ADA2	0	0	0	2	0
ADAL	0	0	0	0	0
ADAM10	2	0	0	2	0
ADAM12	1	0	0	0	0
ADAM15	0	0	0	0	0
ADAM17	0	0	0	2	2
ADAM19	0	0	0	1	0
ADAM20	1	0	0	0	0
ADAM20P1	0	0	0	0	0
ADAM22	2	1	2	0	2
ADAM23	0	0	0	0	0
ADAM28	0	1	0	0	0
ADAM32	0	0	0	0	0
ADAM7-AS1	0	1	0	0	0
ADAM8	0	0	0	0	0
ADAM9	0	1	0	0	0
ADAMDEC1	0	0	0	0	0
ADAMTS1	1	0	0	1	0
ADAMTS10	0	0	0	0	0
ADAMTS17	0	0	0	1	0
ADAMTS3	0	0	0	0	0
ADAMTS4	0	0	0	0	0
ADAMTS5	0	1	0	0	0
ADAMTS6	0	0	0	0	1
ADAMTS7P1	2	0	0	0	0
ADAMTSL4	0	0	0	0	0
ADAMTSL4-AS1	0	0	0	3	0
ADAMTSL4-AS2	0	0	0	1	1
ADAP1	0	0	0	0	0
ADAP2	0	0	0	0	0
ADAR	2	0	0	2	0
ADARB1	0	0	0	0	0
ADARB2	0	0	0	0	0
ADAT1	0	0	0	0	0
ADAT2	2	0	3	0	0
ADCK1	0	0	0	0	0
ADCK2	0	0	0	1	0
ADCK5	0	0	0	1	0
ADCY10	0	0	0	0	0
ADCY10P1	2	0	2	1	0
ADCY3	0	0	0	0	0
ADCY4	0	0	0	0	0
ADCY6	0	0	0	0	0
ADCY7	0	0	0	0	0
ADCY9	0	0	0	0	0
ADCYAP1R1	0	0	0	0	0
ADD1	0	0	0	0	0
ADD2	0	0	0	0	0
ADD3	0	0	0	0	0
ADGB	0	0	0	0	0
ADGRA2	0	0	0	0	0
ADGRA3	0	0	0	0	0
ADGRB1	0	0	0	0	0
ADGRB2	0	0	0	0	0
ADGRB3	0	0	0	0	0
ADGRB3-DT	0	0	0	0	0
ADGRD1	2	0	0	0	0
ADGRE1	2	0	0	0	1
ADGRE2	0	0	0	1	0
ADGRE3	0	0	0	2	0
ADGRE4P	2	2	0	0	0
ADGRE5	0	0	0	2	0
ADGRF3	0	0	0	2	0
ADGRG1	4	0	0	1	0
ADGRG3	1	0	1	2	1
ADGRG5	0	0	0	0	0
ADGRG6	0	0	0	0	0
ADGRL1	0	0	0	0	0
ADGRL1-AS1	0	0	0	0	0
ADGRV1	0	0	0	0	0
ADH5	0	0	0	0	0
ADHFE1	0	0	0	0	0
ADI1	2	0	0	0	0
ADIPOR1	0	0	0	0	0
ADIPOR2	0	0	0	0	0
ADIRF-AS1	2	1	2	2	0
ADK	1	1	0	0	0
ADM	0	0	0	1	2
ADNP	0	0	0	0	0
ADNP-AS1	0	0	0	0	0
ADNP2	0	0	0	0	0
ADO	1	0	0	2	0
ADORA2A	0	0	0	0	0
ADORA2B	1	0	0	0	0
ADORA3	2	2	0	1	0
ADPGK	0	0	0	0	0
ADPGK-AS1	1	0	0	2	0
ADPRH	1	0	0	1	0
ADPRHL1	0	0	0	0	0
ADPRM	2	1	0	2	0
ADPRS	0	0	0	0	0
ADRB2	0	0	0	0	0
ADRM1	0	0	0	0	0
ADSL	2	0	0	2	0
ADSS1	0	0	0	0	0
ADSS2	0	0	0	0	0
ADTRP	2	1	3	2	0
AEBP1	0	0	0	0	0
AEBP2	0	0	0	0	2
AEN	2	0	2	3	0
AFAP1	0	0	0	0	0
AFAP1-AS1	0	0	0	0	0
AFAP1L2	0	0	0	0	0
AFDN	2	0	0	1	0
AFF1	0	0	0	0	0
AFF1-AS1	2	0	0	1	0
AFF2	0	0	0	0	0
AFF3	0	1	0	0	0
AFF4	0	0	0	0	0
AFG1L	0	0	0	0	0
AFG3L1P	0	0	0	2	0
AFG3L2	0	0	0	1	0
AFMID	0	0	0	0	0
AFTPH	2	0	0	2	0
AFTPH-DT	0	0	0	0	0
AGA	1	0	0	0	0
AGA-DT	0	0	0	0	1
AGAP1	1	0	0	0	1
AGAP10P	0	0	0	0	0
AGAP12P	0	0	0	0	0
AGAP2	0	0	0	0	0
AGAP3	0	0	0	0	0
AGAP4	0	0	0	0	0
AGAP6	0	0	0	0	0
AGAP7P	1	0	0	3	0
AGBL2	1	0	0	0	0
AGBL3	1	1	0	2	0
AGBL5	0	0	0	0	0
AGER	0	0	0	0	0
AGFG1	0	0	0	0	0
AGFG2	0	0	0	0	0
AGGF1	0	0	0	0	0
AGK	0	0	0	0	0
AGL	0	0	0	0	2
AGMAT	1	0	0	0	0
AGO1	1	0	0	2	0
AGO2	0	0	0	0	0
AGO3	2	0	0	1	0
AGO4	0	0	0	3	1
AGPAT1	0	0	0	0	0
AGPAT2	1	0	0	0	0
AGPAT3	0	0	0	0	0
AGPAT4	0	1	0	0	0
AGPAT4-IT1	2	0	0	2	0
AGPAT5	0	0	0	0	0
AGPS	0	0	0	0	0
AGRN	0	0	0	0	0
AGTPBP1	0	0	0	0	0
AGTRAP	0	0	0	0	0
AHCTF1	2	1	0	3	0
AHCTF1P1	0	0	0	0	1
AHCY	0	0	0	0	0
AHCYL1	1	0	0	2	0
AHCYL2	2	1	0	2	0
AHDC1	0	0	0	0	0
AHI1	2	0	0	0	1
AHNAK	0	1	0	1	0
AHR	0	0	0	0	0
AHSA1	2	0	2	3	0
AHSA2P	0	1	0	0	0
AHSP	1	0	0	0	0
AIDA	0	0	0	0	0
AIF1	1	0	0	0	0
AIFM1	0	0	0	0	0
AIFM2	0	0	0	0	0
AIFM3	0	0	0	0	0
AIG1	0	0	0	0	0
AIM2	0	0	0	0	0
AIMP1	0	0	0	2	0
AIMP2	0	0	0	0	0
AIP	1	0	0	1	0
AJAP1	1	0	0	0	0
AJM1	1	0	0	0	0
AK2	0	0	0	0	0
AK3	0	0	0	1	0
AK4	0	0	0	0	0
AK5	0	1	0	0	0
AK6	0	0	0	2	0
AK7	1	0	0	0	0
AK9	0	0	0	0	0
AKAP1	0	0	0	1	0
AKAP10	0	0	1	1	0
AKAP11	0	0	0	0	1
AKAP12	0	0	0	0	0
AKAP13	0	0	0	2	0
AKAP17A	0	0	0	0	0
AKAP17A_1	0	0	0	1	0
AKAP3	0	0	0	0	0
AKAP5	5	2	5	2	1
AKAP6	2	2	1	1	0
AKAP7	0	0	0	0	0
AKAP8	0	0	0	1	0
AKAP8L	0	0	0	2	0
AKAP9	0	0	0	0	0
AKIP1	0	0	0	1	0
AKIRIN1	0	0	0	0	0
AKIRIN2	0	0	0	0	0
AKNA	0	0	0	0	0
AKR1A1	0	0	0	0	0
AKR1B1	0	0	0	0	0
AKR1C1	0	0	0	1	0
AKR1C3	3	0	1	0	0
AKR1E2	0	0	0	0	0
AKR7A2	0	0	0	0	0
AKT1	0	0	0	0	1
AKT1S1	1	0	0	0	0
AKT2	0	0	0	0	0
AKT3	0	0	0	1	0
AKT3-IT1	0	0	0	0	1
AKTIP	0	0	0	0	0
ALAD	0	0	0	1	0
ALAS1	0	0	0	1	0
ALAS2	0	0	0	0	0
ALCAM	0	0	0	0	0
ALDH16A1	0	0	0	1	0
ALDH18A1	1	0	0	0	0
ALDH1A1	1	0	0	2	0
ALDH1A3-AS1	0	0	0	0	1
ALDH1B1	0	0	0	1	0
ALDH2	0	0	1	0	2
ALDH3A2	0	0	0	0	0
ALDH3B1	0	0	0	0	0
ALDH4A1	0	0	0	0	0
ALDH5A1	0	0	0	0	0
ALDH6A1	0	0	0	0	0
ALDH7A1	0	0	0	0	0
ALDH8A1	0	0	0	0	0
ALDH9A1	0	0	0	0	0
ALDOA	0	0	0	0	0
ALDOC	0	0	0	0	0
ALG1	0	0	0	0	0
ALG10	0	0	0	0	2
ALG10B	0	0	0	0	2
ALG11	0	0	0	0	0
ALG12	0	0	0	0	0
ALG13	0	0	0	0	0
ALG14	2	0	2	2	0
ALG1L2	0	0	0	0	0
ALG1L9P	2	0	1	0	0
ALG2	0	0	0	1	0
ALG3	2	0	0	1	0
ALG5	2	0	0	2	0
ALG6	0	0	0	1	0
ALG8	0	0	0	0	0
ALG9	1	0	2	0	0
ALKBH1	0	0	0	0	0
ALKBH2	2	0	2	3	0
ALKBH3	1	0	0	0	0
ALKBH4	0	0	0	0	0
ALKBH5	0	0	0	1	0
ALKBH6	2	0	0	1	0
ALKBH7	1	0	0	2	0
ALKBH8	0	0	0	0	0
ALMS1	0	0	0	0	0
ALMS1-IT1	0	0	0	0	0
ALOX12	0	0	0	0	0
ALOX12-AS1	0	0	0	1	0
ALOX12P2	0	0	0	0	0
ALOX15	2	1	0	0	0
ALOX15P1	2	1	1	1	0
ALOX5	0	0	0	0	3
ALOX5AP	1	0	0	1	1
ALPK1	0	0	0	1	0
ALPK2	0	0	0	0	0
ALPK3	0	0	0	1	0
ALPL	0	0	0	1	5
ALS2	2	0	0	1	0
ALS2CL	0	0	0	0	0
ALYREF	0	0	0	1	0
AMACR	0	0	0	0	0
AMBRA1	0	0	0	0	0
AMD1	2	0	3	1	0
AMDHD1	0	0	0	0	0
AMDHD2	0	0	0	0	0
AMER1	0	0	0	0	0
AMFR	0	0	0	0	0
AMIGO1	0	0	1	1	1
AMIGO2	1	0	0	1	0
AMIGO3	0	0	0	0	0
AMMECR1	0	0	0	0	0
AMMECR1L	0	0	0	0	0
AMN1	0	0	0	0	0
AMOT	2	0	0	1	0
AMOTL1	0	0	0	1	0
AMPD2	0	0	0	1	0
AMPD3	0	0	0	0	0
AMT	0	0	0	0	0
AMY2B	0	0	0	2	1
AMZ1	0	0	0	0	0
AMZ2	0	0	0	0	0
AMZ2P1	2	0	0	1	0
ANAPC1	0	0	0	0	0
ANAPC10	0	0	0	2	0
ANAPC11	0	0	0	2	0
ANAPC13	0	0	0	0	1
ANAPC15	2	0	2	1	0
ANAPC16	2	1	0	2	0
ANAPC1P1	1	0	0	1	0
ANAPC1P2	0	0	0	0	0
ANAPC1P4	0	0	0	0	0
ANAPC2	1	0	0	0	0
ANAPC4	0	0	0	0	1
ANAPC5	0	0	0	0	0
ANAPC7	0	0	0	0	0
ANG	0	0	0	0	0
ANGEL1	0	0	0	0	0
ANGEL2	0	0	0	0	0
ANGPT1	2	0	0	2	0
ANGPTL6	0	0	0	0	0
ANK1	0	0	0	0	0
ANK2	0	0	0	0	0
ANK3	1	1	0	0	1
ANKAR	0	0	0	1	0
ANKDD1A	0	1	0	0	0
ANKDD1B	0	0	0	0	0
ANKEF1	0	0	0	0	0
ANKFY1	2	1	0	2	0
ANKH	0	0	0	0	0
ANKHD1	0	0	0	1	0
ANKIB1	0	0	0	0	0
ANKLE1	0	0	0	0	0
ANKLE2	0	0	0	0	0
ANKMY1	0	0	0	0	0
ANKMY2	0	0	0	0	0
ANKRA2	0	0	0	0	0
ANKRD10	0	0	0	0	0
ANKRD11	0	0	0	1	0
ANKRD12	0	0	0	0	0
ANKRD13A	2	0	0	2	1
ANKRD13C	0	0	0	0	0
ANKRD13D	0	0	0	0	0
ANKRD16	0	0	0	0	0
ANKRD17	0	0	0	1	0
ANKRD17-DT	2	1	1	2	0
ANKRD18A	0	0	0	0	0
ANKRD18CP	0	0	0	0	0
ANKRD18DP	0	0	0	0	0
ANKRD20A11P	0	0	0	0	0
ANKRD20A2P	0	0	0	0	0
ANKRD20A4-ANKRD20A20P	0	0	0	0	0
ANKRD20A5P	0	0	0	0	0
ANKRD20A9P	0	0	0	0	0
ANKRD22	1	0	1	0	0
ANKRD23	0	0	0	0	0
ANKRD24	0	0	0	1	0
ANKRD26	0	0	0	0	0
ANKRD27	0	0	0	0	0
ANKRD28	0	0	0	0	0
ANKRD31	0	1	0	2	2
ANKRD33B	0	0	0	0	0
ANKRD34A	2	0	1	2	0
ANKRD34B	0	0	0	0	2
ANKRD35	0	0	0	0	0
ANKRD36	0	0	0	0	0
ANKRD36B	0	0	0	0	0
ANKRD36BP2	0	0	0	0	0
ANKRD36C	0	0	0	0	0
ANKRD37	0	0	0	0	0
ANKRD39	0	0	0	0	0
ANKRD40	0	0	0	0	0
ANKRD42	0	0	0	0	0
ANKRD42-DT	0	0	0	0	0
ANKRD44	0	0	0	0	0
ANKRD44-AS1	0	0	0	1	0
ANKRD44-DT	0	0	0	0	0
ANKRD44-IT1	0	0	0	1	0
ANKRD46	0	0	0	0	0
ANKRD49	0	0	0	0	0
ANKRD50	0	1	0	2	0
ANKRD52	0	0	0	0	0
ANKRD54	0	0	0	1	0
ANKRD55	1	1	0	0	0
ANKRD6	1	0	0	0	0
ANKRD9	0	0	0	0	0
ANKS1A	0	0	0	1	0
ANKS3	0	0	0	0	0
ANKS6	0	0	0	0	0
ANKUB1	2	0	1	3	0
ANKZF1	0	0	0	0	0
ANLN	0	0	0	0	0
ANO10	0	0	0	1	0
ANO2	0	0	0	0	0
ANO5	0	0	0	1	0
ANO6	2	1	0	2	0
ANO7	0	0	0	0	0
ANO7L1	0	0	0	0	0
ANO8	0	0	0	0	0
ANO9	1	1	0	0	0
ANP32A	0	0	0	1	2
ANP32A-IT1	0	0	0	0	0
ANP32B	0	0	0	0	0
ANP32E	0	0	0	0	0
ANPEP	0	0	0	1	0
ANTKMT	2	0	0	2	0
ANTXR2	2	0	2	2	0
ANTXRLP1	1	1	0	1	0
ANXA1	0	0	0	0	0
ANXA11	0	0	0	0	0
ANXA2	0	0	0	0	0
ANXA2R	2	1	2	2	0
ANXA2R-AS1	0	0	0	1	1
ANXA2R-OT1	0	0	0	1	0
ANXA3	0	0	4	1	4
ANXA4	0	0	0	0	0
ANXA5	1	0	0	1	0
ANXA6	1	0	0	2	0
ANXA7	0	0	0	0	0
AOAH	2	0	2	2	0
AOAH-IT1	0	0	2	0	0
AOC2	1	0	0	3	0
AOC3	1	0	0	2	0
AOPEP	0	0	0	0	0
AP1AR	2	0	0	0	0
AP1B1	0	0	0	0	1
AP1G1	0	0	0	2	0
AP1G2	0	0	0	0	0
AP1G2-AS1	0	0	0	0	0
AP1M1	0	0	0	0	0
AP1M2	0	0	0	0	0
AP1S1	0	0	0	1	0
AP1S2	0	0	0	0	0
AP1S3	0	0	0	0	0
AP2A1	0	0	0	0	0
AP2A2	0	0	0	0	0
AP2B1	0	1	0	0	0
AP2M1	0	0	0	0	0
AP2S1	0	0	0	1	0
AP3B1	2	1	0	2	0
AP3B2	0	0	0	0	0
AP3D1	0	0	0	1	0
AP3M1	1	0	0	1	0
AP3M2	0	0	0	0	0
AP3S1	0	0	0	0	0
AP3S2	0	0	0	0	0
AP4B1	0	0	0	0	0
AP4E1	0	0	0	0	0
AP4M1	0	0	0	0	0
AP4S1	1	0	0	0	0
AP5B1	1	1	1	0	0
AP5M1	1	0	0	0	0
AP5S1	0	0	0	0	0
AP5Z1	0	0	0	0	0
APAF1	2	1	2	3	0
APBA2	1	0	0	0	0
APBA3	0	0	0	0	0
APBB1	1	1	0	1	0
APBB1IP	0	0	0	1	0
APBB2	1	0	0	0	0
APBB3	0	0	0	0	0
APC	1	0	0	0	0
APEH	0	0	0	1	0
APEX1	2	0	0	1	0
APEX2	0	0	0	0	0
APH1A	0	0	0	0	0
APH1B	0	0	0	0	0
API5	1	0	0	1	0
APIP	0	0	0	2	0
APLF	0	0	0	0	0
APLP2	2	1	0	2	0
APMAP	1	0	1	2	1
APOBEC2	2	0	0	0	0
APOBEC3A	1	0	1	2	1
APOBEC3B	0	0	0	0	0
APOBEC3C	0	0	0	0	0
APOBEC3D	0	0	0	0	0
APOBEC3F	0	0	0	0	0
APOBEC3G	0	0	0	1	0
APOBEC3H	0	0	0	0	0
APOBR	0	0	0	2	1
APOL1	2	1	0	2	0
APOL2	2	1	1	2	1
APOL3	0	0	0	1	0
APOL4	0	0	0	0	0
APOL6	2	1	0	2	0
APOLD1	0	0	0	0	0
APOM	0	0	0	0	0
APOO	0	0	0	1	0
APOOL	0	0	0	0	0
APP	0	0	0	2	0
APPBP2	2	0	0	0	0
APPL1	0	0	0	0	0
APPL2	0	0	0	1	0
APRG1	1	0	0	0	0
APRT	2	0	0	2	0
APTR	0	0	0	0	0
APTX	0	0	0	0	0
AQP1	0	0	0	0	0
AQP10	0	0	0	0	0
AQP3	1	1	0	0	0
AQP9	0	0	1	2	2
AQR	2	0	0	2	0
AR	0	0	0	0	0
ARAF	0	0	0	0	0
ARAP1	0	0	0	1	0
ARAP2	2	0	0	0	0
ARAP3	0	0	0	1	0
ARCN1	2	1	0	2	0
AREG	1	0	0	0	0
AREL1	0	0	0	2	0
ARF1	0	0	0	0	0
ARF3	0	0	0	0	0
ARF4	0	0	0	0	0
ARF4-AS1	2	0	0	2	0
ARF5	0	0	0	0	0
ARF6	0	0	0	1	0
ARFGAP1	0	0	0	0	0
ARFGAP2	0	0	0	0	0
ARFGAP3	0	0	0	0	0
ARFGEF1	2	0	0	1	0
ARFGEF1-DT	0	0	0	0	0
ARFGEF2	0	0	0	0	0
ARFGEF3	0	0	0	0	0
ARFIP1	2	0	0	2	0
ARFIP2	1	0	0	1	0
ARFRP1	0	0	0	1	0
ARG1	0	1	0	0	0
ARG2	0	0	0	0	0
ARGLU1	1	0	0	0	0
ARHGAP1	0	0	0	1	0
ARHGAP10	0	0	0	0	0
ARHGAP11A	0	0	0	0	0
ARHGAP11A-DT	0	0	0	0	0
ARHGAP11B	0	0	0	0	0
ARHGAP11B-DT	1	0	2	0	0
ARHGAP12	0	0	0	0	0
ARHGAP15	0	0	0	0	0
ARHGAP15-AS1	0	0	0	0	0
ARHGAP17	0	0	0	0	0
ARHGAP18	2	1	0	2	0
ARHGAP19	2	2	0	2	0
ARHGAP21	2	1	0	2	0
ARHGAP22	1	0	0	0	0
ARHGAP23	0	0	0	0	0
ARHGAP24	0	0	0	2	0
ARHGAP25	1	0	1	2	2
ARHGAP26	1	0	2	2	0
ARHGAP26-IT1	0	0	2	1	0
ARHGAP27	0	0	0	0	0
ARHGAP27P1	0	0	0	0	0
ARHGAP27P1-BPTFP1-KPNA2P3	1	0	1	1	0
ARHGAP29	0	0	0	0	0
ARHGAP30	0	0	0	2	1
ARHGAP31	0	0	0	0	0
ARHGAP32	0	0	0	0	0
ARHGAP33	0	0	0	0	0
ARHGAP35	0	0	0	0	0
ARHGAP4	1	0	0	0	0
ARHGAP42	0	0	0	0	0
ARHGAP45	0	0	0	0	0
ARHGAP5	0	0	0	0	1
ARHGAP6	1	1	0	0	0
ARHGAP9	1	0	1	0	0
ARHGDIA	0	0	0	0	0
ARHGDIB	0	0	0	0	1
ARHGEF1	0	0	0	0	0
ARHGEF10	0	0	0	0	0
ARHGEF10L	0	0	0	0	0
ARHGEF11	0	0	0	2	0
ARHGEF12	0	0	0	0	0
ARHGEF17	0	0	0	0	0
ARHGEF18	0	0	0	0	0
ARHGEF19	0	0	0	0	0
ARHGEF2	0	0	0	2	0
ARHGEF2-AS2	0	0	0	0	0
ARHGEF28	0	0	0	0	0
ARHGEF3	0	0	0	0	0
ARHGEF35	0	0	0	0	0
ARHGEF35-AS1	0	0	0	0	0
ARHGEF37	0	0	0	0	0
ARHGEF40	0	0	3	0	1
ARHGEF5	0	0	0	0	0
ARHGEF6	1	0	0	2	0
ARHGEF7	0	0	0	0	0
ARHGEF9	0	0	0	1	0
ARID1A	0	0	0	0	0
ARID1B	0	0	0	0	0
ARID2	0	0	0	0	0
ARID3A	1	1	0	2	1
ARID3B	0	0	0	1	0
ARID4A	0	0	0	0	0
ARID4B	0	0	0	0	0
ARID5A	1	0	0	0	1
ARID5B	0	0	0	0	0
ARIH1	1	0	0	2	0
ARIH2	0	0	0	0	0
ARIH2OS	0	0	0	1	0
ARL1	0	0	0	0	0
ARL10	0	0	0	0	1
ARL11	0	0	3	0	1
ARL13B	0	0	0	0	0
ARL14EP	0	0	0	1	0
ARL15	2	0	0	1	0
ARL16	2	0	0	2	0
ARL17A	0	0	0	0	0
ARL17B	0	0	0	0	0
ARL2	0	0	0	0	0
ARL2BP	0	0	0	0	0
ARL3	2	0	0	0	0
ARL4A	0	0	0	0	0
ARL4C	0	0	0	1	0
ARL5A	0	0	0	0	0
ARL5B	0	0	0	0	0
ARL6	0	0	0	0	1
ARL6IP1	0	0	0	0	0
ARL6IP4	2	0	0	2	0
ARL6IP5	0	0	0	0	0
ARL6IP6	2	0	0	2	0
ARL8A	0	0	0	0	1
ARL8B	0	0	0	0	0
ARMC1	0	0	0	0	0
ARMC10	0	0	0	1	0
ARMC2	0	0	0	1	0
ARMC3	0	0	0	1	0
ARMC5	0	0	0	0	0
ARMC6	0	0	0	0	0
ARMC7	0	0	0	0	0
ARMC8	0	0	0	0	0
ARMC9	0	0	0	0	0
ARMCX1	0	0	0	0	0
ARMCX2	0	0	0	0	0
ARMCX3	1	0	0	0	0
ARMCX4	1	0	0	1	0
ARMCX5	0	0	0	1	0
ARMCX5-GPRASP2	0	0	0	0	0
ARMCX6	0	0	0	1	0
ARMH1	2	1	2	2	0
ARMH2	1	1	0	0	0
ARMH3	0	0	0	0	0
ARMT1	0	0	0	0	0
ARNT	1	0	0	2	0
ARNTL	2	0	3	1	0
ARNTL2	0	1	0	0	0
ARPC1A	0	0	0	0	0
ARPC1B	1	0	0	0	1
ARPC2	0	0	0	0	2
ARPC3	0	0	0	0	0
ARPC4	0	0	0	0	0
ARPC4-TTLL3	0	0	0	0	0
ARPC5	0	0	0	0	1
ARPC5L	1	0	0	1	0
ARPIN	0	0	0	0	0
ARPP19	1	0	0	1	0
ARPP21	0	0	0	0	0
ARRB1	0	0	0	2	0
ARRB2	0	0	0	1	2
ARRDC1	0	0	0	0	0
ARRDC1-AS1	1	0	0	1	0
ARRDC2	0	0	0	0	0
ARRDC3	2	0	1	1	0
ARRDC3-AS1	0	0	0	1	0
ARRDC4	1	0	0	0	0
ARRDC5	2	1	0	0	0
ARSA	0	0	0	0	0
ARSB	0	0	0	0	0
ARSD	0	0	0	1	0
ARSG	0	0	0	1	0
ARSK	0	0	0	0	3
ART4	0	0	0	0	0
ARV1	1	0	0	2	0
ARVCF	0	0	0	0	0
AS-PTPRE	0	0	2	1	1
ASAH1	0	0	0	1	1
ASAH2B	0	0	0	0	0
ASAP1	0	0	0	0	0
ASAP1-IT1	0	0	0	1	0
ASAP1-IT2	0	0	0	1	0
ASAP2	0	0	0	0	0
ASAP3	0	0	0	0	0
ASB1	0	0	0	1	0
ASB13	2	0	0	0	0
ASB16-AS1	0	0	0	0	0
ASB2	0	0	0	0	0
ASB3	0	0	0	0	0
ASB6	0	0	0	0	0
ASB7	1	0	0	0	0
ASB8	0	0	0	0	1
ASCC1	0	0	0	0	0
ASCC2	0	0	0	0	0
ASCC3	1	0	0	0	0
ASCL2	0	0	0	0	0
ASF1A	1	0	0	2	0
ASF1B	0	0	0	0	0
ASGR1	2	0	0	3	3
ASGR2	0	0	0	0	0
ASH1L	1	0	0	0	0
ASH1L-AS1	0	0	0	0	0
ASH2L	0	0	0	0	0
ASL	0	0	0	0	0
ASMTL	0	0	0	0	0
ASMTL-AS1	0	0	0	0	0
ASMTL-AS1_1	0	0	0	0	0
ASMTL_1	0	0	0	0	0
ASNSD1	0	0	0	0	0
ASPH	0	0	0	0	1
ASPHD2	2	0	0	2	0
ASPM	0	0	0	0	0
ASPRV1	0	0	0	1	0
ASPSCR1	0	0	0	1	0
ASRGL1	0	0	0	1	0
ASTE1	0	0	0	1	0
ASTN2	0	0	0	0	2
ASXL1	0	0	0	0	0
ASXL2	0	0	0	0	0
ATAD1	0	0	0	0	0
ATAD2	0	0	0	0	0
ATAD2B	0	0	0	0	0
ATAD3A	0	0	0	1	0
ATAD3B	2	0	2	2	0
ATAD5	0	0	0	0	0
ATAT1	0	0	0	0	0
ATE1	0	0	0	0	0
ATE1-AS1	2	0	0	1	0
ATF1	0	0	0	0	0
ATF2	0	0	0	0	0
ATF4	1	0	0	0	0
ATF5	1	0	0	0	0
ATF6	0	0	0	1	1
ATF6B	0	0	0	0	0
ATF7	0	0	0	1	0
ATF7IP	0	0	0	1	0
ATF7IP2	0	0	0	0	1
ATG10	0	0	0	1	0
ATG101	0	0	0	1	0
ATG12	0	0	0	0	0
ATG13	0	0	0	1	0
ATG14	0	0	0	0	0
ATG16L1	0	0	0	0	0
ATG16L2	0	0	0	1	0
ATG2A	1	0	0	1	0
ATG2B	0	0	0	1	0
ATG3	0	0	0	0	0
ATG4A	0	0	0	0	0
ATG4B	0	0	0	1	0
ATG4C	1	0	0	0	1
ATG4D	1	0	0	0	0
ATG5	0	0	0	0	0
ATG7	0	0	0	1	0
ATG9A	0	0	0	0	0
ATG9B	1	0	0	0	0
ATIC	0	0	1	0	0
ATL1	0	0	0	0	0
ATL2	0	0	0	0	0
ATL3	0	0	0	0	0
ATM	1	0	0	0	2
ATMIN	0	0	0	0	0
ATN1	0	0	0	0	0
ATOH8	0	0	0	1	0
ATOX1	0	0	0	0	1
ATP10A	1	1	0	0	0
ATP10D	1	0	0	2	0
ATP11A	1	0	0	1	0
ATP11B	0	0	0	0	0
ATP11C	0	0	0	0	0
ATP13A1	1	0	0	1	0
ATP13A2	0	0	0	0	0
ATP13A3	0	0	0	0	0
ATP13A4	0	0	0	0	0
ATP1A1	0	0	0	0	0
ATP1A1-AS1	0	0	0	0	0
ATP1A3	0	0	0	0	0
ATP1A4	0	0	0	0	0
ATP1B1	0	0	0	0	0
ATP1B2	0	0	0	0	0
ATP1B3	0	0	0	0	0
ATP23	0	0	0	1	0
ATP2A2	0	0	0	0	0
ATP2A3	0	0	0	0	0
ATP2B1	0	0	0	1	0
ATP2B1-AS1	0	0	0	0	0
ATP2B4	0	1	0	0	0
ATP2C1	1	0	0	0	0
ATP2C2	0	0	0	0	0
ATP2C2-AS1	0	0	0	0	0
ATP5F1A	0	0	0	0	0
ATP5F1B	0	0	0	0	0
ATP5F1C	0	0	0	1	0
ATP5F1D	1	0	0	0	0
ATP5F1E	0	0	0	0	0
ATP5IF1	1	0	0	1	0
ATP5MC1	2	0	0	2	0
ATP5MC2	1	0	0	2	0
ATP5MC3	1	0	0	2	0
ATP5ME	2	0	0	2	0
ATP5MF	0	0	0	0	0
ATP5MG	0	0	0	0	0
ATP5MJ	0	0	0	2	0
ATP5MK	0	0	0	2	0
ATP5PB	0	0	0	0	0
ATP5PD	0	0	0	2	0
ATP5PF	1	0	0	0	0
ATP5PO	1	0	0	2	0
ATP6AP1	0	0	0	0	0
ATP6AP1-DT	2	0	0	2	0
ATP6AP1L	0	0	0	0	0
ATP6AP2	0	0	0	0	0
ATP6V0A1	0	0	0	1	0
ATP6V0A2	0	0	0	0	0
ATP6V0B	0	0	0	0	0
ATP6V0C	0	0	0	0	0
ATP6V0D1	0	0	0	1	1
ATP6V0D1-DT	0	0	0	0	0
ATP6V0E1	0	0	0	0	1
ATP6V0E2	0	0	0	0	0
ATP6V0E2-AS1	1	1	0	1	1
ATP6V1A	0	1	0	2	0
ATP6V1B2	2	1	0	2	0
ATP6V1C1	0	0	0	0	0
ATP6V1D	1	0	0	0	0
ATP6V1E1	0	0	0	1	0
ATP6V1E2	0	1	0	1	0
ATP6V1F	1	0	0	0	0
ATP6V1G1	0	0	0	0	0
ATP6V1G2	0	0	0	0	0
ATP6V1H	0	0	0	0	0
ATP7A	0	0	0	0	0
ATP7B	0	0	0	1	0
ATP8A1	1	0	0	0	1
ATP8A2	0	0	0	0	1
ATP8B1-AS1	0	0	0	0	0
ATP8B2	0	0	0	0	0
ATP8B3	0	0	0	0	0
ATP8B4	0	0	0	0	0
ATP8B5P	0	0	0	0	0
ATP9A	1	1	0	1	0
ATP9B	0	0	0	0	0
ATPAF1	0	0	0	1	0
ATPAF2	0	0	0	0	0
ATPSCKMT	1	0	0	0	0
ATR	1	0	0	0	0
ATRAID	2	0	0	2	0
ATRIP	0	0	0	0	0
ATRN	0	0	0	0	0
ATRNL1	0	0	0	0	0
ATRX	0	0	0	1	0
ATXN1	0	1	0	1	0
ATXN1-AS1	0	0	0	0	0
ATXN10	1	0	0	2	0
ATXN1L	0	0	0	0	0
ATXN2	0	0	0	0	0
ATXN2L	0	0	0	0	0
ATXN3	2	0	0	1	0
ATXN7	1	0	0	1	0
ATXN7L1	0	0	0	0	0
ATXN7L2	0	0	0	0	0
ATXN7L3	0	0	0	0	0
ATXN7L3-AS1	2	0	0	0	0
ATXN7L3B	2	1	1	2	1
AUH	0	0	0	0	0
AUP1	0	0	0	0	0
AURKA	0	0	0	0	0
AURKAIP1	0	0	0	0	0
AURKAP1	0	0	0	0	0
AUTS2	0	0	0	0	1
AVEN	0	0	0	0	0
AVIL	2	0	3	3	0
AVL9	0	0	0	0	0
AVPI1	0	0	0	0	0
AVPR1A	0	0	0	0	0
AXDND1	0	0	0	0	0
AXIN1	0	0	0	0	0
AXIN2	1	0	0	1	0
AZI2	0	0	0	0	0
AZIN1	0	0	0	0	0
AZIN2	2	0	0	0	0
AZU1	0	0	2	0	0
B2M	0	0	0	1	0
B3GALNT1	0	0	0	0	0
B3GALNT2	1	0	0	0	0
B3GALT2	0	0	0	1	0
B3GALT4	2	1	0	0	0
B3GALT6	0	0	0	1	0
B3GALT9	1	0	2	2	0
B3GAT1	1	0	0	0	0
B3GAT3	2	0	0	0	0
B3GLCT	2	0	0	0	0
B3GNT2	0	0	0	0	0
B3GNT5	0	0	0	1	0
B3GNT8	0	0	0	0	1
B3GNT9	0	0	0	0	0
B3GNTL1	0	0	0	0	0
B4GALNT3	0	0	0	0	0
B4GALNT4	0	0	0	0	0
B4GALT1	0	0	0	2	0
B4GALT1-AS1	0	0	0	0	0
B4GALT2	0	0	0	0	0
B4GALT3	0	0	0	0	0
B4GALT4	0	0	0	1	0
B4GALT5	2	1	1	2	2
B4GALT6	2	0	0	0	0
B4GALT7	2	0	0	1	0
B4GAT1	0	0	0	2	0
B9D2	0	0	0	0	0
BABAM1	1	0	0	0	0
BABAM2	1	0	0	1	0
BABAM2-AS1	0	0	0	0	0
BACE1	0	0	0	0	0
BACE1-AS	1	0	0	0	0
BACE2	0	0	0	0	0
BACH1	0	0	0	1	0
BACH1-IT2	1	0	0	1	1
BACH1-IT3	0	0	0	1	0
BACH2	2	1	1	0	1
BAD	1	0	0	2	0
BAG1	1	0	0	0	0
BAG2	0	0	0	1	0
BAG3	1	0	0	1	0
BAG4	0	0	0	0	0
BAG5	0	0	0	1	0
BAG6	0	0	0	0	0
BAHCC1	0	0	0	0	0
BAHD1	0	0	0	0	0
BAIAP2	0	0	0	0	0
BAIAP2-DT	0	0	0	1	1
BAIAP3	0	0	0	0	0
BAK1	0	0	0	0	0
BAMBI	0	0	0	0	0
BANF1	0	0	0	0	0
BANK1	0	1	0	0	0
BANP	0	0	0	0	0
BAP1	0	0	0	0	0
BARD1	0	0	0	0	0
BASP1	0	0	3	0	3
BASP1-AS1	0	0	2	1	3
BATF	1	0	0	3	0
BATF2	0	0	0	0	0
BATF3	0	1	0	0	0
BAX	0	0	0	0	0
BAZ1A	2	1	2	2	1
BAZ1A-AS1	1	0	0	2	0
BAZ1B	2	0	0	2	0
BAZ2A	0	0	0	1	0
BAZ2B	2	0	1	3	0
BAZ2B-AS1	0	0	2	1	0
BBC3	0	0	0	0	0
BBIP1	0	0	0	1	0
BBLN	1	0	0	0	0
BBOF1	0	0	0	0	0
BBS1	0	0	0	0	0
BBS10	0	0	0	0	0
BBS12	0	0	0	2	0
BBS2	0	0	0	0	0
BBS4	0	0	0	0	0
BBS5	0	0	0	0	2
BBS7	2	0	2	0	0
BBS9	0	0	0	0	0
BBX	2	0	0	2	0
BCAM	0	0	0	0	0
BCAP29	0	0	0	0	0
BCAP31	0	0	0	0	0
BCAR1	0	0	0	0	0
BCAR3	0	0	0	0	0
BCAS1	0	0	0	0	0
BCAS2	0	0	0	0	0
BCAS3	0	0	0	1	0
BCAS4	2	1	0	2	0
BCAT1	2	1	0	2	0
BCAT2	0	0	0	0	0
BCCIP	0	0	0	1	0
BCDIN3D	2	0	0	1	0
BCDIN3D-AS1	2	1	0	0	0
BCKDHA	0	0	0	0	0
BCKDHB	0	0	0	2	0
BCKDK	1	0	0	0	2
BCL10	0	0	0	0	0
BCL11A	1	0	0	2	0
BCL11B	0	0	0	0	1
BCL2	2	1	5	1	0
BCL2A1	0	0	0	0	0
BCL2L1	0	0	0	0	0
BCL2L1-AS1	2	1	2	1	0
BCL2L11	0	0	0	1	0
BCL2L12	0	0	0	0	0
BCL2L13	0	0	0	0	0
BCL2L15	0	0	0	0	0
BCL2L2	0	0	0	0	1
BCL3	0	0	0	1	2
BCL6	2	0	3	2	1
BCL7A	0	0	0	0	0
BCL7B	1	0	1	0	0
BCL7C	1	0	0	1	0
BCL9	0	0	0	0	0
BCL9L	0	0	0	0	0
BCLAF1	1	0	0	1	0
BCLAF3	0	0	0	0	0
BCO2	0	0	1	0	0
BCOR	1	0	0	0	0
BCORL1	0	0	0	1	0
BCORP1	0	0	0	0	0
BCR	0	0	0	0	0
BCS1L	0	0	0	0	0
BDH1	0	0	0	0	0
BDH2	2	1	0	2	0
BDNF-AS	2	1	1	1	0
BDP1	1	0	0	0	0
BECN1	0	0	0	0	1
BEGAIN	0	0	0	0	0
BEND2	0	0	0	0	0
BEND3	0	0	0	0	0
BEND4	1	0	0	0	0
BEND5	2	1	0	1	0
BEND7	0	1	0	1	0
BEST1	0	0	0	1	2
BET1	0	0	0	0	0
BET1L	0	0	0	0	0
BEX1	0	1	0	0	0
BEX2	2	1	0	2	0
BEX3	0	0	0	0	0
BEX4	0	0	0	1	0
BEX5	0	0	0	1	0
BFAR	0	0	0	2	0
BFSP1	2	0	0	0	0
BFSP2-AS1	1	0	0	0	0
BHLHE40	0	0	0	1	0
BHLHE40-AS1	0	0	0	0	0
BHLHE41	2	0	0	0	0
BICD1	0	0	0	0	1
BICD2	1	0	0	2	0
BICDL1	0	0	0	0	0
BICDL2	0	0	0	0	0
BICRA	0	0	0	0	0
BICRAL	0	0	0	1	0
BID	0	0	0	0	1
BIK	1	0	0	1	0
BIN1	1	1	0	1	0
BIN2	0	0	0	2	1
BIN3	0	0	0	2	1
BIN3-IT1	0	0	0	0	0
BIRC2	0	0	0	0	0
BIRC3	0	1	0	0	0
BIRC5	0	0	0	0	0
BIRC6	1	0	0	1	0
BISPR	0	0	0	0	0
BIVM	0	0	0	0	0
BLCAP	0	0	0	0	0
BLK	1	1	0	0	0
BLM	1	0	0	0	0
BLMH	0	0	0	2	0
BLNK	0	1	0	0	0
BLOC1S1	2	0	0	2	0
BLOC1S2	1	0	0	2	0
BLOC1S3	0	0	0	0	0
BLOC1S4	2	0	1	2	0
BLOC1S6	0	0	0	0	0
BLVRA	0	0	0	1	1
BLVRB	0	0	0	0	0
BLZF1	1	0	0	0	0
BMERB1	0	0	0	1	0
BMF	0	0	0	1	0
BMI1	0	0	0	0	0
BMP1	0	0	0	0	0
BMP2K	0	0	0	1	0
BMP6	0	1	0	0	0
BMP8B	0	0	0	0	0
BMPR1A	1	0	0	0	0
BMPR2	0	0	0	0	0
BMS1	0	0	0	2	0
BMS1P1	0	0	0	0	0
BMS1P14	0	0	0	0	0
BMS1P2	0	0	0	0	2
BMS1P20	0	0	0	0	0
BMS1P4	0	0	0	0	0
BMS1P4-AGAP5	0	0	0	0	0
BMT2	0	0	0	0	0
BMX	2	0	3	3	0
BNC2	2	0	0	2	0
BNIP1	0	0	0	0	0
BNIP2	0	0	0	0	0
BNIP3	2	0	1	2	0
BNIP3L	0	0	0	0	0
BNIPL	0	0	0	1	0
BOD1	0	0	0	2	0
BOD1L1	1	0	0	2	0
BOLA1	1	0	0	2	0
BOLA2-SMG1P6	0	0	0	0	0
BOLA2B	0	0	0	0	0
BOLA3	0	0	0	2	0
BOLA3-DT	1	0	0	0	0
BOP1	0	0	0	0	0
BORA	0	0	0	0	0
BORCS5	0	0	0	0	0
BORCS6	1	0	0	1	0
BORCS7	0	0	0	2	0
BORCS8	1	0	0	0	0
BPGM	0	0	0	0	0
BPHL	2	0	2	2	0
BPI	0	0	0	0	0
BPNT1	0	0	0	0	0
BPNT2	0	0	0	0	0
BPTF	0	0	0	0	0
BRAF	0	0	0	0	0
BRAP	0	0	0	0	0
BRAT1	1	0	0	0	0
BRCA1	0	0	0	0	0
BRCA2	0	0	0	0	0
BRCC3	0	0	0	1	0
BRD1	0	0	0	0	0
BRD2	0	0	0	1	0
BRD3	0	0	0	0	0
BRD3OS	0	0	0	0	0
BRD4	0	0	0	0	0
BRD7	1	0	0	3	0
BRD8	2	0	2	2	0
BRD9	0	0	0	1	0
BRF1	0	0	0	0	0
BRF2	0	0	0	1	0
BRI3	0	0	0	0	0
BRI3BP	1	0	0	1	0
BRICD5	0	0	0	1	0
BRIP1	0	0	0	0	0
BRIX1	0	0	0	1	0
BRK1	0	0	0	1	0
BRMS1	0	0	0	0	0
BRMS1L	0	0	0	0	0
BROX	2	1	0	1	0
BRPF1	0	0	0	1	0
BRPF3	0	0	0	0	0
BRPF3-AS1	0	0	0	0	0
BRSK2	0	0	0	0	0
BRWD1	0	0	0	0	0
BRWD1-AS2	1	0	1	2	0
BRWD3	2	1	0	3	0
BSCL2	0	0	0	0	0
BSDC1	0	0	0	1	0
BSG	0	0	0	0	0
BSG-AS1	0	0	0	0	0
BST1	0	0	0	0	0
BST2	0	0	0	0	0
BTAF1	0	0	0	0	0
BTBD1	0	0	0	0	0
BTBD10	2	0	2	1	0
BTBD11	1	0	0	0	0
BTBD19	1	0	0	0	0
BTBD2	0	0	0	0	0
BTBD3	1	0	0	0	0
BTBD6	0	0	0	1	0
BTBD7	1	0	0	0	0
BTBD8	0	0	0	0	0
BTBD9	0	0	0	0	0
BTD	0	0	0	0	0
BTF3	0	0	0	2	0
BTF3L4	1	0	0	0	0
BTG1	1	0	0	2	0
BTG1-DT	2	2	2	2	0
BTG2	0	0	0	0	0
BTG2-DT	0	0	0	1	0
BTG3	0	0	0	0	0
BTK	1	0	0	1	0
BTLA	1	1	0	0	0
BTN2A1	1	0	2	1	0
BTN2A2	0	0	0	0	0
BTN2A3P	0	0	0	1	0
BTN3A1	2	0	0	2	0
BTN3A2	1	0	0	2	0
BTN3A3	1	0	0	0	0
BTNL10	0	0	0	0	0
BTNL3	0	3	0	0	0
BTNL8	1	0	3	1	1
BTNL9	0	0	0	0	0
BTRC	0	0	0	0	0
BUB1	0	1	0	0	0
BUB1B	0	0	0	0	0
BUB3	0	0	0	0	1
BUD13	0	0	0	2	0
BUD23	0	0	0	1	0
BUD31	0	0	0	0	0
BYSL	1	0	0	0	0
BZW1	0	0	0	0	0
BZW2	0	0	0	0	0
C10orf105	1	0	0	0	0
C10orf143	2	1	2	2	0
C10orf88	0	0	0	1	0
C10orf88B	0	0	0	1	0
C10orf95-AS1	2	1	1	2	0
C11orf1	2	0	0	2	0
C11orf21	0	0	0	0	0
C11orf24	1	0	1	0	0
C11orf54	0	0	0	0	0
C11orf58	0	0	0	1	0
C11orf65	0	0	0	0	0
C11orf68	0	0	0	1	0
C11orf71	2	0	0	2	0
C11orf80	0	0	0	0	0
C11orf98	0	0	0	0	0
C12orf29	1	0	0	2	0
C12orf4	2	1	0	1	0
C12orf40	1	0	1	0	0
C12orf42	1	1	0	1	0
C12orf43	0	0	0	1	0
C12orf57	2	0	0	2	0
C12orf60	0	0	0	1	0
C12orf73	1	0	0	2	1
C12orf75	0	0	0	2	0
C12orf76	0	0	0	2	0
C13orf46	0	0	0	0	0
C14orf119	0	0	0	0	0
C14orf132	0	0	0	0	0
C14orf28	0	0	0	2	0
C14orf93	1	0	0	0	0
C15orf39	0	0	0	0	0
C15orf40	2	0	0	2	0
C15orf61	0	0	0	1	0
C16orf54	0	0	0	0	0
C16orf72	0	0	1	2	1
C16orf74	2	1	0	1	0
C16orf86	1	0	0	0	0
C16orf87	0	0	0	1	0
C16orf91	0	0	0	2	0
C16orf95-DT	1	0	0	2	0
C17orf100	1	1	0	1	0
C17orf107	1	0	0	0	0
C17orf58	0	1	0	0	0
C17orf67	0	0	0	1	0
C17orf75	1	0	0	1	0
C17orf80	0	0	0	1	0
C17orf99	0	0	0	0	0
C18orf21	0	0	0	2	0
C18orf25	0	0	0	0	0
C18orf32	0	0	0	0	0
C18orf54	2	0	0	0	1
C19orf12	0	0	0	0	0
C19orf25	0	0	0	0	0
C19orf33	0	0	0	0	0
C19orf38	0	0	0	0	0
C19orf44	0	0	0	0	0
C19orf47	0	0	0	0	0
C19orf48	2	0	1	2	0
C19orf53	1	0	0	1	0
C19orf54	0	0	0	0	0
C1D	0	0	0	0	0
C1GALT1	1	0	0	0	1
C1GALT1C1	0	0	0	2	0
C1QA	0	0	0	1	0
C1QB	0	0	0	0	0
C1QBP	2	0	0	3	0
C1QTNF3	0	0	0	1	2
C1QTNF6	0	0	0	0	0
C1QTNF9	0	0	0	0	0
C1R	0	0	0	0	0
C1RL	0	0	0	1	1
C1RL-AS1	0	0	1	0	0
C1orf109	0	0	0	1	0
C1orf112	0	0	0	0	0
C1orf115	0	0	0	0	0
C1orf116	0	0	0	1	0
C1orf122	1	0	0	2	0
C1orf131	0	0	0	0	0
C1orf159	1	0	0	0	0
C1orf162	0	0	0	0	0
C1orf174	0	0	0	2	0
C1orf198	0	1	0	0	0
C1orf21	2	2	2	2	0
C1orf216	0	0	0	1	0
C1orf220	0	1	0	0	0
C1orf35	1	0	0	1	0
C1orf43	2	0	0	2	0
C1orf50	1	0	0	1	0
C1orf52	0	0	0	0	0
C1orf54	2	0	0	2	0
C1orf56	1	1	0	2	0
C1orf74	0	0	0	0	0
C1orf87	0	0	0	0	0
C2	0	0	0	0	0
C20orf204	0	0	0	0	0
C20orf27	1	0	0	0	0
C21orf58	0	0	0	0	0
C21orf62-AS1	1	1	0	1	0
C21orf91	0	0	0	0	0
C21orf91-OT1	0	0	0	1	0
C22orf39	1	0	0	2	0
C22orf46	0	0	0	2	0
C2CD2	0	0	0	0	0
C2CD2L	0	0	0	0	0
C2CD3	0	0	0	1	0
C2CD4D-AS1	0	0	0	1	0
C2CD5	2	0	0	2	1
C2CD6	0	0	0	0	0
C2orf15	0	0	0	0	0
C2orf27A	0	0	0	0	0
C2orf42	0	0	0	0	0
C2orf49	0	0	0	1	0
C2orf50	0	0	0	0	0
C2orf68	0	0	0	0	0
C2orf69	0	0	0	0	0
C2orf74	0	0	0	1	0
C2orf74-DT	0	0	0	0	0
C2orf76	0	0	0	0	0
C2orf88	0	0	0	0	0
C2orf92	0	0	0	0	0
C3	0	0	0	0	0
C3AR1	1	0	0	0	1
C3orf14	0	0	0	0	0
C3orf18	2	1	2	1	0
C3orf20	0	0	0	0	0
C3orf33	0	0	0	1	0
C3orf38	0	0	0	0	0
C3orf62	2	0	2	3	0
C3orf86	0	0	0	1	1
C4BPA	0	0	0	0	0
C4orf3	0	0	0	1	0
C4orf33	0	0	0	0	0
C4orf45	0	0	0	0	0
C4orf46	0	0	0	0	0
C4orf48_1	1	0	0	0	0
C4orf50	0	0	0	0	0
C5	0	1	0	0	0
C5AR1	0	0	0	1	0
C5AR2	0	0	0	2	1
C5orf15	0	0	0	0	0
C5orf22	1	0	0	0	0
C5orf24	0	0	0	0	1
C5orf34	0	0	0	0	0
C5orf34-AS1	2	0	2	2	0
C5orf63	0	0	0	0	0
C5orf67	0	0	0	1	0
C6orf120	2	0	2	2	0
C6orf136	2	0	0	2	0
C6orf163	0	0	0	1	0
C6orf226	2	0	1	2	0
C6orf47	0	0	0	0	0
C6orf62	0	0	0	0	0
C6orf89	0	0	0	2	0
C7orf25	0	0	0	0	0
C7orf31	0	0	0	0	0
C7orf50	2	0	2	2	0
C8orf33	0	0	0	1	0
C8orf44	0	0	0	1	0
C8orf58	1	0	0	0	0
C8orf76	2	0	0	0	0
C8orf82	2	0	0	1	0
C8orf88	0	0	0	0	0
C9orf153	0	0	0	0	0
C9orf40	0	0	0	2	0
C9orf43	0	0	0	2	0
C9orf64	0	0	0	1	0
C9orf72	0	0	0	1	0
C9orf78	1	0	0	0	1
C9orf85	0	0	0	0	0
CA1	0	0	0	0	0
CA11	0	0	0	0	0
CA13	0	0	0	0	0
CA2	0	0	0	0	0
CA3	0	0	0	0	0
CA3-AS1	0	0	0	0	0
CA4	0	1	0	2	2
CA5BP1	0	0	0	0	0
CA5BP1-CA5B	0	0	0	0	0
CA6	2	0	0	0	0
CA8	0	0	0	1	0
CAAP1	0	0	0	0	0
CAB39	2	0	1	1	0
CAB39L	0	0	0	0	0
CABIN1	0	0	0	0	0
CABLES2	0	0	0	0	0
CABP4	0	0	0	0	0
CABP5	0	0	0	0	0
CACFD1	0	0	0	0	0
CACHD1	0	0	1	0	0
CACNA1A	0	0	0	0	0
CACNA1B	0	0	0	0	0
CACNA1C	0	0	0	0	0
CACNA1C-AS1	0	1	0	0	0
CACNA1C-AS2	0	0	0	0	0
CACNA1D	0	0	0	0	0
CACNA1E	0	0	0	1	1
CACNA1F	0	0	0	0	0
CACNA1G	0	0	0	0	0
CACNA1H	0	0	0	0	0
CACNA1I	2	2	0	0	0
CACNA2D2	0	0	0	0	0
CACNA2D3	0	0	0	0	0
CACNA2D4	2	0	1	2	0
CACNB1	1	0	0	0	0
CACNB4	2	0	2	3	1
CACNG6	2	1	0	0	2
CACNG8	0	0	0	0	0
CACTIN	0	0	0	1	0
CACUL1	0	0	0	3	0
CACYBP	2	0	1	1	0
CAD	0	0	0	0	0
CADM1	2	1	5	1	0
CADM2	0	0	0	0	0
CADM4	2	0	0	0	0
CAGE1	0	0	0	0	0
CAHM	0	0	0	1	0
CALCOCO1	1	0	0	2	0
CALCOCO2	2	1	1	2	0
CALCRL	1	0	1	0	0
CALCRL-AS1	0	0	0	0	0
CALD1	0	0	0	0	0
CALHM2	0	0	0	0	0
CALHM5	1	0	0	0	0
CALHM6	0	0	0	0	0
CALM1	0	0	0	0	0
CALM2	0	0	0	0	0
CALM3	0	0	0	0	0
CALML4	1	1	1	2	0
CALR	0	0	0	0	0
CALU	1	0	0	2	0
CAMK1	0	0	0	0	1
CAMK1D	0	0	0	1	0
CAMK2B	0	0	0	0	0
CAMK2D	1	0	0	0	0
CAMK2G	0	0	0	0	0
CAMK2N1	0	0	0	0	0
CAMK4	1	1	0	0	1
CAMKK1	2	1	0	2	0
CAMKK2	0	0	0	2	0
CAMKMT	0	0	0	0	0
CAMLG	1	0	0	2	0
CAMP	0	0	0	0	0
CAMSAP1	0	0	0	1	0
CAMSAP1-DT	0	0	0	1	0
CAMSAP2	2	0	0	0	1
CAMTA1	2	0	0	2	0
CAMTA1-DT	2	0	1	1	0
CAMTA2	0	0	0	0	0
CAMTA2-AS1	0	0	0	0	0
CAND1	0	0	0	0	0
CAND2	0	0	0	0	0
CANT1	0	0	0	0	0
CANX	1	0	0	2	0
CAP1	0	0	0	2	0
CAPG	0	0	0	1	0
CAPN1	0	0	0	0	0
CAPN1-AS1	0	0	0	0	0
CAPN10	0	0	0	0	0
CAPN10-DT	0	0	0	2	0
CAPN12	2	1	0	1	0
CAPN14	1	0	0	0	0
CAPN15	0	0	0	0	0
CAPN2	0	0	0	0	0
CAPN3	0	0	0	0	0
CAPN5	0	0	0	0	0
CAPN7	0	0	0	0	0
CAPNS1	0	0	0	0	0
CAPNS2	0	0	0	1	0
CAPRIN1	2	0	0	2	0
CAPRIN2	0	0	0	0	0
CAPS	1	0	0	0	0
CAPS2	0	0	0	0	0
CAPZA1	0	0	0	1	0
CAPZA2	0	0	0	0	0
CAPZB	0	0	0	0	0
CARD11	0	0	0	0	0
CARD16	0	0	0	0	1
CARD17	0	0	1	0	0
CARD19	1	0	0	0	0
CARD6	0	0	0	0	1
CARD8	1	0	1	1	0
CARD8-AS1	0	0	0	0	0
CARD9	0	0	0	1	0
CARF	1	1	1	1	0
CARHSP1	0	0	0	0	0
CARM1	0	0	0	0	0
CARMIL1	0	0	0	0	1
CARMIL2	0	0	0	0	0
CARMIL3	0	0	0	0	0
CARNMT1	0	0	0	0	0
CARNS1	0	0	0	0	0
CARS1	0	0	0	0	4
CARS2	1	1	0	0	1
CASC15	0	0	0	0	0
CASC20	0	0	0	0	0
CASC3	0	0	0	1	0
CASC8	0	1	0	0	0
CASD1	0	0	0	0	1
CASK	0	0	0	0	1
CASKIN1	0	0	0	0	0
CASP1	0	0	1	0	1
CASP10	0	0	0	0	0
CASP1P2	2	1	0	2	0
CASP2	0	0	0	0	0
CASP3	0	0	0	0	0
CASP4	0	0	1	0	1
CASP4LP	1	1	0	1	0
CASP5	0	0	2	1	4
CASP6	0	0	0	3	0
CASP7	1	1	0	1	0
CASP8	0	0	0	0	0
CASP8AP2	0	0	0	0	0
CASP9	1	0	0	2	0
CASS4	0	0	1	1	0
CAST	0	0	0	1	0
CASTOR1	0	0	0	0	0
CASTOR2	0	0	0	0	0
CASTOR3	1	0	0	1	0
CASZ1	0	0	0	0	0
CAT	0	0	0	0	1
CATIP	0	0	0	0	1
CATIP-AS1	1	0	0	0	1
CATSPER1	2	0	1	0	0
CATSPER2	0	0	0	0	1
CATSPER3	0	0	0	0	0
CATSPERB	0	1	0	0	1
CATSPERD	0	0	0	0	0
CATSPERE	0	1	0	0	0
CATSPERG	1	0	0	0	0
CAV2	0	0	0	0	0
CAVIN2	0	0	0	0	0
CAVIN2-AS1	0	0	0	1	0
CBFA2T2	0	0	0	0	0
CBFA2T3	0	0	0	0	0
CBFB	0	0	0	0	0
CBL	0	0	0	1	0
CBLB	0	0	0	0	1
CBLL1	0	0	0	0	0
CBLL1-AS1	0	0	0	0	0
CBR1	0	0	0	0	0
CBR3	2	0	0	2	0
CBR3-AS1	0	0	0	0	0
CBR4	1	0	0	0	1
CBWD1	0	0	0	0	0
CBWD2	0	0	0	0	0
CBWD3	0	0	0	1	0
CBWD5	0	0	0	0	0
CBWD6	1	0	0	0	0
CBX1	0	0	0	2	1
CBX3	2	0	0	2	0
CBX3P2	1	0	0	0	0
CBX4	0	0	0	0	0
CBX5	0	0	0	0	0
CBX6	0	0	0	0	0
CBX7	0	0	0	0	0
CBX8	1	0	1	0	0
CBY1	0	0	0	0	0
CC2D1A	0	0	0	0	0
CC2D1B	0	0	0	0	0
CC2D2A	0	0	0	0	0
CC2D2B	0	0	0	1	1
CCAR1	0	0	0	0	0
CCAR2	0	0	0	0	0
CCDC102A	0	0	0	1	0
CCDC102B	0	0	0	0	0
CCDC106	0	0	0	0	0
CCDC107	0	0	0	1	0
CCDC112	0	0	0	0	0
CCDC115	2	1	2	0	0
CCDC117	2	0	1	2	0
CCDC12	0	0	0	1	0
CCDC121	0	0	0	0	0
CCDC122	0	0	0	0	0
CCDC124	0	0	0	0	0
CCDC125	1	0	0	2	1
CCDC126	0	0	0	0	0
CCDC127	0	0	0	1	0
CCDC13	0	0	0	2	0
CCDC13-AS2	0	0	0	1	0
CCDC134	0	0	0	0	0
CCDC136	2	0	0	1	0
CCDC137	0	0	0	1	0
CCDC138	0	0	0	0	0
CCDC14	0	0	0	0	0
CCDC141	0	0	0	0	1
CCDC142	0	0	0	0	0
CCDC144A	0	0	0	0	0
CCDC144B	0	0	0	0	0
CCDC144CP	0	0	0	0	0
CCDC146	2	0	2	2	0
CCDC149	0	0	0	2	0
CCDC15	0	0	0	0	0
CCDC15-DT	0	0	0	1	0
CCDC150	0	0	0	0	0
CCDC152	0	0	0	0	1
CCDC153	0	0	0	0	0
CCDC154	0	0	0	0	0
CCDC157	0	0	0	0	0
CCDC159	0	0	0	0	0
CCDC162P	0	0	0	0	0
CCDC163	0	0	0	0	0
CCDC167	2	0	0	2	0
CCDC168	0	0	0	0	0
CCDC17	0	0	0	1	0
CCDC170	0	0	0	0	0
CCDC171	0	0	0	0	0
CCDC174	0	0	0	0	0
CCDC175	0	0	0	0	0
CCDC18	0	0	0	0	0
CCDC18-AS1	2	0	0	0	0
CCDC183	0	0	0	0	0
CCDC186	2	0	0	2	0
CCDC187	0	0	0	0	0
CCDC191	0	0	0	0	0
CCDC22	0	0	0	0	0
CCDC24	1	0	0	0	0
CCDC25	0	0	0	1	0
CCDC28A	0	0	0	0	0
CCDC28B	0	0	0	0	0
CCDC30	1	0	0	2	0
CCDC32	1	0	0	1	0
CCDC34	0	0	0	0	0
CCDC43	0	0	0	1	0
CCDC47	0	0	0	1	0
CCDC50	1	0	0	0	0
CCDC51	0	0	0	0	0
CCDC57	1	0	0	0	0
CCDC59	0	0	0	0	0
CCDC6	0	0	0	0	0
CCDC61	0	0	0	0	0
CCDC62	0	0	0	0	0
CCDC65	1	0	0	2	0
CCDC66	0	0	0	0	0
CCDC68	0	0	0	0	0
CCDC69	0	0	0	1	0
CCDC7	0	0	0	0	0
CCDC71	2	0	0	0	0
CCDC71L	2	1	0	2	1
CCDC73	0	0	0	0	0
CCDC77	0	0	0	0	0
CCDC82	0	0	0	0	0
CCDC85B	1	0	0	2	0
CCDC85C	0	0	0	0	0
CCDC86	0	0	0	1	0
CCDC88A	0	0	0	0	0
CCDC88B	0	0	0	2	0
CCDC88C	0	0	0	0	0
CCDC89	1	0	0	0	1
CCDC9	1	0	0	0	0
CCDC90B	0	0	0	0	0
CCDC91	0	0	0	0	0
CCDC92	0	0	0	0	0
CCDC93	1	0	0	2	0
CCDC96	0	0	0	1	0
CCDC97	0	0	0	0	0
CCDC9B	0	0	0	0	0
CCHCR1	0	0	0	0	0
CCL2	0	0	0	0	0
CCL28	0	0	0	1	0
CCL3	0	0	0	0	0
CCL4	0	0	0	0	0
CCL4L1	0	0	0	0	0
CCL4L2	1	0	0	0	0
CCL5	0	0	0	0	0
CCM2	0	0	0	0	0
CCN3	2	1	0	2	0
CCNA2	2	1	0	0	1
CCNB1	0	0	0	0	0
CCNB1IP1	2	0	0	2	0
CCNB2	0	0	0	0	0
CCNC	2	0	0	2	0
CCND1	0	0	0	0	0
CCND2	1	0	0	2	0
CCND3	2	0	0	0	1
CCNDBP1	0	0	0	0	0
CCNE1	0	0	0	0	0
CCNE2	0	0	0	0	0
CCNF	0	0	0	0	0
CCNG1	1	0	0	2	0
CCNG2	0	0	0	0	0
CCNH	0	0	0	0	0
CCNI	0	0	0	0	0
CCNI2	0	0	0	0	0
CCNJ	0	0	0	0	0
CCNJL	0	0	0	1	4
CCNK	0	0	0	0	0
CCNL1	0	0	0	0	0
CCNL2	1	0	0	0	0
CCNQ	2	0	0	2	0
CCNT1	2	0	0	2	0
CCNT2	0	0	0	0	0
CCNT2-AS1	0	0	0	0	0
CCNY	0	0	0	0	2
CCNYL1	0	0	0	0	0
CCP110	0	0	0	0	0
CCPG1	1	0	0	2	0
CCR1	0	0	2	1	3
CCR2	0	0	0	0	0
CCR3	0	1	0	0	1
CCR4	1	0	0	0	0
CCR5	0	0	0	1	0
CCR5AS	1	0	0	0	0
CCR6	0	1	0	0	0
CCR7	2	1	2	0	0
CCR8	0	0	0	0	0
CCR9	1	0	0	1	0
CCRL2	0	0	0	0	0
CCS	0	0	0	1	0
CCSAP	2	1	0	2	0
CCSER1	0	0	0	0	0
CCSER2	0	0	0	0	0
CCT2	0	0	0	0	0
CCT3	0	0	0	0	0
CCT4	0	0	0	1	0
CCT5	2	0	2	3	0
CCT6A	1	0	0	1	0
CCT6B	2	0	4	2	0
CCT6P1	0	0	0	1	0
CCT6P3	0	0	0	0	0
CCT7	0	0	0	1	0
CCT8	0	0	0	0	0
CCZ1	0	0	0	0	0
CCZ1B	0	0	0	1	0
CCZ1P-OR7E38P	1	0	0	0	0
CD101	0	0	0	0	0
CD109	0	1	0	0	0
CD14	0	0	0	0	1
CD151	0	0	0	0	0
CD160	1	1	0	1	0
CD163	0	0	0	1	0
CD163L1	0	0	0	0	0
CD164	0	0	0	0	0
CD177	0	1	2	0	0
CD180	0	0	0	0	0
CD19	0	1	0	0	0
CD1A	2	0	2	1	0
CD1C	0	0	0	0	0
CD1D	0	0	0	3	0
CD1E	0	0	0	0	0
CD2	2	1	0	2	1
CD200	2	2	1	1	0
CD200R1	0	1	0	0	1
CD22	0	1	0	0	0
CD226	1	0	0	1	1
CD24	1	0	0	1	0
CD244	1	0	0	1	0
CD247	0	0	0	0	0
CD27	2	1	0	1	0
CD27-AS1	0	0	0	0	0
CD274	0	0	2	0	0
CD28	0	0	0	0	0
CD2AP	0	0	0	0	0
CD2BP2	0	0	0	0	0
CD2BP2-DT	0	0	0	0	0
CD300A	0	0	3	1	0
CD300C	0	0	0	1	0
CD300E	0	0	0	2	0
CD300H	0	0	0	0	0
CD300LB	1	0	0	2	0
CD300LD	0	0	0	0	0
CD300LF	0	0	0	2	0
CD320	0	0	0	0	0
CD33	0	0	0	0	1
CD36	2	0	0	0	2
CD37	0	0	0	0	0
CD38	2	2	0	2	0
CD3D	2	1	0	2	0
CD3E	0	0	0	0	0
CD3G	1	1	1	1	0
CD4	0	0	0	0	0
CD40	0	0	0	0	0
CD40LG	0	0	0	0	0
CD44	0	0	0	0	0
CD46	2	0	0	1	0
CD47	0	0	0	0	0
CD48	0	0	0	2	0
CD5	0	0	0	0	0
CD52	2	0	0	1	0
CD53	0	0	0	0	0
CD55	0	0	0	0	1
CD58	0	0	0	0	0
CD59	0	0	0	1	1
CD6	0	1	0	0	0
CD63	0	0	0	0	1
CD63-AS1	0	0	0	1	0
CD68	0	0	0	2	1
CD69	2	0	2	2	0
CD7	1	0	0	0	0
CD70	0	0	0	0	0
CD72	0	1	0	0	0
CD74	0	0	0	0	0
CD79A	0	0	0	0	0
CD79B	1	1	0	0	0
CD80	0	0	0	0	0
CD81	0	0	0	0	0
CD82	0	0	0	0	1
CD83	1	0	0	1	0
CD84	0	0	0	0	0
CD86	1	0	0	2	0
CD8A	1	0	0	0	0
CD8B	2	1	0	2	0
CD8B2	0	0	0	0	0
CD9	0	0	0	0	0
CD93	2	0	0	2	0
CD96	0	0	0	0	0
CD99L2	0	0	0	0	0
CD99P1	0	0	0	0	0
CD99P1_1	0	0	0	0	0
CDA	0	0	0	1	0
CDADC1	0	0	0	0	0
CDAN1	0	0	0	0	0
CDC123	0	0	0	0	1
CDC14A	0	1	0	0	2
CDC14B	0	0	0	0	0
CDC16	0	0	0	0	1
CDC20-DT	1	0	0	0	0
CDC23	1	0	0	0	0
CDC25B	0	0	0	0	0
CDC25C	0	0	0	0	0
CDC26	0	0	0	0	0
CDC27	0	0	0	0	0
CDC34	1	0	0	0	0
CDC37	0	0	0	1	0
CDC37L1	0	0	0	0	0
CDC37L1-DT	0	0	1	1	0
CDC40	1	0	0	1	0
CDC42	0	0	0	0	1
CDC42BPA	0	0	0	0	0
CDC42BPB	0	0	0	0	0
CDC42BPG	0	0	0	0	0
CDC42EP2	1	0	4	1	0
CDC42EP3	3	0	0	0	6
CDC42EP4	0	0	0	0	0
CDC42SE1	0	0	0	0	0
CDC42SE2	0	0	0	0	0
CDC5L	2	0	0	2	0
CDC6	0	1	0	0	0
CDC7	1	0	0	0	0
CDC73	0	0	0	0	0
CDCA2	0	0	0	0	0
CDCA3	0	0	0	0	0
CDCA4	0	0	0	1	0
CDCA7	0	1	0	0	0
CDCA7L	0	0	0	1	0
CDCA8	0	0	0	0	0
CDH1	0	0	0	0	0
CDH2	2	1	1	2	0
[truncated: 14,701 more rows]

## Sheet: 7A_Significance
Table S7A. List of FDR values for each gene relative to one endpoint for each of the distinct neurobehavioral performance tests, for a given participant subset: all 59 participants, or those in just the control (CT), daytime sleep restriction (DR), nighttime sleep restriction (NR), or total sleep deprivation (TD) group. For a description of neurobehavioral performance test endpoints, see workshee…
Gene Symbol	CumWakeHr_ALL	CumWakeHr_CT	CumWakeHr_DR	CumWakeHr_NR	CumWakeHr_TD	CVS_RT0divbyCorr0_ALL	CVS_RT0divbyCorr0_CT	CVS_RT0divbyCorr0_DR	CVS_RT0divbyCorr0_NR	CVS_RT0divbyCorr0_TD	DSST_CORRECT_ALL	DSST_CORRECT_CT	DSST_CORRECT_DR	DSST_CORRECT_NR	DSST_CORRECT_TD	Face_RECALL_FACES_CORR_ALL	Face_RECALL_FACES_CORR_CT	Face_RECALL_FACES_CORR_DR	Face_RECALL_FACES_CORR_NR	Face_RECALL_FACES_CORR_TD	KSS_Before_SCALE_ALL	KSS_Before_SCALE_CT	KSS_Before_SCALE_DR	KSS_Before_SCALE_NR	KSS_Before_SCALE_TD	MRT_Sum_CORRECT_ALL	MRT_Sum_CORRECT_CT	MRT_Sum_CORRECT_DR	MRT_Sum_CORRECT_NR	MRT_Sum_CORRECT_TD	PEERSCL_PERFORM_ALL	PEERSCL_PERFORM_CT	PEERSCL_PERFORM_DR	PEERSCL_PERFORM_NR	PEERSCL_PERFORM_TD	SCWORD_RESCUE_INH_M_RT_ALL	SCWORD_RESCUE_INH_M_RT_CT	SCWORD_RESCUE_INH_M_RT_DR	SCWORD_RESCUE_INH_M_RT_NR	SCWORD_RESCUE_INH_M_RT_TD	TRKALL_TOTAL_LOSS_ALL	TRKALL_TOTAL_LOSS_CT	TRKALL_TOTAL_LOSS_DR	TRKALL_TOTAL_LOSS_NR	TRKALL_TOTAL_LOSS_TD	VAS_CLEARHEADE_ALL	VAS_CLEARHEADE_CT	VAS_CLEARHEADE_DR	VAS_CLEARHEADE_NR
A1BG	0.417678	0.000780225	0.324972	0.108607	0.998831	0.996189	0.999602	0.99972	0.963745	0.74623	0.742279	0.653675	0.712702	0.93723	0.673512	0.999841	0.999275	0.963569	0.999255	0.998787	0.0387118	0.797657	0.202088	0.0112238	0.934796	0.92894	0.991394	0.456093	0.987129	0.711195	0.928022	0.9999	0.703596	0.785673	0.989057	0.998197	0.997802	0.928755	0.605774	0.989042	0.766848	0.507453	0.997738	0.0279728	0.869738	0.00056036	0.424926	0.0601024	0.000979254
A1BG-AS1	0.869644	0.359334	0.579004	0.913353	0.928642	0.995671	0.850747	0.99972	0.958466	0.944577	0.809118	0.766645	0.984747	0.93723	0.793314	0.999841	0.999275	0.930326	0.999255	0.998787	0.454853	0.924718	0.889525	0.516245	0.962838	0.63978	0.983771	0.93343	0.926851	0.561335	0.968868	0.9999	0.941801	0.980637	0.923842	0.998197	0.995337	0.972757	0.90555	0.969517	0.949897	0.46203	0.997738	0.156719	0.87196	0.193069	0.923439	0.750361	0.20702
A2M-AS1	0.708281	0.718519	0.886101	0.842589	0.83182	0.995671	0.968034	0.99972	0.980207	0.723258	0.911112	0.932476	0.924316	0.961904	0.962459	0.999841	0.999275	0.980157	0.999255	0.998787	0.92309	0.748831	0.97393	0.244129	0.789403	0.905621	0.983771	0.850504	0.923283	0.637726	0.995983	0.9999	0.962141	0.9548	0.96772	0.998197	0.995337	0.879425	0.611615	0.960615	0.902944	0.551675	0.982865	0.539517	0.955414	0.375543	0.740902	0.753224	0.286885
AAAS	0.939829	0.00293895	0.371695	0.862707	0.759268	0.996189	0.936835	0.99972	0.970705	0.763539	0.591594	0.706126	0.969089	0.93723	0.364165	0.999841	0.999275	0.993823	0.999255	0.998787	0.815657	0.948203	0.779312	0.727334	0.939304	0.869361	0.983771	0.716115	0.992603	0.519852	0.934026	0.9999	0.933174	0.993392	0.773765	0.998197	0.995337	0.792595	0.816953	0.970957	0.656687	0.970326	0.997738	0.474892	0.661941	0.723443	0.645582	0.988691	0.450273
AACS	0.827265	0.144623	0.950124	0.634343	0.957951	0.995671	0.963176	0.99972	0.954637	0.98022	0.664308	0.604796	0.975081	0.93723	0.490688	0.999841	0.999275	0.980157	0.999255	0.998787	0.644988	0.83483	0.980881	0.16929	0.953021	0.780108	0.983771	0.887004	0.987129	0.713395	0.968868	0.9999	0.889347	0.945795	0.868878	0.998197	0.995337	0.987943	0.807543	0.751691	0.709878	0.514596	0.997738	0.260992	0.524087	0.822869	0.638926	0.991025	0.43608
AAGAB	0.00188901	0.124093	0.879447	0.059404	0.19484	0.996189	0.917953	0.99972	0.953809	0.724678	0.901439	0.807187	0.78499	0.93723	0.572448	0.999841	0.999275	0.961049	0.999255	0.998787	0.429159	0.427957	0.277324	0.39111	0.95813	0.909593	0.983771	0.792973	0.992603	0.912565	0.863532	0.9999	0.929165	0.980637	0.865379	0.998197	0.997884	0.985766	0.599566	0.99288	0.85464	0.691207	0.997738	0.110524	0.958594	0.0259334	0.277323	0.253359	0.0631392
AAK1	0.450125	0.870041	0.922732	0.607378	0.419054	0.996189	0.884126	0.99972	0.999879	0.956874	0.82656	0.567719	0.686358	0.96058	0.410096	0.999841	0.999275	0.948579	0.999255	0.998787	0.756353	0.965965	0.921729	0.282107	0.985315	0.912873	0.987541	0.636661	0.958034	0.918537	0.992398	0.9999	0.83086	0.999433	0.913152	0.998197	0.995337	0.957737	0.770099	0.735992	0.917732	0.919462	0.970946	0.344079	0.770705	0.485629	0.947118	0.615718	0.827736
AAMDC	0.973178	0.642804	0.835222	0.824773	0.956973	0.995671	0.970432	0.99972	0.984856	0.704904	0.870762	0.701818	0.872135	0.93723	0.540409	0.999841	0.999275	0.94994	0.999255	0.998787	0.897513	0.665279	0.924128	0.427204	0.894741	0.906398	0.999974	0.925487	0.995796	0.940455	0.92866	0.9999	0.980321	0.972571	0.825355	0.998197	0.995337	0.996797	0.834673	0.915306	0.677099	0.881473	0.997738	0.0318872	0.757639	0.270922	0.993264	0.794061	0.179711
AAMP	0.121587	0.170618	0.872267	0.68654	0.555697	0.996189	0.993697	0.99972	0.974731	0.758694	0.972013	0.990562	0.885629	0.979825	0.899833	0.999841	0.999275	0.937115	0.999255	0.998787	0.796751	0.607233	0.991443	0.120744	0.852876	0.600163	0.987541	0.854505	0.975538	0.834861	0.997608	0.9999	0.580915	0.928786	0.948729	0.998197	0.997884	0.982862	0.78756	0.988324	0.936839	0.416231	0.997738	0.134686	0.978319	0.439852	0.327502	0.954679	0.047004
AAR2	0.121665	0.0158927	0.0552737	0.896609	0.870101	0.995671	0.912249	0.99972	0.980207	0.991041	0.780446	0.555828	0.740061	0.93723	0.516111	0.999841	0.999275	0.9735	0.999255	0.998787	0.376629	0.888312	0.575222	0.989483	0.935141	0.742936	0.986785	0.86813	0.978954	0.783598	0.928022	0.9999	0.851053	0.756372	0.913098	0.998197	0.995337	0.964453	0.834673	0.726104	0.848652	0.577789	0.997738	0.589972	0.656493	0.787126	0.32773	0.821339	0.70145
AARS1	0.941154	0.257339	0.37626	0.749566	0.964174	0.996189	0.885769	0.99972	0.953809	0.92775	0.926742	0.980664	0.770526	0.985963	0.908565	0.999841	0.999275	0.930326	0.999255	0.998787	0.648399	0.348644	0.901977	0.473789	0.967872	0.632735	0.987541	0.535928	0.940764	0.888952	0.969789	0.9999	0.963356	0.887358	0.98761	0.998197	0.997802	0.969125	0.851031	0.997808	0.570786	0.447884	0.997738	0.400072	0.891693	0.911901	0.879707	0.937792	0.444386
AARS2	0.0808583	0.0882644	0.0658886	0.582379	0.876244	0.995671	0.967834	0.99972	0.99263	0.797435	0.893581	0.665693	0.89774	0.99227	0.603449	0.999841	0.999275	0.977482	0.999255	0.998787	0.623321	0.964677	0.567958	0.901118	0.967509	0.158663	0.983771	0.698445	0.747057	0.558348	0.969789	0.9999	0.851425	0.680753	0.852418	0.998197	0.995337	0.958442	0.960191	0.907767	0.988545	0.292299	0.997738	0.0371264	0.865034	0.508184	0.47489	0.574291	0.459963
AASDH	0.709879	0.580081	0.969812	0.0427136	0.207148	0.858262	0.78156	0.99972	0.997052	0.21768	0.96323	0.990291	0.828372	0.93723	0.640691	0.999841	0.999275	0.961049	0.999255	0.998787	0.173458	0.793005	0.773695	0.726148	0.307042	0.396527	0.983771	0.601378	0.955144	0.791152	0.931117	0.9999	0.637957	0.983707	0.854034	0.998197	0.997884	0.830201	0.599566	0.216117	0.961556	0.935511	0.997738	0.423353	0.88894	0.0152381	0.688367	0.72102	0.436819
AASDHPPT	0.113924	0.00479399	0.855046	0.00376206	0.975418	0.996189	0.975913	0.99972	0.953809	0.3322	0.828576	0.924663	0.927492	0.970953	0.454409	0.999841	0.999275	0.930326	0.999255	0.998787	0.982718	0.858149	0.995445	0.643874	0.708736	0.421466	0.983771	0.483537	0.980969	0.924791	0.986968	0.9999	0.919141	0.799028	0.639539	0.998197	0.995337	0.850408	0.650951	0.196634	0.675322	0.508106	0.997738	0.687478	0.560477	0.148403	0.24755	0.909679	0.97331
AASS	0.546243	0.128409	0.854668	0.544339	0.168411	0.927435	0.83881	0.99972	0.980207	0.229455	0.862127	0.675512	0.899733	0.961904	0.252494	0.999841	0.999275	0.967117	0.999255	0.998787	0.497901	0.984769	0.720654	0.827017	0.803857	0.501319	0.983771	0.896403	0.900099	0.855801	0.95992	0.9999	0.985295	0.963509	0.570879	0.998197	0.995337	0.994414	0.599566	0.703976	0.98733	0.981983	0.997738	0.791346	0.984405	0.117301	0.967358	0.634899	0.943295
AATBC	0.00292491	0.138346	0.899172	0.170871	0.0646019	0.995671	0.891442	0.99972	0.954637	0.253071	0.904608	0.96124	0.670837	0.93723	0.852068	0.999841	0.999275	0.981375	0.999255	0.997681	0.503541	0.75723	0.229953	0.0450006	0.720161	0.972094	0.983771	0.711074	0.868631	0.96957	0.986968	0.9999	0.613757	0.993313	0.723913	0.998197	0.995337	0.549748	0.883958	0.79441	0.912827	0.331344	0.972668	0.108903	0.994625	0.24833	0.563941	0.188854	0.00601514
AATF	0.320282	0.2346	0.53135	0.790655	0.274757	0.996266	0.95158	0.99972	0.964723	0.409816	0.794343	0.932476	0.726317	0.937831	0.0222977	0.999841	0.999275	0.936514	0.999255	0.998787	0.260363	0.391919	0.388915	0.00938167	0.376301	0.497223	0.99023	0.579602	0.987129	0.661878	0.96079	0.9999	0.732517	0.843302	0.486172	0.998197	0.995337	0.993017	0.78445	0.210076	0.128374	0.701007	0.974554	0.0394904	0.374803	0.276553	0.842741	0.344968	0.00503258
AATK	0.910651	0.931284	0.030537	0.0374348	0.657109	0.983276	0.90962	0.99972	0.953809	0.0805017	0.951713	0.715898	0.337628	0.945154	0.0742948	0.999841	0.999275	0.980157	0.999255	0.970044	0.829313	0.705266	0.501558	0.489631	0.642356	0.986536	0.983771	0.588339	0.987129	0.864863	0.95992	0.9999	0.605256	0.814702	0.552169	0.998197	0.997884	0.382342	0.655241	0.0933433	0.872872	0.396681	0.91248	0.0702766	0.815864	0.331327	0.879463	0.843693	0.645932
ABALON	0.944502	0.755402	0.0136511	0.422699	0.808093	0.995671	0.801424	0.99972	0.988263	0.456918	0.728066	0.626186	0.475743	0.93723	0.487633	0.999841	0.999275	0.967735	0.999255	0.987521	0.0308253	0.245421	0.028865	0.176163	0.905623	0.932333	0.983771	0.81983	0.995796	0.823688	0.972213	0.9999	0.428771	0.785959	0.926654	0.998197	0.997884	0.762627	0.871652	0.987809	0.75302	0.788162	0.997738	0.160308	0.976106	0.00349802	0.642431	0.0331479	0.00415391
ABAT	0.985681	0.00831522	0.00354168	0.321191	0.980594	0.996266	0.980836	0.99972	0.99263	0.700453	0.843263	0.846335	0.717696	0.93723	0.926216	0.999841	0.999275	0.930326	0.999255	0.998787	0.000641811	0.0258106	0.0723894	0.00209533	0.941038	0.856801	0.983771	0.489846	0.981515	0.983112	0.629044	0.9999	0.217717	0.765173	0.980594	0.998197	0.995337	0.510826	0.939947	0.624255	0.759705	0.735453	0.894969	0.222072	0.986392	0.00146829	0.140969	0.0677159	0.00102162
ABCA1	0.0706014	0.933201	9e-10	0.678436	0.730812	0.996189	0.99794	0.99972	0.964723	0.3683	0.773927	0.802605	0.326017	0.93723	0.344672	0.999841	0.999275	0.930326	0.999255	0.998787	2.05e-06	0.0240687	0.00124863	0.00209533	0.987721	0.524738	0.983771	0.390862	0.961604	0.135622	0.281105	0.9999	0.134775	0.668091	0.936019	0.998197	0.995337	0.407339	0.97236	0.783781	0.76486	0.156095	0.808233	0.000947065	0.738948	0.000216386	0.599497	0.0299218	0.000133091
ABCA10	0.0951316	0.525184	0.849706	0.403862	0.218071	0.996189	0.94943	0.99972	0.996211	0.505479	0.990635	0.748761	0.752879	0.998126	0.330027	0.999841	0.999275	0.944256	0.999255	0.774103	0.322585	0.417471	0.280231	0.640624	0.737334	0.651886	0.983771	0.360987	0.91002	0.885451	0.958281	0.9999	0.824495	0.995431	0.935811	0.998197	0.997802	0.849047	0.972646	0.551607	0.880419	0.682187	0.997738	0.481633	0.834858	0.625187	0.266593	0.609836	0.607912
ABCA11P	0.79699	0.616204	1.25e-06	0.573785	0.530275	0.996189	0.988477	0.99972	0.974731	0.152135	0.785664	0.976949	0.0460762	0.999549	0.431826	0.999841	0.999275	0.930326	0.999255	0.998787	4.74e-06	0.0405923	0.000372643	0.00254647	0.92778	0.269511	0.983771	0.940624	0.729637	0.745664	0.256743	0.9999	0.0254629	0.801489	0.989057	0.797684	0.997802	0.126555	0.945442	0.750626	0.946567	0.675815	0.910154	0.999242	0.808885	0.000127265	0.289685	0.00530081	0.00032989
ABCA13	0.869829	0.603715	0.549289	0.327371	0.817359	0.995671	0.968034	0.99972	0.953809	0.999482	0.99134	0.886517	0.551925	0.989869	0.459518	0.999841	0.999275	0.980157	0.999255	0.998787	0.826486	0.932387	0.986288	0.780795	0.85477	0.641482	0.987541	0.951477	0.961604	0.444184	0.992644	0.9999	0.849648	0.964665	0.765057	0.998197	0.995337	0.824879	0.599566	0.519963	0.964809	0.430099	0.984098	0.0472621	0.658722	0.663456	0.636945	0.801851	0.896404
ABCA2	0.719441	0.207615	0.357036	0.207091	0.793941	0.999859	0.948641	0.99972	0.953809	0.586972	0.736129	0.624028	0.658256	0.961904	0.941853	0.999841	0.999275	0.935952	0.999255	0.998787	0.69485	0.527203	0.454415	0.381001	0.753657	0.937054	0.984	0.824293	0.937866	0.745956	0.903338	0.9999	0.444911	0.950217	0.914371	0.998197	0.995337	0.440298	0.925144	0.633337	0.735265	0.811841	0.997738	0.641461	0.81453	0.989577	0.862857	0.295034	0.662833
ABCA3	0.100463	0.802974	0.913116	0.308248	0.27827	0.995671	0.884126	0.99972	0.954637	0.348832	0.696328	0.764132	0.769556	0.93723	0.184052	0.999841	0.999275	0.958813	0.999255	0.998787	0.67253	0.988805	0.726412	0.625164	0.946833	0.885533	0.999974	0.564228	0.937866	0.777156	0.541642	0.9999	0.594991	0.901146	0.419147	0.998197	0.997802	0.945174	0.997272	0.676233	0.766848	0.717917	0.997738	0.555702	0.794735	0.797811	0.980987	0.696912	0.544144
ABCA5	0.00517336	0.209017	0.377603	0.799656	0.0189473	0.995671	0.779475	0.99972	0.953809	0.377141	0.920486	0.937153	0.972723	0.980937	0.593016	0.999841	0.999275	0.983334	0.999255	0.937931	0.469192	0.517739	0.94507	0.689965	0.367126	0.638561	0.99023	0.446834	0.994342	0.997308	0.934026	0.9999	0.940982	0.782862	0.739897	0.998463	0.997884	0.560233	0.715941	0.339948	0.754992	0.8943	0.997738	0.383116	0.793168	0.241851	0.47794	0.82147	0.844426
ABCA6	0.0808583	0.345083	0.311495	0.0240839	0.532265	0.996266	0.881677	0.99972	0.953809	0.81563	0.951713	0.652993	0.523196	0.93723	0.755524	0.999841	0.999275	0.961049	0.999255	0.998787	0.694541	0.0520432	0.911894	0.691783	0.893302	0.907863	0.999974	0.915366	0.992792	0.862823	0.997608	0.9999	0.846221	0.981877	0.935368	0.998197	0.995337	0.902605	0.961809	0.902739	0.861765	0.605197	0.984098	0.703987	0.980053	0.800938	0.47265	0.782036	0.638107
ABCA7	0.19576	0.000153685	0.109983	0.890704	0.697232	0.996189	0.989205	0.99972	0.953809	0.523261	0.696328	0.932379	0.326069	0.93723	0.941534	0.999841	0.999275	0.930326	0.999255	0.998787	0.174811	0.825315	0.0954649	0.0646551	0.877686	0.415781	0.995686	0.579602	0.966318	0.558886	0.767769	0.9999	0.102627	0.977837	0.987841	0.998197	0.995337	0.156145	0.905468	0.558384	0.731146	0.924208	0.911449	0.277372	0.978053	0.390309	0.879707	0.165773	0.14729
ABCB1	0.394191	0.426699	0.42481	0.437588	0.148257	0.974041	0.87931	0.99972	0.959894	0.29487	0.818186	0.967336	0.813717	0.979266	0.761524	0.999841	0.999275	0.981927	0.999255	0.858365	0.00643906	0.928295	0.15423	0.0122461	0.561589	0.961924	0.983771	0.739483	0.924178	0.98276	0.785161	0.9999	0.780857	0.835825	0.440715	0.97181	0.997802	0.954342	0.599566	0.530328	0.806539	0.765742	0.966459	0.0349657	0.738004	0.000355396	0.345244	0.148486	0.00626109
ABCB10	0.00985245	3.84e-05	0.980115	0.560513	0.714921	0.997623	0.928254	0.99972	0.953809	0.892828	0.812165	0.560598	0.794078	0.946636	0.888743	0.999841	0.999275	0.971129	0.999255	0.998787	0.613951	0.875706	0.44146	0.0498868	0.693491	0.480221	0.983771	0.654446	0.993443	0.946485	0.968868	0.9999	0.631649	0.96247	0.928353	0.998197	0.995337	0.865939	0.66782	0.51078	0.87047	0.611107	0.997738	0.617189	0.853746	0.211889	0.702307	0.348118	0.114081
ABCB4	1.94e-06	8.94e-10	0.0672491	4.97e-07	0.418821	0.996189	0.968399	0.99972	0.977191	0.992928	0.949963	0.650702	0.809136	0.946178	0.792194	0.999841	0.999275	0.938559	0.999255	0.998787	0.510904	0.00337843	0.835763	0.738928	0.894741	0.572592	0.983771	0.791588	0.903493	0.906592	0.898242	0.9999	0.99693	0.981877	0.987627	0.998197	0.995337	0.982862	0.599566	0.855984	0.734762	0.721011	0.997738	0.530532	0.751529	0.705242	0.37933	0.584254	0.806819
ABCB5	0.306453	0.000809193	0.345408	0.526578	0.913274	0.996189	0.936748	0.99972	0.953809	0.583068	0.871872	0.576338	0.752864	0.949728	0.375179	0.999841	0.999275	0.964847	0.999255	0.971498	0.890692	0.547151	0.951261	0.560378	0.849462	0.127484	0.983771	0.544122	0.965118	0.715444	0.977179	0.9999	0.832318	0.959013	0.718792	0.998197	0.995337	0.994763	0.607399	0.789216	0.712108	0.563648	0.997743	0.44624	0.315727	0.366179	0.859021	0.688484	0.915072
ABCB6	0.00966959	0.0447529	0.599268	0.0535581	0.672702	0.996189	0.884126	0.99972	0.953809	0.848505	0.942954	0.942499	0.947247	0.99469	0.716945	0.999841	0.999275	0.961049	0.999255	0.998787	0.704262	0.65726	0.794464	0.545456	0.731993	0.504251	0.983771	0.636661	0.97821	0.745664	0.972351	0.9999	0.856405	0.969258	0.894758	0.998197	0.998497	0.972757	0.82663	0.898248	0.971595	0.756348	0.997738	0.800343	0.963257	0.476463	0.863697	0.572415	0.642126
ABCB7	0.50792	0.00340908	0.90175	0.905014	0.705155	0.996189	0.957578	0.99972	0.953809	0.685787	0.873514	0.842035	0.852289	0.93723	0.737856	0.999841	0.999275	0.938228	0.999255	0.998787	0.950698	0.754452	0.877656	0.512846	0.737488	0.948341	0.983771	0.550421	0.998357	0.712034	0.926568	0.9999	0.961576	0.873861	0.958298	0.998197	0.995337	0.755346	0.749922	0.594877	0.864713	0.761861	0.997738	0.0292132	0.945171	0.936878	0.637759	0.953654	0.415409
ABCB8	0.742218	0.00447408	0.350504	0.914435	0.730864	0.986036	0.930011	0.99972	0.953809	0.467326	0.511867	0.560598	0.763574	0.93723	0.120039	0.999841	0.999275	0.940052	0.999255	0.998787	0.770368	0.912211	0.867277	0.709739	0.923844	0.346114	0.98706	0.744395	0.989322	0.239816	0.952935	0.9999	0.874028	0.824202	0.711577	0.998197	0.995337	0.994414	0.822338	0.672233	0.581769	0.529187	0.997738	0.97189	0.510265	0.922995	0.777153	0.907993	0.33024
ABCC1	0.828481	0.331066	0.0555907	0.395166	0.898411	0.997303	0.988477	0.99972	0.953809	0.493135	0.998824	0.638764	0.182008	0.958828	0.607566	0.999841	0.999275	0.933701	0.999255	0.998787	0.209234	0.733428	0.129994	0.993812	0.971795	0.683155	0.994386	0.991066	0.995999	0.573163	0.997608	0.9999	0.563833	0.996838	0.843985	0.998197	0.995337	0.98151	0.648101	0.984116	0.880419	0.597957	0.985371	0.558481	0.945171	0.112771	0.867241	0.288014	0.416355
ABCC10	0.297827	0.00602193	0.381697	0.987554	0.977597	0.997295	0.975913	0.99972	0.953809	0.907493	0.878067	0.666603	0.652846	0.961904	0.393403	0.999841	0.999275	0.985054	0.999255	0.998787	0.550204	0.966256	0.73442	0.960141	0.959128	0.4654	0.987541	0.57921	0.993443	0.3963	0.990036	0.9999	0.957285	0.865636	0.832136	0.998197	0.995337	0.931136	0.805352	0.874997	0.535179	0.429784	0.997738	0.376706	0.637596	0.74061	0.563941	0.979403	0.773741
ABCC13	0.0312051	0.000148987	0.823125	0.0510531	0.992638	0.996189	0.992682	0.99972	0.953809	0.922628	0.454919	0.547535	0.773097	0.93723	0.859669	0.999841	0.999275	0.94284	0.999255	0.998787	0.36296	0.907239	0.317305	0.0857485	0.934638	0.250271	0.983771	0.407462	0.961604	0.820486	0.804391	0.9999	0.573296	0.931751	0.435683	0.998197	0.995337	0.607237	0.602728	0.884952	0.79342	0.614471	0.993832	0.494172	0.58716	0.169128	0.867736	0.290917	0.261845
ABCC2	0.891009	0.302577	0.0252945	0.96983	0.959228	0.996189	0.966459	0.99972	0.980207	0.175264	0.785664	0.558211	0.905018	0.93723	0.51532	0.999841	0.999275	0.980157	0.999255	0.958992	0.111927	0.0774774	0.500755	0.539611	0.883618	0.839735	0.987541	0.799799	0.949539	0.547358	0.951067	0.9999	0.940628	0.977291	0.923842	0.998197	0.998373	0.958164	0.973574	0.905183	0.86571	0.897244	0.997738	0.00872984	0.705759	0.225019	0.557206	0.649044	0.194907
ABCC3	0.975523	0.10437	0.884891	0.696228	0.971147	0.997303	0.933771	0.99972	0.953809	0.723	0.994337	0.995688	0.840845	0.961904	0.788085	0.999841	0.999275	0.972103	0.999255	0.998787	0.00477749	0.00770779	0.753463	0.0156565	0.817038	0.800697	0.987541	0.845326	0.707931	0.736866	0.814302	0.9999	0.708579	0.885582	0.985161	0.998197	0.995337	0.934216	0.791075	0.962156	0.76486	0.932944	0.973168	0.671175	0.319863	0.0130168	0.0456028	0.82484	0.00321492
ABCC4	0.00756361	3.74e-06	0.546841	0.188345	0.867504	0.996189	0.933771	0.99972	0.953809	0.968673	0.698698	0.631471	0.631963	0.957856	0.762176	0.999841	0.999275	0.944256	0.999255	0.998787	0.900029	0.437833	0.787498	0.493118	0.85956	0.25178	0.983771	0.313046	0.96182	0.920254	0.997904	0.9999	0.732517	0.938702	0.89963	0.998197	0.995337	0.816872	0.602728	0.866515	0.807546	0.471828	0.984098	0.348494	0.874372	0.774793	0.907108	0.660709	0.936448
ABCC5	0.775473	0.151353	0.0159436	0.905706	0.903416	0.996189	0.942645	0.99972	0.953809	0.168641	0.996495	0.938884	0.718737	0.93723	0.433229	0.999841	0.999275	0.990337	0.999255	0.998787	0.103071	0.284196	0.461503	0.0714223	0.940633	0.801536	0.983771	0.654446	0.997305	0.640971	0.899625	0.9999	0.594991	0.874486	0.936084	0.995398	0.997884	0.171382	0.999434	0.581414	0.804281	0.274974	0.997738	0.00530432	0.942932	0.0580187	0.523382	0.326091	0.0163532
ABCC6	0.480594	0.563855	0.00225789	0.160624	0.964174	0.995671	0.928053	0.99972	0.976553	0.699021	0.745461	0.972214	0.286291	0.949728	0.737908	0.999841	0.999275	0.930326	0.999255	0.971498	0.153302	0.775188	0.0811559	0.179585	0.852876	0.293631	0.983771	0.831907	0.995796	0.483113	0.863599	0.9999	0.335314	0.818004	0.814025	0.998197	0.995337	0.452671	0.887995	0.773917	0.883132	0.912707	0.695541	0.60993	0.540545	0.183571	0.862561	0.136534	0.243218
ABCD1	0.755912	0.972656	0.873752	0.0113375	0.555697	0.996189	0.948626	0.99972	0.953809	0.232558	0.987381	0.916106	0.992917	0.948519	0.911599	0.999841	0.999275	0.972437	0.999255	0.975085	0.852451	0.762763	0.982373	0.780795	0.880874	0.808239	0.983771	0.614819	0.986071	0.670944	0.975789	0.9999	0.600543	0.960382	0.908243	0.998197	0.995337	0.543481	0.601653	0.454189	0.878329	0.802706	0.997738	0.77695	0.789489	0.0344175	0.839549	0.619568	0.526664
ABCD2	0.0379686	0.00424343	0.0058312	4.46e-06	0.730386	0.995671	0.881677	0.99972	0.953809	0.14021	0.996257	0.893459	0.768178	0.93723	0.183483	0.999841	0.999275	0.967245	0.999255	0.998787	0.0615696	0.0832874	0.314012	0.0995278	0.576074	0.278486	0.983771	0.476709	0.926851	0.90536	0.86446	0.9999	0.428771	0.779082	0.608746	0.998197	0.995337	0.489538	0.644116	0.201953	0.572669	0.378043	0.997738	0.815944	0.425765	0.829177	0.937804	0.506606	0.0420114
ABCD3	0.897616	0.671949	0.634046	0.20727	0.682773	0.996189	0.892557	0.99972	0.953809	0.530731	0.951713	0.965681	0.981678	0.93723	0.963238	0.999841	0.999275	0.990337	0.999255	0.997681	0.526318	0.314617	0.81474	0.942132	0.549902	0.996136	0.998146	0.983603	0.967648	0.891984	0.955733	0.9999	0.86371	0.954726	0.88673	0.998197	0.997884	0.740516	0.600792	0.319193	0.946567	0.992628	0.984098	0.112975	0.971339	0.117101	0.602447	0.961166	0.84835
ABCD4	0.717448	0.183187	0.105342	0.821388	0.872499	0.996189	0.917953	0.99972	0.953809	0.992935	0.940598	0.881127	0.627573	0.99235	0.268546	0.999841	0.999275	0.973709	0.999255	0.998787	0.123825	0.0648109	0.378039	0.904379	0.897138	0.391757	0.998146	0.981017	0.989322	0.169295	0.979492	0.9999	0.974185	0.970537	0.809848	0.998197	0.997802	0.890296	0.871652	0.906418	0.946003	0.618615	0.997738	0.293707	0.65003	0.121002	0.580243	0.348559	0.45417
ABCE1	0.561247	0.389093	0.34376	0.238375	0.733722	0.999344	0.962406	0.99972	0.953809	0.442822	0.936674	0.812119	0.674132	0.946178	0.935014	0.999841	0.999275	0.948579	0.999255	0.998787	0.739771	0.926928	0.504838	0.818707	0.851756	0.65802	0.983771	0.959816	0.994131	0.91005	0.806768	0.9999	0.489998	0.903031	0.777492	0.998197	0.997884	0.395341	0.599566	0.378329	0.915838	0.871498	0.997738	0.175666	0.821477	0.334572	0.650104	0.812701	0.602184
ABCF1	0.257003	0.285933	0.761127	0.963018	0.876528	0.996266	0.999958	0.99972	0.97549	0.770248	0.918255	0.642413	0.941199	0.946636	0.690874	0.999841	0.999275	0.930326	0.999255	0.998787	0.253228	0.378917	0.813605	0.0104229	0.83454	0.974928	0.983771	0.860135	0.903493	0.918	0.99564	0.9999	0.96881	0.887861	0.977134	0.998197	0.998497	0.987295	0.599566	0.835464	0.693134	0.87832	0.97815	0.152885	0.962172	0.10817	0.314788	0.576753	0.00849905
ABCF2	0.720747	0.378478	0.951764	0.796522	0.621772	0.996266	0.947907	0.99972	0.963912	0.983379	0.899682	0.916457	0.898967	0.946178	0.490342	0.999841	0.999275	0.938228	0.999255	0.998787	0.523245	0.776634	0.923284	0.440202	0.885953	0.848904	0.983771	0.777405	0.999885	0.775752	0.931117	0.9999	0.794205	0.999184	0.869152	0.998197	0.998497	0.831566	0.891708	0.939615	0.786162	0.851294	0.997738	0.826328	0.694512	0.653823	0.97368	0.595458	0.773108
ABCF3	0.457585	0.0581895	0.789327	0.994024	0.956352	0.997303	0.963176	0.99972	0.999879	0.935427	0.980523	0.975605	0.967449	0.93723	0.976133	0.999841	0.999275	0.938228	0.999255	0.998787	0.421174	0.7633	0.78817	0.102408	0.977322	0.883196	0.998146	0.989889	0.948321	0.599685	0.942393	0.9999	0.596392	0.96247	0.840236	0.998197	0.997802	0.993104	0.622107	0.938942	0.98146	0.687888	0.992998	0.287166	0.736409	0.210453	0.256878	0.629553	0.242008
ABCG1	0.47029	0.587498	5.33e-07	0.954851	0.929943	0.996189	0.98506	0.99972	0.964723	0.490958	0.727642	0.678318	0.0493297	0.957856	0.62491	0.999841	0.999275	0.930326	0.999255	0.998787	2.86e-09	0.0104249	3.37e-05	0.000390396	0.855448	0.779195	0.983771	0.508675	0.998762	0.329807	0.0762299	0.9999	0.0177587	0.759329	0.670327	0.985306	0.997802	0.131357	0.833159	0.914648	0.447048	0.742445	0.386531	0.360814	0.862622	6.32e-08	0.113681	0.000460756	0.00017258
ABCG2	0.0211021	2.41e-05	0.494616	0.222133	0.910065	0.996189	0.885769	0.99972	0.953809	0.986586	0.727607	0.576338	0.905756	0.93723	0.676734	0.999841	0.999275	0.965404	0.999255	0.998787	0.938243	0.7462	0.835763	0.232783	0.875178	0.289035	0.983771	0.375929	0.995796	0.986637	0.969789	0.9999	0.748686	0.996963	0.810388	0.998197	0.995337	0.9146	0.599566	0.983807	0.76693	0.352722	0.997738	0.536872	0.626958	0.43508	0.74671	0.678497	0.478844
ABHD10	0.682662	0.827837	0.0963924	0.15157	0.681054	0.996266	0.963558	0.99972	0.953809	0.350219	0.832227	0.864734	0.448615	0.93723	0.381315	0.999841	0.999275	0.985054	0.999255	0.998787	0.0828495	0.463103	0.261827	0.0642472	0.649469	0.412637	0.983771	0.775989	0.950574	0.783598	0.605797	0.9999	0.357604	0.685055	0.821625	0.998197	0.997802	0.516507	0.945356	0.210076	0.97249	0.44819	0.997738	0.0883194	0.816695	0.453776	0.969388	0.229825	0.127062
ABHD11	0.223456	0.621319	0.0514892	0.795163	0.71822	0.996189	0.988477	0.99972	0.984393	0.949289	0.845147	0.948225	0.728347	0.93723	0.95271	0.999841	0.999275	0.977549	0.999255	0.997681	0.0691893	0.581292	0.0630143	0.150437	0.866739	0.841687	0.98706	0.943219	0.980657	0.573163	0.981733	0.9999	0.858475	0.99636	0.658952	0.998197	0.995337	0.995264	0.599566	0.869661	0.982298	0.911688	0.997738	0.597645	0.97678	0.00602761	0.878118	0.0150246	0.159717
ABHD12	0.535028	0.258385	0.648583	0.977877	0.917552	0.998157	0.881677	0.99972	0.99263	0.986179	0.775897	0.591858	0.82016	0.93723	0.570408	0.999841	0.999275	0.973314	0.999255	0.995616	0.59378	0.779552	0.731158	0.665184	0.980264	0.809498	0.99023	0.712539	0.933342	0.594743	0.990183	0.9999	0.992717	0.958341	0.964754	0.998197	0.997802	0.877625	0.885316	0.716466	0.856113	0.665026	0.997738	0.969386	0.817421	0.359314	0.697947	0.862425	0.121999
ABHD13	0.863686	0.500497	0.542493	0.502888	0.836457	0.999262	0.881677	0.99972	0.953809	0.633509	0.944666	0.719777	0.745485	0.93723	0.848437	0.999841	0.999275	0.974995	0.999255	0.998787	0.991703	0.726054	0.971762	0.559251	0.666695	0.943173	0.987541	0.866816	0.953852	0.703783	0.926994	0.9999	0.950656	0.961143	0.956498	0.998197	0.995337	0.641756	0.920445	0.504773	0.999242	0.523826	0.984098	0.770074	0.900019	0.989387	0.552509	0.803424	0.751577
ABHD14A	0.00425206	0.202473	8.31e-05	0.550605	0.458405	0.996189	0.988477	0.99972	0.953809	0.729126	0.849896	0.949466	0.48201	0.956184	0.721847	0.999841	0.999275	0.930326	0.999255	0.990589	0.0128452	0.159228	0.0399645	0.209971	0.979476	0.955847	0.983771	0.794203	0.970309	0.878911	0.769846	0.9999	0.464505	0.680753	0.87781	0.998197	0.997802	0.870367	0.914543	0.970759	0.715252	0.665026	0.890728	0.148096	0.938395	0.0366501	0.992754	0.054443	0.110864
ABHD14B	0.461874	0.0460353	0.0302563	0.745982	0.908282	0.996189	0.853096	0.99972	0.996887	0.730089	0.962297	0.609134	0.608096	0.978779	0.596421	0.999841	0.999275	0.944256	0.999255	0.998787	0.104364	0.38511	0.210862	0.849126	0.969758	0.203898	0.983771	0.510378	0.980657	0.558348	0.999442	0.9999	0.928396	0.728136	0.682452	0.998197	0.997884	0.892126	0.853201	0.946529	0.932783	0.702569	0.806781	0.409467	0.816807	0.712552	0.88725	0.71833	0.879562
ABHD15	0.829861	0.0223818	0.586928	0.491607	0.682778	0.995671	0.999873	0.99972	0.990043	0.456416	0.838943	0.956862	0.907472	0.938301	0.33279	0.999841	0.999275	0.930326	0.999255	0.998787	0.687008	0.680121	0.810746	0.130484	0.779042	0.651969	0.983771	0.850504	0.868631	0.628897	0.736739	0.9999	0.788767	0.919515	0.43322	0.998197	0.997802	0.972757	0.599566	0.509458	0.808197	0.204408	0.984098	0.0789061	0.457435	0.264025	0.505178	0.906613	0.240813
ABHD16A	0.268562	0.00902506	0.396046	0.412744	0.679013	0.995671	0.968399	0.99972	0.958918	0.456411	0.846594	0.995345	0.613831	0.943138	0.756369	0.999841	0.999275	0.930326	0.999255	0.978064	0.19735	0.21601	0.396189	0.639345	0.936753	0.759022	0.998146	0.360263	0.987129	0.854072	0.839924	0.9999	0.525549	0.901308	0.998672	0.998197	0.995337	0.72161	0.966636	0.990809	0.675732	0.8607	0.997738	0.260992	0.850475	0.180021	0.230538	0.503936	0.108771
ABHD17A	0.151609	0.00157693	0.914699	0.0953722	0.963069	0.997303	0.999873	0.99972	0.960454	0.954571	0.775897	0.604796	0.992581	0.93723	0.926182	0.999841	0.999275	0.948928	0.999255	0.998787	0.402796	0.728456	0.797324	0.137423	0.904033	0.97339	0.999974	0.974253	0.975538	0.839183	0.99679	0.9999	0.897676	0.668091	0.87986	0.998197	0.995337	0.973715	0.599566	0.928015	0.870051	0.883467	0.992711	0.0991671	0.86879	0.0152122	0.72023	0.295915	0.0508117
ABHD17B	0.741948	0.671218	0.804519	0.55399	0.549657	0.996266	0.94943	0.99972	0.953809	0.273134	0.905331	0.926169	0.919795	0.95131	0.369599	0.999841	0.999275	0.941034	0.999255	0.937931	0.807961	0.997047	0.701297	0.811883	0.362444	0.936216	0.987495	0.939143	0.955144	0.786688	0.957409	0.9999	0.832318	0.972571	0.462841	0.998197	0.997802	0.531895	0.984139	0.314711	0.760791	0.667904	0.997738	0.811535	0.718935	0.553559	0.966755	0.894256	0.953553
ABHD17C	0.765405	0.743875	0.924886	0.974055	0.768276	0.995671	0.884126	0.99972	0.953809	0.740757	0.4626	0.555828	0.382909	0.93723	0.536556	0.999841	0.999275	0.997211	0.999255	0.998787	0.0197462	0.149164	0.438598	0.252525	0.691947	0.802198	0.998146	0.691775	0.925789	0.546039	0.849392	0.9999	0.968501	0.818004	0.848314	0.929484	0.908167	0.843407	0.703811	0.540404	0.769973	0.507453	0.984098	0.239588	0.767348	0.0107692	0.129021	0.392837	0.101114
ABHD18	0.00137546	1.6e-05	0.623554	0.43464	0.115423	0.995671	0.885769	0.99972	0.977878	0.437361	0.759813	0.607244	0.805365	0.93723	0.932617	0.999841	0.999275	0.930326	0.999255	0.998787	0.456243	0.592542	0.848987	0.899208	0.664939	0.950252	0.983771	0.712074	0.992603	0.967011	0.969247	0.9999	0.505011	0.847443	0.964754	0.998197	0.995337	0.901603	0.924549	0.579433	0.717769	0.256337	0.984098	0.544247	0.97354	0.731167	0.47265	0.913462	0.67471
ABHD2	0.672938	0.740167	0.798548	0.570683	0.821129	0.974041	0.917953	0.99972	0.953809	0.138426	0.996257	0.739814	0.945006	0.93723	0.499949	0.999841	0.999275	0.998198	0.999255	0.998787	0.146126	0.0280674	0.909764	0.0133647	0.837706	0.86432	0.983771	0.592656	0.955144	0.792915	0.969789	0.9999	0.953937	0.705078	0.823835	0.998197	0.995337	0.74651	0.989033	0.713084	0.956274	0.541399	0.997738	0.0466248	0.828392	0.337732	0.513076	0.883057	0.00316296
ABHD3	0.207054	0.00192946	0.204224	0.0462583	0.84127	0.995671	0.917953	0.99972	0.968931	0.790872	0.791959	0.908567	0.311847	0.985185	0.95301	0.999841	0.999275	0.930326	0.999255	0.998787	0.616657	0.912761	0.336058	0.223521	0.746214	0.897777	0.99023	0.582112	0.868631	0.456432	0.951067	0.9999	0.553286	0.962622	0.974384	0.998197	0.997884	0.575895	0.768374	0.908404	0.461981	0.700863	0.639693	0.034128	0.972335	0.476861	0.965728	0.531556	0.772296
ABHD4	0.177361	0.0352346	0.961285	0.996257	0.664136	0.995671	0.972937	0.99972	0.953809	0.255671	0.981402	0.807295	0.875825	0.93723	0.153555	0.999841	0.999275	0.985054	0.999255	0.998787	0.115528	0.0637297	0.60794	0.0545464	0.8367	0.616573	0.983771	0.698647	0.962254	0.621036	0.863312	0.9999	0.715045	0.754926	0.932669	0.998197	0.997802	0.740516	0.973293	0.735992	0.896598	0.587914	0.997738	0.0579139	0.945708	0.0737687	0.152869	0.564548	0.0130773
ABHD5	0.00391373	0.0299496	1.82e-09	0.170188	0.858532	0.996266	0.898625	0.99972	0.996211	0.492119	0.828295	0.884522	0.0569748	0.974468	0.130333	0.999841	0.999275	0.930326	0.999255	0.998787	9.87e-05	0.10695	0.00342971	0.0111392	0.980874	0.608871	0.983771	0.648765	0.909951	0.135622	0.581367	0.9999	0.204414	0.637787	0.725196	0.998197	0.997802	0.293599	0.980903	0.596545	0.731146	0.110644	0.814681	6.06e-05	0.730225	0.0080365	0.918206	0.082931	0.000558761
ABHD6	0.000739522	0.000467261	0.253786	0.458993	0.238146	0.989224	0.968034	0.99972	0.953809	0.49614	0.926742	0.885631	0.942057	0.98389	0.877698	0.999841	0.999275	0.972103	0.999255	0.950077	0.911635	0.811172	0.942016	0.172775	0.866489	0.820829	0.983771	0.925487	0.977303	0.942735	0.913882	0.9999	0.651221	0.832248	0.943765	0.998197	0.997802	0.917657	0.6871	0.961116	0.915014	0.299728	0.993832	0.0798162	0.953795	0.229137	0.227045	0.877684	0.0460928
ABHD8	0.582218	0.955438	0.210075	0.671677	0.857849	0.996189	0.836205	0.99972	0.992058	0.969306	0.947004	0.911991	0.878047	0.985963	0.989988	0.999841	0.999275	0.973314	0.999255	0.998787	0.171188	0.681475	0.453751	0.327354	0.980508	0.685742	0.983771	0.86447	0.995489	0.828889	0.979492	0.9999	0.921975	0.680753	0.735424	0.998197	0.997802	0.99613	0.763505	0.928015	0.948241	0.875688	0.868669	0.530531	0.701719	0.229137	0.968013	0.492674	0.446279
ABI1	0.804976	0.0807445	0.106642	0.84652	0.623504	0.983276	0.919744	0.99972	0.953809	0.448075	0.728066	0.875785	0.864565	0.93723	0.0465253	0.999841	0.999275	0.964377	0.999255	0.990589	0.426295	0.668086	0.652514	0.075686	0.769241	0.450671	0.987541	0.845794	0.989322	0.169295	0.938616	0.9999	0.956039	0.702307	0.517917	0.998197	0.995337	0.89694	0.602728	0.697334	0.322299	0.227625	0.99571	0.940433	0.456068	0.189134	0.985465	0.559691	0.00818415
ABI2	0.39859	0.244275	0.664235	0.793645	0.208836	0.974041	0.947828	0.99972	0.995085	0.381582	0.583876	0.571088	0.878048	0.93723	0.161331	0.999841	0.999275	0.991234	0.999255	0.931577	0.0070217	0.195581	0.25793	0.259824	0.51011	0.981875	0.987541	0.971452	0.966955	0.745664	0.848608	0.9999	0.947203	0.945795	0.369993	0.991938	0.995337	0.734	0.934043	0.464113	0.922878	0.888215	0.997738	0.864648	0.729473	0.00513399	0.700376	0.208398	0.589523
ABI3	0.940678	0.703138	0.290601	0.624833	0.952624	0.974041	0.78156	0.99972	0.971402	0.615285	0.999664	0.817763	0.923911	0.99938	0.463923	0.999841	0.999275	0.945995	0.999255	0.998787	0.841539	0.76899	0.877751	0.250966	0.988343	0.992172	0.998146	0.761813	0.766405	0.783598	0.858551	0.9999	0.883693	0.942953	0.848574	0.998197	0.995337	0.810174	0.965852	0.803087	0.955621	0.329178	0.997738	0.186082	0.970636	0.919131	0.699878	0.957971	0.41601
ABITRAM	0.00522003	0.599842	0.90399	0.455661	0.0545924	0.996189	0.941446	0.99972	0.953809	0.776388	0.884779	0.781206	0.977769	0.93723	0.584093	0.999841	0.999275	0.935952	0.999255	0.997681	0.309409	0.708633	0.654193	0.190477	0.677125	0.982017	0.999974	0.618301	0.948321	0.935476	0.577257	0.9999	0.926555	0.757875	0.748443	0.998197	0.995337	0.954342	0.973683	0.735992	0.622181	0.701175	0.997738	0.659499	0.350088	0.313845	0.864758	0.938102	0.728406
ABL1	0.689386	0.0335797	0.115865	0.300712	0.91105	0.998157	0.988477	0.99972	0.996211	0.807557	0.86485	0.555828	0.262131	0.93723	0.360284	0.999841	0.999275	0.941592	0.999255	0.998787	0.866227	0.618814	0.43118	0.814647	0.971795	0.72885	0.983771	0.834791	0.975538	0.446346	0.95992	0.9999	0.705346	0.896161	0.949832	0.998197	0.995337	0.988385	0.691306	0.814966	0.798676	0.523968	0.997738	0.868345	0.833987	0.46479	0.917443	0.508406	0.68348
ABL2	0.201453	0.00368913	0.977838	0.561647	0.992638	0.996189	0.922693	0.99972	0.999013	0.871603	0.73603	0.549811	0.878048	0.93723	0.572448	0.999841	0.999275	0.984343	0.999255	0.998787	0.453217	0.160112	0.854742	0.138729	0.85613	0.675201	0.987541	0.533966	0.987129	0.967292	0.996463	0.9999	0.940375	0.960675	0.993564	0.998197	0.995337	0.889706	0.717095	0.879473	0.875034	0.906823	0.996155	0.703987	0.718935	0.172663	0.249248	0.461907	0.390442
ABLIM1	0.141208	0.000242989	0.0692294	0.193196	0.841431	0.996189	0.967371	0.99972	0.983046	0.698794	0.931707	0.576338	0.387169	0.93723	0.564166	0.999841	0.999275	0.971129	0.999255	0.990108	0.923571	0.602132	0.690951	0.207006	0.951627	0.500331	0.983771	0.60213	0.995979	0.806498	0.979345	0.9999	0.69923	0.942953	0.52559	0.998197	0.995337	0.890296	0.599566	0.68638	0.945846	0.627295	0.911449	0.545458	0.503415	0.394866	0.650104	0.933758	0.412809
ABLIM2	0.320481	1.7e-05	0.907335	0.545476	0.977733	0.996189	0.937687	0.99972	0.953809	0.816031	0.664308	0.696878	0.973375	0.93723	0.614207	0.999841	0.999275	0.972437	0.999255	0.998787	0.886035	0.541621	0.979726	0.314099	0.824057	0.550614	0.983771	0.992658	0.91002	0.850116	0.952935	0.9999	0.933734	0.925938	0.936084	0.998197	0.999786	0.93374	0.599566	0.919485	0.97249	0.844391	0.997738	0.527552	0.958686	0.990724	0.786907	0.789979	0.265745
ABLIM3	0.335747	0.890308	0.436579	0.172525	0.822416	0.996189	0.919996	0.99972	0.953809	0.57006	0.998824	0.875277	0.875904	0.975976	0.879296	0.999841	0.999275	0.947854	0.999255	0.998787	0.554587	0.104088	0.995889	0.856741	0.942292	0.158767	0.983771	0.340745	0.902761	0.954659	0.924344	0.9999	0.884433	0.711906	0.93643	0.999165	0.998497	0.945174	0.742245	0.987723	0.971595	0.552748	0.997738	0.447233	0.768391	0.542936	0.376576	0.813777	0.525604
ABO	0.716931	0.854583	0.915752	0.735776	0.971711	0.996189	0.942645	0.99972	0.961	0.430196	0.975325	0.713132	0.892898	0.9457	0.487887	0.999841	0.999275	0.951016	0.999255	0.998787	0.0582542	0.228299	0.580428	0.383797	0.852996	0.951271	0.987541	0.920987	0.885821	0.482772	0.97896	0.9999	0.733885	0.951832	0.960926	0.998197	0.997884	0.947275	0.879797	0.398505	0.769973	0.775956	0.984098	0.793069	0.684814	0.46301	0.462475	0.995476	0.319345
ABR	0.952778	0.417435	0.11373	0.266382	0.96563	0.996189	0.921874	0.99972	0.953809	0.344074	0.790814	0.781206	0.800283	0.93723	0.925223	0.999841	0.999275	0.930326	0.999255	0.998787	0.142711	0.335795	0.221199	0.120317	0.904388	0.985161	0.983771	0.678235	0.999901	0.935852	0.839198	0.9999	0.317478	0.951669	0.937057	0.998197	0.995337	0.392462	0.688841	0.760828	0.766483	0.726822	0.971245	0.255863	0.935282	0.504751	0.640571	0.257049	0.296703
ABRACL	0.936319	0.298018	0.955438	0.549633	0.936485	0.995671	0.988477	0.99972	0.953809	0.602608	0.903211	0.634052	0.892708	0.93723	0.885404	0.999841	0.999275	0.996897	0.999255	0.998787	0.324626	0.496733	0.986414	0.025562	0.8342	0.989216	0.983771	0.566933	0.975538	0.954659	0.981694	0.9999	0.99238	0.831011	0.951499	0.998197	0.997802	0.98151	0.787311	0.935861	0.983272	0.7799	0.929217	0.144643	0.933424	0.444463	0.708758	0.940236	0.0316886
ABRAXAS1	0.798246	0.492793	0.377732	0.680781	0.944191	0.996266	0.988477	0.99972	0.953809	0.698108	0.745803	0.88633	0.502443	0.93723	0.828763	0.999841	0.999275	0.967971	0.999255	0.998787	0.0448544	0.0230915	0.503738	0.129362	0.752313	0.819277	0.983771	0.471933	0.885821	0.835692	0.757963	0.9999	0.679698	0.764317	0.903028	0.998197	0.995337	0.406536	0.885071	0.763335	0.70912	0.825762	0.997738	0.173669	0.909659	0.104712	0.266931	0.456576	0.0411137
ABRAXAS2	0.389945	0.023015	0.713283	0.5685	0.74652	0.999859	0.997571	0.99972	0.954473	0.861859	0.932548	0.690168	0.78308	0.991536	0.732177	0.999841	0.999275	0.930326	0.999255	0.998787	0.633087	0.950069	0.304699	0.882199	0.910668	0.915959	0.983771	0.298076	0.955111	0.512092	0.988125	0.9999	0.693095	0.71454	0.998672	0.998197	0.995337	0.598689	0.733771	0.774381	0.912881	0.634879	0.984098	0.436137	0.991859	0.563974	0.469058	0.590818	0.656955
ABT1	0.247947	0.441495	0.0280003	0.515166	0.887377	0.998236	0.9971	0.99972	0.956056	0.429235	0.889523	0.884115	0.730077	0.93723	0.647676	0.999841	0.999275	0.960314	0.999255	0.998787	0.0429273	0.55401	0.104857	0.0924753	0.848155	0.344797	0.983771	0.5153	0.948321	0.861221	0.944891	0.9999	0.936068	0.922855	0.994412	0.998197	0.998497	0.890296	0.859138	0.694574	0.967874	0.604664	0.997738	0.310376	0.922846	0.100531	0.907337	0.109258	0.0935875
ABTB1	0.103876	0.206425	0.397997	0.0360989	0.871782	0.995671	0.916987	0.99972	0.953809	0.531255	0.99031	0.752747	0.994934	0.93723	0.830786	0.999841	0.999275	0.985054	0.999255	0.998787	0.979283	0.921299	0.902847	0.970459	0.995824	0.94245	0.983771	0.987442	0.966318	0.616131	0.875772	0.9999	0.832318	0.72645	0.883168	0.998197	0.995337	0.971133	0.642754	0.4131	0.92991	0.560541	0.997738	0.0227183	0.984355	0.30398	0.769211	0.769213	0.888546
ABTB2	0.412539	0.0621641	0.764958	0.0577842	0.945851	0.969972	0.977211	0.99972	0.987812	0.0521357	0.975101	0.871381	0.909156	0.961904	0.56912	0.999841	0.999275	0.960314	0.999255	0.978064	0.0896398	0.55641	0.449366	0.609759	0.656342	0.868217	0.998146	0.916949	0.992792	0.660418	0.994648	0.9999	0.772769	0.926825	0.80997	0.998197	0.997884	0.99059	0.599566	0.455096	0.959327	0.399521	0.997738	0.366172	0.970633	0.0392911	0.58812	0.458935	0.337504
ACAA1	0.320649	0.793204	0.672876	0.591011	0.536668	0.995671	0.996776	0.99972	0.999013	0.309124	0.871143	0.719777	0.983342	0.979224	0.447511	0.999841	0.999275	0.984505	0.999255	0.875195	0.155091	0.952899	0.716492	0.380639	0.725515	0.911863	0.983771	0.706556	0.91002	0.976041	0.89108	0.9999	0.834217	0.996838	0.378282	0.837206	0.908167	0.913806	0.960915	0.223551	0.518133	0.710973	0.923332	0.978255	0.583704	0.0115604	0.674497	0.433186	0.436849
ACAA2	0.513403	0.583967	0.25057	0.016236	0.962593	0.995671	0.886792	0.99972	0.953809	0.930246	0.762755	0.713647	0.431151	0.93723	0.867521	0.999841	0.999275	0.930326	0.999255	0.998787	0.114709	0.469627	0.650057	0.702021	0.811614	0.754014	0.983771	0.896774	0.970309	0.965029	0.944643	0.9999	0.745665	0.896161	0.672805	0.998197	0.995337	0.545623	0.624029	0.840129	0.425974	0.935973	0.890728	0.0909476	0.729473	0.15261	0.851595	0.653123	0.343601
ACACA	0.0611218	0.0168425	0.17022	0.88001	0.968663	0.997159	0.972432	0.99972	0.959113	0.899995	0.78939	0.543678	0.604922	0.942985	0.478621	0.999841	0.999275	0.930326	0.999255	0.998787	0.829365	0.321827	0.57814	0.7934	0.963376	0.965795	0.983771	0.953799	0.977462	0.745664	0.89108	0.9999	0.759808	0.918618	0.977448	0.998938	0.995337	0.972757	0.962007	0.90262	0.813988	0.646613	0.993832	0.285101	0.87196	0.460325	0.381312	0.818376	0.952879
ACACB	0.269585	0.933548	0.219866	0.599409	0.317896	0.996266	0.962113	0.99972	0.964723	0.864623	0.937329	0.667537	0.45197	0.991536	0.327226	0.999841	0.999275	0.96419	0.999255	0.998787	0.277586	0.0643422	0.343298	0.716066	0.946833	0.605164	0.998146	0.854137	0.989322	0.722305	0.952935	0.9999	0.931391	0.987497	0.637907	0.998197	0.995337	0.938283	0.655398	0.788721	0.914109	0.994074	0.857796	0.790005	0.87678	0.623599	0.475809	0.996664	0.668035
ACAD10	0.846954	0.193136	0.736604	0.496639	0.751496	0.996266	0.917953	0.99972	0.953809	0.972094	0.785664	0.576338	0.538877	0.93723	0.484106	0.999841	0.999275	0.973709	0.999255	0.998787	0.933286	0.698365	0.884227	0.24901	0.960412	0.575053	0.986785	0.722485	0.999544	0.522667	0.839924	0.9999	0.910623	0.890574	0.769341	0.998197	0.995337	0.965583	0.949889	0.987471	0.731146	0.878099	0.99917	0.459472	0.656493	0.810312	0.863697	0.958936	0.820452
ACAD11	0.134144	0.604848	0.688691	0.908859	0.101504	0.898008	0.973619	0.99972	0.967696	0.145905	0.459875	0.628137	0.982313	0.969513	0.0176408	0.999841	0.999275	0.930326	0.999255	0.998787	0.996808	0.779767	0.953411	0.484499	0.519217	0.466913	0.983771	0.755214	0.992603	0.807896	0.852097	0.9999	0.769699	0.735175	0.350714	0.998197	0.997802	0.999691	0.671249	0.16825	0.323508	0.642107	0.997738	0.458374	0.0879495	0.967936	0.938269	0.98404	0.24312
ACAD8	0.935174	0.341246	0.909378	0.529913	0.924171	0.996189	0.950787	0.99972	0.953809	0.99178	0.825511	0.996944	0.971256	0.971488	0.442114	0.999841	0.999275	0.930326	0.999255	0.998787	0.96195	0.974313	0.979681	0.558082	0.944345	0.779195	0.998146	0.920998	0.958034	0.828889	0.8924	0.9999	0.857003	0.988455	0.553164	0.998197	0.997884	0.985037	0.852283	0.780901	0.579619	0.896959	0.993832	0.840281	0.481194	0.587439	0.448041	0.967603	0.797446
ACAD9	0.100834	0.570144	0.0159759	0.485695	0.931636	0.996189	0.98409	0.99972	0.996887	0.974659	0.94162	0.634072	0.314767	0.971093	0.657248	0.999841	0.999275	0.930326	0.999255	0.998787	0.626185	0.945219	0.293628	0.374192	0.971795	0.436341	0.99023	0.807819	0.992792	0.382341	0.952063	0.9999	0.7906	0.781133	0.748286	0.998197	0.995337	0.965583	0.679293	0.844501	0.944392	0.30381	0.852077	0.110767	0.778597	0.775677	0.526078	0.783392	0.682451
ACADM	0.87402	0.0467434	0.751312	0.462662	0.918783	0.996189	0.968034	0.99972	0.996887	0.773783	0.823955	0.720591	0.938659	0.93723	0.576906	0.999841	0.999275	0.938559	0.999255	0.998787	0.931131	0.832637	0.834006	0.850079	0.971795	0.810581	0.998146	0.330183	0.975538	0.937479	0.920388	0.9999	0.960465	0.932986	0.985161	0.999165	0.997802	0.905685	0.816704	0.764002	0.355624	0.722792	0.997738	0.103803	0.607856	0.562459	0.781804	0.83949	0.60698
ACADS	0.836331	0.727663	0.433927	0.455245	0.962369	0.974041	0.886838	0.99972	0.999189	0.753467	0.988815	0.991224	0.883028	0.991536	0.952975	0.999841	0.999275	0.945703	0.999255	0.998787	0.205557	0.970789	0.446658	0.131542	0.986908	0.883404	0.998146	0.660857	0.993061	0.987835	0.993787	0.9999	0.97025	0.796559	0.996079	0.998197	0.995337	0.864402	0.966481	0.891104	0.969303	0.445103	0.997738	0.0190609	0.80437	0.0378901	0.930528	0.39239	0.0389512
ACADSB	0.0194286	0.0105611	0.934731	0.662704	0.0430423	0.974041	0.779475	0.99972	0.953809	0.124209	0.97255	0.662972	0.32924	0.983692	0.226806	0.999841	0.999275	0.938228	0.999255	0.998787	0.650918	0.562125	0.344885	0.907562	0.566413	0.595766	0.998146	0.763229	0.911566	0.956372	0.96079	0.9999	0.677292	0.943886	0.63227	0.998197	0.997802	0.38077	0.813453	0.241986	0.935446	0.921007	0.984098	0.501966	0.793775	0.954757	0.741925	0.361046	0.527355
ACADVL	0.000358941	0.0250589	0.000521259	0.00979209	0.305304	0.996189	0.963558	0.99972	0.999879	0.964418	0.916184	0.892404	0.72533	0.961904	0.944966	0.999841	0.999275	0.930326	0.999255	0.998787	0.0120858	0.914571	0.0844495	0.033882	0.864708	0.984025	0.983771	0.692125	0.998762	0.929864	0.46822	0.9999	0.245212	0.798981	0.935368	0.998197	0.995337	0.683169	0.767923	0.874281	0.90824	0.912956	0.997738	0.370983	0.916175	0.134585	0.87683	0.156109	0.0251761
ACAP1	0.491265	0.477118	0.319703	0.872296	0.647223	0.996266	0.988477	0.99972	0.97127	0.633486	0.814212	0.82691	0.71926	0.93723	0.813142	0.999841	0.999275	0.938228	0.999255	0.970044	0.86447	0.949558	0.312811	0.862374	0.681276	0.770445	0.991723	0.799522	0.995796	0.774568	0.883354	0.9999	0.490991	0.972466	0.986691	0.998197	0.995337	0.529996	0.921105	0.549284	0.937994	0.916663	0.997738	0.311186	0.851188	0.29706	0.884711	0.518239	0.8032
ACAP2	0.733566	0.451952	0.000524146	0.831602	0.887377	0.996189	0.881677	0.99972	0.999151	0.630655	0.871985	0.924663	0.437521	0.937831	0.363399	0.999841	0.999275	0.930326	0.999255	0.998787	0.00372096	0.0623659	0.112717	0.12476	0.897709	0.953288	0.99023	0.407911	0.98902	0.326358	0.861434	0.9999	0.524814	0.690996	0.844691	0.998197	0.997802	0.965583	0.720129	0.910524	0.711521	0.239965	0.808069	0.0162508	0.991859	0.00412874	0.789712	0.145407	0.0196804
ACAP3	0.75141	0.569298	0.27298	0.25835	0.772455	0.996189	0.934199	0.99972	0.980207	0.558131	0.913168	0.880764	0.986355	0.93723	0.950226	0.999841	0.999275	0.962864	0.999255	0.998787	0.828101	0.604918	0.813623	0.836715	0.762978	0.879812	0.983771	0.915366	0.998232	0.759088	0.928022	0.9999	0.773966	0.704078	0.92538	0.998197	0.995337	0.581428	0.813829	0.822786	0.71063	0.648444	0.997738	0.975442	0.666482	0.466681	0.642957	0.981017	0.824346
ACAT1	0.351765	0.676977	0.628277	0.74746	0.534031	0.996189	0.89939	0.99972	0.953809	0.942207	0.908866	0.834733	0.972723	0.93723	0.380629	0.999841	0.999275	0.960123	0.999255	0.998787	0.982781	0.620875	0.89555	0.924203	0.952449	0.989216	0.983771	0.456551	0.953852	0.949194	0.584702	0.9999	0.840983	0.918638	0.750379	0.998197	0.997802	0.945227	0.599566	0.934486	0.420059	0.957734	0.997738	0.0127736	0.512333	0.799678	0.591596	0.873409	0.888917
ACAT2	0.0393575	0.494002	0.0408952	0.354894	0.335755	0.99825	0.929316	0.99972	0.953809	0.723258	0.959248	0.766734	0.765109	0.93723	0.988059	0.999841	0.999275	0.938228	0.999255	0.998787	0.0430118	0.98872	0.242577	0.0753295	0.944345	0.918339	0.987541	0.360052	0.725753	0.973796	0.720133	0.9999	0.454993	0.73356	0.993853	0.998197	0.995337	0.697112	0.91736	0.871887	0.813152	0.269995	0.997738	0.0177568	0.677025	0.0689773	0.929687	0.140594	0.0788177
ACBD3	0.00605237	0.14788	0.662742	0.0974644	0.509291	0.996189	0.799566	0.99972	0.953809	0.758265	0.972502	0.829339	0.884711	0.986376	0.299047	0.999841	0.999275	0.980962	0.999255	0.998875	0.339258	0.549651	0.598575	0.0497321	0.830265	0.980512	0.98706	0.957911	0.985305	0.802819	0.928022	0.9999	0.949655	0.969606	0.854595	0.998197	0.997884	0.811556	0.599566	0.942833	0.647872	0.864121	0.99511	0.185494	0.786496	0.0276495	0.353121	0.363171	0.0286196
ACBD4	0.75401	0.0669294	0.0251881	0.741656	0.858532	0.996189	0.779475	0.99972	0.958466	0.48543	0.956233	0.832724	0.529626	0.938301	0.257158	0.999841	0.999275	0.94994	0.999255	0.998787	0.0156762	0.114087	0.0662029	0.369792	0.988248	0.707558	0.983771	0.778009	0.994131	0.529371	0.979613	0.9999	0.834092	0.987533	0.689154	0.998197	0.995337	0.867414	0.771135	0.999714	0.965075	0.789732	0.997738	0.700639	0.720747	0.0179797	0.386738	0.149469	0.121632
ACBD5	0.639123	0.516873	0.543813	0.0699518	0.739292	0.999485	0.891442	0.99972	0.960454	0.816441	0.915195	0.985118	0.852564	0.995322	0.940498	0.999841	0.999275	0.980157	0.999255	0.998787	0.0733044	0.238407	0.752776	0.109651	0.6847	0.865404	0.996339	0.99252	0.948321	0.973796	0.979492	0.9999	0.938803	0.962622	0.716695	0.998197	0.997884	0.722582	0.599566	0.600278	0.920582	0.746893	0.997738	0.223991	0.836182	0.0190832	0.290177	0.882052	0.0208862
ACBD6	0.470807	0.000134471	0.427351	0.62874	0.801796	0.995671	0.999727	0.99972	0.958466	0.551992	0.562063	0.797394	0.628923	0.93723	0.915588	0.999841	0.999275	0.940052	0.999255	0.998787	0.220252	0.728628	0.673227	0.0903462	0.922816	0.96356	0.998146	0.61152	0.949539	0.86833	0.7805	0.9999	0.734155	0.720475	0.938196	0.998197	0.995337	0.833012	0.665043	0.537916	0.443321	0.8943	0.933825	0.0105095	0.917231	0.128609	0.532048	0.488134	0.148337
ACCS	0.736574	0.308391	0.235801	0.46809	0.474382	0.995671	0.885769	0.99972	0.953809	0.844137	0.621059	0.762803	0.933896	0.93723	0.332491	0.999841	0.999275	0.971129	0.999255	0.998787	0.188927	0.347205	0.361998	0.91708	0.986983	0.594727	0.998146	0.968253	0.955144	0.582355	0.931685	0.9999	0.942061	0.795752	0.827233	0.998197	0.995337	0.925537	0.82291	0.933508	0.777354	0.499173	0.974554	0.513085	0.656418	0.498327	0.826763	0.688484	0.693305
ACD	0.654906	0.957824	0.897928	0.769529	0.653239	0.999344	0.902267	0.99972	0.960454	0.763539	0.797451	0.783884	0.767931	0.93723	0.906201	0.999841	0.999275	0.938228	0.999255	0.787331	0.969338	0.35725	0.754303	0.956996	0.704909	0.879355	0.998146	0.727813	0.949539	0.72036	0.95992	0.9999	0.832261	0.959652	0.998551	0.998197	0.995337	0.41169	0.71844	0.584144	0.760791	0.71457	0.854073	0.946916	0.850844	0.32889	0.476733	0.999636	0.522811
ACE	0.226967	7.55e-05	0.227392	0.985954	0.924171	0.995671	0.988194	0.99972	0.953809	0.903561	0.893738	0.92322	0.992664	0.9457	0.804074	0.999841	0.999275	0.997032	0.999255	0.998787	0.262863	0.0740634	0.688463	0.956325	0.997412	0.828417	0.998146	0.509662	0.992792	0.991345	0.994028	0.9999	0.827647	0.898642	0.852315	0.999165	0.995337	0.971133	0.676387	0.792071	0.952258	0.788628	0.997738	0.661712	0.872595	0.284237	0.420226	0.775174	0.811276
ACER2	0.564564	0.922632	0.479554	0.776944	0.705993	0.996189	0.850722	0.99972	0.96178	0.38763	0.988077	0.868203	0.814646	0.93723	0.288976	0.999841	0.999275	0.963385	0.999255	0.998787	0.841446	0.646267	0.50994	0.109783	0.632809	0.522155	0.983771	0.69349	0.877688	0.634828	0.928022	0.9999	0.987268	0.988455	0.774264	0.999165	0.995337	0.987295	0.61618	0.8778	0.703167	0.945373	0.997738	0.718975	0.624245	0.799346	0.962749	0.456889	0.245103
ACER3	0.12305	0.978944	0.835303	0.80916	0.325435	0.913663	0.98409	0.99972	0.986512	0.226744	0.867805	0.753084	0.745449	0.98183	0.50188	0.999841	0.999275	0.961049	0.999255	0.976381	0.895729	0.219608	0.939136	0.787189	0.686633	0.981875	0.983771	0.701969	0.885821	0.986298	0.79514	0.9999	0.872637	0.980637	0.317092	0.998197	0.997802	0.927334	0.996705	0.842141	0.971673	0.868761	0.997738	0.512181	0.857176	0.635521	0.652151	0.731412	0.194907
ACHE	0.30571	0.278956	0.625993	0.537769	NA	0.996266	0.999727	0.99972	0.977761	NA	0.812165	0.576338	0.826832	0.93723	NA	0.999841	0.999275	0.947854	0.999255	NA	0.759194	0.849813	0.83713	0.25784	NA	0.733603	0.998146	0.529001	0.967412	NA	0.969789	0.9999	0.851053	0.950787	NA	0.998197	0.997884	0.607237	0.805465	NA	0.962286	0.793713	0.984098	0.260001	NA	0.399942	0.796635	0.563692	0.46166
ACIN1	0.272869	0.354417	0.669531	0.679269	0.700459	0.996189	0.928254	0.99972	0.984284	0.481616	0.797377	0.596297	0.832201	0.93723	0.79889	0.999841	0.999275	0.950451	0.999255	0.998787	0.214396	0.575664	0.378039	0.00547209	0.650059	0.973351	0.998206	0.932762	0.998232	0.982129	0.977744	0.9999	0.848136	0.848715	0.947436	0.998197	0.995337	0.834517	0.679293	0.436916	0.70912	0.918912	0.957569	0.751719	0.944207	0.212442	0.528082	0.339848	0.0272449
ACKR1	0.380974	0.170559	0.858144	0.316683	0.855684	0.996189	0.867297	0.99972	0.953809	0.92702	0.814212	0.549811	0.882809	0.93723	0.822811	0.999841	0.999275	0.976374	0.999255	0.894939	0.433837	0.954091	0.871577	0.035035	0.984266	0.776529	0.983771	0.820258	0.986169	0.88261	0.852759	0.9999	0.428771	0.9891	0.689154	0.998197	0.997802	0.954342	0.888777	0.975566	0.864713	0.488982	0.984098	0.189271	0.820038	0.106116	0.690878	0.525319	0.0290273
ACKR3	0.0159453	0.0197223	0.00961988	0.0478716	0.654268	0.989224	0.92609	0.99972	0.953809	0.314595	0.998552	0.605798	0.702206	0.93723	0.819346	0.999841	0.999275	0.974433	0.999255	0.998787	0.574041	0.720552	0.840021	0.843803	0.966035	0.702149	0.987541	0.778603	0.949539	0.719565	0.999442	0.9999	0.947562	0.789676	0.477389	0.998197	0.997884	0.989601	0.791359	0.626431	0.966124	0.631072	0.926186	0.33135	0.593751	0.559054	0.565887	0.981017	0.786144
ACLY	0.0538517	0.00430551	0.459546	0.709245	0.790518	0.995671	0.9971	0.99972	0.994378	0.737929	0.87891	0.5754	0.877035	0.93723	0.931929	0.999841	0.999275	0.944256	0.999255	0.998787	0.342436	0.23589	0.936761	0.0326256	0.884603	0.89906	0.983771	0.685865	0.923283	0.989763	0.983623	0.9999	0.913937	0.98482	0.994526	0.998197	0.995337	0.987774	0.660429	0.974274	0.970826	0.789761	0.997738	0.773135	0.869161	0.09626	0.189899	0.622312	0.0216921
ACO1	0.613745	0.139131	0.999666	0.59616	0.458465	0.996266	0.98506	0.99972	0.984942	0.998163	0.736632	0.547535	0.752879	0.93723	0.594012	0.999841	0.999275	0.974433	0.999255	0.990589	0.361479	0.334266	0.840021	0.147145	0.953204	0.965806	0.987541	0.910216	0.980657	0.914936	0.979345	0.9999	0.915328	0.977837	0.937057	0.998197	0.995337	0.968866	0.638576	0.92256	0.818012	0.588641	0.997738	0.909085	0.792543	0.145717	0.421137	0.36396	0.562247
ACO2	0.422798	0.0897407	0.0959226	0.38227	0.948252	0.996189	0.871987	0.99972	0.953809	0.886445	0.898545	0.591858	0.635619	0.93723	0.869795	0.999841	0.999275	0.981485	0.999255	0.998787	0.440379	0.931395	0.385976	0.859679	0.935199	0.705818	0.990156	0.93343	0.984066	0.641356	0.963358	0.9999	0.928306	0.972466	0.881534	0.998197	0.997802	0.998014	0.776653	0.841196	0.969176	0.789965	0.997738	0.872348	0.981762	0.339921	0.97444	0.58302	0.658562
ACOT11	0.00964514	0.136969	0.718051	0.00597585	0.302424	0.995671	0.9971	0.99972	0.953809	0.915335	0.923199	0.860215	0.805365	0.990974	0.490469	0.999841	0.999275	0.985559	0.999255	0.998787	0.357071	0.0420858	0.573753	0.899719	0.888747	0.961369	0.99023	0.826661	0.989858	0.694919	0.970459	0.9999	0.778496	0.951998	0.909909	0.998197	0.998497	0.973715	0.618434	0.810398	0.976266	0.606546	0.984098	0.166018	0.939871	0.276242	0.395856	0.826459	0.847607
ACOT13	0.873444	0.0948335	0.561077	0.817549	0.926399	0.996189	0.997571	0.99972	0.953809	0.749206	0.994047	0.938369	0.770489	0.93723	0.996978	0.999841	0.999275	0.979063	0.999255	0.998787	0.888009	0.969039	0.543161	0.0841763	0.934748	0.916612	0.99023	0.501049	0.873597	0.843914	0.942571	0.9999	0.852845	0.844246	0.936084	0.998437	0.998497	0.940269	0.986269	0.956942	0.691282	0.981919	0.997738	0.159185	0.57081	0.472409	0.844054	0.942216	0.0783847
ACOT2	0.0504719	0.163081	0.00401209	0.45982	0.680273	0.995671	0.89264	0.99972	0.958918	0.930179	0.948648	0.924663	0.203856	0.963478	0.314822	0.999841	0.999275	0.984505	0.999255	0.998787	0.00491656	0.553381	0.103287	0.0343994	0.993366	0.769728	0.998146	0.974413	0.98902	0.46106	0.901165	0.9999	0.667926	0.672594	0.752899	0.998197	0.998348	0.32591	0.794307	0.920284	0.961556	0.674875	0.993147	0.163105	0.846969	0.0201101	0.888727	0.130668	0.0225949
ACOT4	0.224482	0.196169	0.0580757	0.207439	0.991547	0.997303	0.975913	0.99972	0.953809	0.344919	0.976115	0.852384	0.53206	0.93723	0.0462809	0.999841	0.999275	0.938228	0.999255	0.998787	0.0392008	0.520731	0.245565	0.0941861	0.953021	0.819029	0.98706	0.997066	0.990618	0.759088	0.9782	0.9999	0.20804	0.916478	0.587588	0.998197	0.995337	0.706755	0.763848	0.528974	0.76486	0.866878	0.875645	0.213922	0.88913	0.0641627	0.962985	0.278545	0.0967159
ACOT7	NA	NA	NA	0.95572	0.977848	NA	NA	NA	0.953809	0.837963	NA	NA	NA	0.984183	0.185279	NA	NA	NA	0.999255	0.925078	NA	NA	NA	0.373334	0.752313	NA	NA	NA	0.989322	0.952547	NA	NA	NA	0.757818	0.919414	NA	NA	NA	0.863792	0.901978	NA	NA	NA	0.741768	0.738004	NA	NA	NA	0.121446
ACOT8	0.324373	0.0349204	0.125445	0.389211	0.975418	0.996189	0.979231	0.99972	0.984974	0.883855	0.946067	0.749151	0.790835	0.993009	0.682153	0.999841	0.999275	0.982989	0.999255	0.998787	0.302684	0.368184	0.525915	0.415539	0.870283	0.623748	0.999974	0.688365	0.961604	0.79542	0.990183	0.9999	0.809665	0.964294	0.836523	0.998197	0.995352	0.987312	0.730045	0.918697	0.823435	0.556918	0.997738	0.633646	0.655824	0.212731	0.999114	0.240665	0.50117
ACOT9	0.104613	0.917133	0.0129879	0.38479	0.239736	0.997713	0.818189	0.99972	0.999013	0.540266	0.825124	0.798849	0.406247	0.976615	0.734283	0.999841	0.999275	0.938228	0.999255	0.998787	0.00209954	0.0185707	0.0301553	0.0654091	0.969758	0.99795	0.991804	0.60213	0.995489	0.759088	0.986968	0.9999	0.618611	0.865625	0.738874	0.998197	0.997802	0.954033	0.863204	0.92035	0.749197	0.610011	0.997298	0.784687	0.685407	0.00289598	0.271009	0.111908	0.00197306
ACOX1	0.920407	0.0916218	1.35e-05	0.841721	0.745458	0.996266	0.817549	0.99972	0.984974	0.309405	0.664308	0.658177	0.144039	0.93723	0.288513	0.999841	0.999275	0.930326	0.999255	0.998787	8.7e-05	0.0183799	0.00506865	0.0106878	0.979599	0.979379	0.983771	0.445032	0.926851	0.344766	0.647169	0.9999	0.241416	0.771848	0.936084	0.998197	0.995337	0.32591	0.876913	0.679071	0.49461	0.32489	0.760604	0.003058	0.984355	0.000239681	0.167213	0.0370847	0.00115396
ACOX3	0.681535	0.937211	0.314448	0.840452	0.99908	0.967151	0.858939	0.99972	0.97127	0.781206	0.780013	0.610182	0.706228	0.93723	0.431826	0.999841	0.999275	0.980157	0.999255	0.998787	0.945638	0.68587	0.929603	0.457252	0.959128	0.67181	0.983771	0.934937	0.949539	0.715472	0.953786	0.9999	0.968819	0.927203	0.942961	0.998437	0.997802	0.991909	0.898437	0.974274	0.786162	0.817526	0.997738	0.734264	0.412404	0.643657	0.47489	0.840792	0.684075
ACOXL	0.990898	0.196169	0.0243235	0.552322	0.991547	0.996189	0.768654	0.99972	0.996482	0.568584	0.687322	0.881266	0.542999	0.93723	0.808082	0.999841	0.999275	0.954976	0.999255	0.998787	0.167721	0.19426	0.428447	0.281415	0.935199	0.623854	0.983771	0.950412	0.977303	0.745664	0.714792	0.9999	0.68611	0.633909	0.951652	0.998197	0.995337	0.918411	0.798741	0.771548	0.509779	0.815094	0.871029	0.0167331	0.805267	0.133615	0.521448	0.577425	0.0913849
ACP1	0.401774	6.69e-06	0.955541	0.279432	0.807742	0.996266	0.997602	0.99972	0.996887	0.992173	0.608121	0.549811	0.959785	0.93723	0.800489	0.999841	0.999275	0.970952	0.999255	0.998787	0.174382	0.994215	0.595181	0.00743838	0.961519	0.441175	0.987541	0.484973	0.995999	0.835641	0.804018	0.9999	0.784288	0.869207	0.840236	0.998197	0.995337	0.851499	0.742209	0.765739	0.576706	0.922486	0.997738	0.419809	0.524062	0.0514465	0.354283	0.661969	0.0236886
ACP2	0.532978	0.419895	0.0404266	0.183191	0.948099	0.996189	0.888322	0.99972	0.953809	0.952089	0.817651	0.818466	0.766369	0.93723	0.272381	0.999841	0.999275	0.978777	0.999255	0.998787	0.790535	0.32405	0.767671	0.628444	0.986983	0.979498	0.999974	0.711606	0.909951	0.427841	0.880504	0.9999	0.845615	0.892716	0.881534	0.998197	0.998497	0.905563	0.767337	0.914591	0.866981	0.492951	0.997738	0.588532	0.816324	0.88839	0.594385	0.915226	0.91308
ACP3	0.251296	0.535681	0.196017	0.596604	0.252826	0.673973	0.912249	0.99972	0.995458	0.0392506	0.816148	0.91022	0.98008	0.93723	0.153418	0.999841	0.999275	0.980962	0.999255	0.978064	0.472562	0.844214	0.247423	0.0264682	0.550089	0.671832	0.99347	0.725316	0.958034	0.31114	0.989569	0.9999	0.837649	0.680753	0.243995	0.998197	0.997802	0.818988	0.918529	0.306133	0.937341	0.364339	0.997738	0.0615558	0.686569	0.44538	0.641786	0.240761	0.00653003
ACP5	0.224487	0.804912	0.00202084	0.860811	0.645739	0.996189	0.979918	0.99972	0.999013	0.502696	0.757035	0.764132	0.679319	0.93723	0.874268	0.999841	0.999275	0.938228	0.999255	0.998787	0.159251	0.572738	0.111529	0.967574	0.921613	0.888914	0.983771	0.698445	0.956567	0.944288	0.920388	0.9999	0.563909	0.988455	0.922954	0.998197	0.997802	0.632497	0.755688	0.94265	0.747909	0.537352	0.875645	0.0518381	0.931717	0.327269	0.986991	0.302295	0.97238
ACP6	0.696692	0.515117	0.226136	0.5304	0.431221	0.995671	0.999873	0.99972	0.96178	0.971602	0.904608	0.903014	0.88471	0.999549	0.374999	0.999841	0.999275	0.930326	0.999255	0.997681	0.984733	0.568328	0.951808	0.729122	0.865371	0.827865	0.983771	0.827309	0.885821	0.726104	0.929571	0.9999	0.890183	0.980637	0.447667	0.998197	0.997802	0.60517	0.888777	0.899364	0.731146	0.483016	0.997738	0.90935	0.701011	0.311543	0.972827	0.941056	0.176799
ACRBP	0.942898	0.958	0.232978	0.991445	0.958374	0.996189	0.885769	0.99972	0.953809	0.942542	0.92025	0.591858	0.756147	0.945154	0.863133	0.999841	0.999275	0.980157	0.999255	0.998787	0.827492	0.907526	0.296073	0.503953	0.735708	0.58951	0.983771	0.901446	0.981257	0.920043	0.945107	0.9999	0.909319	0.980637	0.784657	0.998437	0.995337	0.976132	0.664593	0.823092	0.64333	0.7345	0.997738	0.107848	0.536271	0.84473	0.967358	0.307771	0.99569
ACSBG1	0.244425	0.692667	0.67355	0.384276	0.739795	0.995671	0.955874	0.99972	0.974731	0.764187	0.965663	0.633015	0.960651	0.991536	0.996161	0.999841	0.999275	0.980157	0.999255	0.998787	0.693616	0.136476	0.64551	0.551026	0.810364	0.189365	0.991804	0.181866	0.981866	0.951623	0.889646	0.9999	0.851053	0.998419	0.895997	0.998197	0.997802	0.986179	0.906174	0.619212	0.938419	0.855781	0.97815	0.450066	0.820876	0.499884	0.354149	0.711078	0.821236
ACSF2	0.26015	0.0865345	0.503223	0.566709	0.975391	0.996189	0.88989	0.99972	0.996887	0.882932	0.903348	0.978321	0.959878	0.98183	0.359492	0.999841	0.999275	0.930326	0.999255	0.998787	0.807076	0.951497	0.938744	0.336873	0.935199	0.465861	0.983771	0.971303	0.985757	0.690405	0.907764	0.9999	0.63617	0.985078	0.858671	0.998197	0.997802	0.937393	0.794554	0.607905	0.800901	0.443692	0.997738	0.917138	0.747525	0.430408	0.442429	0.798512	0.734563
ACSF3	0.803814	0.94838	0.147762	0.603745	0.932452	0.996189	0.878164	0.99972	0.953809	0.903656	0.980546	0.976949	0.649798	0.985963	0.501495	0.999841	0.999275	0.980774	0.999255	0.998787	0.101394	0.859739	0.275022	0.518373	0.868355	0.748033	0.983771	0.762662	0.982129	0.226609	0.98529	0.9999	0.829169	0.983707	0.998848	0.998197	0.995337	0.969835	0.664593	0.773167	0.943533	0.593354	0.984098	0.510812	0.740367	0.0172002	0.930064	0.226977	0.20151
ACSL1	0.0158067	0.0853627	0.000109129	0.88675	0.00317212	0.916162	0.941446	0.99972	0.999013	0.0392506	0.956233	0.965548	0.249384	0.93723	0.0222977	0.999841	0.999275	0.930326	0.999255	0.763478	0.819523	0.508279	0.0826514	0.910741	0.0953221	0.830757	0.987541	0.367775	0.86557	0.519852	0.963358	0.9999	0.204414	0.848841	0.0130009	0.998197	0.997884	0.530412	0.973293	0.114189	0.915526	0.348194	0.841738	0.00138064	0.347646	0.597123	0.756173	0.125143	0.478408
ACSL3	0.888818	0.145357	0.0375821	0.923947	0.980595	0.996189	0.881677	0.99972	0.953809	0.503539	0.981914	0.950577	0.729462	0.980491	0.168117	0.999841	0.999275	0.980157	0.999255	0.998787	0.00390845	0.0193536	0.0797833	0.0552345	0.958943	0.579152	0.986785	0.945736	0.951935	0.711173	0.993122	0.9999	0.745665	0.798925	0.815744	0.998197	0.997802	0.99613	0.599566	0.808094	0.467156	0.33286	0.997738	0.846589	0.544593	0.0016011	0.524371	0.0768449	0.00382728
ACSL4	0.710424	0.202973	0.000109825	0.860236	0.337985	0.913663	0.89264	0.99972	0.956056	0.0864138	0.995804	0.782731	0.337771	0.963478	0.034595	0.999841	0.999275	0.980157	0.999255	0.951644	0.16695	0.0487512	0.0706372	0.428727	0.544605	0.462603	0.983771	0.723421	0.992603	0.188554	0.955775	0.9999	0.558178	0.842645	0.136821	0.998197	0.997802	0.976132	0.836429	0.443208	0.829021	0.232206	0.967222	0.203508	0.481194	0.226988	0.96437	0.115208	0.0464267
ACSL5	0.0262005	0.0005705	0.709766	0.173885	0.706803	0.996189	0.94943	0.99972	0.96178	0.746087	0.988543	0.759214	0.876906	0.979825	0.823368	0.999841	0.999275	0.944256	0.999255	0.998787	0.484739	0.761167	0.690823	0.152428	0.960412	0.665431	0.983771	0.514284	0.968169	0.938117	0.989426	0.9999	0.968501	0.892549	0.895476	0.998197	0.995337	0.948963	0.599566	0.910774	0.94763	0.30344	0.974554	0.520577	0.833987	0.0168199	0.139617	0.405667	0.0320057
ACSL6	0.59049	0.919434	0.0919403	0.529534	0.602699	0.989224	0.984938	0.99972	0.976941	0.320909	0.78939	0.587943	0.640138	0.991536	0.718472	0.999841	0.999275	0.930326	0.999255	0.998787	0.135293	0.100158	0.269479	0.247329	0.69763	0.712025	0.998146	0.817275	0.94425	0.935476	0.99674	0.9999	0.53804	0.972466	0.696383	0.998197	0.995337	0.628573	0.685629	0.213858	0.829021	0.924531	0.871029	0.997872	0.990228	0.303199	0.534693	0.493129	0.0644264
ACSM1	0.27315	0.488131	0.99314	0.80766	0.238146	0.927435	0.845668	0.99972	0.953809	0.108637	0.83725	0.811748	0.923911	0.93723	0.0762541	0.999841	0.999275	0.977912	0.999255	0.998787	0.336573	0.782407	0.95284	0.939527	0.192085	0.986243	0.99023	0.563169	0.952064	0.20244	0.859742	0.9999	0.907608	0.977837	0.529449	0.998197	0.999786	0.994233	0.963442	0.247992	0.932144	0.916663	0.993614	0.762761	0.495088	0.419919	0.894694	0.827718	0.790571
ACSM3	0.0047259	0.000368615	0.171285	0.24342	0.207902	0.996266	0.980836	0.99972	0.954637	0.540266	0.816318	0.885137	0.537484	0.93723	0.79129	0.999841	0.999275	0.930326	0.999255	0.998787	0.0430118	0.0181614	0.107849	0.099826	0.740533	0.96139	0.983771	0.562922	0.995796	0.924562	0.839924	0.9999	0.358192	0.886632	0.799033	0.998197	0.995337	0.485311	0.942516	0.420048	0.652748	0.840142	0.813066	0.136751	0.982614	0.0340676	0.0696809	0.114571	0.0459138
ACSS1	0.106489	0.0177958	0.223189	0.33816	0.94308	0.995671	0.977211	0.99972	0.97549	0.989238	0.859047	0.863781	0.950496	0.946178	0.434404	0.999841	0.999275	0.984505	0.999255	0.998787	0.924752	0.18354	0.953872	0.123886	0.976347	0.774825	0.983771	0.958766	0.923283	0.576663	0.977179	0.9999	0.890183	0.983707	0.8222	0.998197	0.995337	0.975111	0.607399	0.907231	0.945186	0.340656	0.984098	0.0658043	0.848373	0.664414	0.944983	0.889838	0.2588
ACSS2	0.458103	0.602845	0.663661	0.364926	0.68194	0.995671	0.917953	0.99972	0.953809	0.212396	0.925036	0.692276	0.923621	0.995322	0.779661	0.999841	0.999275	0.94994	0.999255	0.998787	0.973725	0.306911	0.936468	0.78945	0.75165	0.770039	0.983771	0.389189	0.926851	0.980935	0.95992	0.9999	0.766221	0.987497	0.669715	0.998463	0.997802	0.586442	0.794783	0.595329	0.737594	0.933528	0.997738	0.124307	0.930268	0.637922	0.795726	0.973644	0.659854
ACSS3	0.750838	0.659427	0.463745	NA	0.849702	0.996189	0.967371	0.99972	NA	0.839739	0.98922	0.866712	0.967974	NA	0.614974	0.999841	0.999275	0.994863	NA	0.998787	0.209539	0.945025	0.498604	NA	0.858877	0.950732	0.983771	0.811233	NA	0.95432	0.988575	0.9999	0.854549	NA	0.903028	0.998197	0.995337	0.890341	NA	0.878127	0.930858	0.686428	0.997738	NA	0.804106	0.804151	0.517206	0.986953	NA
ACTA2	0.94334	0.477035	0.37177	0.688795	0.804254	0.995671	0.984894	0.99972	0.953809	0.235946	0.658386	0.600335	0.537484	0.93723	0.735139	0.999841	0.999275	0.930326	0.999255	0.998787	0.253613	0.0662871	0.749296	0.968239	0.939285	0.84421	0.984231	0.849688	0.987129	0.670944	0.948007	0.9999	0.746133	0.993213	0.95889	0.998197	0.997802	0.826622	0.599566	0.821475	0.969176	0.962299	0.967222	0.153038	0.970636	0.516455	0.700376	0.493608	0.754159
ACTA2-AS1	0.205271	0.0452778	0.746447	0.812825	0.952557	0.996189	0.930134	0.99972	0.953809	0.773386	0.968626	0.678554	0.537898	0.93723	0.696402	0.999841	0.999275	0.930326	0.999255	0.998787	0.443614	0.728239	0.948001	0.84569	0.737334	0.93138	0.998146	0.945819	0.951683	0.872708	0.988784	0.9999	0.960772	0.979293	0.98761	0.998197	0.995337	0.988529	0.753798	0.920012	0.971962	0.997307	0.841738	0.305725	0.960638	0.978438	0.955762	0.436467	0.611673
ACTB	0.511023	0.251459	0.877637	0.0954866	0.806582	0.983276	0.967371	0.99972	0.987905	0.376783	0.992116	0.632846	0.716924	0.938497	0.967114	0.999841	0.999275	0.987649	0.999255	0.998787	0.467413	0.0208096	0.998472	0.380511	0.868858	0.940502	0.983771	0.858598	0.919184	0.825241	0.972933	0.9999	0.996777	0.93621	0.883168	0.998197	0.995337	0.994125	0.61316	0.859911	0.969053	0.614562	0.997738	0.36766	0.877658	0.817406	0.47278	0.752237	0.604323
ACTG1	0.647833	0.901502	0.0618179	0.838383	0.928642	0.996189	0.942645	0.999893	0.953809	0.946475	0.920191	0.997302	0.597945	0.954143	0.841889	0.999841	0.999275	0.999894	0.999255	0.998787	0.128617	0.823448	0.117414	0.522973	0.968243	0.838185	0.983771	0.806468	0.926851	0.71678	0.874174	0.9999	0.813588	0.833051	0.936084	0.998197	0.995337	0.852246	0.893134	0.724668	0.848384	0.975868	0.984098	0.368721	0.970312	0.114136	0.973016	0.156152	0.511624
ACTG1P17	0.175115	0.00157988	0.0767764	0.731927	0.977497	0.996266	0.91638	0.99972	0.963745	0.593975	0.931733	0.711535	0.417239	0.946178	0.27746	0.999841	0.999275	0.930326	0.999255	0.998787	0.123272	0.571778	0.204371	0.856326	0.935157	0.72835	0.983771	0.9511	0.989322	0.861223	0.968868	0.9999	0.764731	0.870351	0.998262	0.998197	0.995337	0.965583	0.700969	0.612004	0.996609	0.868761	0.616202	0.354017	0.696053	0.400727	0.760366	0.701689	0.363557
ACTG1P20	0.804788	0.739529	0.2126	0.709276	0.979459	0.996189	0.968148	0.99972	0.953809	0.903641	0.978206	0.72124	0.736801	0.990718	0.956011	0.999841	0.999275	0.948579	0.999255	0.998787	0.57562	0.104349	0.449366	0.831978	0.790011	0.716433	0.99023	0.732889	0.975652	0.341715	0.960614	0.9999	0.968501	0.848841	0.980441	0.998197	0.997802	0.982833	0.823259	0.780369	0.832969	0.818467	0.997738	0.473754	0.83454	0.736545	0.598313	0.709758	0.746546
ACTG1P4	0.612187	0.73744	0.554957	0.532806	0.948976	0.996189	0.886838	0.99972	0.961	0.92775	0.893738	0.884235	0.62015	0.93723	0.960801	0.999841	0.999275	0.967245	0.999255	0.998787	0.408663	0.213765	0.846496	0.991462	0.986589	0.740076	0.995686	0.843003	0.998762	0.849341	0.958801	0.9999	0.958547	0.956975	0.962492	0.998197	0.997802	0.875772	0.975467	0.988586	0.909423	0.897244	0.997738	0.108598	0.937791	0.534788	0.987784	0.991025	0.434773
ACTL10	0.843285	0.747307	0.0551789	0.752974	0.988592	0.996189	0.993228	0.99972	0.953809	0.712124	0.785664	0.718369	0.884711	0.93723	0.785172	0.999841	0.999275	0.930326	0.999255	0.998787	0.100513	0.069189	0.14379	0.243552	0.656516	0.961302	0.983771	0.508675	0.99436	0.805244	0.907996	0.9999	0.569249	0.745727	0.797968	0.998197	0.995337	0.878476	0.600792	0.856062	0.979403	0.664548	0.997738	0.0082554	0.656769	0.0021012	0.424005	0.0121171	0.0891013
ACTL6A	0.040194	0.0630584	0.572294	0.0142534	0.843502	0.996189	0.858939	0.99972	0.953809	0.66748	0.992218	0.987874	0.972723	0.955387	0.935616	0.999841	0.999275	0.981927	0.999255	0.998787	0.856779	0.751489	0.938135	0.788774	0.879292	0.50037	0.983771	0.834791	0.933847	0.967079	0.839924	0.9999	0.863523	0.944466	0.947025	0.998197	0.995337	0.798586	0.599566	0.543866	0.97022	0.692821	0.997738	0.185583	0.896164	0.142176	0.354136	0.812276	0.753358
ACTN1	0.509843	0.249853	0.104178	0.0907596	0.619265	0.995671	0.983386	0.99972	0.953809	0.18485	0.790814	0.574759	0.749697	0.93723	0.433229	0.999841	0.999275	0.944256	0.999255	0.998787	0.388299	0.175	0.311848	0.179204	0.644796	0.987564	0.983771	0.689675	0.995796	0.980935	0.911798	0.9999	0.490878	0.756372	0.721048	0.998197	0.995337	0.594957	0.693348	0.382221	0.937994	0.243447	0.933825	0.0708651	0.934618	0.942813	0.829674	0.294937	0.499325
ACTN1-DT	0.635487	NA	NA	0.91337	0.579363	0.995671	NA	NA	0.987905	0.727902	0.579243	NA	NA	0.93723	0.32944	0.999841	NA	NA	0.999255	0.997681	0.0625172	NA	NA	0.0725115	0.908974	0.912873	NA	NA	0.730201	0.977619	0.709765	NA	NA	0.688191	0.841992	0.944926	NA	NA	0.925718	0.332564	0.716149	NA	NA	0.49979	0.335413	0.0107692	NA	NA	0.100792
ACTN4	0.406901	0.0798799	0.479523	0.449122	0.714917	0.995671	0.963558	0.99972	0.974731	0.360806	0.806775	0.576338	0.807673	0.93723	0.62457	0.999841	0.999275	0.964847	0.999255	0.998787	0.0596591	0.107876	0.412903	0.00477019	0.739681	0.867063	0.998146	0.787333	0.878746	0.905208	0.911323	0.9999	0.548877	0.94792	0.936084	0.998197	0.995337	0.661179	0.836429	0.655778	0.95792	0.692674	0.997738	0.904686	0.951196	0.114749	0.240228	0.297938	0.00590734
ACTR10	0.261085	0.962656	0.772305	0.518157	0.53869	0.995671	0.9971	0.99972	0.983058	0.933504	0.83725	0.713683	0.956333	0.93723	0.610828	0.999841	0.999275	0.980774	0.999255	0.998787	0.909419	0.238736	0.840416	0.538285	0.995187	0.987564	0.998146	0.914818	0.911566	0.899683	0.810725	0.9999	0.759808	0.970537	0.817712	0.998197	0.995337	0.845147	0.985163	0.451625	0.961556	0.441773	0.997738	0.450569	0.816807	0.524052	0.699878	0.980489	0.629855
ACTR1A	0.0695596	0.00827854	0.838342	0.71576	0.395884	0.995671	0.908937	0.99972	0.981758	0.388512	0.898523	0.916186	0.916977	0.93723	0.688479	0.999841	0.999275	0.930326	0.999255	0.998787	0.382432	0.587839	0.447131	0.0500844	0.742889	0.919244	0.998146	0.813314	0.989322	0.918537	0.942617	0.9999	0.593234	0.946145	0.941298	0.998197	0.995337	0.759834	0.860309	0.795827	0.946701	0.905557	0.997738	0.963062	0.924427	0.245303	0.358817	0.559691	0.0318402
ACTR1B	0.243914	0.207929	0.00558109	0.964389	0.852549	0.996189	0.922932	0.99972	0.953809	0.560622	0.967686	0.983742	0.422848	0.93723	0.286727	0.999841	0.999275	0.980157	0.999255	0.971498	0.0065224	0.123866	0.166041	0.10582	0.980254	0.31681	0.983771	0.739945	0.955111	0.470868	0.990183	0.9999	0.818504	0.937813	0.832059	0.998197	0.998497	0.930533	0.921492	0.981831	0.996609	0.587914	0.974554	0.284269	0.695691	0.00725031	0.827758	0.147755	0.0294257
ACTR2	0.0684344	0.133831	0.222261	0.709245	0.473895	0.974041	0.887455	0.99972	0.953809	0.434664	0.915797	0.976949	0.965518	0.999549	0.379779	0.999841	0.999275	0.999579	0.999255	0.998787	0.157283	0.0450944	0.591543	0.249326	0.916096	0.717423	0.997513	0.925224	0.995999	0.446544	0.953655	0.9999	0.880094	0.960405	0.712223	0.998197	0.997884	0.823807	0.602728	0.94147	0.851035	0.609026	0.997738	0.817516	0.793403	0.0515703	0.372141	0.488853	0.048826
ACTR3	0.277804	0.272984	0.0260677	0.246798	0.679013	0.995671	0.881677	0.99972	0.953809	0.52285	0.933011	0.926486	0.498184	0.96058	0.129986	0.999841	0.999275	0.948579	0.999255	0.998787	0.0278695	0.247387	0.112836	0.079119	0.961519	0.851616	0.999974	0.630521	0.992603	0.234777	0.999442	0.9999	0.663155	0.885369	0.736546	0.998197	0.997884	0.994414	0.622309	0.984976	0.952466	0.396414	0.984098	0.627317	0.811918	0.00123916	0.574665	0.126064	0.0026797
ACTR3-AS1	0.748346	0.995129	0.0437123	0.904197	0.492579	0.995671	0.967681	0.99972	0.953809	0.154697	0.987982	0.576338	0.820746	0.961904	0.248794	0.999841	0.999275	0.97049	0.999255	0.799757	0.0240544	0.0384014	0.22688	0.0265893	0.694855	0.700624	0.983771	0.86813	0.966318	0.709791	0.988784	0.9999	0.738056	0.96787	0.744927	0.998197	0.995337	0.843407	0.834045	0.681331	0.897361	0.899835	0.993999	0.455888	0.928944	0.0546153	0.355295	0.284473	0.0165382
ACTR3B	0.0660363	0.154454	0.767225	0.469089	0.335755	0.983276	0.9971	0.99972	0.953809	0.763593	0.96267	0.878179	0.906845	0.955556	0.433229	0.999841	0.999275	0.976137	0.999255	0.998787	0.747745	0.52545	0.60971	0.464427	0.312772	0.520586	0.983771	0.758424	0.980657	0.935746	0.961951	0.9999	0.957837	0.993392	0.894758	0.998197	0.995337	0.945863	0.599566	0.961116	0.731146	0.934111	0.997738	0.6209	0.701565	0.773068	0.864991	0.304454	0.704526
ACTR3C	0.711327	0.14624	0.283315	0.522939	0.642073	0.995671	0.801424	0.99972	0.953809	0.929553	0.690704	0.799822	0.945006	0.939268	0.339742	0.999841	0.999275	0.930326	0.999255	0.998787	0.503805	0.887377	0.652514	0.315802	0.953469	0.937782	0.991804	0.883386	0.975538	0.902465	0.918779	0.9999	0.993484	0.721787	0.83591	0.998197	0.995337	0.794156	0.876869	0.938491	0.925691	0.953924	0.997738	0.189746	0.988359	0.287487	0.802099	0.636794	0.931487
ACTR5	0.531512	0.076684	0.278457	0.0307826	0.694559	0.995671	0.9913	0.99972	0.988316	0.404449	0.809438	0.947744	0.852564	0.93723	0.0440568	0.999841	0.999275	0.985054	0.999255	0.996789	0.337382	0.301305	0.96951	0.0973313	0.570627	0.335904	0.984	0.662126	0.878715	0.781296	0.972213	0.9999	0.798066	0.685055	0.216798	0.998197	0.997802	0.969272	0.947233	0.435203	0.952169	0.3014	0.997738	0.0142057	0.601235	0.837867	0.891947	0.918986	0.0612277
ACTR6	0.74457	0.430582	0.641937	0.363658	0.965429	0.996189	0.970315	0.99972	0.953809	0.393148	0.884808	0.657759	0.999237	0.93723	0.82743	0.999841	0.999275	0.966446	0.999255	0.998787	0.193371	0.56198	0.4706	0.19973	0.825811	0.719145	0.990156	0.791391	0.868631	0.890896	0.804391	0.9999	0.68285	0.81611	0.924649	0.998197	0.997802	0.485311	0.874957	0.275983	0.989683	0.941892	0.997738	0.606529	0.991324	0.581949	0.782686	0.520423	0.21186
ACTR8	0.784786	0.813982	0.930337	0.360373	0.931798	0.996189	0.963558	0.99972	0.953809	0.981137	0.919258	0.734175	0.986355	0.99926	0.995783	0.999841	0.999275	0.967971	0.999255	0.998787	0.678363	0.812439	0.722543	0.194474	0.913729	0.870937	0.983771	0.904085	0.989322	0.708045	0.999254	0.9999	0.989318	0.86337	0.840649	0.998197	0.995337	0.997915	0.628831	0.681843	0.990983	0.725611	0.997738	0.339981	0.76551	0.0977669	0.2106	0.499604	0.124129
ACVR1	0.371362	1.7e-09	0.969774	0.599506	0.472281	0.995671	0.930741	0.99972	0.97549	0.925297	0.750351	0.560598	0.866599	0.979825	0.225819	0.999841	0.999275	0.950778	0.999255	0.998787	0.214233	0.253383	0.590467	0.912911	0.645522	0.645442	0.995686	0.602902	0.992603	0.878419	0.888483	0.9999	0.90213	0.955957	0.630086	0.97181	0.995337	0.578957	0.970992	0.471149	0.433699	0.436277	0.993147	0.450376	0.613413	0.0506821	0.398723	0.275189	0.616134
ACVR1B	0.577199	0.32346	0.422418	0.154966	0.95402	0.889209	0.917953	0.99972	0.954637	0.176484	0.974393	0.634484	0.885629	0.93723	0.49687	0.999841	0.999275	0.980962	0.999255	0.998787	0.865507	0.682223	0.907072	0.221217	0.68424	0.816032	0.998146	0.935661	0.949539	0.791297	0.98149	0.9999	0.905191	0.976567	0.799033	0.998197	0.998497	0.993858	0.969766	0.471389	0.925576	0.95835	0.997738	0.86313	0.901824	0.956469	0.670519	0.748607	0.210065
ACVR1C	0.00188194	0.0461712	0.713645	0.698415	0.00258058	0.996189	0.930341	0.99972	0.953809	0.087302	0.956233	0.705852	0.884711	0.93723	0.350338	0.999841	0.999275	0.97049	0.999255	0.925078	0.269105	0.00982698	0.586626	0.190315	0.488486	0.300457	0.983771	0.597396	0.856551	0.919088	0.975934	0.9999	0.973977	0.954488	0.433284	0.998197	0.395938	0.510301	0.972646	0.444839	0.969533	0.956152	0.985371	0.613354	0.647431	0.209816	0.135343	0.412323	0.0156512
ACVR2A	0.6272	0.122429	0.837092	0.838115	0.838973	0.996266	0.975913	0.99972	0.953809	0.857391	0.528483	0.553378	0.542759	0.93723	0.889058	0.999841	0.999275	0.983334	0.999255	0.997681	0.698821	0.581292	0.744688	0.460897	0.701406	0.798121	0.998146	0.636968	0.978954	0.990471	0.979383	0.9999	0.868465	0.913059	0.753999	0.998197	0.997802	0.898386	0.738696	0.7508	0.866981	0.971711	0.997743	0.85114	0.802732	0.869877	0.70344	0.861494	0.674519
ACVR2B	0.700579	0.0224607	0.315268	0.430093	0.617612	0.995671	0.871987	0.99972	0.999879	0.747095	0.610848	0.509486	0.719408	0.93723	0.483006	0.999841	0.999275	0.959257	0.999255	0.970044	0.698549	0.929131	0.876558	0.895318	0.946833	0.663394	0.983771	0.86813	0.987129	0.987492	0.95992	0.9999	0.832334	0.848841	0.716695	0.984598	0.995337	0.989947	0.599566	0.702595	0.821586	0.746893	0.997738	0.734122	0.599293	0.697695	0.737002	0.904764	0.718407
ACVRL1	0.628993	0.021721	0.768955	0.746213	0.977211	0.995671	0.932084	0.99972	0.953809	0.71671	0.454919	0.919936	0.109927	0.93723	0.950909	0.999841	0.999275	0.941825	0.999255	0.998787	0.211713	0.978551	0.801059	0.17028	0.866024	0.842627	0.996785	0.508675	0.995489	0.886067	0.983623	0.9999	0.755369	0.917974	0.877428	0.818663	0.995337	0.46518	0.673548	0.741961	0.692665	0.344848	0.880195	0.878176	0.857299	0.0928692	0.351719	0.67809	0.0955987
ACYP1	0.0287207	0.00112949	0.0215323	0.256506	0.901209	0.995671	0.878164	0.99972	0.953809	0.766279	0.988543	0.818697	0.964162	0.93723	0.614448	0.999841	0.999275	0.9774	0.999255	0.998787	0.0217883	0.378347	0.130856	0.0904897	0.917897	0.591267	0.983771	0.8004	0.989322	0.804186	0.640193	0.9999	0.768044	0.841601	0.998551	0.998197	0.995337	0.954116	0.730642	0.990522	0.929045	0.54116	0.997738	0.151211	0.847857	0.102074	0.973509	0.311538	0.0147833
ACYP2	0.271184	0.150342	0.862159	0.68644	0.737956	0.995671	0.933649	0.99972	0.96178	0.490858	0.951713	0.626186	0.886398	0.93723	0.525498	0.999841	0.999275	0.938228	0.999255	0.998787	0.261252	0.733649	0.513849	0.0246088	0.711954	0.8866	0.998146	0.553911	0.989322	0.897095	0.981998	0.9999	0.825869	0.87653	0.799482	0.998197	0.995337	0.978615	0.599566	0.823175	0.862705	0.969527	0.984098	0.949126	0.949505	0.138691	0.597092	0.28683	0.0122465
ADA	0.118296	0.093473	0.110687	0.41775	0.684741	0.996189	0.963558	0.99972	0.953809	0.405006	0.837295	0.752509	0.818876	0.974468	0.227762	0.999841	0.999275	0.932097	0.999255	0.998787	0.722091	0.426676	0.534965	0.542229	0.913955	0.87561	0.98706	0.894756	0.936021	0.575501	0.999442	0.9999	0.942061	0.706573	0.71076	0.998197	0.998497	0.711337	0.89367	0.839809	0.887799	0.404812	0.984098	0.298024	0.656418	0.920037	0.145136	0.563202	0.478492
ADA2	0.0188079	0.0085589	0.772933	0.636923	0.527484	0.995671	0.9971	0.99972	0.980868	0.392518	0.970834	0.665826	0.77747	0.93723	0.68056	0.999841	0.999275	0.985054	0.999255	0.998787	0.378584	0.485969	0.836139	0.0134417	0.783458	0.936807	0.987541	0.597245	0.862766	0.969104	0.960614	0.9999	0.956538	0.984875	0.861053	0.998197	0.995337	0.992936	0.662985	0.927503	0.99657	0.56158	0.997738	0.794562	0.981282	0.0865565	0.204325	0.519944	0.00418195
ADAL	0.452242	5.27e-05	0.832521	0.688991	0.881148	0.999262	0.916987	0.99972	0.953809	0.968899	0.835178	0.706126	0.992664	0.93723	0.782042	0.999841	0.999275	0.940052	0.999255	0.998787	0.553028	0.708509	0.853274	0.238113	0.909413	0.443509	0.983771	0.411781	0.998582	0.931975	0.928461	0.9999	0.86371	0.98646	0.686672	0.998197	0.995337	0.998875	0.638576	0.827571	0.683996	0.756657	0.997738	0.60201	0.45571	0.162072	0.470989	0.773849	0.473724
ADAM10	0.687124	0.656725	0.0100129	0.958083	0.931636	0.995671	0.871987	0.99972	0.958466	0.459389	0.994047	0.841644	0.8606	0.9457	0.29707	0.999841	0.999275	0.990337	0.999255	0.998787	0.01076	0.094849	0.336681	0.0115951	0.994597	0.676736	0.983771	0.64901	0.969984	0.474579	0.969789	0.9999	0.786111	0.697455	0.78272	0.998197	0.997884	0.843407	0.599566	0.988728	0.864094	0.20742	0.997738	0.333733	0.851727	0.00741915	0.735836	0.263793	0.0015011
ADAM12	0.0998015	1.61e-06	0.75795	0.274627	0.799091	0.983276	0.834202	0.99972	0.953809	0.989238	0.767981	0.576338	0.643278	0.93723	0.839305	0.999841	0.999275	0.985054	0.999255	0.998787	0.149055	0.709005	0.289024	0.248959	0.605251	0.938996	0.986495	0.686036	0.917199	0.783157	0.969789	0.9999	0.889347	0.968962	0.938307	0.989315	0.995337	0.545754	0.599566	0.952406	0.934021	0.538636	0.997738	0.153038	0.630561	0.0113823	0.314788	0.279825	0.425203
ADAM15	0.0439006	0.0115902	0.924133	0.8452	0.295289	0.974041	0.963558	0.99972	0.99862	0.211665	0.809438	0.732565	0.983932	0.93723	0.925057	0.999841	0.999275	0.94994	0.999255	0.657406	0.192986	0.944276	0.904134	0.505736	0.544605	0.620294	0.99023	0.725316	0.987129	0.645823	0.986968	0.9999	0.640516	0.856105	0.865072	0.998197	0.995337	0.8154	0.714987	0.653947	0.971595	0.610039	0.997738	0.774279	0.823718	0.532004	0.487544	0.672761	0.603724
ADAM17	0.0499782	0.105432	0.136774	0.916404	0.0680202	0.974041	0.853096	0.99972	0.973378	0.0678432	0.901355	0.604796	0.721674	0.93723	0.0325754	0.999841	0.999275	0.980036	0.999255	0.607188	0.945819	0.261058	0.589762	0.0466886	0.124779	0.602527	0.999974	0.611681	0.975538	0.169295	0.859742	0.9999	0.849464	0.74276	0.068271	0.998197	0.997884	0.994125	0.654742	0.268913	0.49461	0.213033	0.997738	0.67394	0.453716	0.721006	0.856672	0.288302	0.00540239
ADAM19	0.873472	0.412948	0.219866	0.0861221	0.977597	0.995671	0.928254	0.99972	0.97127	0.14021	0.933474	0.943472	0.977993	0.93723	0.354935	0.999841	0.999275	0.965239	0.999255	0.998787	0.211744	0.915026	0.435941	0.00582505	0.811614	0.936719	0.983771	0.566146	0.98902	0.829506	0.979492	0.9999	0.84297	0.803166	0.904877	0.998197	0.997802	0.530397	0.903754	0.275188	0.976266	0.536065	0.997738	0.171534	0.887302	0.78183	0.928016	0.360441	0.125276
ADAM20	0.503652	0.375103	0.579335	0.924079	0.320922	0.974041	0.914946	0.99972	0.980207	0.708591	0.818391	0.850356	0.773097	0.93723	0.525344	0.999841	0.999275	0.995906	0.999255	0.998787	0.113807	0.549467	0.313927	0.0513902	0.803999	0.525793	0.983771	0.527738	0.983538	0.967004	0.810725	0.9999	0.735743	0.820043	0.900387	0.998197	0.995337	0.674099	0.954042	0.859911	0.718845	0.75672	0.997738	0.114004	0.960333	0.0266112	0.849093	0.105093	0.386495
ADAM20P1	0.441724	0.989102	0.840842	0.792939	0.416442	0.989224	0.829689	0.99972	0.999013	0.560663	0.972013	0.806437	0.919782	0.93723	0.866677	0.999841	0.999275	0.930326	0.999255	0.946632	0.539017	0.940643	0.978533	0.922972	0.650754	0.83045	0.983771	0.940624	0.949539	0.864531	0.981694	0.9999	0.743698	0.959168	0.742379	0.998463	0.997802	0.874844	0.942443	0.589194	0.993721	0.80961	0.997738	0.623141	0.87886	0.747327	0.905175	0.978453	0.419042
ADAM22	0.948438	0.00936011	0.320512	0.00458132	0.152662	0.808731	0.833813	0.99972	0.999857	0.202352	0.342018	0.861514	0.0954865	0.970953	0.187837	0.999841	0.999275	0.938228	0.999255	0.971498	1.06e-05	0.0676909	0.0240284	0.134877	0.169981	0.842907	0.986785	0.740388	0.958034	0.916245	0.440779	0.9999	0.402069	0.930725	0.280677	0.322389	0.995337	0.578954	0.599566	0.223822	0.523869	0.132052	0.997738	0.653775	0.601235	8.38e-09	0.017462	0.0452274	0.151585
ADAM23	0.566241	0.449203	0.715799	0.27065	0.978895	0.997994	0.978649	0.99972	0.992695	0.773783	0.998997	0.694295	0.972723	0.93723	0.914994	0.999841	0.999275	0.985054	0.999255	0.998787	0.913233	0.954219	0.9811	0.495881	0.969234	0.963553	0.983771	0.931016	0.972584	0.967079	0.997608	0.9999	0.840983	0.879046	0.990373	0.998197	0.997802	0.966024	0.659769	0.960571	0.617676	0.944343	0.813066	0.550929	0.875327	0.719922	0.864758	0.879697	0.802533
ADAM28	0.0269868	0.0347482	0.0257005	0.315564	0.921833	0.996189	0.977211	0.99972	0.988749	0.529299	0.700036	0.942959	0.126637	0.985963	0.844694	0.999841	0.999275	0.930326	0.999255	0.998787	0.0510821	0.0081605	0.222821	0.198987	0.886976	0.53494	0.983771	0.660489	0.954363	0.865577	0.76701	0.9999	0.397691	0.954726	0.997961	0.998197	0.995337	0.748246	0.629371	0.949124	0.985519	0.95835	0.997738	0.452886	0.756984	0.746295	0.255446	0.600364	0.240677
ADAM32	0.0537907	0.017938	0.363312	0.560431	0.398558	0.997896	0.942645	0.99972	0.999013	0.933964	0.893552	0.576338	0.927492	0.93723	0.975386	0.999841	0.999275	0.947524	0.999255	0.751271	0.983845	0.753599	0.806622	0.258332	0.575088	0.282544	0.983771	0.273043	0.970309	0.820051	0.964195	0.9999	0.912502	0.972571	0.942961	0.998197	0.995337	0.986495	0.599566	0.936861	0.997287	0.675433	0.997738	0.798463	0.874103	0.719218	0.720698	0.584915	0.981768
ADAM7-AS1	0.119605	0.035802	0.0369103	0.0474303	0.944608	0.996189	0.967371	0.99972	0.97127	0.816972	0.859161	0.855492	0.843438	0.93723	0.792992	0.999841	0.999275	0.930326	0.999255	0.999382	0.240538	0.0297166	0.880101	0.581413	0.944345	0.664077	0.986785	0.602986	0.990997	0.956307	0.754267	0.9999	0.863845	0.93028	0.996899	0.998197	0.995337	0.88648	0.688168	0.961116	0.999242	0.943231	0.997738	0.796803	0.836987	0.518292	0.280555	0.791289	0.157149
ADAM8	0.931813	0.903188	0.385589	0.417917	0.817663	0.996189	0.989205	0.99972	0.953809	0.228048	0.94914	0.918167	0.773097	0.93723	0.704673	0.999841	0.999275	0.930326	0.999255	0.937931	0.689119	0.739538	0.866216	0.817708	0.875656	0.622104	0.98706	0.401193	0.961604	0.897295	0.89108	0.9999	0.600602	0.953175	0.85736	0.998197	0.997802	0.72161	0.599566	0.588476	0.753961	0.818167	0.98932	0.127314	0.945171	0.0966382	0.699643	0.969263	0.510211
ADAM9	0.88551	0.0331762	0.0299141	0.084421	0.305036	0.907983	0.942645	0.99972	0.97127	0.127813	0.742279	0.807187	0.91445	0.961904	0.0555933	0.999841	0.999275	0.973709	0.999255	0.971498	0.345664	0.00546656	0.864045	0.338264	0.650059	0.491946	0.983771	0.774263	0.992603	0.558348	0.686921	0.9999	0.96341	0.973872	0.123434	0.998197	0.997802	0.808397	0.93957	0.590485	0.640426	0.556487	0.997738	0.514563	0.479807	0.447232	0.449837	0.839259	0.0538969
ADAMDEC1	NA	0.00177248	NA	NA	NA	NA	0.779475	NA	NA	NA	NA	0.617941	NA	NA	NA	NA	0.999275	NA	NA	NA	NA	0.66704	NA	NA	NA	NA	0.983771	NA	NA	NA	NA	0.9999	NA	NA	NA	NA	0.995337	NA	NA	NA	NA	0.611598	NA	NA	NA	NA	0.883965	NA	NA
ADAMTS1	2.27e-09	8.14e-11	0.000277639	0.000298757	0.120083	0.996189	0.941446	0.99972	0.953809	0.89975	0.757873	0.987611	0.257438	0.93723	0.594634	0.999841	0.999275	0.930326	0.999255	0.875195	0.00498832	0.555899	0.0763175	0.225001	0.751992	0.423919	0.995686	0.81594	0.383867	0.940793	0.277112	0.9999	0.286382	0.96955	0.582243	0.998197	0.995337	0.845147	0.972497	0.938303	0.58634	0.660556	0.997738	0.00227985	0.974528	0.0714473	0.999365	0.332198	0.100299
ADAMTS10	0.755354	0.185784	0.78922	0.685604	0.965429	0.995671	0.89264	0.99972	0.960454	0.992277	0.740055	0.974704	0.790421	0.955387	0.447067	0.999841	0.999275	0.938228	0.999255	0.998787	0.342436	0.166484	0.81474	0.83472	0.942531	0.916782	0.987541	0.927399	0.955144	0.618801	0.906491	0.9999	0.453598	0.885039	0.894758	0.998197	0.995337	0.74247	0.906074	0.900606	0.815503	0.484289	0.997738	0.989814	0.939992	0.305055	0.652151	0.924684	0.294009
ADAMTS17	0.954935	0.0243421	0.0785895	0.917119	0.46847	0.995671	0.989205	0.99972	0.986182	0.397085	0.926358	0.962932	0.737625	0.96058	0.133642	0.999841	0.999275	0.930326	0.999255	0.997681	0.135293	0.258201	0.24716	0.187593	0.763052	0.965978	0.983771	0.467187	0.989322	0.827568	0.988784	0.9999	0.778112	0.981877	0.558332	0.998197	0.997802	0.976966	0.71126	0.734853	0.987556	0.664942	0.997738	0.662597	0.71962	0.0654544	0.261588	0.195154	0.0131056
ADAMTS3	0.0133101	0.0245629	0.841538	0.225801	NA	0.996189	0.928254	0.99972	0.953809	NA	0.775897	0.576338	0.573219	0.93723	NA	0.999841	0.999275	0.933058	0.999255	NA	0.871797	0.456593	0.493672	0.290285	NA	0.0962998	0.983771	0.273043	0.989858	NA	0.926994	0.9999	0.898868	0.831281	NA	0.998197	0.995337	0.59817	0.941879	NA	0.868094	0.633159	0.997738	0.600332	NA	0.671323	0.7878	0.354395	0.392856
ADAMTS4	0.867934	0.806223	0.395924	0.840783	0.858424	0.995671	0.982331	0.99972	0.987905	0.381923	0.920486	0.87159	0.956382	0.943166	0.498152	0.999841	0.999275	0.943644	0.999255	0.998787	0.206502	0.931395	0.415972	0.212478	0.993366	0.828024	0.99023	0.803493	0.979549	0.866097	0.960614	0.9999	0.854549	0.918731	0.826045	0.998463	0.995337	0.840187	0.899644	0.81732	0.906585	0.356607	0.997738	0.871871	0.811494	0.260595	0.989216	0.168183	0.308822
ADAMTS5	6.45e-05	0.000821486	0.357247	0.00156293	0.173918	0.996189	0.965625	0.99972	0.995934	0.836453	0.899027	0.897322	0.69084	0.95784	0.643905	0.999841	0.999275	0.995427	0.999255	0.998787	0.599458	0.0448863	0.590149	0.755623	0.742889	0.856801	0.983771	0.695868	0.923283	0.901029	0.634376	0.9999	0.960465	0.979054	0.439939	0.998197	0.995337	0.939459	0.600895	0.988463	0.69505	0.718365	0.79958	0.852085	0.851015	0.0878257	0.266593	0.642216	0.099908
ADAMTS6	0.526376	0.0335797	0.292898	0.0386422	0.801132	0.275384	0.881677	0.99972	0.959113	0.0414448	0.588172	0.68845	0.972802	0.963478	0.250399	0.999841	0.999275	0.972437	0.999255	0.916944	0.825886	0.933276	0.978445	0.298814	0.602683	0.731841	0.983771	0.506759	0.994135	0.60103	0.997608	0.9999	0.822649	0.943958	0.550122	0.998197	0.995337	0.948984	0.973293	0.459564	0.909289	0.610986	0.997738	0.99435	0.991811	0.460364	0.978801	0.988587	0.87973
ADAMTS7P1	0.516396	0.110375	0.513439	0.0927966	0.999013	0.989987	0.963558	0.99972	0.9602	0.340004	0.967307	0.983742	0.972924	0.93723	0.952071	0.999841	0.999275	0.974433	0.999255	0.998787	0.0215589	0.123688	0.506231	0.632496	0.489817	0.855475	0.983771	0.635028	0.972551	0.63983	0.81243	0.9999	0.788767	0.843212	0.898005	0.937827	0.997884	0.851139	0.599566	0.349979	0.604293	0.700863	0.901322	0.871871	0.807354	0.0406759	0.413859	0.914467	0.204065
ADAMTSL4	0.81803	0.536161	0.0798273	0.104232	0.821094	0.995671	0.829689	0.99972	0.958466	0.534688	0.846315	0.832858	0.839456	0.93723	0.985816	0.999841	0.999275	0.93519	0.999255	0.998787	0.979571	0.703564	0.517331	0.743387	0.684856	0.935498	0.983771	0.970893	0.980232	0.896204	0.990943	0.9999	0.345403	0.988824	0.779195	0.998197	0.997802	0.755346	0.599566	0.452157	0.970266	0.6427	0.997738	0.2103	0.917475	0.411497	0.964327	0.601156	0.740749
ADAMTSL4-AS1	0.0524851	0.11638	0.120685	0.807945	0.164679	0.995671	0.994115	0.99972	0.984677	0.277199	0.809387	0.59171	0.810536	0.93723	0.388711	0.999841	0.999275	0.944256	0.999255	0.970574	0.460851	0.678576	0.188476	0.0408946	0.367126	0.956197	0.983771	0.418473	0.994131	0.865385	0.957409	0.9999	0.803924	0.728914	0.570879	0.998197	0.995337	0.46518	0.931616	0.443208	0.910704	0.311205	0.997738	0.0115562	0.939992	0.775741	0.930677	0.321659	0.0162688
ADAMTSL4-AS2	0.0481902	0.208231	0.122001	0.61001	0.0727431	0.996189	0.967371	0.99972	0.953809	0.121526	0.919547	0.712247	0.790521	0.93723	0.37926	0.999841	0.999275	0.973709	0.999255	0.916944	0.87849	0.802005	0.210849	0.273451	0.277003	0.890651	0.983771	0.498236	0.987129	0.993178	0.987947	0.9999	0.686077	0.926685	0.464527	0.998197	0.997802	0.486648	0.971881	0.16054	0.782864	0.604142	0.997738	0.00225955	0.852488	0.903412	0.985445	0.319436	0.187088
ADAP1	0.178639	0.535952	0.766244	0.627919	0.246353	0.927435	0.83881	0.99972	0.960454	0.388959	0.981302	0.643884	0.695434	0.997192	0.77591	0.999841	0.999275	0.930326	0.999255	0.946632	0.528928	0.629515	0.858306	0.545088	0.663976	0.981875	0.983771	0.855567	0.986071	0.986637	0.996371	0.9999	0.553286	0.917556	0.751943	0.998197	0.997884	0.769243	0.614402	0.658724	0.955621	0.698434	0.986908	0.458241	0.951196	0.20933	0.466823	0.774527	0.772293
ADAP2	8.66e-07	1.02e-05	0.439336	0.159485	0.0567891	0.995671	0.993697	0.99972	0.953809	0.457891	0.8818	0.748761	0.937817	0.93723	0.932969	0.999841	0.999275	0.972103	0.999255	0.918619	0.613916	0.40603	0.913749	0.478628	0.511751	0.750402	0.987541	0.541598	0.971592	0.7217	0.918302	0.9999	0.63617	0.96262	0.560186	0.998197	0.995337	0.976403	0.845719	0.879473	0.625719	0.156095	0.83307	0.914236	0.90696	0.908289	0.240285	0.509999	0.432664
ADAR	0.0915583	0.00202913	0.238906	0.952069	0.580978	0.995671	0.917953	0.99972	0.953809	0.192276	0.845708	0.522338	0.994934	0.93723	0.596233	0.999841	0.999275	0.963569	0.999255	0.998787	0.0084713	0.0635667	0.169259	0.00277353	0.831346	0.968069	0.987541	0.571921	0.987129	0.849341	0.927843	0.9999	0.756048	0.774269	0.882952	0.998197	0.995337	0.882466	0.771179	0.735992	0.97022	0.772705	0.997738	0.183637	0.993237	0.0103447	0.240285	0.164295	0.00130972
ADARB1	0.0565277	5.71e-05	0.285055	0.870491	0.888196	0.996189	0.996309	0.99972	0.953809	0.961736	0.858063	0.600335	0.876906	0.991183	0.528488	0.999841	0.999275	0.991648	0.999255	0.998787	0.920003	0.474306	0.878475	0.24475	0.961519	0.592112	0.983771	0.747982	0.988024	0.918537	0.994171	0.9999	0.932855	0.887861	0.981221	0.998197	0.998775	0.811556	0.823158	0.910524	0.76486	0.399521	0.997738	0.510657	0.713931	0.83935	0.961464	0.529115	0.85355
ADARB2	0.519708	0.324415	0.75795	0.27808	0.993657	0.995671	0.968034	0.99972	0.992828	0.958285	0.82531	0.749064	0.992917	0.93723	0.931923	0.999841	0.999275	0.938228	0.999255	0.997681	0.58901	0.713746	0.868639	0.604979	0.989766	0.528066	0.983771	0.718173	0.994131	0.184055	0.861602	0.9999	0.959953	0.879198	0.917152	0.998197	0.995337	0.93374	0.773804	0.830023	0.957357	0.880836	0.997738	0.204678	0.309184	0.870484	0.804917	0.9561	0.59952
ADAT1	0.230775	0.0441293	0.429117	0.901438	0.609184	0.974041	0.941064	0.99972	0.953809	0.940227	0.972013	0.96755	0.839713	0.971787	0.795112	0.999841	0.999275	0.985054	0.999255	0.998787	0.369332	0.610996	0.974858	0.315751	0.958943	0.544337	0.983771	0.861776	0.738203	0.993178	0.738641	0.9999	0.954903	0.69787	0.860392	0.998197	0.995337	0.834517	0.757612	0.7983	0.901924	0.629974	0.997738	0.356647	0.775062	0.55236	0.968497	0.656761	0.395658
ADAT2	0.390361	0.00646293	0.0308506	0.915072	0.357199	0.996266	0.937462	0.99972	0.953809	0.148022	0.852192	0.695433	0.0700075	0.967276	0.369449	0.999841	0.999275	0.930326	0.999255	0.946632	0.00347958	0.647465	0.0046879	0.220079	0.956773	0.865404	0.986785	0.944243	0.939493	0.850116	0.500851	0.9999	0.00858698	0.728914	0.689154	0.998197	0.995337	0.304695	0.873204	0.835562	0.91666	0.766987	0.569809	0.260645	0.485185	0.019177	0.762944	0.0128796	0.1017
ADCK1	0.845521	0.325039	0.901419	0.446881	0.991397	0.999262	0.968034	0.99972	0.953809	0.872151	0.742279	0.626695	0.667133	0.93723	0.492958	0.999841	0.999275	0.980157	0.999255	0.998787	0.918658	0.868348	0.805074	0.327663	0.769241	0.723278	0.983771	0.896518	0.989322	0.885743	0.99628	0.9999	0.972653	0.964665	0.922698	0.998197	0.997802	0.997442	0.618434	0.790757	0.893837	0.574731	0.997738	0.765246	0.989335	0.84008	0.865833	0.672761	0.884799
ADCK2	0.0952849	0.00690157	0.478748	0.110041	0.772455	0.999344	0.992682	0.99972	0.99263	0.810264	0.980546	0.980529	0.71926	0.955387	0.450585	0.999841	0.999275	0.935952	0.999255	0.998787	0.126509	0.160112	0.836139	0.29492	0.995824	0.4265	0.983771	0.936219	0.993061	0.298975	0.99971	0.9999	0.789052	0.668091	0.68425	0.998197	0.997802	0.96806	0.661417	0.989042	0.495314	0.442761	0.997738	0.691025	0.382868	0.251479	0.740875	0.744119	0.0497875
ADCK5	0.871776	0.223814	0.900789	0.833779	0.990861	0.956617	0.997571	0.99972	0.953809	0.60953	0.689609	0.991205	0.49121	0.957251	0.359558	0.999841	0.999275	0.933058	0.999255	0.998787	0.8264	0.804754	0.833312	0.150256	0.763052	0.573153	0.983771	0.850827	0.977935	0.510217	0.953655	0.9999	0.575227	0.659184	0.587588	0.998197	0.995337	0.665777	0.602728	0.632875	0.557321	0.721011	0.760604	0.101076	0.425765	0.352966	0.989801	0.977899	0.0268131
ADCY10	0.580702	0.600516	0.292916	0.972106	0.802736	0.995671	0.94943	0.99972	0.957366	0.65297	0.847731	0.648984	0.749174	0.995403	0.890275	0.999841	0.999275	0.957898	0.999255	0.998787	0.875429	0.893926	0.899036	0.813901	0.928824	0.269511	0.983771	0.69349	0.951683	0.937868	0.974767	0.9999	0.954869	0.903031	0.920559	0.998197	0.995337	0.978822	0.966756	0.981831	0.899965	0.808904	0.997738	0.469072	0.768757	0.870484	0.98621	0.652804	0.739432
ADCY10P1	0.239277	5.21e-07	0.0409982	0.199382	0.976425	0.994516	0.851112	0.99972	0.953809	0.734913	0.762755	0.878179	0.766297	0.93723	0.859669	0.999841	0.999275	0.961049	0.999255	0.999382	0.0406116	0.93996	0.00683085	0.0849165	0.957576	0.438439	0.983771	0.33449	0.992603	0.964709	0.868113	0.9999	0.665708	0.916478	0.993988	0.984598	0.995337	0.328892	0.935919	0.989555	0.49753	0.545672	0.910154	0.00213184	0.99957	0.000481892	0.695837	0.00566739	0.101882
ADCY3	0.0514506	0.00292135	0.0838636	0.655714	0.864099	0.996189	0.917953	0.99972	0.953809	0.926016	0.859161	0.552859	0.389239	0.93723	0.800552	0.999841	0.999275	0.933058	0.999255	0.998787	0.232695	0.824149	0.421658	0.873404	0.886877	0.998251	0.983771	0.799492	0.992792	0.744863	0.907996	0.9999	0.846738	0.8572	0.936084	0.998197	0.995337	0.991909	0.913551	0.735629	0.678642	0.555703	0.997738	0.986004	0.58716	0.501094	0.737002	0.836529	0.692345
ADCY4	0.260313	0.93152	0.0488268	0.0906545	0.855092	0.996189	0.89264	0.99972	0.961	0.588188	0.78939	0.985118	0.679319	0.943166	0.879906	0.999841	0.999275	0.94284	0.999255	0.998787	0.639945	0.74676	0.321439	0.534738	0.914352	0.823426	0.987541	0.91143	0.941229	0.929698	0.676336	0.9999	0.565016	0.690628	0.997724	0.998197	0.995337	0.483552	0.993452	0.851499	0.595801	0.934247	0.96146	0.110071	0.946974	0.829253	0.797032	0.287137	0.892736
ADCY6	0.749436	0.652026	0.294509	0.310522	NA	0.996189	0.917953	0.99972	0.964723	NA	0.724821	0.983742	0.630013	0.93723	NA	0.999841	0.999275	0.945413	0.999255	NA	0.358124	0.200508	0.493716	0.933001	NA	0.391757	0.983771	0.589544	0.975538	NA	0.642634	0.9999	0.26125	0.704078	NA	0.998197	0.995337	0.683169	0.9671	NA	0.881926	0.916663	0.987636	0.351901	NA	0.546287	0.880085	0.227061	0.942662
ADCY7	0.605213	0.11327	0.610982	0.902294	0.994304	0.995671	0.988909	0.99972	0.980207	0.746718	0.914928	0.694277	0.85951	0.952057	0.614059	0.999841	0.999275	0.930326	0.999255	0.998787	0.292808	0.466627	0.821372	0.102541	0.971795	0.897217	0.987541	0.648912	0.862766	0.832552	0.860805	0.9999	0.874028	0.926303	0.915899	0.998197	0.840653	0.949893	0.958683	0.92259	0.699375	0.406966	0.997738	0.885102	0.710664	0.266372	0.275988	0.62575	0.160974
ADCY9	0.53626	0.178909	0.93178	0.953044	0.992024	0.996189	0.878164	0.99972	0.991644	0.960014	0.823955	0.974262	0.661408	0.9457	0.621372	0.999841	0.999275	0.948579	0.999255	0.987521	0.320029	0.889239	0.458659	0.0566654	0.91164	0.967739	0.983771	0.971151	0.90238	0.978825	0.900849	0.9999	0.339846	0.981877	0.899499	0.998197	0.997884	0.576158	0.738504	0.984199	0.891494	0.950823	0.997738	0.827583	0.840211	0.209476	0.930064	0.195622	0.101766
ADCYAP1R1	0.719337	0.305934	NA	0.933192	NA	0.99689	0.942645	NA	0.960454	NA	0.742279	0.920693	NA	0.939478	NA	0.999841	0.999275	NA	0.999255	NA	0.372489	0.0991346	NA	0.649748	NA	0.537273	0.990156	NA	0.988971	NA	0.928022	0.9999	NA	0.722907	NA	0.998197	0.997884	NA	0.602728	NA	0.962286	0.742445	NA	0.482997	NA	0.534788	0.183482	NA	0.958597
ADD1	0.552526	0.263614	0.430806	0.0972545	0.93886	0.996189	0.997228	0.99972	0.953809	0.353654	0.866866	0.958482	0.698976	0.978779	0.861368	0.999841	0.999275	0.939634	0.999255	0.998787	0.361507	0.124814	0.784917	0.356863	0.894342	0.549745	0.983771	0.787191	0.878746	0.760559	0.996388	0.9999	0.96341	0.853151	0.779195	0.998197	0.995337	0.972757	0.688495	0.789711	0.904383	0.392803	0.997738	0.337404	0.9303	0.889298	0.86582	0.610658	0.50358
ADD2	0.327612	0.0140158	0.103463	0.890843	0.938249	0.996189	0.972937	0.99972	0.953809	0.973884	0.791485	0.657759	0.10813	0.93723	0.91513	0.999841	0.999275	0.930326	0.999255	0.998787	0.734551	0.247727	0.519737	0.841532	0.951968	0.482211	0.987541	0.498236	0.884701	0.870769	0.839788	0.9999	0.475758	0.956975	0.92249	0.998197	0.995337	0.654798	0.922741	0.963329	0.917006	0.989808	0.875645	0.710437	0.989343	0.893147	0.563941	0.486425	0.885923
ADD3	0.707048	0.875821	0.785037	0.958053	0.785046	0.996189	0.967371	0.99972	0.953809	0.87174	0.657906	0.842988	0.471515	0.93723	0.902907	0.999841	0.999275	0.969474	0.999255	0.971498	0.971964	0.596549	0.737383	0.228857	0.81318	0.603855	0.983771	0.733205	0.995796	0.949194	0.951067	0.9999	0.816262	0.976567	0.922235	0.998197	0.997802	0.359175	0.614402	0.751691	0.740073	0.987948	0.986412	0.274397	0.993531	0.342402	0.987768	0.909825	0.30567
ADGB	NA	0.688125	NA	NA	NA	NA	0.881677	NA	NA	NA	NA	0.69764	NA	NA	NA	NA	0.999275	NA	NA	NA	NA	0.834039	NA	NA	NA	NA	0.98706	NA	NA	NA	NA	0.9999	NA	NA	NA	NA	0.995337	NA	NA	NA	NA	0.946969	NA	NA	NA	NA	0.749602	NA	NA
ADGRA2	0.991885	0.869587	0.743535	0.0667213	0.794009	0.927435	0.801424	0.99972	0.953809	0.276667	0.972547	0.576338	0.780698	0.946636	0.648016	0.999841	0.999275	0.963385	0.999255	0.998787	0.314797	0.707691	0.643248	0.968581	0.491231	0.525793	0.999974	0.719386	0.840661	0.85211	0.986968	0.9999	0.960465	0.880462	0.942961	0.998197	0.995337	0.78821	0.776377	0.684411	0.922011	0.563416	0.997738	0.920398	0.577545	0.402575	0.807669	0.781698	0.779061
ADGRA3	0.00797671	0.0338448	0.785595	0.707459	0.0659726	0.913663	0.853096	0.99972	0.999013	0.311494	0.933585	0.590157	0.386859	0.93723	0.894181	0.999841	0.999275	0.980962	0.999255	0.470067	0.571817	0.237387	0.357184	0.903328	0.441283	0.935126	0.983771	0.862747	0.961604	0.899397	0.738641	0.9999	0.895276	0.96247	0.186381	0.998197	0.997884	0.885618	0.763505	0.194104	0.838841	0.990501	0.997738	0.86701	0.480842	0.255813	0.584337	0.709758	0.990622
ADGRB1	0.530555	0.134095	0.48669	0.185989	0.990731	0.996189	0.95158	0.99972	0.965739	0.980847	0.92886	0.555828	0.766412	0.93723	0.714711	0.999841	0.999275	0.967971	0.999255	0.998787	0.899198	0.360641	0.788152	0.597342	0.830772	0.728416	0.983771	0.67488	0.961604	0.883819	0.974582	0.9999	0.943771	0.940727	0.943765	0.998197	0.997802	0.854096	0.752083	0.692521	0.97249	0.671457	0.99913	0.359003	0.984948	0.174092	0.276318	0.915417	0.826323
ADGRB2	0.336619	0.811478	0.216381	0.461531	0.668095	0.995671	0.9971	0.99972	0.960454	0.22207	0.554223	0.778337	0.787127	0.93723	0.252494	0.999841	0.999275	0.985054	0.999255	0.998787	0.971875	0.758644	0.941049	0.827527	0.964323	0.63875	0.983771	0.836305	0.989322	0.975399	0.611169	0.9999	0.78683	0.874166	0.53768	0.998197	0.997802	0.990666	0.986206	0.91791	0.777354	0.881473	0.984098	0.699058	0.892784	0.920474	0.89677	0.747467	0.848428
ADGRB3	0.0162467	6.62e-10	0.019567	0.000745698	0.954006	0.996266	0.878164	0.99972	0.974731	0.679596	0.996257	0.735213	0.870216	0.93723	0.660631	0.999841	0.999275	0.940052	0.999255	0.998787	0.996583	0.985796	0.903713	0.880272	0.965422	0.457947	0.983771	0.740164	0.868631	0.997294	0.908777	0.9999	0.761108	0.774269	0.989858	0.998197	0.995337	0.981888	0.976275	0.798479	0.922011	0.282225	0.994662	0.95791	0.95333	0.22919	0.194869	0.83553	0.942082
ADGRB3-DT	NA	NA	NA	NA	0.647223	NA	NA	NA	NA	0.721022	NA	NA	NA	NA	0.205885	NA	NA	NA	NA	0.998787	NA	NA	NA	NA	0.993366	NA	NA	NA	NA	0.993728	NA	NA	NA	NA	0.953053	NA	NA	NA	NA	0.393834	NA	NA	NA	NA	0.928944	NA	NA	NA	NA
ADGRD1	0.000143685	0.231982	0.465771	0.711221	0.063421	0.476365	0.885769	0.99972	0.97549	0.0591551	0.354348	0.997808	0.2585	0.93723	0.433229	0.999841	0.999275	0.930326	0.999255	0.869716	0.00433203	0.402707	0.636693	0.307894	0.22693	0.409134	0.983771	0.645274	0.951683	0.872046	0.511183	0.9999	0.774919	0.972571	0.459815	0.710012	0.998497	0.860665	0.658107	0.28058	0.759149	0.975653	0.997738	0.571497	0.681507	0.0049098	0.592681	0.765913	0.0899462
ADGRE1	0.784525	0.0134881	0.461366	0.283634	0.611126	0.275384	0.917953	0.99972	0.953809	0.0179873	0.699639	0.8397	0.427092	0.990245	0.522698	0.999841	0.999275	0.96419	0.999255	0.922752	0.0289944	0.236449	0.187525	0.991613	0.453546	0.865246	0.987541	0.842801	0.903493	0.72036	0.977179	0.9999	0.803135	0.998097	0.374005	0.394869	0.995337	0.487724	0.599566	0.426762	0.402396	0.906858	0.512176	0.686786	0.710754	0.0149867	0.322813	0.386361	0.929668
ADGRE2	0.38285	0.428977	0.0761111	0.526901	0.387374	0.996189	0.90912	0.99972	0.953809	0.0522568	0.913822	0.631223	0.876906	0.93723	0.209804	0.999841	0.999275	0.930326	0.999255	0.813356	0.972375	0.92416	0.447767	0.352329	0.410484	0.698529	0.983771	0.456093	0.966318	0.464167	0.975662	0.9999	0.616859	0.862209	0.404951	0.998197	0.995337	0.69976	0.951841	0.555442	0.896531	0.329178	0.906219	0.00402814	0.632719	0.895263	0.721554	0.257077	0.188469
ADGRE3	0.553385	0.103038	0.0180635	0.617729	0.670035	0.995671	0.984894	0.99972	0.953809	0.128185	0.97267	0.808756	0.391668	0.93723	0.262175	0.999841	0.999275	0.930326	0.999255	0.971498	0.176555	0.901716	0.0832454	0.0506395	0.696836	0.927171	0.98706	0.527738	0.977555	0.427841	0.884611	0.9999	0.45735	0.641125	0.563739	0.998197	0.997802	0.465242	0.61618	0.300947	0.719067	0.336348	0.83307	0.000376865	0.847392	0.30885	0.974439	0.186692	0.0389036
ADGRE4P	0.00131135	0.0154311	0.236714	0.0214304	0.209958	0.996189	0.942645	0.99972	0.958466	0.466036	0.668568	0.617513	0.624236	0.93723	0.841518	0.999841	0.999275	0.930326	0.999255	0.998787	0.0117268	0.000252039	0.142999	0.6869	0.943445	0.897997	0.983771	0.892131	0.950574	0.410586	0.979345	0.9999	0.239997	0.976978	0.713445	0.942426	0.995337	0.407339	0.599566	0.825841	0.881926	0.964708	0.73622	0.919613	0.914958	0.0070777	0.025572	0.10757	0.270961
ADGRE5	0.0504719	0.235611	0.98429	0.787645	0.225635	0.995671	0.979231	0.99972	0.953809	0.206844	0.823955	0.559758	0.919226	0.93723	0.56112	0.999841	0.999275	0.947854	0.999255	0.998787	0.969171	0.713514	0.988287	0.0478118	0.482666	0.9773	0.999974	0.577153	0.981697	0.859805	0.961225	0.9999	0.786111	0.764317	0.545422	0.998197	0.997802	0.965583	0.956882	0.493922	0.956124	0.663487	0.997738	0.236365	0.947499	0.840026	0.993264	0.994935	0.0412691
ADGRF3	0.291788	0.135823	0.918813	0.845714	0.698163	0.974041	0.968034	0.99972	0.969461	0.265144	0.978496	0.655283	0.747039	0.93723	0.756737	0.999841	0.999275	0.967245	0.999255	0.998787	0.400903	0.802957	0.717293	0.0956662	0.909413	0.939609	0.995686	0.705871	0.985142	0.967011	0.980295	0.9999	0.913957	0.935087	0.970444	0.998197	0.995337	0.888556	0.793555	0.80499	0.878327	0.686934	0.98912	0.0277659	0.871346	0.133744	0.701697	0.528401	0.0129988
ADGRG1	0.00146565	0.162959	0.127135	0.151343	0.21969	0.996189	0.801424	0.99972	0.953809	0.923103	0.342018	0.793924	0.366958	0.93723	0.17763	0.999841	0.999275	0.930326	0.999255	0.990589	0.00628718	0.144016	0.432814	0.0631972	0.825465	0.409648	0.983771	0.947399	0.392787	0.999348	0.0314491	0.9999	0.474527	0.761092	0.336499	0.989315	0.995337	0.664406	0.766362	0.94874	0.96673	0.812607	0.997738	0.541066	0.93889	0.0113453	0.35587	0.262225	0.0136137
ADGRG3	0.00687915	0.00556299	0.0223554	0.788304	0.0451612	0.996189	0.972357	0.99972	0.953809	0.0714836	0.775897	0.983742	0.0900708	0.93723	0.263491	0.999841	0.999275	0.930326	0.999255	0.918203	0.024601	0.129413	0.0205663	0.0457345	0.624893	0.974928	0.983771	0.460368	0.954664	0.780734	0.89232	0.9999	0.201687	0.668091	0.244156	0.998197	0.995337	0.164992	0.710089	0.173206	0.640578	0.865214	0.686527	0.015816	0.683352	0.258767	0.572522	0.0519434	0.0638124
ADGRG5	0.682662	0.250721	0.959489	0.305185	0.908257	0.995671	0.878164	0.99972	0.967638	0.442804	0.723701	0.875785	0.778717	0.93723	0.699297	0.999841	0.999275	0.943321	0.999255	0.998787	0.797371	0.32336	0.619091	0.163719	0.938292	0.977872	0.983771	0.917468	0.923115	0.900235	0.584004	0.9999	0.645915	0.967041	0.733306	0.998197	0.995337	0.903874	0.938356	0.83693	0.995083	0.695836	0.993614	0.654113	0.968757	0.723358	0.905175	0.357602	0.489504
ADGRG6	0.662392	0.215084	0.502326	0.485051	0.954469	0.974041	0.949579	0.99972	0.97549	0.943055	0.809387	0.607377	0.974547	0.942793	0.958495	0.999841	0.999275	0.974433	0.999255	0.937931	0.588325	0.785034	0.868449	0.830173	0.556361	0.542943	0.983771	0.82697	0.965118	0.707914	0.986968	0.9999	0.866994	0.895587	0.758153	0.998197	0.997802	0.890296	0.709323	0.974419	0.747435	0.994839	0.984098	0.278344	0.942716	0.651718	0.930528	0.528737	0.574327
ADGRL1	0.614171	0.396717	0.961834	0.469089	0.695249	0.996266	0.871987	0.99972	0.99679	0.872302	0.728066	0.829074	0.958667	0.93723	0.298299	0.999841	0.999275	0.950451	0.999255	0.998787	0.948158	0.812511	0.960704	0.756979	0.937255	0.964896	0.983771	0.674407	0.986071	0.829133	0.952935	0.9999	0.886851	0.990238	0.913812	0.998197	0.995337	0.735918	0.863715	0.962156	0.622181	0.500837	0.997738	0.666092	0.814989	0.849629	0.87922	0.576311	0.544837
ADGRL1-AS1	0.0380962	0.0312026	0.791655	0.392854	0.272921	0.973048	0.801424	0.99972	0.977664	0.196193	0.859161	0.922245	0.817332	0.93723	0.958846	0.999841	0.999275	0.940052	0.999255	0.998787	0.553028	0.447003	0.846327	0.292059	0.549902	0.888311	0.998146	0.949206	0.995796	0.967079	0.974535	0.9999	0.617444	0.815803	0.832059	0.998197	0.998775	0.817882	0.943685	0.344457	0.916295	0.721011	0.997298	0.89349	0.956236	0.376727	0.971782	0.826459	0.806304
ADGRV1	0.470712	0.260662	0.299155	0.651334	0.87425	0.999859	0.989533	0.99972	0.996887	0.94735	0.780665	0.99853	0.719408	0.93723	0.810979	0.999841	0.999275	0.973709	0.999255	0.998787	0.857451	0.96894	0.871873	0.84318	0.972612	0.767747	0.995686	0.964744	0.961604	0.809454	0.98529	0.9999	0.883752	0.803166	0.837734	0.998197	0.995337	0.987295	0.599566	0.86636	0.997768	0.945037	0.997738	0.422297	0.795633	0.978395	0.906979	0.986758	0.787424
ADH5	0.0252251	0.0410921	0.0583467	0.0685291	0.621772	0.996189	0.974101	0.99972	0.953809	0.684451	0.989283	0.967271	0.649034	0.961904	0.490159	0.999841	0.999275	0.933058	0.999255	0.998787	0.0758142	0.369199	0.389896	0.272316	0.94665	0.367405	0.983771	0.932508	0.868631	0.745956	0.860805	0.9999	0.722138	0.690628	0.773765	0.998197	0.997802	0.590343	0.864536	0.343837	0.853921	0.243447	0.997738	0.16579	0.652084	0.854258	0.532248	0.604713	0.363427
ADHFE1	0.0183969	0.0616374	0.980228	0.000549956	0.248841	0.997295	0.912894	0.99972	0.986193	0.698362	0.988543	0.747929	0.913941	0.99182	0.357815	0.999841	0.999275	0.964793	0.999255	0.998787	0.422385	0.131609	0.350818	0.689223	0.833821	0.842077	0.983771	0.882501	0.903493	0.885451	0.825067	0.9999	0.849648	0.759329	0.558332	0.998197	0.995337	0.922693	0.986381	0.809976	0.920138	0.690282	0.997743	0.610334	0.983657	0.284496	0.169461	0.371294	0.87751
ADI1	0.424217	0.0371128	0.154315	0.570022	0.481885	0.898008	0.881677	0.99972	0.953809	0.278523	0.474982	0.609716	0.602606	0.93723	0.500904	0.999841	0.999275	0.972437	0.999255	0.998787	0.0339883	0.489618	0.203145	0.0684712	0.964651	0.92089	0.99023	0.682672	0.797749	0.926963	0.806768	0.9999	0.796788	0.688191	0.979171	0.998197	0.995337	0.645928	0.679559	0.986729	0.830907	0.462704	0.997738	0.116188	0.804921	0.0261553	0.732051	0.13293	0.0615745
ADIPOR1	0.0262929	9.96e-07	0.818577	0.0368894	0.858532	0.995671	0.997602	0.99972	0.958466	0.634634	0.344035	0.588544	0.368555	0.93723	0.255232	0.999841	0.999275	0.930326	0.999255	0.998787	0.896568	0.370286	0.589888	0.412318	0.968882	0.158663	0.983771	0.298076	0.949539	0.983546	0.880504	0.9999	0.586262	0.977837	0.537553	0.998197	0.995337	0.479461	0.768374	0.9427	0.537526	0.356607	0.789608	0.280034	0.649464	0.356966	0.982621	0.457979	0.90934
ADIPOR2	0.195917	0.00584747	0.7099	0.60144	0.954054	0.995671	0.878604	0.99972	0.953809	0.61988	0.903906	0.774037	0.936202	0.971348	0.835623	0.999841	0.999275	0.964696	0.999255	0.998787	0.645723	0.147767	0.81808	0.9766	0.962081	0.646941	0.983771	0.804654	0.995796	0.999806	0.989104	0.9999	0.744655	0.885369	0.815744	0.998437	0.997802	0.908393	0.673391	0.963958	0.988545	0.455316	0.997738	0.144337	0.782854	0.945708	0.914053	0.923715	0.687877
ADIRF-AS1	0.688552	0.0773163	1.52e-05	0.952069	0.978378	0.995671	0.805088	0.99972	0.980207	0.69895	0.930734	0.766744	0.279392	0.983871	0.685854	0.999841	0.999275	0.930326	0.999255	0.998787	2.23e-08	0.00932749	0.00188344	0.000793926	0.762441	0.620294	0.987541	0.958766	0.97942	0.616131	0.574031	0.9999	0.394635	0.637787	0.966157	0.998197	0.998497	0.758476	0.89661	0.906418	0.896614	0.727665	0.95427	0.742799	0.975654	1.71e-09	0.21995	0.00570238	5.15e-05
ADK	0.548176	0.322818	0.0294107	0.234281	0.700647	0.995671	0.917953	0.99972	0.974731	0.22078	0.743777	0.80355	0.256664	0.93723	0.572448	0.999841	0.999275	0.930326	0.999255	0.998787	0.0124841	0.0185707	0.141781	0.110683	0.820254	0.365618	0.983771	0.850817	0.78092	0.595858	0.757591	0.9999	0.580579	0.985866	0.971709	0.998197	0.995337	0.514686	0.88096	0.697834	0.978245	0.890139	0.997738	0.840065	0.989215	0.0737445	0.166797	0.176003	0.0616886
ADM	2.88e-05	0.000812377	0.0066273	0.0628471	0.000906081	0.995671	0.912332	0.99972	0.959113	0.118579	0.982808	0.773356	0.125862	0.93723	0.0169841	0.999841	0.999275	0.930326	0.999255	0.763478	0.94821	0.263428	0.0750719	0.268333	0.547225	0.610263	0.983771	0.360987	0.768601	0.463935	0.96079	0.9999	0.116153	0.961143	0.0633097	0.998197	0.995337	0.440298	0.975325	0.250871	0.730635	0.51225	0.516465	0.0196598	0.46654	0.905316	0.929687	0.211409	0.991984
ADNP	0.166115	0.473057	0.650569	0.999422	0.256789	0.997303	0.84306	0.99972	0.982423	0.963452	0.825511	0.549811	0.817332	0.99235	0.714711	0.999841	0.999275	0.980157	0.999255	0.998787	0.252597	0.2959	0.980579	0.302964	0.85693	0.845726	0.997513	0.614819	0.986165	0.967011	0.990191	0.9999	0.755375	0.831281	0.944953	0.998197	0.995337	0.817882	0.836724	0.579503	0.801659	0.97763	0.997738	0.484649	0.78718	0.256841	0.835995	0.767533	0.637588
ADNP-AS1	0.107785	0.134829	0.468723	NA	NA	0.996189	0.908937	0.99972	NA	NA	0.962982	0.59263	0.698477	NA	NA	0.999841	0.999275	0.973709	NA	NA	0.736652	0.611816	0.87624	NA	NA	0.493421	0.987541	0.992154	NA	NA	0.98003	0.9999	0.934726	NA	NA	NA	0.995337	0.994414	NA	NA	0.640997	0.507453	0.997738	NA	NA	0.302925	0.173021	0.998024	NA
ADNP2	0.663464	0.311668	0.0186712	0.667859	0.217303	0.996189	0.83881	0.99972	0.953809	0.834098	0.894525	0.555828	0.137023	0.941365	0.25754	0.999841	0.999275	0.940052	0.999255	0.998787	0.142488	0.985208	0.0565632	0.633737	0.903056	0.53215	0.98706	0.843157	0.995796	0.694919	0.926568	0.9999	0.317251	0.906243	0.981213	0.998197	0.995337	0.514686	0.877087	0.967175	0.936173	0.698455	0.991779	0.404182	0.816406	0.221869	0.951514	0.241132	0.0916876
ADO	0.000142927	0.00039983	4.51e-05	0.00443542	0.679013	0.996266	0.94943	0.99972	0.953809	0.300868	0.968096	0.894921	0.540975	0.956848	0.417882	0.999841	0.999275	0.94605	0.999255	0.998787	0.0271425	0.809201	0.120082	0.0222957	0.804983	0.491946	0.983771	0.76885	0.995796	0.886067	0.526419	0.9999	0.317221	0.668091	0.697407	0.998197	0.997802	0.450168	0.921242	0.408237	0.882637	0.110697	0.997738	0.060883	0.701565	0.201521	0.475791	0.214627	0.0148918
ADORA2A	0.0805004	0.128518	0.142998	0.750116	0.728363	0.996189	0.968034	0.99972	0.962087	0.945959	0.994337	0.676598	0.934533	0.988108	0.834226	0.999841	0.999275	0.961049	0.999255	0.998787	0.424042	0.48675	0.51641	0.703354	0.953557	0.811355	0.983771	0.916557	0.855536	0.791152	0.952935	0.9999	0.791323	0.961143	0.875092	0.998197	0.995337	0.678811	0.602728	0.607344	0.966829	0.659637	0.997738	0.295921	0.939498	0.253097	0.950319	0.676074	0.816457
ADORA2B	0.550291	0.16155	0.452134	0.255207	0.213787	0.995671	0.999873	0.99972	0.953809	0.870794	0.682674	0.983742	0.583294	0.93723	0.732854	0.999841	0.999275	0.971129	0.999255	0.869716	0.070653	0.926928	0.359041	0.155004	0.817932	0.516879	0.994386	0.688328	0.987129	0.594743	0.583095	0.9999	0.804488	0.885582	0.435683	0.998197	0.997802	0.92651	0.599566	0.730752	0.834569	0.559948	0.997738	0.978065	0.970633	0.0216463	0.730321	0.145448	0.242255
ADORA3	3.78e-14	3.94e-09	0.371695	2.51e-16	0.0428235	0.995671	0.858939	0.99972	0.953809	0.466875	0.583876	0.626186	0.752864	0.93723	0.267142	0.999841	0.999275	0.938228	0.999255	0.971498	0.00523027	9.63e-05	0.304429	0.107402	0.995187	0.677855	0.995686	0.901332	0.965118	0.664254	0.979492	0.9999	0.386054	0.983707	0.879445	0.97181	0.939313	0.756933	0.599566	0.657987	0.459263	0.443571	0.850287	0.758305	0.556585	9.45e-05	0.00810427	0.127771	0.00672539
ADPGK	0.0924367	0.19172	0.630523	0.328837	0.335508	0.995671	0.975913	0.99972	0.986523	0.558288	0.914424	0.983112	0.88768	0.972341	0.538268	0.999841	0.999275	0.930326	0.999255	0.997681	0.871383	0.986208	0.731245	0.986364	0.885081	0.540349	0.998146	0.544172	0.839654	0.891257	0.96083	0.9999	0.96888	0.83121	0.989157	0.998197	0.997884	0.817882	0.959746	0.91672	0.973091	0.787174	0.997738	0.712817	0.983657	0.765143	0.513945	0.858605	0.562797
ADPGK-AS1	0.332465	0.210188	0.859811	0.654686	0.622089	0.995671	0.93797	0.99972	0.964723	0.533543	0.968626	0.823439	0.943023	0.93723	0.757397	0.999841	0.999275	0.980157	0.999255	0.998787	0.0588856	0.245082	0.488793	0.00527375	0.77286	0.971078	0.999974	0.643947	0.922708	0.920018	0.983623	0.9999	0.943771	0.766174	0.914371	0.998197	0.997884	0.869712	0.599566	0.804259	0.994402	0.989551	0.953681	0.528692	0.923798	0.0214448	0.27831	0.279002	0.00440185
ADPRH	0.0971559	0.0151776	0.313025	0.979829	0.416572	0.995671	0.917953	0.99972	0.962307	0.337973	0.987177	0.982924	0.986471	0.93723	0.631688	0.999841	0.999275	0.938228	0.999255	0.998787	0.22601	0.469264	0.234058	0.10607	0.751992	0.888914	0.998146	0.62132	0.957999	0.969104	0.99628	0.9999	0.765072	0.961143	0.927255	0.998197	0.995337	0.924339	0.66782	0.925475	0.969544	0.445054	0.997738	0.266029	0.961534	0.00922193	0.126918	0.0533773	0.0406642
ADPRHL1	0.819781	0.275738	0.80692	0.451082	0.956595	0.995671	0.983405	0.99972	0.959897	0.592721	0.859161	0.960207	0.877878	0.93723	0.439836	0.999841	0.999275	0.930326	0.999255	0.984662	0.44379	0.703601	0.914083	0.625307	0.861132	0.931226	0.987541	0.799792	0.975538	0.955378	0.861434	0.9999	0.960465	0.688191	0.883168	0.998197	0.995337	0.92955	0.903147	0.898248	0.861612	0.989779	0.997738	0.416235	0.959611	0.616978	0.60797	0.97297	0.640964
ADPRM	0.085111	0.00535859	0.379235	0.825692	0.362791	0.996189	0.98409	0.99972	0.953809	0.254013	0.745461	0.634484	0.34869	0.949728	0.676673	0.999841	0.999275	0.938228	0.999255	0.998787	0.00491643	0.00486829	0.170909	0.00311455	0.69591	0.519133	0.983771	0.959816	0.840661	0.954675	0.86356	0.9999	0.428771	0.688191	0.692327	0.998197	0.995337	0.581309	0.692119	0.371592	0.818012	0.900102	0.997738	0.351213	0.944173	0.00205442	0.0767116	0.0626796	0.00038887
ADPRS	0.697449	0.796396	0.473335	0.949473	0.723748	0.996189	0.997497	0.99972	0.976553	0.982975	0.992116	0.913516	0.574513	0.939415	0.601301	0.999841	0.999275	0.930326	0.999255	0.998787	0.554191	0.827885	0.411222	0.804831	0.966035	0.683155	0.998146	0.875866	0.840661	0.987807	0.851058	0.9999	0.537615	0.889621	0.990696	0.998197	0.997802	0.850408	0.616975	0.92316	0.961556	0.511395	0.997738	0.184855	0.998915	0.79299	0.394508	0.911338	0.783113
ADRB2	1.68e-08	0.00360418	1.86e-05	0.00142564	0.0466232	0.987915	0.997602	0.99972	0.958466	0.929178	0.559389	0.633015	0.711398	0.93723	0.993166	0.999841	0.999275	0.930326	0.999255	0.908598	0.0634271	0.463421	0.430284	0.269872	0.860086	0.998251	0.983771	0.892413	0.989322	0.629711	0.615931	0.9999	0.402069	0.680753	0.994524	0.998197	0.997802	0.601197	0.698243	0.981036	0.955621	0.452806	0.997738	0.971642	0.887884	0.887542	0.681763	0.728982	0.95435
ADRM1	0.547391	0.660946	0.736605	0.595417	0.677756	0.995671	0.937687	0.99972	0.960454	0.559515	0.911597	0.763985	0.819723	0.93723	0.517362	0.999841	0.999275	0.960314	0.999255	0.978064	0.954328	0.771058	0.921546	0.841514	0.849386	0.63978	0.99023	0.635028	0.989322	0.730237	0.898242	0.9999	0.621955	0.99638	0.977033	0.999165	0.995337	0.715124	0.6161	0.737646	0.888056	0.876841	0.997738	0.275881	0.93889	0.53904	0.690878	0.9933	0.808334
ADSL	0.571014	0.99748	0.0366096	0.352397	0.981874	0.996189	0.997703	0.99972	0.953809	0.496409	0.995997	0.918496	0.474219	0.962258	0.369419	0.999841	0.999275	0.985054	0.999255	0.998787	0.012131	0.34835	0.134983	0.00875753	0.81318	0.282545	0.983771	0.831265	0.747057	0.422325	0.861434	0.9999	0.5944	0.668091	0.735544	0.998197	0.997884	0.807222	0.852726	0.708221	0.881926	0.374807	0.997738	0.193318	0.777941	0.0366324	0.877419	0.192907	0.0020488
ADSS1	NA	0.0881623	NA	NA	NA	NA	0.90962	NA	NA	NA	NA	0.923497	NA	NA	NA	NA	0.999275	NA	NA	NA	NA	0.60104	NA	NA	NA	NA	0.99023	NA	NA	NA	NA	0.9999	NA	NA	NA	NA	0.995337	NA	NA	NA	NA	0.943253	NA	NA	NA	NA	0.405254	NA	NA
ADSS2	0.897312	0.103999	0.287982	0.842296	0.889893	0.998157	0.917953	0.99972	0.953809	0.868968	0.871872	0.956936	0.723133	0.93723	0.357228	0.999841	0.999275	0.984505	0.999255	0.998787	0.819523	0.949358	0.476563	0.689223	0.953469	0.973458	0.997513	0.975426	0.987129	0.777172	0.909264	0.9999	0.961576	0.969871	0.814391	0.998197	0.998348	0.890296	0.91082	0.86636	0.697044	0.623779	0.997738	0.422344	0.710754	0.380975	0.989216	0.612779	0.381807
ADTRP	0.951071	0.00559502	4.71e-05	0.606795	0.844706	0.996266	0.985686	0.99972	0.953809	0.249101	0.685052	0.976175	0.120324	0.93723	0.47052	0.999841	0.999275	0.930326	0.999255	0.998787	1.71e-07	0.000857318	0.000908552	0.000982241	0.986908	0.316405	0.99023	0.892939	0.840661	0.539868	0.3382	0.9999	0.0483218	0.728914	0.868878	0.998197	0.995337	0.406536	0.759266	0.750756	0.772339	0.857198	0.967222	0.102685	0.837665	2.98e-07	0.124925	0.000597875	3.24e-05
AEBP1	0.172701	0.116825	0.483036	0.0847141	0.709186	0.997295	0.88989	0.99972	0.96178	0.951399	0.859161	0.811748	0.836179	0.93723	0.560282	0.999841	0.999275	0.981458	0.999255	0.998787	0.695643	0.866169	0.874119	0.755361	0.903576	0.402892	0.998146	0.876309	0.956567	0.419438	0.979492	0.9999	0.788785	0.890458	0.992673	0.998197	0.99693	0.996017	0.876264	0.867006	0.814858	0.875312	0.997738	0.282311	0.93681	0.416703	0.627304	0.743607	0.444893
AEBP2	0.423404	0.361225	0.824475	0.952484	0.335508	0.989224	0.888322	0.99972	0.963745	0.183091	0.979403	0.927635	0.992533	0.93723	0.318099	0.999841	0.999275	0.940052	0.999255	0.830466	0.834675	0.567914	0.851663	0.328644	0.511751	0.891397	0.983771	0.780612	0.954363	0.974691	0.989104	0.9999	0.755117	0.980945	0.799033	0.998437	0.997802	0.842531	0.927311	0.503496	0.946003	0.81609	0.997738	0.399256	0.970633	0.833867	0.7151	0.98817	0.137012
AEN	0.717671	0.534565	0.00291438	0.724384	0.601089	0.995671	0.928254	0.99972	0.953809	0.628078	0.780335	0.924903	0.0729916	0.994309	0.79925	0.999841	0.999275	0.938228	0.999255	0.998787	0.00112372	0.263274	0.00916219	0.0208237	0.886089	0.361674	0.983771	0.986184	0.676928	0.804186	0.630008	0.9999	0.443577	0.66672	0.836212	0.998197	0.995337	0.455591	0.978791	0.569916	0.883779	0.69753	0.686527	0.0364323	0.496343	0.0037668	0.984575	0.0247608	0.00739368
AFAP1	0.477063	0.22834	0.331916	0.224956	0.723057	0.996189	0.817549	0.99972	0.953809	0.832871	0.987982	0.626186	0.8947	0.970953	0.449873	0.999841	0.999275	0.953292	0.999255	0.998787	0.0824899	0.488948	0.35283	0.237158	0.894741	0.79575	0.983771	0.931016	0.912838	0.839183	0.937618	0.9999	0.837649	0.862209	0.981558	0.998197	0.995337	0.992329	0.607399	0.910524	0.989683	0.991786	0.993832	0.525492	0.991811	0.188949	0.568043	0.416393	0.728406
AFAP1-AS1	NA	NA	NA	0.9982	NA	NA	NA	NA	0.953809	NA	NA	NA	NA	0.93723	NA	NA	NA	NA	0.999255	NA	NA	NA	NA	0.478242	NA	NA	NA	NA	0.980969	NA	NA	NA	NA	0.960594	NA	NA	NA	NA	0.695942	NA	NA	NA	NA	0.302195	NA	NA	NA	NA	0.5719
AFAP1L2	0.410294	0.0107836	0.809009	0.235432	0.882649	0.989224	0.983386	0.99972	0.964723	0.62921	0.880504	0.905058	0.988991	0.955387	0.357136	0.999841	0.999275	0.981927	0.999255	0.998787	0.687455	0.426213	0.738069	0.284438	0.933557	0.979749	0.991804	0.893087	0.909951	0.395722	0.738641	0.9999	0.65471	0.961143	0.442851	0.993921	0.995337	0.871048	0.7667	0.474092	0.411323	0.795526	0.881987	0.926058	0.387978	0.368782	0.738092	0.58779	0.578554
AFDN	0.451021	0.870853	0.0249291	0.842296	0.697002	0.999859	0.83881	0.99972	0.974731	0.356714	0.998824	0.954431	0.720673	0.99235	0.286029	0.999841	0.999275	0.938228	0.999255	0.998787	0.0119502	0.10131	0.164606	0.0174271	0.962746	0.940502	0.998146	0.8707	0.907098	0.302289	0.951067	0.9999	0.807094	0.688191	0.764327	0.998197	0.997802	0.728654	0.874326	0.830023	0.946003	0.545292	0.997738	0.507224	0.958686	0.0279307	0.586842	0.210405	0.0531175
AFF1	0.389064	0.017994	0.816673	0.434543	0.961275	0.995671	0.917953	0.99972	0.953809	0.326728	0.818043	0.916376	0.781187	0.961904	0.658566	0.999841	0.999275	0.960314	0.999255	0.998787	0.990438	0.383977	0.815825	0.862908	0.906761	0.480605	0.983771	0.892413	0.928591	0.911531	0.961951	0.9999	0.784431	0.885582	0.599044	0.998197	0.995337	0.943207	0.599566	0.841497	0.740073	0.252485	0.992711	0.0547796	0.599293	0.415644	0.542655	0.83151	0.878919
AFF1-AS1	0.652765	0.0818626	0.640496	0.951786	0.794878	0.996266	0.988477	0.99972	0.953809	0.885662	0.926742	0.951286	0.862737	0.93723	0.778453	0.999841	0.999275	0.947854	0.999255	0.997681	0.0293844	0.370723	0.102564	0.157563	0.927719	0.915959	0.98706	0.77762	0.994135	0.709791	0.867054	0.9999	0.831562	0.828339	0.964717	0.998197	0.995337	0.528628	0.856725	0.935861	0.591746	0.674647	0.760604	0.277985	0.847602	0.00358363	0.346528	0.341891	0.0201206
AFF2	0.694486	0.834522	0.0540077	0.863953	0.487074	0.997303	0.9971	0.99972	0.956244	0.705572	0.962297	0.841987	0.322881	0.955387	0.288096	0.999841	0.999275	0.951016	0.999255	0.998787	0.999856	0.919444	0.301201	0.69957	0.836216	0.88746	0.983771	0.722062	0.797749	0.679519	0.942393	0.9999	0.596392	0.859402	0.811118	0.998197	0.995337	0.635411	0.687644	0.471617	0.952258	0.577225	0.898383	0.0934402	0.526907	0.940457	0.638295	0.567371	0.856404
AFF3	0.00297547	4.73e-07	0.0010094	0.211961	0.991441	0.998001	0.997602	0.99972	0.971624	0.92702	0.91467	0.641436	0.138639	0.93723	0.456134	0.999841	0.999275	0.930326	0.999255	0.998787	0.0915545	0.0154979	0.205662	0.77382	0.984953	0.545391	0.983771	0.969494	0.966318	0.902796	0.898242	0.9999	0.735017	0.959133	0.923842	0.998197	0.995337	0.947763	0.738504	0.981578	0.913533	0.928295	0.993614	0.950463	0.939292	0.226558	0.261588	0.619179	0.306081
AFF4	0.34371	0.979197	0.564038	0.398088	0.418439	0.997303	0.886792	0.99972	0.991896	0.804178	0.814212	0.553378	0.858603	0.949728	0.896168	0.999841	0.999275	0.938228	0.999255	0.998787	0.141613	0.25497	0.749623	0.109699	0.963434	0.789954	0.984433	0.813733	0.855536	0.98904	0.971422	0.9999	0.914103	0.688191	0.994526	0.998197	0.995337	0.978828	0.685303	0.94383	0.924131	0.160143	0.997738	0.136002	0.953393	0.146133	0.890492	0.36399	0.162302
AFG1L	0.674301	0.0415454	0.749029	0.583466	0.734627	0.996189	0.926746	0.99972	0.97127	0.757063	0.978206	0.953066	0.941564	0.949728	0.540409	0.999841	0.999275	0.950451	0.999255	0.660938	0.722909	0.886887	0.879717	0.851282	0.649562	0.99795	0.98706	0.977735	0.987129	0.998544	0.987884	0.9999	0.791086	0.903031	0.744927	0.998197	0.995337	0.972878	0.926469	0.315888	0.989154	0.870074	0.831946	0.152083	0.91502	0.381244	0.829021	0.721193	0.975177
AFG3L1P	0.0278346	0.614642	0.466267	0.439966	0.638929	0.996189	0.988477	0.99972	0.953809	0.79136	0.994047	0.881036	0.948162	0.963478	0.678753	0.999841	0.999275	0.930326	0.999255	0.999382	0.728561	0.700086	0.954127	0.023234	0.733587	0.72885	0.993761	0.857029	0.981697	0.705095	0.994411	0.9999	0.986462	0.799028	0.945255	0.998197	0.997802	0.889961	0.786341	0.723266	0.749786	0.822368	0.988414	0.450066	0.86637	0.537729	0.492005	0.9737	0.0174738
AFG3L2	0.226362	0.686198	0.691448	0.406549	0.668928	0.996189	0.9971	0.99972	0.991758	0.714858	0.991409	0.778314	0.805365	0.985185	0.973084	0.999841	0.999275	0.990472	0.999255	0.998787	0.968442	0.838594	0.815527	0.626631	0.84314	0.935517	0.998146	0.827309	0.996312	0.821671	0.900849	0.9999	0.920663	0.702307	0.985161	0.998197	0.997802	0.913429	0.602728	0.584819	0.851027	0.695382	0.997738	0.034311	0.955414	0.285385	0.551713	0.500691	0.283797
AFMID	0.976104	0.684968	0.439254	0.978697	0.995601	0.995671	0.988477	0.99972	0.999879	0.916079	0.997802	0.834146	0.869876	0.955387	0.903756	0.999841	0.999275	0.97729	0.999255	0.998787	0.156301	0.160112	0.725648	0.864684	0.554111	0.867063	0.983771	0.711074	0.954865	0.491321	0.960813	0.9999	0.851425	0.979293	0.949056	0.998197	0.995337	0.543279	0.916606	0.962156	0.870895	0.993227	0.622179	0.46863	0.983255	0.623197	0.368898	0.953243	0.363687
AFTPH	0.148004	0.182931	0.0632658	0.212137	0.705101	0.996189	0.878164	0.99972	0.996887	0.437361	0.893727	0.980245	0.758485	0.985963	0.158691	0.999841	0.999275	0.980157	0.999255	0.998787	0.0153495	0.300696	0.181732	0.00439915	0.916577	0.885059	0.999974	0.760033	0.992792	0.558348	0.988189	0.9999	0.757652	0.771848	0.71312	0.998197	0.998859	0.99872	0.599566	0.967437	0.910704	0.476726	0.995991	0.680925	0.838415	0.000508091	0.490054	0.121623	0.000253891
AFTPH-DT	0.126802	0.549578	0.0804052	0.649633	0.537421	0.995671	0.997256	0.99972	0.954637	0.352371	0.617183	0.633015	0.726396	0.93723	0.798535	0.999841	0.999275	0.973709	0.999255	0.998787	0.140052	0.265753	0.407487	0.515479	0.905623	0.791735	0.983771	0.732943	0.85734	0.956372	0.847327	0.9999	0.551075	0.994776	0.99231	0.998197	0.997884	0.844201	0.923753	0.961929	0.930858	0.974711	0.997738	0.279592	0.848373	0.304937	0.57157	0.322203	0.954709
AGA	0.615056	0.307879	0.1948	0.629722	0.922618	0.996189	0.89264	0.99972	0.953809	0.832871	0.97267	0.970439	0.810438	0.967347	0.75847	0.999841	0.999275	0.989008	0.999255	0.998787	0.0308373	0.157458	0.341173	0.0843129	0.870283	0.731267	0.983771	0.897249	0.954363	0.918537	0.650231	0.9999	0.486385	0.682988	0.976793	0.998197	0.997802	0.80024	0.985801	0.895459	0.936841	0.6427	0.997738	0.417491	0.863176	0.0851722	0.794487	0.283175	0.102311
AGA-DT	0.454071	0.23345	0.640569	0.68586	0.416694	0.996189	0.922932	0.99972	0.953809	0.63088	0.757873	0.696317	0.710704	0.941365	0.0637415	0.999841	0.999275	0.977701	0.999255	0.572312	0.416985	0.534915	0.458659	0.363027	0.731993	0.998223	0.983771	0.758296	0.966318	0.668009	0.969789	0.9999	0.988417	0.983707	0.713	0.998197	0.995337	0.99063	0.758048	0.778842	0.993721	0.914217	0.997738	0.987729	0.917376	0.404986	0.472651	0.709603	0.0924129
AGAP1	0.0333208	0.468347	0.0955171	0.472546	0.261074	0.995671	0.930341	0.99972	0.961	0.450204	0.342018	0.671373	0.297522	0.93723	0.0994849	0.999841	0.999275	0.938228	0.999255	0.568062	0.0719759	0.156595	0.690708	0.131345	0.912892	0.25178	0.98706	0.67041	0.128753	0.981654	0.439817	0.9999	0.377846	0.908328	0.584488	0.984598	0.995337	0.61787	0.667456	0.96294	0.963055	0.542163	0.997738	0.386816	0.836964	0.0366324	0.417537	0.632829	0.0856174
AGAP10P	NA	NA	0.214129	NA	NA	NA	NA	0.99972	NA	NA	NA	NA	0.312656	NA	NA	NA	NA	0.972103	NA	NA	NA	NA	0.898256	NA	NA	NA	NA	0.298937	NA	NA	NA	NA	0.860492	NA	NA	NA	NA	0.680998	NA	NA	NA	NA	0.973168	NA	NA	NA	NA	0.750012	NA
AGAP12P	0.604114	0.9637	NA	NA	0.654972	0.989224	0.83881	NA	NA	0.97693	0.809438	0.607377	NA	NA	0.828849	0.999841	0.999275	NA	NA	0.998787	0.205743	0.0761115	NA	NA	0.894741	0.692621	0.983771	NA	NA	0.989763	0.785288	0.9999	NA	NA	0.973644	0.998197	0.908167	NA	NA	0.960615	0.838515	0.533357	NA	NA	0.503725	0.52976	0.540896	NA	NA
AGAP2	0.51806	0.068394	0.661051	0.222133	0.875181	0.995671	0.881677	0.99972	0.953809	0.405006	0.898141	0.925926	0.947482	0.93723	0.995845	0.999841	0.999275	0.981326	0.999255	0.998787	0.728217	0.724143	0.600451	0.242626	0.830177	0.893601	0.983771	0.775098	0.987129	0.715689	0.92866	0.9999	0.525549	0.961143	0.951499	0.998197	0.995337	0.833733	0.869832	0.439225	0.996609	0.84349	0.997738	0.415583	0.976143	0.968502	0.739091	0.380576	0.522684
AGAP3	0.256043	0.601949	0.692971	0.780219	0.483909	0.996189	0.801424	0.99972	0.996211	0.850473	0.823955	0.702462	0.81156	0.93723	0.889454	0.999841	0.999275	0.930326	0.999255	0.937931	0.165205	0.861686	0.854743	0.550796	0.644668	0.90271	0.987541	0.999901	0.989322	0.727644	0.953655	0.9999	0.353818	0.741491	0.757882	0.999165	0.998775	0.838986	0.971539	0.712515	0.856904	0.804048	0.997738	0.144524	0.815406	0.0779694	0.941616	0.890289	0.41913
AGAP4	0.412156	0.536946	0.560869	0.389211	0.90277	0.996189	0.908909	0.99972	0.974731	0.968673	0.994047	0.850069	0.93304	0.955387	0.997784	0.999841	0.999275	0.938228	0.999255	0.998787	0.843036	0.795081	0.670242	0.796359	0.958243	0.597555	0.99023	0.72172	0.949539	0.684011	0.839924	0.9999	0.988308	0.803166	0.998672	0.998197	0.997884	0.988555	0.685303	0.970759	0.880419	0.909709	0.997738	0.588822	0.725106	0.463079	0.946737	0.861076	0.638072
AGAP6	NA	NA	0.955541	NA	NA	NA	NA	0.99972	NA	NA	NA	NA	0.843438	NA	NA	NA	NA	0.930326	NA	NA	NA	NA	0.837752	NA	NA	NA	NA	0.961059	NA	NA	NA	NA	0.910778	NA	NA	NA	NA	0.642579	NA	NA	NA	NA	0.98932	NA	NA	NA	NA	0.844375	NA
AGAP7P	0.726942	0.864402	0.316079	0.999422	0.777586	0.995671	0.963176	0.99972	0.953809	0.599859	0.832958	0.887655	0.758683	0.93723	0.588396	0.999841	0.999275	0.980157	0.999255	0.998787	0.033776	0.988224	0.39181	0.00269252	0.978288	0.994696	0.998146	0.776599	0.989322	0.741601	0.839924	0.9999	0.646775	0.688191	0.926654	0.998197	0.997802	0.988385	0.999867	0.789885	0.887734	0.382498	0.997738	0.00576821	0.994976	0.148998	0.977173	0.63799	0.00363118
AGBL2	0.811646	0.879457	0.225664	0.708726	0.754375	0.992779	0.907889	0.99972	0.980207	0.313704	0.914837	0.759684	0.737107	0.961904	0.531177	0.999841	0.999275	0.983873	0.999255	0.998787	0.182293	0.0514548	0.394099	0.391247	0.868955	0.661655	0.998146	0.691612	0.909951	0.972073	0.991139	0.9999	0.961576	0.771848	0.891863	0.998197	0.995337	0.987295	0.768374	0.879858	0.752892	0.917127	0.98932	0.75464	0.816324	0.0231818	0.0767116	0.24869	0.128124
AGBL3	0.793815	0.290676	0.0215892	0.0403296	0.305961	0.898008	0.917953	0.99972	0.99263	0.113762	0.925649	0.794561	0.927234	0.93723	0.340546	0.999841	0.999275	0.944256	0.999255	0.998787	0.0164078	0.0205041	0.219624	0.00908634	0.535661	0.349752	0.983771	0.91977	0.840661	0.823548	0.924912	0.9999	0.594881	0.879872	0.721869	0.998197	0.995337	0.804453	0.956693	0.208058	0.831652	0.815137	0.97815	0.668185	0.923798	0.106402	0.332441	0.153865	0.00191779
AGBL5	0.156833	0.521418	0.834034	0.533767	0.564248	0.996189	0.945652	0.99972	0.973092	0.942523	0.950177	0.59049	0.568419	0.991536	0.654915	0.999841	0.999275	0.974433	0.999255	0.998787	0.333485	0.106525	0.645811	0.780886	0.574289	0.601396	0.983771	0.519051	0.903493	0.77272	0.927423	0.9999	0.96593	0.972466	0.915674	0.998197	0.997884	0.994414	0.599566	0.806685	0.69505	0.884686	0.997738	0.139902	0.681862	0.855532	0.288978	0.719293	0.247497
AGER	0.651836	0.981647	0.67695	0.133922	0.757426	0.997896	0.993471	0.99972	0.953809	0.370989	0.977265	0.799045	0.75323	0.93723	0.838152	0.999841	0.999275	0.987667	0.999255	0.998787	0.67552	0.653232	0.606593	0.277194	0.897138	0.917347	0.983771	0.942339	0.998232	0.912565	0.86356	0.9999	0.738056	0.707004	0.951499	0.998437	0.997884	0.517582	0.807088	0.294289	0.64333	0.361118	0.997738	0.673424	0.58716	0.629215	0.471002	0.666312	0.428866
AGFG1	0.465102	0.223357	0.440712	0.471193	0.733656	0.974041	0.881677	0.99972	0.958466	0.558559	0.953421	0.805733	0.829549	0.955387	0.662438	0.999841	0.999275	0.964847	0.999255	0.998787	0.430923	0.250534	0.921156	0.346897	0.977219	0.976935	0.984231	0.369194	0.987129	0.684473	0.847327	0.9999	0.76523	0.81611	0.550122	0.998197	0.995337	0.782253	0.704727	0.906418	0.866133	0.229627	0.997738	0.210504	0.890514	0.236023	0.916502	0.591814	0.111769
AGFG2	0.134023	5.14e-06	0.534439	0.698336	0.931175	0.996189	0.988477	0.99972	0.977664	0.986097	0.828722	0.794698	0.948873	0.945154	0.568485	0.999841	0.999275	0.944256	0.999255	0.998787	0.968961	0.666529	0.917188	0.441085	0.986091	0.576829	0.983771	0.72172	0.993061	0.795516	0.928461	0.9999	0.933611	0.901308	0.682549	0.998197	0.995337	0.811938	0.955496	0.790055	0.909689	0.348194	0.997738	0.0833892	0.660362	0.890735	0.674064	0.760485	0.826166
AGGF1	0.242425	5.6e-05	0.508305	0.620882	0.976412	0.995671	0.922932	0.99972	0.987905	0.886445	0.736129	0.576338	0.957314	0.93723	0.593726	0.999841	0.999275	0.981679	0.999255	0.998787	0.96277	0.80663	0.963691	0.660501	0.959163	0.543031	0.983771	0.506091	0.995999	0.984064	0.968868	0.9999	0.821952	0.980945	0.930146	0.998197	0.995337	0.976966	0.817681	0.914648	0.506338	0.336015	0.999965	0.879612	0.496343	0.722241	0.462475	0.976485	0.96574
AGK	0.789573	0.546666	0.275997	0.68002	0.408896	0.996266	0.902674	0.99972	0.953809	0.276667	0.999841	0.798849	0.696976	0.93723	0.327226	0.999841	0.999275	0.992706	0.999255	0.922752	0.760059	0.446984	0.548948	0.750017	0.712277	0.836551	0.983771	0.734976	0.855536	0.920018	0.99797	0.9999	0.913978	0.906243	0.677589	0.998197	0.995337	0.811938	0.752016	0.377856	0.856544	0.462276	0.828273	0.120771	0.842147	0.065094	0.204135	0.938706	0.256038
AGL	0.0289251	0.703895	0.956016	0.764453	0.0122881	0.995671	0.830609	0.99972	0.989735	0.235946	0.816193	0.754219	0.725607	0.998126	0.136563	0.999841	0.999275	0.980962	0.999255	0.94121	0.652664	0.922656	0.613369	0.783058	0.186864	0.651969	0.983771	0.696125	0.980657	0.97384	0.962394	0.9999	0.716294	0.954726	0.611762	0.998197	0.995337	0.446806	0.923121	0.125138	0.598219	0.941892	0.997738	0.366862	0.577545	0.674075	0.691508	0.717824	0.229227
AGMAT	0.0163148	0.000108775	0.000372146	0.00765109	0.97045	0.995671	0.978303	0.99972	0.953809	0.25851	0.995804	0.558211	0.14886	0.976615	0.384439	0.999841	0.999275	0.980157	0.999255	0.979086	0.0333133	0.440981	0.108495	0.179694	0.829891	0.552449	0.991804	0.98119	0.961604	0.558348	0.842015	0.9999	0.567196	0.647377	0.582243	0.998197	0.995337	0.607237	0.873204	0.489815	0.937341	0.556918	0.940622	0.0930549	0.340864	0.126998	0.978532	0.196184	0.119345
AGO1	0.364405	0.156092	0.500791	0.530125	0.808951	0.995671	0.989205	0.99972	0.964723	0.273134	0.879449	0.574759	0.979594	0.93723	0.702187	0.999841	0.999275	0.973709	0.999255	0.998787	0.129674	0.146823	0.540131	0.00875333	0.766403	0.931226	0.987541	0.669506	0.957748	0.865577	0.990943	0.9999	0.804144	0.856105	0.871605	0.998197	0.995337	0.885618	0.910538	0.678242	0.972528	0.918767	0.997738	0.415457	0.978012	0.0468774	0.253356	0.283756	0.0122657
AGO2	0.071697	0.000340485	0.667783	0.101966	0.955693	0.995671	0.902267	0.99972	0.953809	0.525178	0.790446	0.766645	0.78098	0.983692	0.648108	0.999841	0.999275	0.930326	0.999255	0.998787	0.925651	0.51663	0.853274	0.93081	0.978198	0.366459	0.983771	0.726592	0.923283	0.901877	0.9807	0.9999	0.877943	0.766174	0.717035	0.998197	0.997802	0.96381	0.599566	0.808094	0.806539	0.132052	0.997738	0.0626806	0.736409	0.440224	0.551495	0.869608	0.956704
AGO3	0.0399845	0.867288	0.0447236	0.656422	0.117437	0.996189	0.779475	0.99972	0.99398	0.951235	0.75002	0.576338	0.975081	0.943166	0.78311	0.999841	0.999275	0.971129	0.999255	0.998787	0.0081456	0.308846	0.356933	0.0231763	0.747382	0.996473	0.983771	0.504521	0.992603	0.891431	0.746325	0.9999	0.974185	0.685055	0.765847	0.998197	0.995337	0.99728	0.662985	0.814825	0.857126	0.356607	0.997738	0.136305	0.708016	0.00511717	0.815152	0.208014	0.07522
AGO4	0.234064	0.384427	0.00232916	0.962574	0.313462	0.974041	0.885769	0.99972	0.981306	0.0864138	0.959248	0.954431	0.684476	0.93723	0.0434744	0.999841	0.999275	0.950451	0.999255	0.978064	0.132232	0.159614	0.186301	0.021644	0.519603	0.912873	0.983771	0.512541	0.939208	0.261896	0.99674	0.9999	0.602798	0.781865	0.438893	0.998197	0.995337	0.858521	0.729185	0.34885	0.934846	0.311205	0.997738	0.0110889	0.579096	0.0569427	0.57157	0.171106	0.000698493
AGPAT1	0.681603	0.305332	0.907227	0.111897	0.816668	0.996266	0.83881	0.99972	0.999013	0.825645	0.987982	0.955966	0.855441	0.972324	0.646744	0.999841	0.999275	0.972103	0.999255	0.994099	0.454706	0.336917	0.940411	0.944964	0.899869	0.979749	0.987541	0.719333	0.987129	0.785355	0.969789	0.9999	0.931391	0.996747	0.854595	0.998197	0.995337	0.555083	0.833159	0.63806	0.907967	0.83159	0.997738	0.5134	0.991875	0.811197	0.753504	0.874178	0.753417
AGPAT2	0.185814	0.984797	0.562185	0.808762	0.291387	0.989684	0.878164	0.99972	0.996211	0.612537	0.920486	0.833369	0.977952	0.961391	0.817352	0.999841	0.999275	0.938228	0.999255	0.978149	0.107524	0.841699	0.50162	0.104549	0.833101	0.692757	0.991804	0.807633	0.95956	0.918537	0.81243	0.9999	0.994382	0.688191	0.668897	0.998197	0.995337	0.954342	0.599566	0.918697	0.925681	0.756738	0.997738	0.731624	0.983255	0.030186	0.79153	0.284935	0.139694
AGPAT3	0.395389	0.275316	0.527891	0.826234	0.852549	0.989224	0.89264	0.99972	0.97127	0.545611	0.947004	0.917937	0.498184	0.938301	0.931923	0.999841	0.999275	0.960314	0.999255	0.998787	0.620066	0.173689	0.956871	0.102056	0.819054	0.920283	0.983771	0.991066	0.868631	0.728251	0.94316	0.9999	0.995432	0.983707	0.811888	0.998197	0.995337	0.954105	0.973015	0.877393	0.998936	0.461462	0.98932	0.655708	0.993237	0.922961	0.290174	0.865877	0.114807
AGPAT4	0.0395073	8.34e-08	0.73396	0.0944478	0.626198	0.983315	0.83881	0.99972	0.962087	0.898582	0.812165	0.930721	0.837135	0.943166	0.718447	0.999841	0.999275	0.999894	0.999255	0.850153	0.24435	0.01683	0.945906	0.348641	0.979419	0.139666	0.983771	0.446834	0.707931	0.559091	0.970459	0.9999	0.912502	0.836104	0.964177	0.998197	0.995337	0.651764	0.925718	0.987723	0.708808	0.891486	0.981032	0.560758	0.942603	0.289997	0.345358	0.964961	0.127163
AGPAT4-IT1	0.436227	0.894106	0.101583	0.901465	0.74934	0.996189	0.803416	0.99972	0.953809	0.564873	0.342018	0.553378	0.58186	0.93723	0.413132	0.999841	0.999275	0.940052	0.999255	0.987521	0.0199429	0.189239	0.164044	0.0265705	0.912398	0.763161	0.986785	0.820668	0.975538	0.866964	0.784475	0.9999	0.646918	0.915497	0.939683	0.70751	0.995337	0.449756	0.599566	0.967162	0.983361	0.942435	0.997738	0.755543	0.952885	0.00174671	0.194869	0.108328	0.0197989
AGPAT5	0.0683716	0.00477364	0.314805	0.00368083	0.942684	0.996266	0.989205	0.99972	0.953809	0.413185	0.970847	0.889039	0.642019	0.997755	0.802551	0.999841	0.999372	0.985054	0.999255	0.998787	0.940994	0.832154	0.982194	0.812156	0.759079	0.347706	0.983771	0.393235	0.998357	0.992939	0.860921	0.9999	0.875891	0.760194	0.758664	0.998197	0.995337	0.85407	0.599566	0.278	0.977382	0.790503	0.997738	0.2866	0.933424	0.10002	0.814014	0.75921	0.449144
AGPS	0.499083	0.161257	0.928021	0.698208	0.453498	0.995671	0.878164	0.99972	0.953809	0.932275	0.994047	0.941256	0.994168	0.985963	0.9841	0.999841	0.999275	0.938228	0.999255	0.998787	0.537997	0.491083	0.926675	0.527384	0.86583	0.931693	0.990156	0.960662	0.93561	0.979187	0.967383	0.9999	0.795392	0.91483	0.993999	0.998197	0.998497	0.449527	0.710468	0.385482	0.994402	0.941866	0.997738	0.717559	0.939992	0.10918	0.788997	0.785474	0.659577
AGRN	0.970751	0.412685	0.967841	0.579831	0.884449	0.995886	0.977211	0.99972	0.953809	0.990766	0.993552	0.739413	0.691467	0.957251	0.948112	0.999841	0.999275	0.961049	0.999255	0.998787	0.645531	0.7853	0.961393	0.772141	0.765123	0.801939	0.999188	0.850504	0.975538	0.965423	0.96378	0.9999	0.986216	0.879897	0.932616	0.998197	0.995337	0.870367	0.876731	0.871887	0.85464	0.883532	0.868162	0.576072	0.885492	0.206007	0.780326	0.826739	0.860979
AGTPBP1	0.253228	0.000160842	5.17e-05	0.334792	0.754375	0.995671	0.988909	0.99972	0.953809	0.228588	0.809248	0.587105	0.257401	0.939478	0.0532169	0.999841	0.999275	0.961049	0.999255	0.998787	0.721707	0.611816	0.222355	0.858808	0.786427	0.438873	0.983771	0.821053	0.985142	0.599644	0.990183	0.9999	0.616606	0.675683	0.159968	0.998197	0.995337	0.929697	0.710235	0.606702	0.715164	0.179795	0.971141	0.232913	0.406457	0.948981	0.410576	0.328339	0.493012
AGTRAP	0.701331	0.942638	0.577556	0.114485	0.880134	0.994516	0.829689	0.99972	0.996482	0.397167	0.740055	0.886375	0.771527	0.93723	0.839964	0.999841	0.999275	0.935952	0.999255	0.978064	0.887104	0.570009	0.915293	0.956909	0.795705	0.986894	0.983771	0.773517	0.995999	0.981654	0.839924	0.9999	0.834826	0.831065	0.993988	0.998197	0.995337	0.472086	0.599566	0.452761	0.782864	0.969811	0.98932	0.40883	0.998209	0.320343	0.694902	0.729045	0.854691
AHCTF1	0.817021	0.633163	0.0018332	0.853774	0.856169	0.999859	0.779475	0.99972	0.980207	0.296143	0.962229	0.739145	0.364749	0.997523	0.0641463	0.999841	0.999275	0.995816	0.999255	0.998787	0.00385326	0.0338143	0.0784551	0.0050396	0.746747	0.821891	0.983771	0.631398	0.948321	0.187802	0.921303	0.9999	0.574607	0.637787	0.601485	0.998197	0.997802	0.890296	0.918887	0.465015	0.969303	0.163584	0.981032	0.00574786	0.724595	0.00704866	0.554128	0.126647	0.00251499
AHCTF1P1	NA	NA	NA	0.833071	0.303611	NA	NA	NA	0.961607	0.297286	NA	NA	NA	0.981737	0.209437	NA	NA	NA	0.999255	0.998787	NA	NA	NA	0.173695	0.0391359	NA	NA	NA	0.977462	0.610114	NA	NA	NA	0.633909	0.769341	NA	NA	NA	0.909503	0.275395	NA	NA	NA	0.105909	0.76171	NA	NA	NA	NA
AHCY	0.617671	0.643685	0.952996	0.288317	0.990465	0.996266	0.942645	0.99972	0.995458	0.726087	0.740055	0.558211	0.86347	0.948519	0.462319	0.999841	0.999275	0.930326	0.999255	0.998787	0.759194	0.598496	0.85328	0.291348	0.995679	0.879651	0.98706	0.529056	0.971701	0.287394	0.99797	0.9999	0.922787	0.987497	0.947993	0.998197	0.995337	0.949763	0.609959	0.942456	0.989683	0.953051	0.996155	0.61805	0.939071	0.439845	0.67868	0.564548	0.0691574
AHCYL1	0.0756027	0.169535	0.730528	0.825692	0.487676	0.995671	0.886792	0.99972	0.973378	0.437361	0.992218	0.572986	0.958799	0.93723	0.288096	0.999841	0.999275	0.973709	0.999255	0.997681	0.160429	0.125543	0.649596	0.00515576	0.625878	0.912873	0.999974	0.953493	0.95956	0.896204	0.985859	0.9999	0.912502	0.951153	0.850401	0.998197	0.995337	0.996363	0.599566	0.735992	0.843946	0.989073	0.997738	0.607678	0.989335	0.0481645	0.211703	0.488646	0.00143813
AHCYL2	0.271305	0.00106619	0.712639	0.886293	0.987837	0.995671	0.922932	0.99972	0.953809	0.895827	0.740055	0.802248	0.870571	0.93723	0.732177	0.999841	0.999275	0.985054	0.999255	0.998787	0.00787679	0.092188	0.191283	0.00534808	0.979419	0.665391	0.998146	0.620624	0.998232	0.953336	0.95992	0.9999	0.928606	0.925291	0.935811	0.812584	0.995337	0.612071	0.599566	0.690324	0.806539	0.66906	0.997738	0.754727	0.761569	0.000318643	0.0379342	0.106737	0.0153015
AHDC1	0.378341	0.77925	0.551567	0.299777	0.742875	0.995671	0.967371	0.99972	0.965765	0.926609	0.978395	0.973816	0.912234	0.991536	0.659628	0.999841	0.999275	0.996744	0.999255	0.998787	0.849408	0.963435	0.887121	0.683213	0.965422	0.970622	0.987541	0.940343	0.995489	0.946619	0.969789	0.9999	0.865034	0.996747	0.978787	0.998197	0.995337	0.930533	0.906174	0.595329	0.881755	0.979025	0.997738	0.699759	0.985539	0.956556	0.928917	0.810623	0.878479
AHI1	0.00853926	0.114568	0.17297	0.671677	0.0250472	0.913663	0.887455	0.99972	0.994378	0.180327	0.583876	0.839843	0.970357	0.93723	0.219834	0.999841	0.999275	0.985054	0.999255	0.998787	0.0154428	0.092188	0.409025	0.519385	0.530332	0.881047	0.998146	0.944161	0.961604	0.984664	0.928022	0.9999	0.955932	0.72645	0.758883	0.998197	0.995337	0.92857	0.912005	0.210076	0.838682	0.688756	0.993832	0.332824	0.933673	0.0180413	0.809056	0.401379	0.505007
AHNAK	0.000105386	0.0456444	0.0854365	0.208395	0.111083	0.996266	0.9971	0.99972	0.980207	0.910884	0.918274	0.767916	0.975948	0.961904	0.746894	0.999841	0.999275	0.966539	0.999255	0.998787	0.297474	0.835005	0.969639	0.832226	0.577979	0.931226	0.983771	0.730905	0.998232	0.925954	0.921303	0.9999	0.89088	0.918618	0.68425	0.998197	0.186274	0.941764	0.901672	0.880908	0.881755	0.0268332	0.993832	0.021714	0.930785	0.489037	0.226642	0.911338	0.159352
AHR	0.459082	0.0471222	0.0784464	0.259771	0.820024	0.913663	0.988477	0.99972	0.953809	0.60953	0.770816	0.642413	0.197913	0.991823	0.760346	0.999841	0.999275	0.930326	0.999255	0.998787	0.190443	0.461026	0.0844495	0.888226	0.766486	0.593142	0.983771	0.482193	0.964748	0.964709	0.377716	0.9999	0.37675	0.964665	0.495516	0.998197	0.997884	0.493777	0.805465	0.784684	0.815503	0.780938	0.997738	0.341684	0.761569	0.594195	0.863031	0.407561	0.842982
AHSA1	0.0116973	0.012514	0.0683372	0.108795	0.17822	0.995671	0.90962	0.99972	0.953809	0.805651	0.935378	0.991257	0.249217	0.961904	0.386686	0.999841	0.999275	0.930326	0.999255	0.997681	0.00230418	0.522268	0.000563168	0.00671028	0.888747	0.866461	0.987541	0.851636	0.981697	0.91334	0.8924	0.9999	0.0892573	0.954726	0.985161	0.998197	0.997802	0.483405	0.599566	0.99779	0.72636	0.864519	0.997738	0.0224745	0.907894	0.000651259	0.334629	0.00691263	0.00258316
AHSA2P	0.005354	1.09e-05	0.118468	0.851633	0.420173	0.916162	0.917714	0.99972	0.980207	0.867966	0.816193	0.784818	0.203384	0.93723	0.983624	0.999841	0.999275	0.961049	0.999255	0.998787	0.892978	0.0870951	0.312176	0.673239	0.957781	0.686007	0.987541	0.808863	0.819557	0.593193	0.995069	0.9999	0.938327	0.972571	0.985161	0.998197	0.995337	0.782253	0.970731	0.910524	0.971595	0.878839	0.997738	0.799231	0.997445	0.212665	0.0104308	0.507508	0.631678
AHSP	0.33256	0.00706808	0.917302	0.244011	0.555234	0.996189	0.975913	0.99972	0.974731	0.958996	0.792304	0.617941	0.667073	0.99758	0.880437	0.999841	0.999275	0.950451	0.999255	0.998787	0.163137	0.847486	0.539906	0.0578891	0.790682	0.211225	0.983771	0.273043	0.979291	0.965029	0.952935	0.9999	0.661428	0.945188	0.665788	0.998197	0.997802	0.754794	0.599566	0.941112	0.880419	0.713165	0.996042	0.255091	0.654744	0.0349178	0.861575	0.314323	0.104705
AIDA	0.374199	0.00377615	0.300202	0.118274	0.859569	0.996266	0.945308	0.99972	0.953809	0.929613	0.764903	0.881127	0.614998	0.944794	0.909816	0.999841	0.999275	0.930326	0.999255	0.998787	0.442931	0.824552	0.405387	0.933435	0.995824	0.589819	0.99023	0.360263	0.975538	0.758883	0.703449	0.9999	0.489998	0.85703	0.669715	0.998197	0.995337	0.438711	0.633057	0.798479	0.199565	0.475478	0.795573	0.717918	0.45571	0.607748	0.580181	0.489014	0.882015
AIF1	0.428806	0.0452778	0.688565	0.773344	0.161393	0.927435	0.912249	0.99972	0.953809	0.316277	0.648628	0.589158	0.771527	0.939415	0.0905311	0.999841	0.999275	0.950451	0.999255	0.890945	0.123576	0.899235	0.991108	0.0777148	0.679409	0.428021	0.983771	0.229944	0.862766	0.794414	0.587566	0.9999	0.940375	0.912821	0.169987	0.984598	0.995337	0.945227	0.699371	0.428741	0.593361	0.636138	0.984098	0.650473	0.312195	0.0378222	0.569426	0.671739	0.321869
AIFM1	0.0315923	0.248748	0.907251	0.609726	0.313462	0.995671	0.992141	0.99972	0.953809	0.580462	0.920486	0.577782	0.996481	0.951465	0.643727	0.999841	0.999275	0.980962	0.999255	0.998787	0.486287	0.108478	0.588469	0.153434	0.614357	0.970171	0.983771	0.850579	0.933516	0.954659	0.913882	0.9999	0.821212	0.836104	0.752124	0.998197	0.995337	0.937393	0.599566	0.986729	0.870051	0.499662	0.988584	0.145298	0.983483	0.0960431	0.11752	0.396454	0.0535533
AIFM2	0.886867	0.0665456	0.077436	0.331015	0.729297	0.996189	0.848013	0.99972	0.99263	0.974944	0.956729	0.787835	0.785417	0.93723	0.906201	0.999841	0.999275	0.940052	0.999255	0.999382	0.673343	0.875453	0.0566553	0.553948	0.924684	0.919244	0.998146	0.631398	0.868631	0.953142	0.98529	0.9999	0.613252	0.768673	0.981076	0.998197	0.995337	0.991724	0.686591	0.903216	0.758528	0.841133	0.997738	0.564193	0.528701	0.34124	0.948463	0.185871	0.858627
AIFM3	0.00435495	0.00328558	0.834073	0.0973173	0.315	0.995671	0.858939	0.99972	0.953809	0.53871	0.980546	0.693712	0.975948	0.93723	0.981041	0.999841	0.999275	0.980962	0.999255	0.997681	0.94195	0.997744	0.501288	0.703277	0.965196	0.530159	0.983771	0.752877	0.91002	0.520201	0.850258	0.9999	0.809828	0.704078	0.708403	0.998197	0.995337	0.975111	0.96631	0.95676	0.71933	0.455235	0.910154	0.774315	0.901764	0.967753	0.490054	0.659541	0.805173
AIG1	0.726256	0.136122	0.290001	0.935885	0.970969	0.996266	0.997602	0.99972	0.980207	0.771032	0.859161	0.915054	0.8771	0.942793	0.54807	0.999841	0.999275	0.93519	0.999255	0.998787	0.906884	0.257031	0.92832	0.709947	0.971795	0.665078	0.987541	0.711074	0.992603	0.79072	0.96294	0.9999	0.849648	0.963834	0.955911	0.998197	0.995337	0.99059	0.952	0.987471	0.796391	0.444216	0.997738	0.696455	0.999437	0.850308	0.973016	0.802406	0.977951
AIM2	0.00264271	0.247276	0.395846	0.757065	0.0646019	0.995671	0.915491	0.99972	0.953809	0.289588	0.993408	0.943502	0.681048	0.93723	0.629292	0.999841	0.999275	0.990337	0.999255	0.657406	0.801661	0.63867	0.412546	0.968239	0.771383	0.914985	0.983771	0.896403	0.995796	0.967079	0.789429	0.9999	0.895951	0.688191	0.0633097	0.998197	0.995337	0.99872	0.599566	0.697623	0.71933	0.960329	0.986908	0.845297	0.213056	0.955829	0.705657	0.488853	0.261845
AIMP1	0.514893	0.310647	0.402417	0.767188	0.899682	0.996189	0.996776	0.99972	0.953809	0.369732	0.84503	0.669813	0.991725	0.93723	0.931204	0.999841	0.999275	0.935952	0.999255	0.998787	0.109468	0.421115	0.68251	0.0557776	0.928824	0.865333	0.983771	0.455897	0.951683	0.879445	0.747811	0.9999	0.791086	0.735175	0.970087	0.998197	0.997802	0.620455	0.906868	0.619212	0.831537	0.476726	0.997738	0.0108571	0.935585	0.480987	0.891947	0.671403	0.0426226
AIMP2	0.0261935	0.320042	0.34418	0.547178	0.201953	0.995671	0.917714	0.99972	0.988505	0.896098	0.98346	0.59171	0.696379	0.985963	0.664401	0.999841	0.999275	0.98433	0.999255	0.97029	0.751268	0.213319	0.962548	0.739242	0.519217	0.966922	0.983771	0.827683	0.949761	0.853326	0.958281	0.9999	0.874266	0.98494	0.814994	0.998197	0.995337	0.801435	0.607399	0.684057	0.978141	0.506591	0.986412	0.292653	0.851727	0.954757	0.0884458	0.725343	0.30295
AIP	0.550475	0.422197	0.509016	0.866511	0.841431	0.996266	0.865633	0.99972	0.992704	0.972477	0.555661	0.930368	0.626738	0.93723	0.71473	0.999841	0.999275	0.961049	0.999255	0.990589	0.181234	0.159353	0.957319	0.477766	0.872647	0.84982	0.997513	0.715286	0.992792	0.526914	0.940799	0.9999	0.682794	0.959168	0.931277	0.999997	0.997802	0.740516	0.622107	0.625785	0.866133	0.671656	0.997738	0.255251	0.813984	0.0470495	0.906062	0.737308	0.0344735
AJAP1	0.00154735	0.00281137	0.873752	0.0620865	0.191217	0.997159	0.987902	0.99972	0.976553	0.93747	0.873514	0.97372	0.978813	0.99926	0.57285	0.999841	0.999275	0.930326	0.999255	0.998787	0.379537	0.715296	0.261172	0.372126	0.894741	0.828417	0.998146	0.819056	0.990556	0.900235	0.928461	0.9999	0.9649	0.981254	0.906859	0.998197	0.99886	0.686468	0.980874	0.976731	0.661133	0.69911	0.984098	0.806985	0.851727	0.0470505	0.321231	0.274887	0.104008
AJM1	0.195494	0.00816292	0.039467	0.0488558	0.935005	0.995671	0.983386	0.99972	0.99263	0.937163	0.93949	0.783091	0.793161	0.93723	0.935039	0.999841	0.999275	0.945995	0.999255	0.998787	0.857342	0.1407	0.912963	0.457937	0.897441	0.952327	0.983771	0.522549	0.907516	0.450736	0.991248	0.9999	0.876151	0.680753	0.959266	0.998197	0.995337	0.524242	0.599566	0.784491	0.996609	0.719063	0.993832	0.0860849	0.958686	0.0483034	0.863357	0.433926	0.285638
AK2	0.00464196	0.0139513	0.163964	0.406861	0.283255	0.995671	0.974092	0.99972	0.953809	0.634508	0.742279	0.911991	0.439838	0.941365	0.582366	0.999841	0.999275	0.990337	0.999255	0.998787	0.987602	0.706526	0.837377	0.260446	0.843856	0.544337	0.983771	0.652913	0.926851	0.831063	0.716617	0.9999	0.612589	0.83121	0.985161	0.998197	0.997802	0.941404	0.75616	0.935936	0.740073	0.575984	0.910154	0.0964194	0.977023	0.409925	0.180674	0.944309	0.153659
AK3	0.0120678	0.0134913	0.806957	0.193227	0.167464	0.996189	0.878164	0.99972	0.953809	0.252815	0.984738	0.939154	0.834426	0.945132	0.528488	0.999841	0.999275	0.942217	0.999255	0.978064	0.221679	0.225946	0.577247	0.124474	0.611526	0.931753	0.98706	0.672054	0.937866	0.968302	0.921647	0.9999	0.759808	0.747217	0.630967	0.998197	0.997802	0.605881	0.751262	0.698717	0.708808	0.997429	0.984098	0.135414	0.917937	0.241409	0.354459	0.547659	0.0221918
AK4	0.654954	0.367018	0.15296	0.952069	0.800397	0.996189	0.8984	0.99972	0.953809	0.896828	0.898523	0.560598	0.896681	0.93723	0.730747	0.999841	0.999275	0.980774	0.999255	0.998787	0.949659	0.511883	0.377501	0.451829	0.898586	0.803782	0.983771	0.850827	0.975538	0.468766	0.989081	0.9999	0.936068	0.895587	0.855568	0.998197	0.995337	0.9146	0.993361	0.766553	0.568643	0.905046	0.984098	0.115862	0.876073	0.706864	0.993593	0.297427	0.863247
AK5	0.384978	0.59376	0.708008	0.902294	0.278366	0.907983	0.93797	0.99972	0.953809	0.0620551	0.898523	0.732565	0.238728	0.961904	0.433229	0.999841	0.999275	0.974433	0.999255	0.923481	0.408653	0.0211905	0.924974	0.794718	0.650754	0.335665	0.99023	0.883386	0.831392	0.558348	0.987947	0.9999	0.96732	0.759329	0.397679	0.998197	0.998775	0.671963	0.74221	0.493922	0.934463	0.653104	0.910994	0.163009	0.712966	0.61757	0.591766	0.814898	0.18416
AK6	0.996461	0.759382	0.738695	0.552622	0.878169	0.995671	0.925507	0.99972	0.953809	0.424695	0.851787	0.818341	0.784322	0.93723	0.674052	0.999841	0.999275	0.985054	0.999255	0.997681	0.0856179	0.549856	0.400586	0.0032565	0.650059	0.923313	0.983771	0.516892	0.891331	0.976808	0.811024	0.9999	0.51396	0.760485	0.871262	0.998197	0.998497	0.9146	0.834045	0.455735	0.95343	0.476013	0.997738	0.270623	0.742121	0.0525385	0.468416	0.262817	0.0028281
AK7	0.147279	0.00903362	0.40091	0.57763	0.904973	0.996189	0.89264	0.99972	0.974731	0.89975	0.97255	0.846061	0.929857	0.997536	0.560679	0.999841	0.999275	0.984505	0.999255	0.998787	0.678305	0.58099	0.833274	0.567736	0.943445	0.049153	0.957427	0.319393	0.987406	0.594743	0.960614	0.9999	0.934208	0.903256	0.733245	0.998197	0.997884	0.888588	0.871827	0.95676	0.948315	0.466062	0.997738	0.210428	0.590854	0.73309	0.784636	0.820896	0.894025
AK9	0.517679	0.0912514	0.368147	0.949424	0.839306	0.995671	0.966544	0.99972	0.979212	0.55771	0.816193	0.553378	0.830072	0.93723	0.963176	0.999841	0.999275	0.930326	0.999255	0.997681	0.398282	0.505435	0.5083	0.56668	0.728375	0.966288	0.999974	0.811414	0.980657	0.997603	0.952137	0.9999	0.968731	0.733413	0.960138	0.998197	0.995337	0.975111	0.805465	0.827462	0.867129	0.554057	0.997738	0.74683	0.851051	0.268734	0.491377	0.380422	0.676752
AKAP1	0.0921419	0.0981056	0.00369339	0.731542	0.881813	0.996266	0.967371	0.99972	0.977994	0.859896	0.97267	0.559758	0.17688	0.946178	0.793434	0.999841	0.999275	0.930326	0.999255	0.998787	0.156167	0.614859	0.188016	0.584265	0.831416	0.879355	0.987495	0.917962	0.995999	0.906825	0.808884	0.9999	0.631649	0.8572	0.893194	0.998197	0.995337	0.913089	0.763505	0.93114	0.676619	0.700187	0.876221	0.0205666	0.983255	0.563043	0.962985	0.425139	0.995567
AKAP10	0.74265	0.449201	0.00364277	0.619053	0.858532	0.996266	0.937687	0.99972	0.958466	0.31486	0.962827	0.80901	0.578678	0.93723	0.343283	0.999841	0.999275	0.930326	0.999255	0.987521	0.0567142	0.321305	0.0364968	0.06278	0.801542	0.894132	0.987541	0.751131	0.995796	0.573163	0.942393	0.9999	0.680235	0.688191	0.867659	0.998197	0.997884	0.668141	0.994527	0.625288	0.77103	0.394716	0.968206	0.0577641	0.942716	0.103818	0.979435	0.0539373	0.026141
AKAP11	0.748542	0.125062	0.487677	0.454643	0.150687	0.996189	0.858939	0.99972	0.982174	0.467326	0.828295	0.654639	0.706228	0.97522	0.238684	0.999841	0.999275	0.973709	0.999255	0.998787	0.727627	0.92039	0.641121	0.52271	0.650059	0.399915	0.983771	0.389189	0.995999	0.886067	0.999847	0.9999	0.729181	0.726405	0.912576	0.998197	0.995337	0.540699	0.61618	0.314711	0.574177	0.659445	0.997738	0.414666	0.558129	0.21362	0.852648	0.893197	0.946969
AKAP12	0.41226	0.267098	0.350504	0.396586	0.56744	0.998036	0.884534	0.99972	0.960454	0.818396	0.830058	0.810118	0.970494	0.961904	0.243707	0.999841	0.999275	0.989008	0.999255	0.998787	0.519901	0.791401	0.978949	0.723141	0.549902	0.720043	0.983771	0.375455	0.975668	0.296969	0.87215	0.9999	0.880094	0.818004	0.899137	0.998197	0.995337	0.994414	0.920358	0.6426	0.69505	0.743376	0.997738	0.129983	0.930067	0.984521	0.603451	0.915226	0.918427
AKAP13	0.879321	0.688988	0.0496197	0.530125	0.887377	0.995671	0.89264	0.99972	0.973378	0.260166	0.896505	0.560598	0.934633	0.93723	0.600278	0.999841	0.999275	0.980962	0.999255	0.998787	0.0534277	0.22764	0.197957	0.00330441	0.663976	0.936638	0.984	0.75704	0.989322	0.872046	0.971422	0.9999	0.715622	0.846413	0.77371	0.998197	0.995337	0.824027	0.715248	0.652633	0.981398	0.710477	0.997738	0.557433	0.98215	0.0835095	0.605493	0.193059	0.00392395
AKAP17A	0.250897	0.0935003	0.168721	0.150544	0.965701	0.995671	0.881677	0.99972	0.953809	0.952639	0.988543	0.559758	0.630013	0.971005	0.879906	0.999886	0.999275	0.938228	0.999255	0.998785	0.154253	0.243181	0.44179	0.238113	0.953021	0.952054	0.983771	0.942408	0.987129	0.872046	0.89232	0.9999	0.976456	0.956163	0.789381	0.998197	0.995337	0.98151	0.886976	0.999671	0.852946	0.659473	0.992711	0.282201	0.983657	0.670077	0.678517	0.913	0.364684
AKAP17A_1	0.858689	0.871515	0.519504	0.523278	0.932452	0.996189	0.94689	0.99972	0.953809	0.969306	0.97267	0.624028	0.705581	0.978779	0.786833	0.999841	0.999275	0.973709	0.999255	0.937931	0.82254	0.258101	0.644596	0.197369	0.69591	0.629759	0.987541	0.779829	0.988969	0.159581	0.979492	0.9999	0.910613	0.824002	0.987153	0.998197	0.99602	0.988385	0.953373	0.929451	0.190806	0.494734	0.997738	0.0343961	0.405201	0.833821	0.147315	0.871234	0.20288
AKAP3	0.566181	0.0631879	0.00121164	0.259006	0.601489	0.996189	0.858939	0.99972	0.983332	0.551992	0.981761	0.98868	0.580439	0.98389	0.17337	0.999841	0.999275	0.940052	0.999255	0.987521	0.242589	0.176127	0.229587	0.825747	0.936432	0.878716	0.983771	0.67021	0.877688	0.234898	0.960614	0.9999	0.245676	0.754044	0.931152	0.998197	0.998497	0.996017	0.618434	0.919046	0.918286	0.556996	0.997738	0.467462	0.771979	0.431463	0.978649	0.119257	0.945262
AKAP5	3.13e-05	0.0897291	1.99e-08	0.880016	0.052916	0.951519	0.980253	0.99972	0.97549	0.283429	0.226766	0.89078	0.00230802	0.992161	0.171471	0.0133755	0.999275	0.871159	0.999255	0.292308	2.52e-14	0.00265802	8.07e-06	0.0141446	0.124779	0.766169	0.983771	0.876449	0.652247	0.969104	1.31e-05	0.9999	0.00449036	0.680753	0.0993507	0.138257	0.995337	0.462147	0.599566	0.279543	0.881755	0.769884	0.933825	0.247867	0.930067	1.33e-14	0.0222403	0.000358761	0.000246415
AKAP6	0.531761	0.345988	0.0887915	0.822299	0.185144	0.996189	0.987902	0.99972	0.99263	0.164071	0.846594	0.732762	0.66214	0.93723	0.130417	0.999841	0.999275	0.930326	0.999255	0.931706	0.000307798	5.27e-05	0.031039	0.246136	0.986091	0.486164	0.983771	0.852045	0.909951	0.866097	0.997608	0.9999	0.671624	0.87198	0.602375	0.998197	0.995337	0.803412	0.748921	0.543216	0.860955	0.911688	0.999153	0.938975	0.785977	0.00414406	0.0116504	0.235587	0.0153578
AKAP7	0.0553984	1.7e-05	0.549303	0.437147	0.933303	0.998018	0.922097	0.99972	0.953809	0.977957	0.727607	0.560598	0.989439	0.93723	0.685513	0.999841	0.999275	0.938228	0.999255	0.998787	0.881943	0.842701	0.963055	0.415783	0.896046	0.394346	0.983771	0.350615	0.992603	0.974691	0.975482	0.9999	0.821955	0.96955	0.866245	0.998197	0.995337	0.974778	0.604534	0.950967	0.647372	0.34054	0.997738	0.704727	0.606165	0.365181	0.33709	0.794385	0.591331
AKAP8	0.403828	0.842153	0.950124	0.84004	0.678912	0.995671	0.941446	0.99972	0.954473	0.886445	0.972502	0.818238	0.961896	0.972304	0.838789	0.999841	0.999275	0.938228	0.999255	0.998787	0.776311	0.868373	0.979726	0.255605	0.65551	0.568147	0.987541	0.77487	0.958034	0.918537	0.968868	0.9999	0.804732	0.879046	0.960138	0.998197	0.997884	0.933024	0.747296	0.878471	0.787393	0.604514	0.97815	0.0299501	0.916335	0.956012	0.499313	0.872368	0.618471
AKAP8L	0.348275	0.000990196	0.655187	0.160347	0.878388	0.999859	0.997256	0.99972	0.953809	0.397407	0.546655	0.706126	0.932629	0.93723	0.131447	0.999841	0.999275	0.941812	0.999255	0.998787	0.132443	0.353755	0.945573	0.0123931	0.939834	0.346751	0.983771	0.60213	0.878715	0.986637	0.99674	0.9999	0.788767	0.889621	0.633449	0.998197	0.995337	0.900688	0.969508	0.432314	0.425031	0.631072	0.925603	0.339363	0.811918	0.942818	0.870522	0.870724	0.044345
AKAP9	0.0312051	0.00535859	0.5336	0.59832	0.180476	0.996189	0.881677	0.99972	0.995255	0.775949	0.952138	0.882059	0.893818	0.93723	0.9111	0.999841	0.999275	0.930326	0.999255	0.998787	0.132723	0.671768	0.821329	0.243193	0.753943	0.879651	0.99023	0.909556	0.998232	0.967011	0.99797	0.9999	0.908638	0.685055	0.868968	0.998197	0.995337	0.774625	0.637332	0.882954	0.86726	0.695876	0.997743	0.98162	0.890764	0.215474	0.729046	0.639116	0.476779
AKIP1	0.0454934	0.497204	0.0915335	0.386696	0.402147	0.996189	0.912249	0.99972	0.986523	0.768144	0.80079	0.931339	0.45554	0.93723	0.790903	0.999841	0.999275	0.971344	0.999255	0.998787	0.0958044	0.777652	0.279485	0.228647	0.980891	0.545391	0.983771	0.97761	0.975538	0.645823	0.839924	0.9999	0.846221	0.668091	0.914371	0.998197	0.997802	0.9146	0.917162	0.470839	0.896311	0.903792	0.997738	0.0476266	0.768391	0.149007	0.912227	0.234717	0.256047
AKIRIN1	0.0457022	0.0840435	0.0117855	0.175023	0.296068	0.996189	0.940402	0.99972	0.953809	0.930246	0.972392	0.718341	0.419442	0.983692	0.232433	0.999841	0.999275	0.930326	0.999255	0.998787	0.362011	0.660167	0.12809	0.933435	0.971795	0.989216	0.998146	0.902682	0.708613	0.301144	0.979345	0.9999	0.485741	0.91483	0.877428	0.998197	0.995337	0.771614	0.899644	0.972841	0.96392	0.512403	0.967222	0.76803	0.744463	0.148025	0.802192	0.223077	0.404778
AKIRIN2	0.419284	0.467942	0.147921	0.0269787	0.975391	0.996189	0.942645	0.99972	0.996211	0.655978	0.994047	0.946575	0.704077	0.983282	0.522698	0.999841	0.999275	0.980962	0.999255	0.998787	0.761839	0.641624	0.697353	0.692431	0.981356	0.771886	0.983771	0.942408	0.987129	0.886495	0.95992	0.9999	0.794205	0.8997	0.882952	0.998197	0.997802	0.74504	0.599566	0.750626	0.937994	0.27942	0.805443	0.154226	0.817993	0.689605	0.839938	0.706819	0.346212
AKNA	0.827251	0.902971	0.416027	0.0513237	0.978378	0.996189	0.984901	0.99972	0.953809	0.405006	0.901176	0.676689	0.891139	0.93723	0.918293	0.999841	0.999275	0.985054	0.999255	0.998787	0.647197	0.875259	0.835299	0.0876729	0.85477	0.979915	0.983771	0.86524	0.958034	0.760559	0.923426	0.9999	0.90699	0.859402	0.972455	0.998197	0.995337	0.627775	0.860382	0.68549	0.966829	0.706279	0.997738	0.419499	0.994976	0.775866	0.986294	0.790684	0.492267
AKR1A1	0.00377205	0.034692	0.1106	0.0740219	0.296068	0.99825	0.98409	0.99972	0.988749	0.959583	0.914181	0.817835	0.975081	0.957588	0.69506	0.999841	0.999275	0.96129	0.999255	0.998787	0.234732	0.895141	0.796012	0.10582	0.993366	0.402396	0.983771	0.785253	0.975538	0.744466	0.830164	0.9999	0.96994	0.882909	0.789381	0.998197	0.996389	0.943207	0.784668	0.910288	0.591824	0.122967	0.933825	0.239712	0.834662	0.803966	0.304848	0.710693	0.289213
AKR1B1	0.178219	0.0382049	0.213596	0.83707	0.831918	0.995671	0.930776	0.99972	0.953809	0.922628	0.859161	0.926169	0.789406	0.93723	0.373241	0.999841	0.999275	0.930326	0.999255	0.998787	0.158385	0.586264	0.729851	0.504482	0.959128	0.345943	0.983771	0.918416	0.855536	0.773385	0.979345	0.9999	0.943535	0.821298	0.783805	0.998197	0.997802	0.806678	0.981295	0.747326	0.910008	0.558953	0.997738	0.458676	0.854923	0.462555	0.563941	0.662694	0.320727
AKR1C1	0.850828	0.169895	0.51046	0.448299	0.931798	0.995671	0.976358	0.99972	0.96178	0.444982	0.979403	0.543321	0.283685	0.991536	0.851753	0.999841	0.999275	0.930326	0.999255	0.998787	0.141783	0.599698	0.521486	0.115241	0.752313	0.931226	0.987228	0.600295	0.998232	0.738	0.839924	0.9999	0.444911	0.912821	0.761162	0.998197	0.997802	0.512504	0.980874	0.846994	0.703755	0.759017	0.795573	0.971642	0.662059	0.0827448	0.861575	0.420231	0.0479299
AKR1C3	7.02e-09	1.3e-10	4.46e-06	0.271865	0.198513	0.996189	0.779475	0.99972	0.996887	0.968806	0.728066	0.778314	0.322024	0.957856	0.790154	0.220524	0.999275	0.930326	0.999255	0.504362	0.00372843	0.598543	0.0211801	0.500884	0.602683	0.608882	0.983771	0.769521	0.982129	0.818866	0.0156984	0.9999	0.0645254	0.794823	0.53297	0.998197	0.995337	0.766905	0.973293	0.990349	0.747913	0.450287	0.997738	0.343209	0.869213	0.046087	0.997337	0.204626	0.0805919
AKR1E2	0.0234886	0.00162001	0.835151	0.724089	0.764503	0.996189	0.939689	0.99972	0.980207	0.923103	0.859194	0.648984	0.810697	0.972304	0.916782	0.999841	0.999275	0.930326	0.999255	0.987521	0.696306	0.894042	0.537402	0.259356	0.894741	0.633156	0.983771	0.520373	0.999008	0.818861	0.987947	0.9999	0.663155	0.982078	0.961492	0.998197	0.995337	0.90743	0.614402	0.908404	0.886789	0.535322	0.997738	0.988745	0.970856	0.157843	0.648821	0.534079	0.209353
AKR7A2	0.00150693	0.00438719	0.0156243	0.148588	0.432858	0.996189	0.989205	0.99972	0.953809	0.959463	0.99134	0.815038	0.852289	0.941365	0.854915	0.999841	0.999275	0.974433	0.999255	0.998787	0.567804	0.743543	0.720518	0.956565	0.939401	0.418701	0.983771	0.480246	0.989322	0.855285	0.876388	0.9999	0.908535	0.685055	0.948444	0.998197	0.997802	0.995441	0.934714	0.819663	0.985663	0.617259	0.997738	0.148103	0.80841	0.695463	0.492002	0.991025	0.806985
AKT1	0.169971	0.0589056	0.408094	0.986999	0.367955	0.995671	0.914946	0.99972	0.980207	0.334213	0.96891	0.97372	0.780556	0.93723	0.264699	0.999841	0.999275	0.930326	0.999255	0.997681	0.667074	0.852341	0.792397	0.0729533	0.736906	0.822402	0.998146	0.472665	0.979788	0.781296	0.906971	0.9999	0.606943	0.912238	0.990235	0.998463	0.997802	0.683069	0.80273	0.548483	0.965743	0.971637	0.997738	0.805573	0.975723	0.67817	0.561419	0.792332	0.0763625
AKT1S1	0.823799	0.377574	0.497117	0.281726	0.609878	0.996266	0.999958	0.99972	0.953809	0.789538	0.724821	0.935227	0.623485	0.957856	0.388711	0.999841	0.999275	0.93519	0.999255	0.998787	0.321982	0.582764	0.337027	0.13867	0.946833	0.366459	0.983771	0.536861	0.975652	0.904872	0.942393	0.9999	0.777735	0.970692	0.823158	0.998197	0.998775	0.993104	0.602728	0.382221	0.52464	0.859371	0.973168	0.701091	0.455939	0.0200665	0.573564	0.107999	0.0899761
AKT2	0.398817	0.257103	0.267875	0.814801	0.67535	0.996189	0.963176	0.99972	0.953809	0.698622	0.932548	0.905058	0.745879	0.938301	0.707198	0.999841	0.999275	0.980962	0.999255	0.998787	0.984726	0.771625	0.762776	0.443263	0.895268	0.907863	0.99023	0.850072	0.869599	0.890517	0.995544	0.9999	0.947203	0.985384	0.87781	0.998197	0.995337	0.945094	0.910538	0.851617	0.810936	0.897244	0.968206	0.953815	0.945476	0.789655	0.562034	0.691468	0.180997
AKT3	0.868579	0.127007	0.833188	0.973634	0.938219	0.995671	0.945333	0.99972	0.953809	0.593975	0.767981	0.664465	0.993827	0.93723	0.885137	0.999841	0.999275	0.944256	0.999255	0.997681	0.599458	0.206421	0.712039	0.641783	0.938292	0.845409	0.983771	0.432512	0.977462	0.952734	0.960614	0.9999	0.924217	0.988455	0.668897	0.998197	0.995337	0.98151	0.973683	0.852891	0.457151	0.770289	0.997738	0.000989245	0.723847	0.838244	0.47265	0.812291	0.406992
AKT3-IT1	0.515359	0.553038	0.672488	0.905706	0.498327	0.995671	0.995094	0.99972	0.991758	0.550875	0.928241	0.900547	0.701766	0.93723	0.596233	0.999841	0.999275	0.94284	0.999255	0.998787	0.324649	0.588595	0.722537	0.472178	0.935199	0.690389	0.983771	0.883386	0.997305	0.986637	0.990943	0.9999	0.642785	0.983707	0.747964	0.998197	0.997884	0.978749	0.88837	0.735992	0.990983	0.967406	0.997738	0.81208	0.97678	0.359235	0.430351	0.789337	0.126757
AKTIP	0.410294	0.0313276	0.90399	0.0529927	0.856173	0.995671	0.89264	0.99972	0.953809	0.426408	0.919346	0.600335	0.995245	0.93723	0.79249	0.999841	0.999275	0.930326	0.999255	0.997681	0.922161	0.702296	0.91739	0.244991	0.303147	0.34435	0.998146	0.653678	0.325332	0.989763	0.974451	0.9999	0.988787	0.831069	0.39357	0.998197	0.997884	0.97356	0.858265	0.503304	0.726054	0.99566	0.997738	0.8777	0.681507	0.654187	0.973773	0.981017	0.148861
ALAD	0.395669	0.895966	0.27979	0.436013	0.515092	0.995671	0.917953	0.99972	0.99263	0.628078	0.690704	0.947744	0.665457	0.94445	0.471396	0.999841	0.999275	0.938228	0.999255	0.998787	0.974258	0.500069	0.743386	0.162129	0.673103	0.254123	0.983771	0.579385	0.768601	0.900235	0.926994	0.9999	0.976456	0.987497	0.751062	0.998197	0.997802	0.965785	0.600792	0.70148	0.289499	0.951616	0.552164	0.443293	0.614356	0.761348	0.417686	0.83419	0.0290273
ALAS1	0.0154678	0.00855762	0.955025	0.785805	0.329716	0.927435	0.90962	0.99972	0.953809	0.11588	0.974238	0.642765	0.814021	0.93723	0.538814	0.999841	0.999275	0.998198	0.999255	0.997681	0.581732	0.677641	0.770771	0.0225286	0.632173	0.830757	0.998146	0.905118	0.923283	0.993883	0.975934	0.9999	0.985566	0.826577	0.990158	0.998197	0.995337	0.900587	0.702017	0.35569	0.945094	0.803362	0.997738	0.794519	0.942186	0.299592	0.317423	0.439178	0.164998
ALAS2	0.1451	0.00208627	0.873818	0.163567	0.82939	0.995671	0.941446	0.99972	0.960454	0.756678	0.526697	0.770405	0.231843	0.93723	0.911432	0.999841	0.999275	0.944256	0.999255	0.998787	0.556527	0.668718	0.820737	0.223622	0.960328	0.352528	0.983771	0.550421	0.928591	0.936118	0.934026	0.9999	0.676203	0.954386	0.543767	0.998197	0.998775	0.42442	0.742245	0.894574	0.786162	0.615647	0.910829	0.503606	0.942716	0.287702	0.956883	0.584333	0.461395
ALCAM	0.203481	0.767317	0.144079	0.364926	0.565089	0.996266	0.83881	0.99972	0.953809	0.761944	0.99031	0.620611	0.855441	0.93723	0.932144	0.999841	0.999275	0.930326	0.999255	0.970044	0.193379	0.206487	0.943164	0.132279	0.890795	0.797478	0.987541	0.951477	0.968306	0.570456	0.991139	0.9999	0.96994	0.865036	0.91703	0.998197	0.997802	0.592014	0.90417	0.550937	0.840429	0.302891	0.997738	0.31496	0.950271	0.155282	0.6799	0.886677	0.0757775
ALDH16A1	0.0632637	0.152813	0.134478	0.83819	0.483297	0.995671	0.917953	0.99972	0.953809	0.937143	0.816318	0.946355	0.785114	0.93723	0.639877	0.999841	0.999275	0.980157	0.999255	0.998787	0.193217	0.964677	0.592012	0.829732	0.789591	0.588025	0.983771	0.728726	0.949539	0.89254	0.868113	0.9999	0.891777	0.685055	0.947852	0.998197	0.997802	0.924339	0.745846	0.871887	0.975206	0.471186	0.98932	0.0328114	0.683273	0.0709979	0.656147	0.461442	0.37124
ALDH18A1	0.239259	0.000192758	0.590877	0.146214	0.774491	0.995671	0.983386	0.99972	0.953809	0.397024	0.657906	0.559758	0.901044	0.96026	0.208717	0.999841	0.999275	0.930326	0.999255	0.998787	0.34787	0.463089	0.762776	0.190518	0.894741	0.407597	0.983771	0.579602	0.97942	0.843307	0.92771	0.9999	0.523719	0.954971	0.687069	0.998197	0.995337	0.937393	0.599566	0.406336	0.675732	0.441323	0.997738	0.303113	0.350088	0.0279319	0.132738	0.528094	0.24755
ALDH1A1	0.0309792	0.0783866	0.0732291	0.418712	0.205027	0.983276	0.902267	0.99972	0.956056	0.308789	0.991084	0.959882	0.585678	0.991536	0.332202	0.999841	0.999275	0.930326	0.999255	0.987521	0.0692779	0.15192	0.100636	0.032001	0.741373	0.911115	0.983771	0.629169	0.961604	0.890517	0.960092	0.9999	0.507775	0.944466	0.716237	0.998197	0.997884	0.780466	0.600792	0.984725	0.95343	0.810465	0.984098	0.26867	0.9105	0.00369545	0.212044	0.0852626	0.000692378
ALDH1A3-AS1	0.188709	0.57045	0.274597	0.341689	0.555697	0.996189	0.989205	0.99972	0.953809	0.646698	0.987982	0.97571	0.942057	0.991536	0.77795	0.999841	0.999275	0.930326	0.999255	0.897326	0.247996	0.268652	0.963886	0.877516	0.629932	0.602299	0.998146	0.939923	0.868631	0.777128	0.871972	0.9999	0.77256	0.84564	0.543929	0.998197	0.998497	0.885618	0.712163	0.488225	0.808197	0.62738	0.997738	0.251913	0.530707	0.163558	0.384254	0.447191	0.909807
ALDH1B1	0.000598418	0.0032521	0.0241426	0.0702187	0.283521	0.996189	0.989205	0.99972	0.964723	0.464257	0.988077	0.705372	0.683531	0.942793	0.843397	0.999841	0.999275	0.983873	0.999255	0.998787	0.282042	0.707916	0.572858	0.582207	0.835533	0.891269	0.983771	0.988135	0.878715	0.765669	0.853617	0.9999	0.848136	0.668091	0.845874	0.999165	0.997802	0.857452	0.940748	0.644191	0.963055	0.483016	0.997738	0.0372308	0.796565	0.606705	0.21701	0.938846	0.95569
ALDH2	0.944611	0.0546871	0.000837389	0.0872465	0.362174	0.995671	0.917953	0.99972	0.97549	0.157871	0.642718	0.693626	0.218513	0.93723	0.393869	0.999841	0.999275	0.930326	0.999255	0.813356	0.14687	0.0729908	0.0366894	0.132922	0.52468	0.686181	0.983771	0.910527	0.884523	0.899902	0.998253	0.9999	0.203934	0.997231	0.344497	0.998197	0.997802	0.407339	0.994083	0.777163	0.924131	0.922741	0.87043	0.0541242	0.847602	0.356789	0.2106	0.0912671	0.0900011
ALDH3A2	0.0376907	0.0026191	0.822219	0.290562	0.713354	0.996266	0.934199	0.99972	0.953809	0.996938	0.995804	0.847264	0.810438	0.97522	0.955041	0.999841	0.999275	0.973314	0.999255	0.998787	0.95973	0.700901	0.910883	0.464415	0.912856	0.428021	0.983771	0.545391	0.995999	0.878685	0.89108	0.9999	0.903333	0.780082	0.96772	0.998197	0.995337	0.994414	0.656957	0.851499	0.939158	0.358251	0.997738	0.224309	0.840211	0.17047	0.132738	0.667181	0.44367
ALDH3B1	0.849379	0.31309	0.957416	0.0849135	0.601816	0.898008	0.83881	0.99972	0.963662	0.317128	0.988189	0.926486	0.99083	0.93723	0.471347	0.999841	0.999275	0.935952	0.999255	0.971498	0.744851	0.738423	0.837752	0.262214	0.582169	0.986982	0.998146	0.91771	0.916199	0.865761	0.960614	0.9999	0.674462	0.972466	0.867098	0.998197	0.997884	0.919449	0.607399	0.614714	0.852628	0.87497	0.997738	0.385651	0.955414	0.398763	0.708783	0.818376	0.426099
ALDH4A1	0.290203	0.505498	0.969149	0.911634	0.654955	0.989224	0.853096	0.99972	0.953809	0.267243	0.851888	0.601677	0.707834	0.95694	0.674591	0.999841	0.999275	0.930326	0.99955	0.946632	0.984803	0.458665	0.975563	0.545449	0.763309	0.806641	0.983771	0.863979	0.907516	0.956372	0.99889	0.9999	0.443577	0.97344	0.623912	0.998197	0.995337	0.784686	0.966693	0.672489	0.890485	0.559842	0.997738	0.789092	0.840211	0.995117	0.536818	0.873975	0.755294
ALDH5A1	0.56859	0.950493	0.191876	0.386288	0.768276	0.995671	0.941999	0.99972	0.953809	0.632938	0.93122	0.987611	0.620715	0.964786	0.927115	0.999841	0.999275	0.985054	0.999255	0.998787	0.579003	0.418641	0.654914	0.646052	0.894103	0.782483	0.983771	0.844996	0.961604	0.928222	0.952935	0.9999	0.904927	0.759329	0.976488	0.998197	0.997802	0.802061	0.832689	0.325553	0.965584	0.799312	0.901322	0.514301	0.877661	0.487773	0.722575	0.944218	0.514308
ALDH6A1	0.732441	0.0493055	0.890405	0.354714	0.739793	0.997303	0.983386	0.99972	0.965739	0.995886	0.922283	0.778146	0.874237	0.93723	0.914114	0.999841	0.999275	0.960314	0.999255	0.99917	0.60334	0.893887	0.860482	0.247383	0.961519	0.873943	0.983771	0.686075	0.909951	0.993883	0.999442	0.9999	0.987449	0.861488	0.814994	0.998197	0.997802	0.969835	0.600895	0.668355	0.934072	0.807289	0.997738	0.565432	0.755499	0.150135	0.462807	0.601948	0.103098
ALDH7A1	0.519559	0.924483	0.341411	0.906568	NA	0.995671	0.94943	0.99972	0.953809	NA	0.532208	0.740458	0.615536	0.946178	NA	0.999841	0.999275	0.930326	0.999255	NA	0.156593	0.605795	0.58598	0.431573	NA	0.940502	0.998146	0.883566	0.996993	NA	0.349174	0.9999	0.385008	0.78445	NA	0.998197	0.995337	0.965785	0.609959	0.688883	0.896614	0.977151	0.893879	0.667381	NA	0.349607	0.971998	0.405066	0.778808
ALDH8A1	0.612507	0.5361	0.634552	0.998726	0.856302	0.996189	0.970315	0.99972	0.964723	0.949904	0.988543	0.604796	0.551507	0.993414	0.693149	0.999841	0.999275	0.94994	0.999255	0.937931	0.907615	0.128909	0.975232	0.879115	0.968882	0.383162	0.983771	0.576187	0.968115	0.520201	0.861434	0.9999	0.91833	0.972571	0.620275	0.998197	0.995337	0.994414	0.993361	0.901917	0.559195	0.892711	0.978235	0.165461	0.77634	0.927928	0.405189	0.894813	0.385157
ALDH9A1	0.239026	0.07484	0.460007	0.504482	0.757831	0.995671	0.9971	0.99972	0.953809	0.528575	0.976555	0.931029	0.95811	0.93723	0.517435	0.999841	0.999275	0.930326	0.999255	0.998787	0.318976	0.297231	0.330813	0.154872	0.809027	0.834857	0.983771	0.500517	0.989322	0.670944	0.994983	0.9999	0.836621	0.953068	0.98761	0.998197	0.997802	0.965045	0.805587	0.935861	0.972219	0.793713	0.997738	0.811444	0.972884	0.112289	0.289846	0.308133	0.06614
ALDOA	0.426386	0.0512183	0.964597	0.0369877	0.993657	0.996189	0.943603	0.99972	0.974731	0.693995	0.987982	0.904592	0.957072	0.991536	0.681777	0.999841	0.999275	0.93519	0.999255	0.998787	0.326989	0.8288	0.798389	0.42387	0.888747	0.676619	0.983771	0.822735	0.985142	0.929454	0.959742	0.9999	0.921975	0.994571	0.844278	0.998197	0.997802	0.724254	0.599566	0.707451	0.985519	0.61315	0.997738	0.473081	0.949656	0.059925	0.740799	0.406849	0.66811
ALDOC	0.349826	0.0299642	0.834296	0.53419	0.931636	0.995671	0.997602	0.99972	0.999013	0.870168	0.858063	0.547535	0.71926	0.93723	0.96289	0.999841	0.999275	0.983482	0.999255	0.998787	0.871891	0.702601	0.708894	0.377544	0.7753	0.41906	0.997513	0.957608	0.961604	0.291605	0.863532	0.9999	0.667926	0.963509	0.927847	0.998197	0.995337	0.942538	0.990618	0.870896	0.937994	0.842652	0.881987	0.672055	0.883228	0.687494	0.537052	0.387901	0.813399
ALG1	0.0544043	0.0518744	0.0302563	0.185693	0.814313	0.996189	0.95158	0.99972	0.953809	0.931958	0.902098	0.880695	0.781187	0.984546	0.323216	0.999841	0.999275	0.960123	0.999255	0.998787	0.452368	0.910268	0.673781	0.91563	0.998505	0.456149	0.983771	0.692134	0.989857	0.532821	0.968868	0.9999	0.983979	0.717739	0.875668	0.998197	0.997802	0.976139	0.879797	0.751937	0.942824	0.410221	0.997677	0.200894	0.799183	0.958028	0.546768	0.699861	0.982027
ALG10	0.920603	0.00328696	0.048263	0.180523	0.150291	0.995671	0.830609	0.99972	0.953809	0.152135	0.810169	0.692179	0.629293	0.949728	0.123721	0.999841	0.999275	0.980157	0.999255	0.833422	0.869932	0.572833	0.36395	0.538285	0.236829	0.5401	0.983771	0.582112	0.987129	0.91814	0.960614	0.9999	0.471471	0.976567	0.113835	0.998197	0.995337	0.542656	0.663521	0.0741297	0.391843	0.508106	0.997738	0.834762	0.266811	0.151129	0.29228	0.673163	0.581707
ALG10B	0.838738	0.260963	0.134411	0.0713815	0.149689	0.995671	0.858939	0.99972	0.953809	0.0521357	0.925992	0.836144	0.574102	0.939268	0.0762541	0.999841	0.999275	0.998078	0.999255	0.925078	0.202026	0.224639	0.181768	0.113773	0.356511	0.306575	0.983771	0.567515	0.923283	0.920043	0.928022	0.9999	0.423486	0.706573	0.368647	0.998197	0.998497	0.406536	0.838353	0.0511453	0.679107	0.802706	0.997738	0.911983	0.556585	0.54956	0.60674	0.176706	0.0715467
ALG11	0.738714	0.86999	0.873041	0.120969	0.755313	0.995671	0.965508	0.99972	0.999879	0.417266	0.728066	0.742445	0.6163	0.95694	0.667586	0.999841	0.999275	0.992233	0.999255	0.998787	0.633551	0.66961	0.957059	0.436723	0.831416	0.780108	0.983771	0.87359	0.987129	0.783669	0.955458	0.9999	0.933934	0.972466	0.851271	0.998197	0.997884	0.994763	0.970731	0.519379	0.92301	0.374348	0.997738	0.404173	0.878994	0.389637	0.864758	0.802982	0.663799
ALG12	0.694879	0.0662332	0.439336	0.610725	0.959091	0.996189	0.997602	0.99972	0.999879	0.82633	0.816148	0.576338	0.641558	0.93723	0.667857	0.999841	0.999275	0.972437	0.999255	0.998787	0.810392	0.991547	0.64298	0.596734	0.995824	0.727929	0.998146	0.566958	0.967869	0.801123	0.935407	0.9999	0.990948	0.953877	0.777174	0.998197	0.995337	0.782694	0.743177	0.881274	0.993721	0.938791	0.997738	0.774528	0.952377	0.74287	0.743321	0.800242	0.753899
ALG13	0.433083	0.928074	0.923171	0.705901	0.302115	0.996189	0.845449	0.99972	0.985167	0.679472	0.926742	0.89078	0.788276	0.972304	0.286029	0.999841	0.999275	0.938228	0.999255	0.998787	0.978277	0.509672	0.680492	0.874775	0.777332	0.809541	0.999974	0.643369	0.989322	0.956082	0.979383	0.9999	0.650943	0.832248	0.945241	0.998197	0.995337	0.974319	0.669381	0.436916	0.883132	0.969887	0.997738	0.329319	0.916175	0.310461	0.604752	0.492489	0.66178
ALG14	0.701107	0.605592	0.152743	0.998374	0.931153	0.996189	0.959815	0.99972	0.956056	0.658401	0.969981	0.864885	0.809921	0.93723	0.363388	0.999841	0.999275	0.98286	0.999255	0.998787	0.0107395	0.896552	0.031039	0.00604383	0.945353	0.919244	0.998146	0.548991	0.993638	0.885409	0.75469	0.9999	0.269792	0.895587	0.98761	0.998197	0.995337	0.756962	0.845207	0.72339	0.90389	0.398664	0.997738	0.134261	0.690009	0.00608619	0.907108	0.0157616	0.000508874
ALG1L2	0.173787	0.968817	0.765686	0.421353	NA	0.995671	0.229833	0.99972	0.956731	NA	0.790446	0.956425	0.723531	0.93723	NA	0.999841	0.999275	0.980962	0.999255	NA	0.774134	0.463615	0.585186	0.967643	NA	0.842411	0.983771	0.650882	0.980657	NA	0.997819	0.9999	0.865542	0.980637	NA	0.998197	0.132956	0.831446	0.917903	NA	0.976021	0.519351	0.997738	0.311575	NA	0.679153	0.730321	0.760485	0.999258
ALG1L9P	0.69404	0.535663	0.00915262	0.945821	0.460515	0.996189	0.947007	0.99972	0.958466	0.386264	0.782216	0.823366	0.148632	0.93723	0.36267	0.999841	0.999275	0.930326	0.999255	0.998787	0.00545866	0.0784264	0.0310372	0.28299	0.982088	0.392939	0.996328	0.466381	0.989322	0.738	0.806768	0.9999	0.153736	0.771443	0.80426	0.795023	0.998497	0.156145	0.926797	0.919193	0.590342	0.8943	0.961384	0.0735573	0.949505	0.00499367	0.512965	0.122849	0.0823955
ALG2	0.60962	0.636019	0.525411	0.485299	0.933303	0.996189	0.967371	0.99972	0.953809	0.308215	0.85982	0.807584	0.837107	0.93723	0.839305	0.999841	0.999275	0.944536	0.999255	0.998787	0.213826	0.179948	0.738439	0.403069	0.899869	0.6707	0.983771	0.962267	0.980657	0.972134	0.987294	0.9999	0.922397	0.805935	0.640212	0.998197	0.995337	0.870367	0.834673	0.408348	0.969176	0.166654	0.997738	0.00489004	0.853726	0.570114	0.952712	0.718906	0.327007
ALG3	0.0305538	0.0783866	0.068503	0.877462	0.376787	0.996189	0.95158	0.99972	0.953809	0.999811	0.942436	0.626186	0.891456	0.955387	0.782389	0.999841	0.999275	0.97108	0.999255	0.916944	0.0470321	0.687658	0.421759	0.168758	0.870283	0.801367	0.99023	0.918416	0.958034	0.559893	0.614163	0.9999	0.63617	0.688191	0.977824	0.998197	0.997802	0.908393	0.599566	0.972354	0.860117	0.54961	0.997738	0.901087	0.988441	0.0181648	0.905175	0.28284	0.0342164
ALG5	0.178156	0.219975	0.113825	0.442812	0.651579	0.996266	0.997571	0.99972	0.953809	0.759774	0.797451	0.764132	0.780556	0.93723	0.870826	0.999841	0.999275	0.959753	0.999255	0.998787	0.0229004	0.916911	0.394487	0.0028014	0.958243	0.813123	0.983771	0.442347	0.933516	0.902465	0.754267	0.9999	0.524936	0.688191	0.977033	0.998197	0.997884	0.718249	0.654317	0.845833	0.887799	0.494734	0.997738	0.157944	0.774869	0.0405915	0.955307	0.262593	0.00163357
ALG6	0.408452	0.939629	0.602304	0.382805	0.265728	0.99637	0.930776	0.99972	0.953809	0.365558	0.959248	0.840018	0.611903	0.961904	0.478038	0.999841	0.999275	0.967971	0.999255	0.997681	0.0792358	0.245069	0.132434	0.0328631	0.519217	0.54765	0.983771	0.84641	0.961604	0.997019	0.738641	0.9999	0.153316	0.8572	0.787859	0.998197	0.997884	0.426532	0.899535	0.365103	0.650222	0.941936	0.99913	0.203215	0.80441	0.413549	0.747391	0.164295	0.0594519
ALG8	0.426929	0.0238856	0.643239	0.0552674	0.959918	0.995762	0.999873	0.99972	0.963745	0.371206	0.940567	0.845319	0.896401	0.945154	0.603402	0.999841	0.999275	0.930326	0.999255	0.998787	0.491057	0.743899	0.776324	0.0579028	0.739681	0.323153	0.983771	0.694465	0.928591	0.791152	0.985142	0.9999	0.802684	0.685055	0.381604	0.998197	0.997884	0.99613	0.888275	0.173206	0.675732	0.579526	0.997738	0.978416	0.657373	0.405075	0.378431	0.891424	0.598575
ALG9	0.654676	0.719799	0.000759037	0.588744	0.730426	0.996266	0.954871	0.99972	0.983046	0.205314	0.880336	0.787076	0.0460762	0.985185	0.268504	0.999841	0.999275	0.930326	0.999255	0.748119	0.0349712	0.572833	0.00713938	0.110459	0.581743	0.842887	0.983771	0.824821	0.990078	0.702346	0.95992	0.9999	0.135891	0.805935	0.0971999	0.998197	0.995337	0.474488	0.816126	0.173206	0.834926	0.980903	0.760604	0.471091	0.741262	0.203066	0.899344	0.0727446	0.241557
ALKBH1	0.418459	0.0233622	0.913655	0.394676	0.965429	0.996266	0.972857	0.99972	0.953809	0.429277	0.95112	0.931607	0.795761	0.9457	0.594356	0.999841	0.999275	0.973709	0.999255	0.998787	0.640895	0.76899	0.74147	0.861548	0.673103	0.842887	0.983771	0.833153	0.987129	0.953802	0.89058	0.9999	0.896661	0.76285	0.883168	0.998197	0.997884	0.958164	0.984193	0.314711	0.850224	0.653104	0.974554	0.239588	0.973323	0.764925	0.47538	0.930832	0.645387
ALKBH2	0.927096	0.16563	0.00347222	0.862109	0.813838	0.996189	0.972857	0.99972	0.953809	0.546753	0.775897	0.949786	0.262131	0.93723	0.817813	0.999841	0.999275	0.930326	0.999255	0.998787	0.00901354	0.237387	0.0135439	0.0392476	0.819054	0.629759	0.997513	0.705871	0.840661	0.616131	0.75469	0.9999	0.386405	0.637787	0.65338	0.998197	0.995337	0.533814	0.999434	0.822615	0.55752	0.659982	0.901322	0.0012131	0.998477	0.015037	0.711356	0.0371157	0.00415016
ALKBH3	0.0322238	0.685528	0.00434145	0.240124	0.573272	0.995671	0.995623	0.99972	0.953809	0.563679	0.782216	0.978516	0.318819	0.93723	0.43558	0.999841	0.999275	0.981326	0.999255	0.998787	0.00915345	0.263059	0.1766	0.127639	0.970736	0.530507	0.983771	0.951477	0.970309	0.513435	0.560849	0.9999	0.440875	0.688191	0.883168	0.998197	0.997884	0.468065	0.777111	0.584819	0.751086	0.288958	0.639693	0.071776	0.998556	0.102444	0.952819	0.345724	0.107704
ALKBH4	0.379427	0.647392	0.387863	0.679269	0.678761	0.995671	0.967371	0.99972	0.987905	0.81173	0.912399	0.985785	0.992664	0.93723	0.832572	0.999841	0.999275	0.944917	0.999255	0.799757	0.329923	0.843025	0.716322	0.225946	0.997926	0.590692	0.995686	0.455893	0.99306	0.815332	0.920042	0.9999	0.851053	0.681977	0.974384	0.998197	0.995337	0.692152	0.873204	0.91646	0.866133	0.299728	0.984098	0.0816581	0.958373	0.489151	0.609881	0.463249	0.531042
ALKBH5	0.110011	0.0108098	0.796639	0.455048	0.700856	0.995671	0.988477	0.99972	0.958466	0.736818	0.983915	0.875873	0.830072	0.948519	0.788965	0.999841	0.999275	0.938228	0.999255	0.998787	0.401225	0.477059	0.877158	0.160995	0.980891	0.742006	0.99018	0.601435	0.997305	0.972073	0.972213	0.9999	0.874515	0.948274	0.877085	0.998197	0.997884	0.999322	0.602728	0.799382	0.881755	0.724044	0.984098	0.335913	0.979421	0.0957417	0.152003	0.753543	0.0487938
ALKBH6	0.376345	0.804121	0.0274345	0.929815	0.798398	0.996189	0.959205	0.99972	0.953809	0.80917	0.844439	0.677541	0.957072	0.93723	0.514051	0.999841	0.999275	0.990337	0.999255	0.998787	0.00691984	0.170494	0.226003	0.0568649	0.910279	0.919244	0.99023	0.742855	0.992792	0.851835	0.978574	0.9999	0.973066	0.708485	0.798811	0.998197	0.997884	0.939459	0.599566	0.721392	0.883779	0.972288	0.997738	0.258937	0.923798	0.0126602	0.730321	0.42127	0.0393333
ALKBH7	0.359388	0.00816209	0.320447	0.224956	0.898817	0.996266	0.967371	0.99972	0.976553	0.811505	0.690704	0.626695	0.823255	0.93723	0.956157	0.999841	0.999275	0.999579	0.999255	0.998787	0.0517517	0.464041	0.321261	0.018524	0.88279	0.940502	0.999974	0.968301	0.989322	0.757784	0.89108	0.9999	0.846221	0.685055	0.90894	0.984598	0.995337	0.842531	0.599566	0.988586	0.956124	0.931095	0.997738	0.10489	0.763356	0.000339676	0.321131	0.0747338	0.00207309
ALKBH8	0.163715	0.664691	0.0851108	0.179261	0.962559	0.996266	0.858939	0.99972	0.953809	0.580462	0.853165	0.884088	0.622425	0.943166	0.997768	0.999841	0.999275	0.935952	0.999255	0.998787	0.928507	0.938384	0.573765	0.512846	0.912711	0.954562	0.983771	0.986029	0.997305	0.935127	0.874174	0.9999	0.525549	0.954726	0.973644	0.998197	0.997802	0.350918	0.599566	0.678242	0.909352	0.579583	0.974554	0.174471	0.879723	0.300336	0.481328	0.872534	0.707007
ALMS1	0.654954	0.33853	0.762685	0.937906	0.730628	0.995671	0.974092	0.99972	0.964723	0.738738	0.728066	0.892093	0.389894	0.944988	0.746297	0.999841	0.999275	0.930326	0.999255	0.998787	0.240269	0.245438	0.946053	0.139836	0.934461	0.431832	0.983771	0.857019	0.923283	0.653111	0.960614	0.9999	0.534497	0.955957	0.961173	0.998197	0.995337	0.780283	0.729222	0.947328	0.772172	0.917127	0.83307	0.957531	0.976733	0.136093	0.67868	0.841309	0.061152
ALMS1-IT1	0.923442	0.178446	0.976036	0.0910625	0.762075	0.996266	0.93152	0.99972	0.984974	0.899268	0.898523	0.604796	0.992664	0.93723	0.817109	0.999841	0.999275	0.930326	0.999255	0.998787	0.990083	0.961664	0.934478	0.490291	0.934638	0.86432	0.998146	0.707711	0.979549	0.460509	0.972351	0.9999	0.812237	0.824107	0.978787	0.998197	0.995337	0.843407	0.599566	0.988572	0.957612	0.912956	0.984098	0.802658	0.994976	0.386131	0.688509	0.805829	0.715654
ALOX12	0.69697	0.777191	0.91592	0.605729	0.891033	0.951519	0.853096	0.99972	0.953809	0.37161	0.93122	0.70155	0.849212	0.956184	0.782389	0.999841	0.999275	0.94994	0.999255	0.998787	0.857579	0.532919	0.991443	0.659979	0.73468	0.409648	0.983771	0.27373	0.961604	0.800188	0.952935	0.9999	0.854549	0.897934	0.86121	0.998197	0.995337	0.9576	0.599566	0.559105	0.849566	0.516874	0.997738	0.258606	0.773959	0.97423	0.898997	0.949734	0.73033
ALOX12-AS1	0.064648	0.0114916	0.121701	0.95572	0.633127	0.995671	0.997639	0.99972	0.986523	0.586774	0.970847	0.931197	0.714102	0.95141	0.834818	0.999841	0.999275	0.938228	0.999255	0.998787	0.147301	0.626888	0.321611	0.0599165	0.836216	0.452322	0.983771	0.730905	0.878715	0.990862	0.799046	0.9999	0.41355	0.947094	0.938765	0.998197	0.995337	0.981888	0.599566	0.76445	0.965743	0.879869	0.984098	0.747597	0.804419	0.0846776	0.947118	0.390661	0.0246982
ALOX12P2	0.839238	0.568905	0.979729	0.915317	0.991441	0.995671	0.916987	0.99972	0.99263	0.115871	0.797451	0.619383	0.951564	0.994171	0.330889	0.999841	0.999275	0.960314	0.999255	0.971498	0.709046	0.479675	0.506865	0.911163	0.915057	0.88597	0.983771	0.865829	0.998232	0.967292	0.987947	0.9999	0.713667	0.688191	0.731597	0.998197	0.995337	0.969272	0.957292	0.665517	0.621925	0.919522	0.993614	0.0805647	0.455833	0.781392	0.735836	0.845809	0.769338
ALOX15	0.214409	0.206366	0.699134	0.0353999	0.94308	0.996189	0.90962	0.99972	0.953809	0.465545	0.945461	0.986368	0.769404	0.976583	0.803581	0.999841	0.999275	0.930326	0.999255	0.997681	0.010227	0.00336768	0.311464	0.725821	0.695277	0.990791	0.995686	0.784543	0.995796	0.751075	0.979492	0.9999	0.637126	0.988477	0.973303	0.998197	0.995337	0.726708	0.599566	0.728635	0.617676	0.8943	0.871029	0.991401	0.556585	0.0120301	0.0763362	0.453948	0.378477
ALOX15P1	0.142397	0.0858972	0.00785665	0.973759	0.921653	0.996189	0.990838	0.99972	0.958551	0.565377	0.956233	0.985118	0.37634	0.980539	0.442317	0.999841	0.999275	0.930326	0.999255	0.998787	0.000701122	0.0211258	0.0368513	0.564019	0.784251	0.646071	0.983771	0.966597	0.992792	0.973295	0.720133	0.9999	0.4115	0.861616	0.958999	0.998197	0.995337	0.991909	0.934043	0.95676	0.97249	0.906858	0.997738	0.865778	0.979816	0.000649237	0.337598	0.0626796	0.0190698
ALOX5	0.00915443	0.301716	0.432533	0.727028	0.0441629	0.974041	0.9971	0.99972	0.980207	0.069907	0.844948	0.885631	0.684693	0.961904	0.0410475	0.999841	0.999275	0.980774	0.999255	0.885756	0.994438	0.85481	0.518988	0.328363	0.439489	0.981592	0.999974	0.443469	0.988404	0.38343	0.963567	0.9999	0.629495	0.818004	0.241244	0.998197	0.998775	0.715124	0.872756	0.143198	0.851542	0.544308	0.997738	0.153038	0.511701	0.75226	0.871598	0.559009	0.0779401
ALOX5AP	0.296423	0.551064	0.020083	0.998209	0.344411	0.995671	0.908569	0.99972	0.953809	0.29872	0.797451	0.654308	0.278162	0.93723	0.050036	0.999841	0.999275	0.978241	0.999255	0.978064	0.0487021	0.180888	0.129618	0.115361	0.847648	0.780108	0.987541	0.995738	0.922708	0.362093	0.947576	0.9999	0.613884	0.704078	0.693696	0.998197	0.998348	0.569663	0.944317	0.219917	0.948315	0.718365	0.996042	0.18087	0.477921	0.062464	0.398044	0.272766	0.00978256
ALPK1	0.962277	0.997919	9.54e-05	0.356898	0.401412	0.995671	0.917953	0.99972	0.974731	0.0940279	0.891571	0.797546	0.380613	0.93723	0.081944	0.999841	0.999275	0.930326	0.999255	0.858365	0.492572	0.63712	0.098929	0.748623	0.570109	0.827865	0.99023	0.390862	0.868631	0.592387	0.955232	0.9999	0.29061	0.702307	0.101246	0.998197	0.997884	0.728654	0.918529	0.315449	0.917006	0.148075	0.982865	1.95e-05	0.466286	0.980855	0.525077	0.195895	0.20651
ALPK2	NA	0.312473	0.394931	NA	NA	NA	0.925939	0.99972	NA	NA	NA	0.559758	0.674309	NA	NA	NA	0.999275	0.980962	NA	NA	NA	0.297057	0.653094	NA	NA	NA	0.998146	0.953493	NA	NA	NA	0.9999	0.95467	NA	NA	NA	0.995337	0.960599	NA	NA	NA	0.83391	0.997738	NA	NA	NA	0.820979	0.971535	NA
ALPK3	0.960185	0.0300098	0.163036	0.472546	0.753965	0.996189	0.975913	0.99972	0.983031	0.381582	0.823573	0.937193	0.733564	0.976615	0.840709	0.999841	0.999275	0.971344	0.999255	0.998787	0.188183	0.121093	0.188016	0.886559	0.935075	0.985602	0.983771	0.676168	0.995982	0.922973	0.89232	0.9999	0.858324	0.81145	0.946487	0.998197	0.995337	0.638691	0.858265	0.99684	0.600127	0.963314	0.997738	0.0150305	0.918615	0.272242	0.465109	0.245153	0.787572
ALPL	0.00179732	0.0644348	0.0253445	0.836781	0.0025016	0.995671	0.963176	0.99972	0.953809	0.0392506	0.905331	0.685896	0.246473	0.93723	0.0142945	0.999841	0.999275	0.930326	0.999255	0.568062	0.524701	0.509804	0.133071	0.739738	0.0417739	0.994196	0.987541	0.509168	0.975538	0.630985	0.938415	0.9999	0.262902	0.971483	0.0552137	0.998197	0.997884	0.465922	0.816126	0.10494	0.99657	0.231518	0.933825	0.0260552	0.509228	0.0967308	0.79821	0.360441	0.828992
ALS2	0.115413	0.295194	0.308938	0.61995	0.345286	0.996189	0.989533	0.99972	0.999879	0.397085	0.879449	0.928744	0.814072	0.969575	0.845198	0.999841	0.999275	0.982888	0.999255	0.998787	0.0437616	0.159881	0.541062	0.0994513	0.897443	0.970171	0.998146	0.460985	0.980657	0.616131	0.755159	0.9999	0.850111	0.848715	0.752899	0.998197	0.997802	0.919242	0.836724	0.889228	0.962286	0.71705	0.998887	0.60725	0.984355	0.00159944	0.598275	0.243193	0.00688193
ALS2CL	0.16416	6.27e-05	0.400412	0.507161	0.917638	0.995671	0.977211	0.99972	0.954637	0.551045	0.961618	0.854458	0.618538	0.988235	0.16552	0.999841	0.999275	0.961049	0.999255	0.998787	0.396329	0.266119	0.705041	0.585962	0.998025	0.241323	0.999974	0.896774	0.923283	0.202995	0.99889	0.9999	0.997595	0.851947	0.623912	0.998197	0.995337	0.987295	0.793555	0.883653	0.796391	0.450933	0.997738	0.515293	0.517409	0.957914	0.879463	0.780905	0.828063
ALYREF	0.0524	0.592721	0.533402	0.673127	0.287545	0.997303	0.9971	0.99972	0.953809	0.946272	0.999926	0.714967	0.95411	0.952057	0.860422	0.999841	0.999275	0.980157	0.999255	0.987521	0.899198	0.893149	0.919141	0.397568	0.953557	0.800699	0.999974	0.987689	0.989322	0.714764	0.987171	0.9999	0.807574	0.879897	0.948729	0.998197	0.997884	0.994414	0.998366	0.987633	0.828803	0.60717	0.997738	0.0127949	0.986369	0.654487	0.420751	0.995156	0.433462
AMACR	0.915566	0.969625	0.95599	0.974055	0.916194	0.996189	0.948641	0.99972	0.953809	0.910135	0.922283	0.904592	0.839713	0.93723	0.916785	0.999841	0.999275	0.958073	0.999255	0.946632	0.417979	0.346652	0.949527	0.644204	0.725379	0.589819	0.983771	0.8707	0.919334	0.973295	0.993787	0.9999	0.88441	0.889621	0.958999	0.998437	0.995337	0.994414	0.92224	0.878393	0.341394	0.330463	0.984098	0.887392	0.484134	0.490183	0.173021	0.995636	0.772126
AMBRA1	0.872261	0.499987	0.709404	0.992062	0.75617	0.997159	0.917953	0.99972	0.953809	0.811542	0.863641	0.626662	0.706228	0.93723	0.550212	0.999841	0.999275	0.973709	0.999255	0.998787	0.627207	0.527357	0.947247	0.491484	0.935075	0.965512	0.983771	0.854872	0.840661	0.680802	0.858495	0.9999	0.877943	0.929058	0.857311	0.998197	0.995337	0.739628	0.70427	0.999714	0.55071	0.992651	0.997738	0.0594979	0.754819	0.803198	0.746237	0.875143	0.70328
AMD1	0.960687	0.585529	4.64e-07	0.09148	0.870166	0.995671	0.917953	0.99972	0.960454	0.876072	0.951303	0.604796	0.0729916	0.961904	0.25781	0.999841	0.999275	0.930326	0.999255	0.998787	0.00026988	0.120252	0.00120008	0.195492	0.808245	0.883462	0.98706	0.892913	0.730201	0.207214	0.640193	0.9999	0.157881	0.80209	0.938054	0.998197	0.995337	0.671963	0.949889	0.862103	0.559195	0.5083	0.424066	0.0793476	0.92072	0.000283677	0.66052	0.0325964	0.00773723
AMDHD1	0.115752	0.454687	0.439336	0.725763	0.248527	0.99964	0.967371	0.99972	0.953809	0.723	0.829552	0.719978	0.901242	0.93723	0.4242	0.999841	0.999275	0.980962	0.999255	0.998787	0.186169	0.462328	0.78228	0.328328	0.614814	0.984733	0.983771	0.805284	0.998762	0.935396	0.512489	0.9999	0.985845	0.668091	0.693108	0.998197	0.995337	0.834265	0.666361	0.88054	0.812976	0.433273	0.998887	0.106915	0.708016	0.831795	0.609881	0.864774	0.167132
AMDHD2	0.973895	0.492868	0.891979	0.67017	0.994304	0.996266	0.98409	0.99972	0.953809	0.978657	0.959248	0.932476	0.976607	0.965605	0.883738	0.999841	0.999275	0.938228	0.999255	0.998787	0.769518	0.904496	0.918916	0.571844	0.966052	0.563411	0.994245	0.863834	0.927572	0.809454	0.968868	0.9999	0.650039	0.708603	0.879765	0.998197	0.995337	0.627775	0.624029	0.777977	0.909689	0.818189	0.99913	0.336987	0.685048	0.340392	0.774465	0.923715	0.358814
AMER1	0.00262812	0.0310016	0.00221719	0.299887	0.679013	0.996189	0.970432	0.99972	0.953809	0.910135	0.991232	0.720372	0.361231	0.93723	0.633489	0.999841	0.999275	0.933058	0.999255	0.998787	0.0529761	0.298431	0.279534	0.77382	0.908975	0.997107	0.983771	0.778009	0.998762	0.98276	0.907789	0.9999	0.723832	0.971483	0.951499	0.998197	0.995337	0.843407	0.768374	0.750626	0.995952	0.561631	0.997738	0.298815	0.815406	0.175982	0.975306	0.397876	0.206035
AMFR	0.957116	0.984214	0.503924	0.668431	0.838865	0.996189	0.925476	0.99972	0.983046	0.889032	0.832227	0.779029	0.542759	0.991536	0.95301	0.999841	0.999275	0.964847	0.999255	0.998787	0.443614	0.827185	0.38811	0.966021	0.970736	0.999724	0.983771	0.897757	0.989322	0.772768	0.942393	0.9999	0.953114	0.959133	0.806537	0.998197	0.995337	0.921647	0.984139	0.502339	0.923193	0.903659	0.984098	0.731615	0.956516	0.458406	0.918632	0.51434	0.940712
AMIGO1	0.319618	0.466284	0.308059	0.20761	0.333938	0.999859	0.885769	0.99972	0.996211	0.720451	0.994047	0.982813	0.0412281	0.93723	0.102049	0.999841	0.999275	0.961049	0.999255	0.998787	0.120999	0.0626817	0.304274	0.405594	0.753657	0.168054	0.98706	0.709887	0.951683	0.212681	0.989734	0.9999	0.645915	0.990562	0.726527	0.998197	0.997802	0.729	0.724374	0.852963	0.76486	0.819953	0.926186	0.811448	0.312195	0.118197	0.381614	0.3218	0.0127252
AMIGO2	0.00668749	1.97e-05	0.000625176	0.00434884	0.996643	0.974041	0.917953	0.99972	0.953809	0.117205	0.926742	0.892349	0.410346	0.99235	0.468097	0.999841	0.999275	0.985559	0.999255	0.989553	0.00682371	0.0564044	0.120132	0.10582	0.831867	0.212637	0.983771	0.682685	0.981697	0.697422	0.861964	0.9999	0.491152	0.711906	0.647941	0.998197	0.995337	0.606159	0.865672	0.281643	0.781569	0.305318	0.997738	0.344079	0.503415	0.11535	0.593109	0.278582	0.029608
AMIGO3	0.791295	0.935016	0.0406728	0.493321	0.651106	0.996189	0.801424	0.99972	0.959229	0.781035	0.814212	0.965181	0.969089	0.961904	0.302881	0.999841	0.999275	0.930326	0.999255	0.848494	0.850513	0.883661	0.9811	0.997351	0.956645	0.948209	0.987541	0.798926	0.739906	0.83201	0.680791	0.9999	0.945862	0.943958	0.226083	0.998197	0.997802	0.9146	0.904295	0.576189	0.817115	0.623336	0.99913	0.190612	0.55781	0.873882	0.976746	0.894561	0.673021
AMMECR1	0.80665	0.2117	0.584318	0.705505	0.700661	0.997922	0.999602	0.99972	0.953809	0.990373	0.945121	0.747364	0.884711	0.93723	0.982933	0.999841	0.999275	0.930326	0.999255	0.978064	0.761691	0.303453	0.930405	0.982701	0.915597	0.789954	0.993886	0.947726	0.986071	0.883011	0.943319	0.9999	0.60071	0.976567	0.865911	0.998197	0.997884	0.84865	0.958881	0.77395	0.696392	0.547369	0.795573	0.859989	0.958686	0.252907	0.824531	0.905292	0.579494
AMMECR1L	0.408604	0.326688	0.57868	0.826356	0.344411	0.996189	0.858939	0.99972	0.973092	0.79351	0.747004	0.694277	0.965321	0.93723	0.702722	0.999841	0.999275	0.980157	0.999255	0.998787	0.110447	0.653836	0.571302	0.226505	0.769686	0.814679	0.999974	0.625313	0.987129	0.969104	0.843415	0.9999	0.827647	0.942953	0.875092	0.998197	0.995337	0.974195	0.756709	0.984144	0.818012	0.946394	0.997738	0.955601	0.750461	0.134709	0.65159	0.710964	0.266387
AMN1	0.943361	0.984897	0.0836635	0.779045	0.962447	0.996189	0.806804	0.99972	0.981644	0.987702	0.970145	0.816931	0.498184	0.985185	0.288096	0.999841	0.999275	0.992706	0.999255	0.998787	0.717991	0.514939	0.303067	0.23436	0.966052	0.593841	0.99023	0.930292	0.509838	0.948038	0.968868	0.9999	0.91223	0.966943	0.799355	0.998197	0.997802	0.909122	0.688763	0.81284	0.985623	0.491921	0.944684	0.16229	0.610439	0.739255	0.315852	0.428095	0.387942
AMOT	0.595141	0.0146658	0.89599	0.472928	0.816864	0.927435	0.942645	0.99972	0.999013	0.675833	0.538476	0.633015	0.46031	0.9457	0.823368	0.999841	0.999275	0.953292	0.999255	0.998787	0.0402169	0.173212	0.606069	0.0329362	0.950316	0.966288	0.99023	0.698647	0.909951	0.931377	0.713308	0.9999	0.706624	0.891926	0.630967	0.998197	0.995337	0.909393	0.599566	0.916307	0.838515	0.51348	0.997738	0.712064	0.859269	0.00211014	0.279045	0.140289	0.0673864
AMOTL1	0.320315	0.709542	0.486445	0.61065	0.370044	0.995671	0.928254	0.99972	0.965257	0.447756	0.885513	0.600335	0.946024	0.985185	0.843542	0.999841	0.999275	0.938228	0.999255	0.937931	0.140512	0.112812	0.905005	0.221985	0.908974	0.289035	0.983771	0.401997	0.792274	0.93114	0.376015	0.9999	0.699912	0.633909	0.904131	0.998197	0.997802	0.958223	0.912844	0.974519	0.997188	0.899339	0.997738	0.789651	0.917376	0.344087	0.606834	0.923342	0.0435734
AMPD2	0.429657	0.245581	0.423137	0.437107	0.596615	0.996189	0.947078	0.99972	0.953809	0.361192	0.668568	0.620247	0.787844	0.93723	0.862503	0.999841	0.999275	0.930326	0.999255	0.978064	0.861481	0.767977	0.690951	0.18646	0.612809	0.914985	0.983771	0.783877	0.968115	0.999716	0.847327	0.9999	0.548877	0.764317	0.797049	0.998197	0.995337	0.677384	0.756595	0.426735	0.626585	0.696638	0.992998	0.0132123	0.942716	0.827901	0.867519	0.906392	0.201757
AMPD3	0.0104463	0.161172	0.139656	0.425299	0.287545	0.992205	0.98409	0.99972	0.965739	0.115794	0.787789	0.876352	0.629293	0.93723	0.600539	0.999841	0.999275	0.930326	0.999255	0.998787	0.291804	0.569752	0.79318	0.79726	0.678574	0.850575	0.997513	0.730905	0.987129	0.972844	0.89232	0.9999	0.486434	0.796559	0.717044	0.998197	0.998497	0.965583	0.92224	0.280674	0.866274	0.865377	0.902338	0.0837096	0.705344	0.368798	0.790835	0.922353	0.893517
AMT	0.921576	0.427526	0.454595	0.952069	0.715566	0.996189	0.983283	0.99972	0.953809	0.922775	0.586422	0.560098	0.728981	0.93723	0.135263	0.999841	0.999275	0.972103	0.999255	0.998787	0.872069	0.608442	0.942899	0.222324	0.944219	0.851157	0.998146	0.722204	0.994131	0.594743	0.851058	0.9999	0.74967	0.967041	0.777492	0.998197	0.998497	0.994945	0.599566	0.997808	0.861612	0.697634	0.933825	0.807016	0.610439	0.704547	0.995661	0.829172	0.3449
AMY2B	0.0065675	0.0136046	0.306783	0.984979	0.111858	0.974041	0.881677	0.99972	0.983058	0.247077	0.966264	0.75603	0.867972	0.93723	0.299914	0.999841	0.999275	0.999894	0.999255	0.657406	0.362128	0.204645	0.7194	0.0357069	0.440865	0.610263	0.998146	0.866435	0.633411	0.745664	0.903972	0.9999	0.932975	0.83121	0.398148	0.998197	0.997802	0.827908	0.669094	0.585937	0.973768	0.989808	0.997738	0.407581	0.787614	0.252907	0.251579	0.494334	0.00760328
AMZ1	0.0261825	1.78e-05	0.527044	0.320993	0.714917	0.996189	0.960876	0.99972	0.992704	0.414993	0.806709	0.710061	0.947262	0.99235	0.208723	0.999841	0.999275	0.960314	0.999255	0.998787	0.75539	0.183412	0.655378	0.709739	0.935075	0.815039	0.983771	0.774988	0.981697	0.95432	0.979492	0.9999	0.78125	0.876603	0.770155	0.998197	0.997802	0.928029	0.959326	0.973487	0.685116	0.735382	0.984098	0.94413	0.831835	0.674738	0.737465	0.424948	0.504567
AMZ2	0.172114	0.991336	0.718281	0.931489	0.491007	0.996189	0.941446	0.99972	0.953809	0.804768	0.825124	0.709474	0.945158	0.93723	0.583626	0.999841	0.999275	0.961049	0.999255	0.998787	0.77125	0.948108	0.682499	0.592649	0.946362	0.968738	0.987541	0.629169	0.954363	0.986637	0.949676	0.9999	0.929744	0.968743	0.913805	0.999165	0.998497	0.96381	0.849942	0.866515	0.739694	0.770965	0.98932	0.158907	0.82655	0.75848	0.497208	0.875028	0.950376
AMZ2P1	0.53085	0.538135	0.101312	0.510459	0.750081	0.996189	0.878164	0.99972	0.97549	0.584108	0.975325	0.624028	0.936425	0.93723	0.831961	0.999841	0.999275	0.930326	0.999255	0.997681	0.00102975	0.111816	0.295703	0.0672645	0.695444	0.648792	0.983771	0.683117	0.555326	0.982021	0.738641	0.9999	0.679245	0.862409	0.663578	0.975072	0.995337	0.543481	0.847632	0.918697	0.896614	0.91414	0.997738	0.424114	0.606165	0.00102344	0.305573	0.280853	0.0139485
ANAPC1	0.786947	0.252049	0.0484185	0.188982	0.318818	0.996266	0.960153	0.99972	0.983046	0.649664	0.870273	0.558211	0.254069	0.939478	0.284456	0.999841	0.999275	0.934579	0.999255	0.971498	0.940977	0.899795	0.325014	0.643053	0.723701	0.821043	0.983771	0.820668	0.877688	0.914936	0.951067	0.9999	0.203934	0.966943	0.437122	0.998197	0.995337	0.697485	0.608458	0.221653	0.829021	0.822863	0.97815	0.915348	0.44469	0.357046	0.724396	0.730163	0.692617
ANAPC10	0.977623	0.20553	0.550706	0.87378	0.985271	0.997159	0.973506	0.99972	0.996917	0.753467	0.814212	0.715364	0.820522	0.93723	0.814373	0.999841	0.999275	0.938228	0.999255	0.998787	0.250355	0.910104	0.52078	0.0128613	0.731993	0.993964	0.99023	0.425351	0.917199	0.934556	0.847327	0.9999	0.571676	0.903256	0.99286	0.998197	0.997884	0.549748	0.783338	0.764145	0.815503	0.947411	0.997738	0.528736	0.77727	0.219607	0.826679	0.380413	0.0182182
ANAPC11	0.958087	0.860368	0.587416	0.561647	0.95402	0.999859	0.917953	0.99972	0.980207	0.458332	0.854086	0.833369	0.927492	0.991536	0.348852	0.999841	0.999444	0.973709	0.999255	0.999382	0.147504	0.951497	0.321091	0.025562	0.7912	0.710902	0.999974	0.987689	0.951683	0.727644	0.99628	0.9999	0.974462	0.93262	0.87781	0.998197	0.997884	0.933024	0.613368	0.94041	0.69163	0.418272	0.985371	0.69195	0.822738	0.0505925	0.985111	0.167884	0.0249804
ANAPC13	0.0318054	0.278407	0.915007	0.724087	0.0922818	0.995671	0.963176	0.99972	0.953809	0.782181	0.847309	0.807937	0.969454	0.961904	0.295371	0.999841	0.999275	0.930326	0.999255	0.971498	0.182484	0.84579	0.978154	0.17844	0.664939	0.999724	0.999974	0.843003	0.555326	0.451597	0.92866	0.9999	0.935884	0.966227	0.624383	0.998197	0.998497	0.990867	0.817557	0.369471	0.795697	0.714833	0.986908	0.140201	0.618207	0.207224	0.840716	0.787362	0.482634
ANAPC15	0.580452	0.16864	0.00250089	0.691108	0.952874	0.995671	0.83881	0.99972	0.99263	0.976541	0.73953	0.798849	0.539009	0.93723	0.955041	0.999841	0.999275	0.930326	0.999255	0.998787	0.000387022	0.106011	0.00175275	0.124617	0.936844	0.955812	0.983771	0.556628	0.909951	0.714502	0.738641	0.9999	0.729607	0.928525	0.751884	0.984598	0.995337	0.586442	0.863792	0.935494	0.618883	0.941152	0.973168	0.312347	0.766715	0.000220635	0.212398	0.0126708	0.0128058
ANAPC16	0.177937	0.00944557	0.31128	0.914597	0.668928	0.996266	0.97691	0.99972	0.953809	0.497115	0.827754	0.650702	0.709036	0.93723	0.827639	0.999841	0.999275	0.972103	0.999255	0.998787	0.0139337	0.0484079	0.241743	0.00330441	0.694855	0.774719	0.990156	0.603398	0.713716	0.890139	0.927843	0.9999	0.65471	0.675683	0.783257	0.998197	0.995337	0.897978	0.688885	0.666018	0.932296	0.689027	0.998814	0.222279	0.826491	0.00906995	0.409019	0.118074	0.00221629
ANAPC1P1	0.216777	0.247943	0.47587	0.330202	0.840103	0.973048	0.881677	0.99972	0.954637	0.254517	0.961618	0.930721	0.981512	0.955387	0.994607	0.999841	0.999275	0.951907	0.999255	0.998883	0.0081456	0.143833	0.197297	0.230955	0.971795	0.938799	0.983771	0.846498	0.909951	0.61032	0.92866	0.9999	0.789052	0.876655	0.93992	0.998197	0.997802	0.975079	0.934089	0.614501	0.921138	0.744754	0.997738	0.820476	0.934329	0.160134	0.716561	0.436467	0.0213574
ANAPC1P2	0.207947	0.0176011	0.612811	0.721403	0.742875	0.996189	0.989533	0.99972	0.953809	0.886445	0.828588	0.553378	0.535298	0.93723	0.583695	0.999841	0.999275	0.980157	0.999255	0.971498	0.479457	0.923352	0.993693	0.913131	0.698796	0.964787	0.987541	0.880761	0.989322	0.807475	0.95992	0.9999	0.931812	0.889621	0.926441	0.998197	0.997884	0.988555	0.599566	0.872957	0.844661	0.531496	0.984098	0.284066	0.859269	0.728547	0.676215	0.728982	0.840592
ANAPC1P4	0.9032	0.74571	0.927514	0.581996	0.977497	0.995671	0.989205	0.99972	0.980207	0.350051	0.814212	0.704277	0.805365	0.93723	0.541421	0.999841	0.999275	0.93519	0.999255	0.998787	0.968177	0.592214	0.450908	0.900066	0.969346	0.882644	0.990156	0.945593	0.961604	0.967011	0.995069	0.9999	0.886981	0.918618	0.996079	0.998197	0.997802	0.817938	0.899535	0.721959	0.907875	0.702414	0.984098	0.191695	0.647431	0.64766	0.594385	0.710149	0.276466
ANAPC2	0.922232	0.608042	0.655856	0.411847	0.965429	0.996189	0.84955	0.99972	0.953809	0.891984	0.781097	0.774611	0.752879	0.93723	0.516082	0.999841	0.999275	0.930326	0.999255	0.998787	0.160159	0.995633	0.434285	0.27731	0.935075	0.657185	0.998146	0.896774	0.975538	0.594743	0.994026	0.9999	0.895276	0.728914	0.894758	0.998197	0.995337	0.987774	0.863792	0.926507	0.740962	0.484849	0.997738	0.994306	0.773131	0.0266673	0.897332	0.454525	0.0673651
ANAPC4	0.893006	0.467361	0.540533	0.18059	0.37617	0.995671	0.799566	0.99972	0.958466	0.465511	0.881938	0.987611	0.880737	0.93723	0.528395	0.999841	0.999275	0.947854	0.999255	0.998787	0.807076	0.552572	0.463076	0.904672	0.651979	0.599426	0.983771	0.863255	0.948722	0.923339	0.972351	0.9999	0.889347	0.994338	0.768853	0.998197	0.997884	0.803422	0.71126	0.251662	0.801629	0.795828	0.984098	0.863178	0.80611	0.170307	0.658806	0.357475	0.913333
ANAPC5	0.0453724	0.000890945	0.813709	0.163214	0.700775	0.996189	0.962746	0.99972	0.97549	0.947286	0.968626	0.859164	0.747039	0.943166	0.875569	0.999841	0.999275	0.930326	0.999255	0.999382	0.868895	0.925021	0.869149	0.484799	0.972284	0.319786	0.983771	0.555723	0.949539	0.886033	0.986968	0.9999	0.929173	0.818415	0.707404	0.998197	0.997802	0.993982	0.736893	0.691996	0.884441	0.640118	0.997677	0.600039	0.630561	0.161652	0.342083	0.658768	0.281251
ANAPC7	0.081589	0.00113939	0.815121	0.0706313	0.999752	0.996189	0.992682	0.99972	0.988749	0.869481	0.846594	0.635983	0.993946	0.965177	0.949364	0.999841	0.999275	0.968213	0.999255	0.998787	0.331159	0.333364	0.840416	0.212163	0.926504	0.451273	0.983771	0.533352	0.975538	0.924791	0.9782	0.9999	0.827729	0.932277	0.735311	0.998197	0.995337	0.832992	0.602728	0.865267	0.956623	0.602366	0.997738	0.353428	0.892667	0.0804693	0.162396	0.741581	0.125022
ANG	0.904239	0.733613	0.786688	0.186987	0.933303	0.995671	0.970943	0.99972	0.974731	0.942542	0.77927	0.713647	0.827569	0.99235	0.686095	0.999841	0.999275	0.980157	0.999255	0.998787	0.796201	0.425128	0.959059	0.546652	0.994645	0.970171	0.983771	0.921707	0.965118	0.753758	0.943319	0.9999	0.918598	0.844771	0.934858	0.998197	0.995337	0.902435	0.742209	0.723395	0.678642	0.412554	0.854485	0.796214	0.958686	0.703062	0.230478	0.920676	0.408142
ANGEL1	0.0684344	0.000475885	0.0767764	0.33825	0.946411	0.996189	0.95158	0.99972	0.953809	0.992203	0.780013	0.553378	0.596763	0.93723	0.36483	0.999841	0.999275	0.99286	0.999255	0.998787	0.352807	0.860735	0.716586	0.806328	0.870283	0.409134	0.983771	0.498236	0.963181	0.653111	0.987947	0.9999	0.993589	0.935857	0.83155	0.998197	0.995337	0.943207	0.737835	0.986647	0.743906	0.447884	0.997738	0.956623	0.799993	0.906279	0.508124	0.982939	0.561066
ANGEL2	0.273641	0.0322511	0.127906	0.605221	0.249472	0.996189	0.878164	0.99972	0.953809	0.176298	0.920486	0.991257	0.402395	0.93723	0.466007	0.999841	0.999275	0.96419	0.999255	0.998787	0.105048	0.0962692	0.0814554	0.157092	0.461439	0.912076	0.98706	0.878662	0.995796	0.998947	0.851912	0.9999	0.242305	0.873228	0.751943	0.998197	0.997802	0.261526	0.996155	0.300465	0.952466	0.928295	0.997738	0.577415	0.626844	0.238179	0.300914	0.149652	0.167042
ANGPT1	0.000111396	0.000559947	0.00139439	0.0159048	0.272247	0.951519	0.779475	0.99972	0.959948	0.775331	0.664308	0.547535	0.872531	0.93723	0.236655	0.999841	0.999275	0.999023	0.999255	0.998787	0.00118292	0.143285	0.565317	0.0088109	0.681991	0.394419	0.983771	0.789107	0.954363	0.491491	0.900883	0.9999	0.886078	0.768673	0.938292	0.998197	0.995337	0.887705	0.945644	0.928015	0.843798	0.369977	0.997738	0.141295	0.879828	0.00392461	0.682283	0.820162	0.000907441
ANGPTL6	0.495878	0.135811	NA	NA	0.772455	0.995671	0.997256	NA	NA	0.585363	0.919468	0.94845	NA	NA	0.834226	0.999841	0.999275	NA	NA	0.998787	0.0843243	0.107847	NA	NA	0.959163	0.973951	0.983771	NA	NA	0.860516	0.988784	0.9999	NA	NA	0.998393	0.998197	0.998497	NA	NA	0.827437	0.848254	0.981983	NA	NA	0.847986	0.271588	0.557206	NA	NA
ANK1	0.033274	0.00107234	0.964513	0.160913	0.887834	0.995671	0.878164	0.99972	0.953809	0.745035	0.546655	0.560598	0.651698	0.943166	0.521655	0.999841	0.999275	0.930326	0.999255	0.998787	0.947917	0.676238	0.524347	0.587024	0.937255	0.198203	0.983771	0.380324	0.907098	0.95826	0.96104	0.9999	0.618	0.959133	0.75602	0.998197	0.995337	0.806045	0.599566	0.914648	0.738373	0.336348	0.984098	0.422513	0.788494	0.436434	0.949376	0.432363	0.81446
ANK2	0.976566	0.693842	0.655187	0.890948	NA	0.996189	0.884126	0.99972	0.953809	NA	0.884808	0.97752	0.923911	0.93723	NA	0.999841	0.999275	0.991234	0.999255	NA	0.99254	0.758865	0.956871	0.927027	NA	0.651985	0.986785	0.845775	0.957999	NA	0.941169	0.9999	0.826951	0.668091	NA	0.998197	0.997802	NA	0.599566	NA	0.981398	0.895735	0.997738	0.475133	NA	0.927928	0.775596	0.794277	0.961332
ANK3	0.223939	0.633044	0.142257	0.730918	0.113416	0.996189	0.90962	0.99972	0.953809	0.547854	0.881926	0.882319	0.0862617	0.946178	0.463879	0.999841	0.999275	0.930326	0.999255	0.998787	0.0227628	0.0119948	0.104857	0.410296	0.790166	0.821001	0.987541	0.940624	0.975538	0.9282	0.650836	0.9999	0.076053	0.918618	0.777841	0.998197	0.997802	0.351713	0.763478	0.529962	0.842367	0.895974	0.639693	0.237717	0.416154	0.0627022	0.208287	0.185559	0.0586008
ANKAR	0.657056	0.702709	0.0981109	0.669043	0.391478	0.989224	0.899033	0.99972	0.985167	0.343832	0.88373	0.72632	0.715217	0.93723	0.374027	0.999841	0.999275	0.938228	0.999255	0.950077	0.182153	0.0989193	0.34802	0.0753718	0.489817	0.765335	0.983771	0.907186	0.987129	0.902347	0.953655	0.9999	0.238338	0.964665	0.498865	0.998197	0.995337	0.737706	0.974916	0.526243	0.873188	0.997624	0.997738	0.205305	0.939992	0.297898	0.308855	0.303409	0.0372422
ANKDD1A	0.077207	0.000480227	0.314448	0.000137748	0.892494	0.996266	0.0353631	0.99972	0.953809	0.775915	0.757873	0.591858	0.923681	0.938301	0.718447	0.999841	0.999275	0.973709	0.999255	0.908598	0.318988	0.501929	0.873976	0.419776	0.977219	0.994196	0.983771	0.548991	0.975538	0.901877	0.928022	0.9999	0.941416	0.972571	0.752124	0.998197	0.934165	0.972757	0.985594	0.859747	0.796391	0.171575	0.997738	0.233685	0.564435	0.134585	0.299302	0.93752	0.519714
ANKDD1B	0.141479	0.526224	0.957608	0.975274	0.145099	0.999859	0.9971	0.99972	0.973378	0.920505	0.968626	0.547535	0.975948	0.938479	0.288096	0.999841	0.999275	0.980962	0.999255	0.998787	0.828986	0.652663	0.657735	0.147942	0.767272	0.89435	0.983771	0.897728	0.955144	0.797315	0.891621	0.9999	0.8567	0.986583	0.842072	0.998197	0.997884	0.782253	0.903645	0.688883	0.650222	0.883249	0.908838	0.428579	0.908459	0.609664	0.801337	0.3427	0.295046
ANKEF1	0.359668	0.07444	0.176607	0.0767981	0.717169	0.995671	0.848013	0.99972	0.953809	0.390731	0.925649	0.624028	0.744632	0.985185	0.473686	0.999841	0.999275	0.990337	0.999255	0.998787	0.789279	0.991687	0.700445	0.270953	0.796929	0.768195	0.983771	0.966687	0.970309	0.947139	0.928022	0.9999	0.813588	0.997096	0.926962	0.998197	0.995337	0.476784	0.599566	0.78102	0.893341	0.620212	0.957569	0.0513593	0.739625	0.0990153	0.316808	0.964337	0.40841
ANKFY1	0.986206	0.180728	0.255313	0.591288	0.928695	0.996266	0.885611	0.99972	0.953809	0.503969	0.770475	0.509486	0.964162	0.93723	0.938567	0.999841	0.999275	0.985054	0.999255	0.998787	0.00565708	0.0100453	0.270283	0.00711708	0.985802	0.923313	0.999974	0.55859	0.927204	0.984377	0.765529	0.9999	0.715622	0.789676	0.952943	0.998197	0.995337	0.875772	0.702818	0.946425	0.97249	0.967641	0.997738	0.626057	0.949504	0.00890307	0.173021	0.240761	0.00436177
ANKH	0.165689	0.0130966	0.517986	0.212634	0.958374	0.995671	0.949986	0.99972	0.958466	0.986586	0.757873	0.823429	0.258862	0.955387	0.901827	0.999841	0.999275	0.930326	0.999255	0.998787	0.56626	0.129452	0.317681	0.122154	0.976464	0.321542	0.983771	0.509662	0.900099	0.734126	0.873017	0.9999	0.386245	0.993213	0.775646	0.998197	0.997884	0.531124	0.812178	0.990349	0.738373	0.551816	0.569831	0.323165	0.942716	0.111496	0.624672	0.347382	0.167707
ANKHD1	0.664528	0.33336	0.796097	0.935576	0.924171	0.995671	0.967371	0.99972	0.977447	0.985302	0.78939	0.916186	0.976607	0.93723	0.532207	0.999841	0.999275	0.985054	0.999255	0.998787	0.219108	0.793143	0.637653	0.0717761	0.959128	0.668468	0.999188	0.484973	0.992792	0.993588	0.876871	0.9999	0.738056	0.885582	0.936084	0.998197	0.995337	0.883068	0.625423	0.698703	0.32058	0.83327	0.967222	0.00251921	0.811761	0.406583	0.971027	0.711468	0.0706952
ANKIB1	0.104826	0.00106514	0.770866	0.937021	0.659359	0.996189	0.967834	0.99972	0.99263	0.567531	0.988543	0.659661	0.992664	0.945154	0.697064	0.999841	0.999275	0.944256	0.999255	0.956546	0.69334	0.974428	0.951261	0.733234	0.67919	0.89276	0.987541	0.467127	0.994131	0.838178	0.971755	0.9999	0.865034	0.983707	0.801999	0.998197	0.995337	0.979144	0.920733	0.548539	0.685887	0.483016	0.997738	0.309845	0.942716	0.854577	0.512944	0.957757	0.982307
ANKLE1	0.399515	0.94504	0.0604782	0.0905748	0.959334	0.995671	0.931009	0.99972	0.996211	0.642409	0.722313	0.95293	0.49105	0.93723	0.786094	0.999841	0.999275	0.984505	0.999255	0.998787	0.172823	0.236449	0.675557	0.300235	0.958137	0.916991	0.983771	0.509465	0.995999	0.993178	0.66027	0.9999	0.599067	0.633909	0.974384	0.998197	0.995337	0.965583	0.912844	0.990305	0.97249	0.638189	0.984098	0.466819	0.795633	0.70966	0.632027	0.942254	0.197757
ANKLE2	0.722974	0.0532579	0.531331	0.487513	0.95402	0.998451	0.9971	0.99972	0.953809	0.735327	0.997751	0.774037	0.972924	0.93723	0.554688	0.999841	0.999275	0.932506	0.999255	0.998787	0.964658	0.650441	0.485344	0.810298	0.9055	0.915959	0.999974	0.816771	0.868631	0.90546	0.96079	0.9999	0.840852	0.886247	0.765431	0.998197	0.997802	0.933927	0.998067	0.906418	0.946003	0.585305	0.997738	0.165865	0.953393	0.956009	0.728339	0.744352	0.935717
ANKMY1	0.208536	0.768254	0.00949689	0.787434	0.925138	0.995671	0.96572	0.99972	0.997615	0.942523	0.779176	0.997585	0.225125	0.946178	0.496909	0.999841	0.999275	0.930326	0.999255	0.998787	0.289782	0.954219	0.313022	0.564096	0.779668	0.9605	0.998146	0.960662	0.855536	0.699365	0.95992	0.9999	0.899225	0.973651	0.99967	0.998197	0.995337	0.863787	0.951453	0.993497	0.894808	0.108736	0.537986	0.24581	0.891606	0.336678	0.625217	0.489681	0.613073
ANKMY2	0.625562	0.716821	0.611225	0.0522615	0.904556	0.998001	0.903726	0.99972	0.956056	0.763716	0.965002	0.742445	0.858701	0.93723	0.911341	0.999841	0.999275	0.993823	0.999255	0.998787	0.667868	0.699278	0.929728	0.900006	0.790682	0.716433	0.98706	0.850282	0.992792	0.392502	0.972351	0.9999	0.832318	0.792946	0.905312	0.998197	0.998775	0.93374	0.602728	0.447339	0.728164	0.78845	0.974554	0.285252	0.811308	0.151219	0.699643	0.743894	0.299373
ANKRA2	0.738096	0.186969	0.712531	0.640884	0.763802	0.995671	0.965625	0.99972	0.953809	0.253071	0.939601	0.634072	0.987386	0.93723	0.700683	0.999841	0.999275	0.973709	0.999255	0.997681	0.545103	0.562815	0.866631	0.058809	0.609599	0.983771	0.998146	0.873777	0.955144	0.967079	0.928507	0.9999	0.603326	0.811428	0.710112	0.999165	0.997802	0.93374	0.973426	0.587736	0.983183	0.93335	0.997738	0.649387	0.942603	0.511209	0.715709	0.477502	0.0587367
ANKRD10	0.9747	0.460745	0.677493	0.105822	0.449151	0.997295	0.801424	0.99972	0.953809	0.69704	0.882472	0.72026	0.877086	0.998126	0.522698	0.999841	0.999275	0.974433	0.999255	0.998787	0.814815	0.339721	0.879717	0.889533	0.819216	0.50628	0.983771	0.397607	0.960319	0.90999	0.98529	0.9999	0.780563	0.983707	0.852139	0.998197	0.997884	0.771273	0.61958	0.363627	0.887799	0.808732	0.997738	0.863083	0.767445	0.493696	0.992195	0.873136	0.945289
ANKRD11	0.433923	0.0718874	0.530324	0.0260216	0.877971	0.997159	0.967371	0.99972	0.995168	0.628552	0.97267	0.868385	0.924938	0.989869	0.584833	0.999841	0.999275	0.930326	0.999255	0.998787	0.339265	0.879072	0.85524	0.0442706	0.953021	0.868927	0.98706	0.548991	0.995796	0.958378	0.965584	0.9999	0.851053	0.688191	0.810153	0.998197	0.997802	0.935548	0.920108	0.34424	0.605395	0.880482	0.993832	0.953558	0.629963	0.941066	0.720753	0.741298	0.657615
ANKRD12	0.193584	0.0001319	0.609253	0.365938	0.883464	0.999344	0.970315	0.99972	0.953809	0.915335	0.800008	0.653001	0.719187	0.93723	0.425188	0.999841	0.999275	0.930326	0.999255	0.998787	0.800199	0.586265	0.902362	0.668274	0.978288	0.451392	0.98706	0.332816	0.986071	0.862823	0.972208	0.9999	0.949655	0.865109	0.839704	0.998197	0.995337	0.851499	0.921492	0.807594	0.495314	0.618508	0.997738	0.392718	0.515615	0.550663	0.337784	0.995636	0.606556
ANKRD13A	0.54998	0.843994	0.0512282	0.522121	0.447448	0.95581	0.968034	0.99972	0.995464	0.133999	0.862075	0.785763	0.957667	0.942985	0.0365117	0.999841	0.999275	0.979063	0.999255	0.998787	0.0345786	0.094463	0.312811	0.00270175	0.647038	0.865333	0.986785	0.616084	0.988969	0.376204	0.997608	0.9999	0.874028	0.728914	0.661039	0.998437	0.998775	0.952736	0.601653	0.595488	0.693058	0.492951	0.984098	0.439707	0.718935	0.0122556	0.328993	0.275005	4.69e-05
ANKRD13C	0.00287315	1.06e-06	0.820802	0.594426	0.335826	0.996189	0.947078	0.99972	0.953809	0.568735	0.841069	0.560598	0.988047	0.93723	0.744198	0.999841	0.999275	0.938228	0.999255	0.990476	0.919831	0.996566	0.915653	0.318854	0.636082	0.807279	0.983771	0.524565	0.980232	0.784318	0.998931	0.9999	0.797716	0.998463	0.917598	0.998197	0.995337	0.940269	0.685303	0.550731	0.777354	0.553494	0.997738	0.509621	0.891693	0.620801	0.263617	0.929579	0.379137
ANKRD13D	0.779248	0.0388911	0.288317	0.62749	0.887104	0.996189	0.989205	0.99972	0.953809	0.591229	0.781097	0.901005	0.585645	0.93723	0.754426	0.999841	0.999275	0.930326	0.999255	0.997681	0.636046	0.99068	0.392181	0.597719	0.923398	0.866331	0.983771	0.762447	0.961604	0.933238	0.784475	0.9999	0.317251	0.950217	0.998672	0.998197	0.995337	0.319656	0.638576	0.616233	0.617091	0.827031	0.875645	0.191879	0.913708	0.666985	0.930509	0.64532	0.756869
ANKRD16	0.612933	0.718519	0.0741685	0.141512	0.975418	0.996189	0.968034	0.99972	0.972145	0.920306	0.873514	0.966425	0.620715	0.93723	0.790154	0.999841	0.999275	0.980157	0.999255	0.998787	0.223912	0.897823	0.296073	0.929677	0.971795	0.752202	0.987495	0.940624	0.992792	0.824595	0.937486	0.9999	0.80298	0.818004	0.932172	0.998197	0.997884	0.858982	0.942181	0.795127	0.66096	0.947342	0.78955	0.222794	0.996184	0.131057	0.993264	0.294436	0.425054
ANKRD17	0.98846	0.801023	0.820802	0.253781	0.969181	0.996189	0.98409	0.99972	0.953809	0.589841	0.972013	0.669342	0.850489	0.980032	0.762686	0.999841	0.999275	0.930326	0.999255	0.998787	0.49921	0.635347	0.957115	0.0402451	0.828542	0.682802	0.983771	0.770383	0.923283	0.949194	0.990183	0.9999	0.890183	0.717258	0.87781	0.998197	0.998497	0.999098	0.83032	0.731128	0.731146	0.509714	0.967222	0.448054	0.855451	0.405731	0.937804	0.703057	0.0614893
ANKRD17-DT	0.236043	0.000467144	0.0235077	0.358575	0.356031	0.995671	0.94807	0.99972	0.986182	0.599701	0.998824	0.923314	0.257401	0.93723	0.701323	0.999841	0.999275	0.930326	0.999255	0.997681	0.000172432	0.00125086	0.0466573	0.0322905	0.920904	0.953995	0.987541	0.909118	0.995476	0.807986	0.745609	0.9999	0.169109	0.972466	0.840236	0.998197	0.995337	0.232427	0.706765	0.859528	0.650222	0.979211	0.374549	0.999594	0.944928	0.000911902	0.115666	0.104971	0.00240572
ANKRD18A	0.156253	0.257849	0.734367	0.767188	0.398796	0.983276	0.83881	0.99972	0.996887	0.744985	0.970559	0.766645	0.958229	0.93723	0.912028	0.999841	0.999275	0.930326	0.999255	0.998787	0.934476	0.717016	0.861416	0.931239	0.999828	0.92949	0.983771	0.771886	0.928591	0.933307	0.977743	0.9999	0.925152	0.759329	0.98096	0.998197	0.998497	0.90743	0.998932	0.984601	0.876644	0.999428	0.997738	0.906236	0.766715	0.745099	0.378142	0.835371	0.356739
ANKRD18CP	0.550568	0.776421	0.782571	0.805824	0.536397	0.995671	0.779475	0.99972	0.953809	0.220636	0.974238	0.549811	0.476405	0.955387	0.829905	0.999841	0.999275	0.985559	0.999255	0.998787	0.390058	0.664569	0.449252	0.321421	0.686579	0.981875	0.994386	0.986029	0.980657	0.823688	0.98529	0.9999	0.960772	0.8572	0.976793	0.998197	0.995337	0.340726	0.803831	0.652764	0.976266	0.694815	0.973168	0.691911	0.855451	0.880883	0.967344	0.647872	0.217455
ANKRD18DP	0.651066	0.0322247	0.40173	0.589948	0.953268	0.995671	0.922693	0.99972	0.99263	0.427165	0.895919	0.996316	0.614451	0.994171	0.982606	0.999841	0.999275	0.930326	0.999255	0.998787	0.24835	0.954219	0.312528	0.962152	0.698849	0.814247	0.998146	0.986029	0.958034	0.836426	0.968868	0.9999	0.824735	0.984838	0.927847	0.998197	0.997802	0.42442	0.936642	0.99288	0.575829	0.4515	0.890728	0.855923	0.234037	0.286094	0.173314	0.494812	0.648691
ANKRD20A11P	0.903282	0.993218	0.448771	0.502871	0.999739	0.995671	0.879377	0.99972	0.953809	0.473086	0.818043	0.97412	0.275288	0.999958	0.989974	0.999841	0.999275	0.980157	0.999255	0.998787	0.694942	0.353274	0.39427	0.266985	0.97425	0.501535	0.983771	0.8707	0.965856	0.727644	0.928507	0.9999	0.722138	0.808122	0.63395	0.998197	0.995337	0.942218	0.762975	0.984976	0.587473	0.553929	0.997677	0.936423	0.637596	0.733385	0.729614	0.872573	0.237125
ANKRD20A2P	0.436574	0.000508202	0.987862	0.942685	0.965429	0.996266	0.881677	0.99972	0.953809	0.734918	0.999841	0.509486	0.643278	0.93723	0.462319	0.999841	0.999275	0.972103	0.999255	0.998787	0.463773	0.561035	0.986637	0.151108	0.993366	0.427448	0.983771	0.936219	0.926851	0.523951	0.96127	0.9999	0.771214	0.883893	0.962861	0.998197	0.995337	0.876612	0.956693	0.993809	0.862471	0.597582	0.997738	0.107848	0.71904	0.774803	0.63565	0.802406	0.845019
ANKRD20A4-ANKRD20A20P	0.0324182	0.00043244	0.686298	0.154241	0.898943	0.995671	0.930003	0.99972	0.953809	0.97562	0.92025	0.549811	0.289292	0.93723	0.373109	0.999841	0.999275	0.938228	0.999255	0.998787	0.645843	0.970815	0.938135	0.959136	0.946833	0.576088	0.983771	0.934261	0.948722	0.336055	0.97896	0.9999	0.91223	0.829252	0.959352	0.998197	0.995337	0.872867	0.742857	0.906418	0.988332	0.417774	0.997738	0.168886	0.877575	0.953655	0.63783	0.966849	0.975027
ANKRD20A5P	0.198273	0.890243	0.908342	0.886376	0.145508	0.989224	0.779475	0.99972	0.980207	0.462955	0.555661	0.782165	0.585645	0.967727	0.266989	0.999841	0.999275	0.930326	0.999255	0.978064	0.865545	0.452067	0.762456	0.749233	0.862996	0.91532	0.983771	0.892413	0.923115	0.836638	0.98529	0.9999	0.950759	0.984838	0.884672	0.998197	0.997802	0.924339	0.993361	0.879824	0.741799	0.873997	0.997738	0.219182	0.738004	0.88641	0.590139	0.870852	0.113162
ANKRD20A9P	0.151609	NA	0.598231	NA	0.344974	0.996266	NA	0.99972	NA	0.495943	0.845147	NA	0.857856	NA	0.450585	0.999841	NA	0.980157	NA	0.997681	0.852497	NA	0.712269	NA	0.544605	0.995513	NA	0.799593	NA	0.542269	0.977179	NA	0.960261	NA	0.807776	0.984598	NA	0.441921	NA	0.97103	0.985663	NA	0.967222	NA	0.690205	0.742614	NA	0.741782	NA
ANKRD22	0.0989665	0.00535859	0.000370842	4.74e-05	0.900378	0.922246	0.968399	0.99972	0.969164	0.24819	0.970847	0.996944	0.586365	0.985963	0.366252	0.999841	0.999275	0.945703	0.999255	0.937931	0.00838959	0.139215	0.0432222	0.425352	0.897236	0.981202	0.987541	0.579602	0.995999	0.98603	0.990183	0.9999	0.593786	0.906109	0.543457	0.998437	0.997802	0.611498	0.702818	0.808704	0.992658	0.89838	0.984098	0.291075	0.657373	0.539978	0.762975	0.161425	0.234909
ANKRD23	0.728411	0.0972945	0.962922	0.337482	0.97045	0.974041	0.952186	0.99972	0.953809	0.451676	0.742279	0.982508	0.900346	0.93723	0.466319	0.999841	0.999275	0.935952	0.999255	0.998787	0.984726	0.338875	0.526534	0.404105	0.969291	0.655476	0.983771	0.909957	0.99042	0.899975	0.791116	0.9999	0.729297	0.959168	0.517791	0.998197	0.997802	0.548117	0.882072	0.998588	0.718526	0.278339	0.997166	0.149633	0.756658	0.965631	0.908963	0.635548	0.9651
ANKRD24	0.400783	0.195845	0.922732	0.130216	0.892802	0.996266	0.801424	0.99972	0.953809	0.511808	0.990172	0.933368	0.979244	0.93723	0.632966	0.999841	0.999275	0.947165	0.999255	0.998787	0.156922	0.571357	0.494647	0.208841	0.953021	0.711053	0.995686	0.443469	0.958034	0.956372	0.999042	0.9999	0.955124	0.969871	0.998672	0.998197	0.997802	0.901603	0.904064	0.723332	0.961971	0.963596	0.997738	0.91427	0.916175	0.052912	0.631427	0.376728	0.0474305
ANKRD26	0.00972913	0.00017314	0.472886	0.98851	0.222976	0.995671	0.867297	0.99972	0.97127	0.526082	0.935378	0.695514	0.968063	0.95084	0.984474	0.999841	0.999275	0.930326	0.999255	0.998787	0.42389	0.961664	0.900362	0.929173	0.627545	0.896847	0.983771	0.525516	0.91002	0.93114	0.976575	0.9999	0.832318	0.7696	0.936084	0.998197	0.995337	0.694113	0.797756	0.738946	0.720426	0.402959	0.997738	0.630343	0.923798	0.721544	0.462475	0.951229	0.980471
ANKRD27	0.461881	0.957738	0.828245	0.436013	0.473652	0.996189	0.87931	0.99972	0.958466	0.741667	0.974238	0.87159	0.804922	0.93723	0.849484	0.999841	0.999275	0.99725	0.999255	0.998787	0.463313	0.705836	0.835631	0.196687	0.865111	0.966288	0.983771	0.866225	0.924178	0.708959	0.955733	0.9999	0.946288	0.915256	0.943545	0.998197	0.995337	0.952736	0.706579	0.555229	0.777354	0.988941	0.997738	0.75755	0.811918	0.850213	0.837954	0.772711	0.124251
ANKRD28	0.48183	0.00213951	0.640681	0.407314	0.991397	0.995671	0.975913	0.99972	0.99263	0.653236	0.992218	0.977248	0.823255	0.93723	0.743036	0.999841	0.999275	0.998843	0.999255	0.998787	0.464539	0.512285	0.39704	0.905042	0.888251	0.90271	0.983771	0.619333	0.995796	0.721571	0.650569	0.9999	0.663155	0.956975	0.703808	0.998197	0.995337	0.568725	0.910538	0.879473	0.860117	0.374348	0.984098	0.523313	0.916175	0.721052	0.490045	0.665122	0.710355
ANKRD31	0.174655	0.496301	0.0602803	0.542449	0.0397208	0.995671	0.878164	0.99972	0.987064	0.110588	0.972013	0.941534	0.680321	0.93723	0.316324	0.999841	0.999275	0.930326	0.999255	0.995616	0.0699819	0.00721475	0.240983	0.0449656	0.403272	0.47013	0.987541	0.921879	0.975538	0.529371	0.923125	0.9999	0.54192	0.862293	0.744927	0.998197	0.997802	0.319656	0.765511	0.213858	0.859048	0.429672	0.813066	0.833068	0.76171	0.171837	0.0963905	0.270744	0.0155963
ANKRD33B	0.458931	0.832927	0.339531	0.116317	0.553105	0.907983	0.911561	0.99972	0.980207	0.128185	0.920486	0.915169	0.974547	0.93723	0.388711	0.999841	0.999275	0.930326	0.999255	0.998787	0.615437	0.820868	0.427063	0.76233	0.986983	0.931226	0.99023	0.893717	0.980657	0.967011	0.95992	0.9999	0.960465	0.929943	0.941837	0.984598	0.998497	0.824027	0.602728	0.528974	0.844661	0.991786	0.984098	0.734045	0.868449	0.270574	0.814617	0.694086	0.454025
ANKRD34A	0.272941	0.0281312	0.294014	0.337871	0.673509	0.997078	0.988477	0.99972	0.980207	0.607791	0.869102	0.910191	0.813717	0.93723	0.873252	0.999841	0.999275	0.930326	0.999255	0.998787	0.00971616	0.189222	0.092174	0.0275474	0.976372	0.966922	0.983771	0.360263	0.995796	0.811513	0.754267	0.9999	0.388796	0.990562	0.926654	0.944926	0.997802	0.585223	0.696474	0.716466	0.813988	0.90723	0.997743	0.498037	0.840211	4.44e-05	0.0852581	0.0213067	0.00344243
ANKRD34B	0.336111	0.000987226	0.128809	7.78e-05	0.672713	0.973048	0.943401	0.99972	0.992542	0.0678432	0.741195	0.921633	0.778928	0.983441	0.00931983	0.999841	0.999275	0.983873	0.999255	0.998787	0.406614	0.126604	0.739421	0.895289	0.891353	0.508528	0.983771	0.756659	0.909951	0.47772	0.988784	0.9999	0.922896	0.825166	0.327119	0.998197	0.995337	0.965977	0.654447	0.0859582	0.796756	0.618076	0.997738	0.216907	0.335413	0.980855	0.673986	0.794277	0.841459
ANKRD35	0.921417	0.00612149	0.318181	0.403928	0.682778	0.996189	0.979918	0.99972	0.953809	0.816441	0.870593	0.672668	0.506734	0.93723	0.756369	0.999841	0.999275	0.973709	0.999255	0.998787	0.343844	0.393789	0.961593	0.974104	0.621521	0.871835	0.987541	0.960478	0.968862	0.937366	0.977179	0.9999	0.727224	0.972466	0.716237	0.998197	0.997802	0.94939	0.934504	0.343837	0.985519	0.974218	0.967774	0.424519	0.876073	0.292273	0.95897	0.737123	0.870614
ANKRD36	0.112894	0.00657454	0.772042	0.993419	0.235362	0.975584	0.779475	0.99972	0.958918	0.318162	0.876342	0.946575	0.965937	0.93723	0.761524	0.999841	0.999275	0.930326	0.999255	0.987521	0.798494	0.572978	0.787498	0.925283	0.798968	0.940994	0.998146	0.996499	0.987689	0.92669	0.952935	0.9999	0.675582	0.972466	0.904185	0.998197	0.997884	0.713701	0.776653	0.741961	0.948328	0.981983	0.984098	0.871777	0.909771	0.764259	0.697947	0.922353	0.591331
ANKRD36B	0.425805	0.161002	0.46881	0.683235	0.287636	0.996189	0.859661	0.99972	0.972145	0.655428	0.983386	0.797546	0.711527	0.93723	0.895437	0.999841	0.999275	0.930326	0.999255	0.998787	0.702473	0.41305	0.640682	0.699848	0.865805	0.98003	0.983771	0.738358	0.995796	0.920254	0.908804	0.9999	0.382451	0.758776	0.960138	0.998197	0.997802	0.454346	0.599566	0.987723	0.904383	0.91414	0.760604	0.665276	0.939992	0.920514	0.697947	0.799276	0.96035
ANKRD36BP2	0.00318991	2.7e-06	0.530755	0.180737	0.660685	0.999344	0.942645	0.99972	0.980207	0.949708	0.728066	0.608289	0.974547	0.93723	0.452336	0.999841	0.999275	0.930326	0.999255	0.998787	0.998865	0.85481	0.960704	0.256716	0.828772	0.218568	0.983771	0.228562	0.992603	0.935609	0.952935	0.9999	0.715668	0.905882	0.942961	0.998197	0.995337	0.88648	0.706579	0.962088	0.675732	0.44915	0.997743	0.893336	0.718935	0.662878	0.790531	0.781139	0.582571
ANKRD36C	0.125949	0.0448607	0.808876	0.727028	0.158846	0.983276	0.829689	0.99972	0.953809	0.219955	0.998824	0.972914	0.93304	0.93723	0.519793	0.999841	0.999275	0.930326	0.999255	0.997681	0.982439	0.586854	0.750323	0.998626	0.686501	0.894425	0.983771	0.948298	0.998232	0.993178	0.95992	0.9999	0.726199	0.987497	0.869676	0.998197	0.997884	0.631998	0.624029	0.558384	0.993721	0.735382	0.984098	0.727616	0.853556	0.561978	0.855514	0.897959	0.600837
ANKRD37	0.640612	0.5019	0.793736	0.839349	0.858532	0.996189	0.983386	0.99972	0.977447	0.683014	0.962065	0.86919	0.885287	0.95084	0.620239	0.999841	0.999275	0.990337	0.999255	0.971498	0.783769	0.925897	0.991443	0.466719	0.908057	0.789082	0.983771	0.844954	0.99322	0.899397	0.883502	0.9999	0.889087	0.633909	0.806701	0.998197	0.995337	0.964453	0.781722	0.99396	0.791199	0.492951	0.813066	0.121108	0.909783	0.756668	0.768187	0.83187	0.38473
ANKRD39	0.60499	0.807524	0.0141139	0.582075	0.837895	0.996189	0.928254	0.99972	0.953809	0.429277	0.810305	0.967857	0.984217	0.93723	0.0513405	0.999841	0.999275	0.938228	0.999255	0.998787	0.378611	0.98696	0.267492	0.375363	0.794399	0.400844	0.986785	0.980297	0.928324	0.425598	0.988784	0.9999	0.9013	0.989728	0.868878	0.998197	0.998348	0.937393	0.980923	0.735992	0.747913	0.471664	0.997738	0.296484	0.46733	0.214072	0.896088	0.278269	0.303787
ANKRD40	0.110759	0.0999036	0.160835	0.973804	0.84872	0.995671	0.967681	0.99972	0.988749	0.386264	0.993613	0.543678	0.30195	0.93996	0.927059	0.999841	0.999275	0.938228	0.999255	0.998787	0.607272	0.985104	0.852053	0.203612	0.672588	0.577631	0.983771	0.920709	0.964748	0.515535	0.92866	0.9999	0.88561	0.987653	0.938765	0.998197	0.997802	0.840187	0.604534	0.594141	0.667626	0.617879	0.515157	0.452992	0.942716	0.977897	0.642369	0.910445	0.652452
ANKRD42	0.437998	0.642674	0.859811	0.679269	0.886625	0.996189	0.871987	0.99972	0.988749	0.886445	0.92025	0.827916	0.792024	0.979528	0.520008	0.999841	0.999275	0.930326	0.999255	0.998787	0.559091	0.215217	0.954915	0.0816828	0.71906	0.771635	0.983771	0.968075	0.840661	0.678774	0.945107	0.9999	0.876151	0.887861	0.648846	0.998197	0.995337	0.948849	0.659769	0.937757	0.593361	0.942309	0.971245	0.863915	0.620545	0.201332	0.322045	0.746754	0.11131
ANKRD42-DT	0.308258	0.787641	0.93023	0.720135	0.593906	0.996189	0.858939	0.99972	0.999013	0.933054	0.815461	0.990562	0.984217	0.93723	0.377586	0.999841	0.999275	0.930326	0.999255	0.998787	0.127531	0.305419	0.763019	0.814515	0.661438	0.936216	0.987541	0.90742	0.907516	0.849281	0.685726	0.9999	0.654964	0.810287	0.960138	0.998197	0.997884	0.884366	0.950267	0.75544	0.619929	0.80619	0.964321	0.314169	0.730737	0.399522	0.915326	0.619568	0.849271
ANKRD44	0.391678	0.457539	0.159883	0.519795	0.509291	0.997303	0.884534	0.99972	0.953809	0.872256	0.977771	0.992022	0.891139	0.945154	0.678576	0.999841	0.999275	0.964847	0.999255	0.998787	0.822952	0.43551	0.525951	0.262533	0.935157	0.978195	0.9913	0.65077	0.868631	0.496797	0.901165	0.9999	0.877359	0.680753	0.983164	0.998197	0.997802	0.924339	0.712231	0.925753	0.976266	0.707088	0.997738	0.108903	0.960333	0.723618	0.47794	0.387397	0.571253
ANKRD44-AS1	0.606596	0.137173	0.0904232	0.163104	0.857556	0.995671	0.988477	0.99972	0.961	0.263495	0.853784	0.715777	0.826832	0.939268	0.726147	0.999841	0.999275	0.984067	0.999255	0.978064	0.0557334	0.0573591	0.390234	0.0560146	0.851756	0.297393	0.983771	0.722485	0.933516	0.460509	0.963358	0.9999	0.871856	0.684488	0.863279	0.998197	0.997802	0.976132	0.83769	0.617948	0.963957	0.73512	0.997738	0.264886	0.998457	0.202752	0.400826	0.482135	0.0155137
ANKRD44-DT	0.46455	0.794584	0.672488	0.900807	0.436051	0.996189	0.999727	0.99972	0.977761	0.930764	0.972502	0.672431	0.984967	0.991536	0.397656	0.999841	0.999275	0.969474	0.999255	0.997681	0.95973	0.114455	0.518398	0.706896	0.821052	0.954547	0.983771	0.942034	0.990556	0.723158	0.98149	0.9999	0.929165	0.754994	0.983191	0.998197	0.998497	0.836749	0.911899	0.790396	0.932144	0.446103	0.997738	0.328019	0.903272	0.601537	0.335545	0.913694	0.192433
ANKRD44-IT1	0.777903	0.864776	0.168856	0.288317	0.956352	0.996189	0.928254	0.99972	0.999013	0.431861	0.967307	0.871282	0.975948	0.93723	0.909157	0.999841	0.999275	0.930326	0.999255	0.998787	0.613916	0.71439	0.55562	0.131084	0.879631	0.995282	0.986785	0.519051	0.992792	0.692381	0.986968	0.9999	0.950656	0.8572	0.791827	0.998197	0.997802	0.776689	0.90591	0.934034	0.99553	0.374769	0.997738	0.0224342	0.887461	0.553876	0.639379	0.360515	0.30957
ANKRD46	0.984202	0.149605	0.221975	0.084421	0.448241	0.995671	0.937687	0.99972	0.953809	0.151907	0.998824	0.702293	0.905501	0.93723	0.277614	0.999841	0.999275	0.930326	0.999255	0.989553	0.264829	0.183274	0.597212	0.0794178	0.502276	0.376045	0.983771	0.849233	0.891331	0.765792	0.975482	0.9999	0.763717	0.859402	0.56817	0.998197	0.995337	0.681214	0.856547	0.196634	0.829021	0.413287	0.997738	0.378468	0.742425	0.950571	0.882151	0.793978	0.0760522
ANKRD49	0.936479	0.224912	0.754793	0.607752	0.991547	0.996189	0.968034	0.99972	0.953809	0.552005	0.837295	0.609134	0.831301	0.93723	0.916076	0.999841	0.999275	0.960314	0.999255	0.998787	0.479914	0.185695	0.956125	0.19849	0.783473	0.996473	0.987541	0.596666	0.878625	0.945695	0.958801	0.9999	0.902336	0.972466	0.942961	0.998197	0.995337	0.885618	0.984215	0.927897	0.919896	0.79856	0.997738	0.359497	0.803638	0.642802	0.451113	0.807679	0.257909
ANKRD50	0.864015	0.251545	0.049179	0.959677	0.750295	0.995671	0.983386	0.99972	0.974731	0.498005	0.951713	0.881036	0.785417	0.93723	0.319033	0.999841	0.999275	0.981927	0.999255	0.998787	0.159778	0.0182797	0.387525	0.0371079	0.501018	0.879355	0.989781	0.572419	0.923283	0.753857	0.918779	0.9999	0.809828	0.688191	0.129289	0.998197	0.997802	0.965045	0.628074	0.900778	0.976125	0.627295	0.984098	0.64158	0.836987	0.124847	0.353442	0.408528	0.0210942
ANKRD52	0.963174	0.0425255	0.591905	0.333951	0.855092	0.996189	0.928254	0.99972	0.958466	0.69464	0.644446	0.549811	0.934633	0.93723	0.530398	0.999841	0.999275	0.947524	0.999255	0.998787	0.950033	0.561126	0.814065	0.94734	0.953021	0.681889	0.987541	0.880761	0.998915	0.570456	0.921647	0.9999	0.706624	0.987497	0.957689	0.998197	0.995337	0.733996	0.948837	0.903221	0.484095	0.66884	0.997738	0.153784	0.730737	0.931136	0.632865	0.529491	0.716934
ANKRD54	0.778849	0.449853	0.254302	0.250071	0.879306	0.995671	0.982331	0.99972	0.964723	0.53287	0.920486	0.757514	0.968063	0.93723	0.862194	0.999841	0.999275	0.94284	0.999255	0.998787	0.219108	0.542468	0.482518	0.0964198	0.893302	0.981829	0.999188	0.60378	0.986071	0.535422	0.997608	0.9999	0.901407	0.971828	0.77306	0.998197	0.998497	0.938283	0.76496	0.756174	0.763446	0.719063	0.997738	0.0833693	0.837665	0.111422	0.730764	0.267899	0.044559
ANKRD55	6.9e-07	1.2e-05	0.886995	3.21e-10	0.0801233	0.996189	0.98506	0.99972	0.953809	0.720856	0.6463	0.694258	0.188749	0.961123	0.959162	0.999841	0.999275	0.930326	0.999255	0.931577	0.0509724	0.00725172	0.506324	0.631736	0.962161	0.931753	0.999974	0.773783	0.990556	0.965994	0.958113	0.9999	0.802124	0.976567	0.723913	0.998197	0.995337	0.528628	0.717577	0.768143	0.341394	0.699618	0.537986	0.146069	0.996184	0.0032872	0.0604076	0.360515	0.0597944
ANKRD6	0.016464	1.26e-07	0.000849864	4.04e-06	0.864099	0.974041	0.999873	0.99972	0.953809	0.419743	0.651499	0.735213	0.723531	0.978675	0.163097	0.999841	0.999275	0.930326	0.999255	0.998787	0.106683	0.205318	0.709724	0.750601	0.656354	0.466543	0.983771	0.896403	0.924178	0.551771	0.969789	0.9999	0.980767	0.793679	0.811549	0.797684	0.995337	0.664406	0.963823	0.422009	0.128374	0.0659205	0.958232	0.760001	0.314914	0.0146877	0.146353	0.302286	0.796874
ANKRD9	0.0601351	0.0757391	0.857142	0.0420176	0.977666	0.996266	0.94689	0.99972	0.953809	0.899243	0.809248	0.836144	0.815995	0.93723	0.861428	0.999841	0.999275	0.977482	0.999255	0.998787	0.687423	0.115183	0.730865	0.148593	0.650999	0.143699	0.983771	0.375929	0.894752	0.898693	0.997608	0.9999	0.961576	0.879046	0.87781	0.998197	0.997802	0.798861	0.747288	0.871887	0.944674	0.848381	0.988584	0.739334	0.942603	0.729051	0.467269	0.511117	0.565555
ANKS1A	0.454942	0.187225	0.435652	0.130218	0.975505	0.974041	0.962113	0.99972	0.991488	0.22048	0.812165	0.594781	0.982188	0.93723	0.707009	0.999841	0.999275	0.997032	0.999255	0.999382	0.215675	0.197836	0.610181	0.035856	0.716613	0.867395	0.998146	0.904083	0.917199	0.935609	0.922604	0.9999	0.908971	0.728914	0.883168	0.998197	0.995337	0.68526	0.841047	0.592482	0.938768	0.574731	0.997738	0.508983	0.981862	0.765753	0.684831	0.650157	0.0685495
ANKS3	0.821786	0.836068	0.638164	0.841362	0.95402	0.995671	0.908937	0.99972	0.953809	0.883855	0.757873	0.974756	0.88494	0.969513	0.322414	0.999841	0.999275	0.944256	0.999255	0.998787	0.953021	0.299986	0.680661	0.739448	0.935075	0.140499	0.983771	0.612867	0.949533	0.188874	0.84781	0.9999	0.382451	0.971483	0.751943	0.998197	0.995337	0.718249	0.970992	0.871887	0.64333	0.514596	0.967222	0.184905	0.537316	0.742655	0.99339	0.946117	0.934784
ANKS6	0.15207	0.00486039	0.209993	0.821035	0.877503	0.998157	0.989205	0.99972	0.97034	0.994408	0.925649	0.549811	0.508247	0.961904	0.744198	0.999841	0.999275	0.930326	0.999255	0.998787	0.350385	0.857657	0.842262	0.91563	0.728803	0.690389	0.986785	0.953493	0.954908	0.909813	0.983931	0.9999	0.936068	0.892549	0.817005	0.998463	0.995337	0.984598	0.798301	0.80275	0.980332	0.605796	0.984098	0.558481	0.800645	0.786719	0.658806	0.87182	0.444386
ANKUB1	0.619127	0.454284	0.0116242	0.960327	0.897796	0.996189	0.816593	0.99972	0.976553	0.849075	0.952138	0.633527	0.387262	0.95694	0.921623	0.999841	0.999275	0.944964	0.999255	0.998787	0.00544274	0.735243	0.0149104	0.00785363	0.90712	0.742006	0.998146	0.951477	0.989322	0.336055	0.937579	0.9999	0.783317	0.859859	0.965823	0.998197	0.995337	0.720335	0.97818	0.938303	0.587223	0.597957	0.996155	0.00487142	0.927413	0.0021012	0.927555	0.311412	0.000503812
ANKZF1	0.0154678	3.33e-05	0.332296	0.0500858	0.418439	0.995671	0.917953	0.99972	0.999013	0.959463	0.938387	0.997531	0.986355	0.93723	0.683401	0.999841	0.999275	0.991234	0.999255	0.998787	0.784458	0.453338	0.757236	0.37809	0.901854	0.749949	0.983771	0.950898	0.884701	0.904058	0.938668	0.9999	0.68285	0.962622	0.787499	0.998197	0.995337	0.821466	0.680023	0.808094	0.777467	0.845912	0.986908	0.31031	0.993237	0.431372	0.430152	0.884271	0.729911
ANLN	0.0589909	0.000455191	0.158233	0.403928	0.972892	0.996189	0.9971	0.99972	0.953809	0.854573	0.728066	0.710061	0.939035	0.93723	0.446861	0.999841	0.999275	0.944256	0.999255	0.998787	0.888009	0.125851	0.99274	0.27949	0.958803	0.183906	0.983771	0.251255	0.987129	0.746141	0.952935	0.9999	0.858475	0.972466	0.773765	0.998197	0.995337	0.811938	0.599566	0.777483	0.644918	0.365299	0.997738	0.283704	0.405201	0.809784	0.929943	0.838456	0.700094
ANO10	0.219879	0.00955126	0.0242219	0.216264	0.998611	0.986036	0.978029	0.99972	0.956056	0.320145	0.919258	0.684454	0.66214	0.994013	0.218299	0.999841	0.999275	0.947854	0.999255	0.998787	0.452712	0.22764	0.619359	0.910079	0.897709	0.280668	0.983771	0.843003	0.998232	0.664099	0.960614	0.9999	0.697754	0.70153	0.604178	0.998197	0.998775	0.717546	0.851031	0.462818	0.874675	0.355922	0.997738	0.0390578	0.567768	0.758893	0.947118	0.548718	0.468678
ANO2	0.41834	0.503845	0.29095	0.848938	0.806938	0.996189	0.945652	0.99972	0.953809	0.578204	0.781097	0.649991	0.993176	0.93723	0.527148	0.999841	0.999275	0.943542	0.999255	0.998787	0.553635	0.368777	0.396189	0.578358	0.974232	0.224262	0.983771	0.59483	0.949533	0.656928	0.902403	0.9999	0.79757	0.959168	0.969805	0.998197	0.997884	0.885618	0.643116	0.758547	0.985663	0.909238	0.997738	0.246376	0.677025	0.58981	0.951767	0.593139	0.898683
ANO5	0.0608694	0.38972	0.765924	0.735776	0.383875	0.996189	0.751706	0.99972	0.960454	0.375193	0.914928	0.605763	0.883292	0.943166	0.417882	0.999841	0.999275	0.930326	0.999255	0.292308	0.2199	0.167347	0.919141	0.0316668	0.677125	0.888803	0.983771	0.986029	0.995999	0.449502	0.428103	0.9999	0.854549	0.938228	0.177936	0.998197	0.840653	0.844201	0.672549	0.971053	0.861612	0.630303	0.98932	0.784687	0.923798	0.572057	0.212044	0.733172	0.0942951
ANO6	0.726497	0.282361	0.308077	0.989947	0.981193	0.995671	0.993598	0.99972	0.983046	0.422857	0.999841	0.821866	0.997015	0.938301	0.534364	0.999841	0.999275	0.989008	0.999255	0.998787	0.00247425	0.0116155	0.378039	0.00576936	0.935075	0.879975	0.999974	0.769671	0.802366	0.956372	0.986968	0.9999	0.958547	0.981877	0.941611	0.998197	0.997802	0.981207	0.599566	0.83534	0.984783	0.945383	0.997738	0.709225	0.795532	0.000339508	0.0963905	0.26198	0.00038405
ANO7	NA	NA	0.660047	NA	NA	NA	NA	0.99972	NA	NA	NA	NA	0.969089	NA	NA	NA	NA	0.950451	NA	NA	NA	NA	0.797323	NA	NA	NA	NA	0.355303	NA	NA	NA	NA	0.762879	NA	NA	NA	NA	0.939459	NA	NA	NA	NA	0.997738	NA	NA	NA	NA	0.912975	NA
ANO7L1	NA	0.274357	0.49011	0.159066	NA	NA	0.884126	0.99972	0.984942	NA	NA	0.979474	0.714586	0.93723	NA	NA	0.999275	0.938228	0.999255	NA	NA	0.955336	0.659062	0.151862	NA	NA	0.983771	0.299998	0.989322	NA	NA	0.9999	0.79675	0.73772	NA	NA	0.995337	NA	0.964214	NA	NA	0.867898	0.997738	0.480231	NA	NA	0.846046	0.541826	0.172678
ANO8	0.200208	0.177347	0.833917	0.742291	0.573328	0.995671	0.978303	0.99972	0.953809	0.833759	0.959248	0.938316	0.90256	0.986026	0.616689	0.999841	0.999275	0.961049	0.999255	0.998787	0.322945	0.349632	0.990969	0.940606	0.813738	0.346114	0.983771	0.902682	0.990556	0.319332	0.898242	0.9999	0.730869	0.688191	0.903206	0.998197	0.997802	0.77459	0.982298	0.721762	0.640426	0.319752	0.997738	0.917547	0.857299	0.270717	0.688239	0.936969	0.823501
ANO9	0.0128443	7.02e-11	0.112819	0.0458432	0.975702	0.974041	0.989286	0.99972	0.953809	0.541873	0.774426	0.80355	0.788276	0.93723	0.163097	0.999841	0.999275	0.950451	0.999255	0.998787	0.041786	0.0358004	0.582865	0.268605	0.886822	0.139017	0.983771	0.711606	0.915785	0.403325	0.968868	0.9999	0.995475	0.766174	0.280407	0.998197	0.995337	0.804184	0.950935	0.92035	0.467583	0.369977	0.997738	0.953817	0.315727	0.241597	0.778322	0.710344	0.210113
ANP32A	0.0292993	0.685705	0.182626	0.449257	0.037093	0.995671	0.969723	0.99972	0.976553	0.337856	0.762755	0.734175	0.325558	0.989299	0.00553219	0.999841	0.999275	0.94994	0.999255	0.998787	0.828101	0.212911	0.414052	0.236002	0.275294	0.443108	0.983771	0.480223	0.887578	0.31114	0.928461	0.9999	0.742622	0.745727	0.318172	0.998197	0.99602	0.92857	0.793601	0.0968428	0.399392	0.433483	0.997738	0.764973	0.309184	0.668725	0.497029	0.442359	0.0492301
ANP32A-IT1	0.979357	0.129728	0.157537	0.306832	0.977338	0.995671	0.98409	0.99972	0.974731	0.257686	0.937329	0.710061	0.923779	0.93723	0.834334	0.999841	0.999275	0.963385	0.999255	0.998787	0.401225	0.547151	0.432814	0.22843	0.810633	0.992792	0.983771	0.682141	0.998232	0.902612	0.965732	0.9999	0.994599	0.835824	0.889319	0.998197	0.995337	0.681214	0.869243	0.641001	0.981577	0.425401	0.997738	0.0742153	0.930268	0.469681	0.797776	0.312618	0.595571
ANP32B	0.117294	1.46e-06	0.478278	0.0509381	0.926849	0.996189	0.968034	0.99972	0.953809	0.528129	0.662025	0.628726	0.933746	0.93723	0.597916	0.999841	0.999275	0.930326	0.999255	0.998787	0.789698	0.620875	0.908167	0.622667	0.794715	0.392694	0.983771	0.228562	0.995489	0.704413	0.911798	0.9999	0.824735	0.979293	0.744927	0.928	0.995337	0.809951	0.599566	0.723424	0.33078	0.587163	0.984098	0.876747	0.405201	0.393615	0.688367	0.996543	0.574511
ANP32E	0.621886	0.214796	0.999798	0.995128	0.733263	0.995671	0.988477	0.99972	0.988749	0.968673	0.780013	0.770073	0.880409	0.93723	0.269516	0.999841	0.999275	0.930326	0.999255	0.998787	0.834068	0.325496	0.851167	0.329101	0.794202	0.685742	0.998146	0.441484	0.997305	0.972073	0.734302	0.9999	0.675582	0.981877	0.683477	0.998197	0.99602	0.569663	0.749942	0.969517	0.322563	0.666193	0.974554	0.337727	0.535084	0.500516	0.756173	0.924869	0.161824
ANPEP	0.873444	0.950126	0.0617329	0.0378009	0.859958	0.996189	0.94943	0.99972	0.953809	0.224854	0.814212	0.666603	0.570734	0.93723	0.493611	0.999841	0.999275	0.967245	0.999255	0.799757	0.255376	0.21452	0.448796	0.118972	0.73904	0.981614	0.983771	0.641431	0.987129	0.999087	0.951067	0.9999	0.77159	0.836104	0.744902	0.998197	0.995337	0.478885	0.676462	0.436916	0.722755	0.473415	0.890871	0.0167331	0.944173	0.843758	0.812917	0.351503	0.344977
ANTKMT	0.565364	0.460302	0.233469	0.910704	0.723057	0.996189	0.922051	0.99972	0.987905	0.939763	0.818391	0.703063	0.93353	0.93723	0.983187	0.999841	0.999275	0.965239	0.999255	0.998787	0.026431	0.527595	0.456822	0.00702312	0.972612	0.692757	0.991205	0.942034	0.975538	0.733518	0.75469	0.9999	0.892402	0.633909	0.991392	0.998197	0.995337	0.940819	0.599566	0.95676	0.908908	0.732135	0.997738	0.247701	0.764502	0.00258985	0.577736	0.189554	0.00352275
ANTXR2	0.346939	0.0303533	0.0129275	0.720126	0.806436	0.996189	0.881677	0.99972	0.994378	0.471093	0.955638	0.985118	0.273466	0.986376	0.149626	0.999841	0.999275	0.981326	0.999255	0.998787	0.000325514	0.0557986	0.0130909	0.00269252	0.960077	0.981592	0.998146	0.356309	0.988969	0.258688	0.941169	0.9999	0.441219	0.689879	0.798743	0.998197	0.997884	0.755987	0.607399	0.903221	0.955621	0.232206	0.986412	0.139502	0.808908	0.000192713	0.33997	0.0396843	0.000128046
ANTXRLP1	0.542812	0.27068	0.0344007	0.311995	0.68194	0.995671	0.997826	0.99972	0.953809	0.25851	0.953421	0.672431	0.448138	0.942985	0.288513	0.999841	0.999275	0.930326	0.999255	0.998787	0.0275	0.0215464	0.542652	0.221038	0.934461	0.424499	0.983771	0.979017	0.939979	0.694919	0.857124	0.9999	0.401589	0.996747	0.851271	0.998197	0.995337	0.972757	0.87132	0.696395	0.897831	0.547369	0.926186	0.533345	0.455833	0.234132	0.695218	0.606634	0.0159447
ANXA1	0.00468218	0.593991	0.874795	0.307425	0.0586821	0.951519	0.954178	0.99972	0.953809	0.362422	0.837935	0.802653	0.7395	0.93723	0.334531	0.999841	0.999275	0.950451	0.999255	0.813356	0.237102	0.772746	0.812175	0.686679	0.495291	0.997107	0.998146	0.780065	0.896535	0.764008	0.277082	0.9999	0.996079	0.698902	0.368647	0.998197	0.997884	0.909413	0.72988	0.868974	0.594877	0.718452	0.997738	0.0743752	0.656493	0.925516	0.56374	0.65769	0.867933
ANXA11	0.759763	0.773548	0.402788	0.225801	0.730386	0.994516	0.9971	0.99972	0.986523	0.148517	0.871879	0.553378	0.972184	0.93723	0.515576	0.999841	0.999275	0.999894	0.999255	0.997681	0.807076	0.994018	0.57795	0.0588083	0.549902	0.889169	0.983771	0.819559	0.989725	0.953859	0.95992	0.9999	0.90699	0.889621	0.847649	0.998197	0.995337	0.753196	0.786515	0.382221	0.971595	0.455079	0.997738	0.231014	0.917773	0.950739	0.906354	0.65718	0.243977
ANXA2	5.59e-06	0.00495488	0.558585	0.314557	0.00828123	0.967151	0.984894	0.99972	0.953809	0.260358	0.823014	0.821866	0.88494	0.972304	0.285774	0.999841	0.999275	0.973709	0.999255	0.626534	0.906734	0.260465	0.750426	0.349414	0.328684	0.771198	0.983771	0.635453	0.993099	0.939198	0.590497	0.9999	0.94627	0.839244	0.296036	0.998197	0.995337	0.945174	0.84638	0.933628	0.908908	0.434411	0.997738	0.273348	0.759234	0.164198	0.0647621	0.445662	0.061833
ANXA2R	0.587961	0.315894	0.000173543	0.231506	0.723227	0.995671	0.957578	0.99972	0.999013	0.152135	0.999841	0.694277	0.618575	0.979825	0.15117	0.999841	0.999275	0.981927	0.999255	0.998787	0.00556079	0.0385021	0.0179662	0.00700719	0.574567	0.399002	0.983771	0.896774	0.878715	0.719774	0.968868	0.9999	0.456629	0.705078	0.464527	0.998197	0.995337	0.735918	0.711566	0.459142	0.708808	0.457311	0.997738	0.509	0.555151	0.0110159	0.384028	0.0293363	0.00323833
ANXA2R-AS1	0.114827	0.0152558	0.00810331	0.0587155	0.931172	0.995671	0.977211	0.99972	0.97127	0.268067	0.78939	0.92906	0.780246	0.976615	0.02839	0.999841	0.999275	0.980157	0.999255	0.978064	0.25091	0.297057	0.352929	0.200005	0.5574	0.263346	0.983771	0.425453	0.954363	0.793936	0.95992	0.9999	0.897279	0.90432	0.352293	0.998197	0.997884	0.944468	0.936594	0.382819	0.587473	0.366291	0.997738	0.61954	0.30901	0.160576	0.977173	0.252146	0.0453089
ANXA2R-OT1	0.763614	0.85708	0.000686467	0.488778	0.644629	0.98238	0.975913	0.99972	0.964723	0.142633	0.962065	0.875277	0.564955	0.93723	0.193273	0.999841	0.999275	0.930326	0.999255	0.971498	0.559815	0.360906	0.312714	0.238015	0.52468	0.938996	0.983771	0.725318	0.99499	0.986637	0.974767	0.9999	0.660063	0.815803	0.526072	0.998197	0.997884	0.829249	0.793601	0.63955	0.952466	0.344848	0.993614	0.0567136	0.656493	0.133132	0.55971	0.111008	0.0201499
ANXA3	0.000102417	0.00665748	1.49e-06	0.145491	4.66e-05	0.995671	0.968399	0.99972	0.976553	0.0520562	0.776243	0.975856	0.0104495	0.93723	0.0314035	0.999841	0.999275	0.930326	0.999255	0.203415	0.571622	0.952316	0.0015932	0.225017	0.0833801	0.962797	0.987541	0.570303	0.909951	0.584379	0.968868	0.9999	0.0107641	0.879052	0.00262797	0.998197	0.997884	0.357595	0.892575	0.213858	0.874675	0.420649	0.253752	0.00606802	0.0879495	0.409187	0.308855	0.0187189	0.974554
ANXA4	0.000336092	0.0122821	0.0864987	0.495065	0.110263	0.974041	0.996413	0.99972	0.953809	0.520432	0.850209	0.98963	0.824766	0.945154	0.786671	0.999841	0.999275	0.963385	0.999255	0.978963	0.213454	0.586155	0.488505	0.747252	0.753943	0.787404	0.983771	0.842801	0.99306	0.995689	0.678598	0.9999	0.771349	0.987497	0.543929	0.998197	0.995337	0.558442	0.813829	0.862541	0.897816	0.663744	0.997738	0.678683	0.676149	0.970745	0.893134	0.88043	0.524436
ANXA5	0.00162229	0.0413728	0.510769	0.56459	0.052916	0.995671	0.946609	0.99972	0.953809	0.398711	0.856838	0.880695	0.92607	0.93723	0.284151	0.999841	0.999275	0.980157	0.999255	0.937931	0.177205	0.318144	0.111202	0.0747452	0.693239	0.979215	0.987541	0.883386	0.968292	0.890517	0.89108	0.9999	0.822246	0.930174	0.735544	0.998197	0.997884	0.893328	0.629371	0.871887	0.594877	0.996296	0.997738	0.156054	0.652084	0.00395791	0.152188	0.0952813	0.00404738
ANXA6	0.0119667	0.00549939	0.428831	0.359161	0.530392	0.996189	0.9971	0.99972	0.961	0.792099	0.964597	0.905058	0.966963	0.99469	0.732177	0.999841	0.999275	0.984505	0.999255	0.998787	0.391172	0.759459	0.762361	0.0199098	0.84775	0.802198	0.983771	0.615049	0.95956	0.98603	0.98529	0.9999	0.947203	0.988339	0.967463	0.998197	0.995337	0.996235	0.600792	0.984116	0.737594	0.714626	0.968206	0.0860849	0.982877	0.02598	0.132944	0.52772	0.00795472
ANXA7	0.130578	0.644769	0.74225	0.949303	0.299875	0.987915	0.997602	0.99972	0.953809	0.37055	0.742279	0.881575	0.738663	0.985963	0.298415	0.999841	0.999275	0.992706	0.999255	0.956546	0.611217	0.696821	0.945489	0.530421	0.518017	0.953601	0.99023	0.821053	0.992792	0.783598	0.720133	0.9999	0.850686	0.950862	0.616768	0.998197	0.997884	0.817882	0.665313	0.999671	0.678642	0.834927	0.959455	0.792037	0.811918	0.893414	0.802439	0.837954	0.164424
AOAH	0.860459	0.549224	0.00117585	0.675745	0.977666	0.995671	0.999873	0.99972	0.953809	0.161865	0.944887	0.827483	0.401353	0.93723	0.515771	0.999841	0.999275	0.930326	0.999255	0.998787	0.00251638	0.511875	0.00713938	0.00737058	0.977929	0.835418	0.983771	0.572419	0.980232	0.512092	0.884879	0.9999	0.436427	0.822203	0.865379	0.998197	0.997802	0.438661	0.885071	0.907018	0.881755	0.840404	0.967222	0.328487	0.893994	0.00343576	0.61864	0.0294651	0.0014575
AOAH-IT1	0.0333304	0.0907289	6.4e-07	0.0117269	0.943085	0.996266	0.942645	0.99972	0.953809	0.157251	0.775897	0.818259	0.193514	0.93723	0.524375	0.999841	0.999275	0.930326	0.999255	0.998787	0.0809065	0.985796	0.00451133	0.185433	0.746124	0.731841	0.983771	0.833566	0.996312	0.601316	0.860805	0.9999	0.221748	0.742857	0.706056	0.95192	0.995337	0.159074	0.856144	0.771548	0.993919	0.267255	0.973168	0.312485	0.863743	0.298008	0.708704	0.0266026	0.134914
AOC2	0.815751	0.322621	0.091303	0.55444	0.920731	0.995671	0.850747	0.99972	0.953809	0.365127	0.80079	0.901146	0.60285	0.93723	0.651646	0.999841	0.999275	0.992706	0.999255	0.998787	0.0361646	0.320097	0.201121	0.0173256	0.865111	0.899735	0.983771	0.652427	0.987129	0.824595	0.901914	0.9999	0.892402	0.693009	0.979493	0.998197	0.997884	0.247499	0.96082	0.565232	0.559195	0.384662	0.807766	0.0026178	0.97216	0.0976672	0.640871	0.453516	0.0185881
AOC3	0.256936	0.339349	0.00189941	0.309442	0.745963	0.996189	0.983386	0.99972	0.953809	0.413108	0.727607	0.908567	0.227369	0.96058	0.763121	0.999841	0.999275	0.998574	0.999255	0.999382	0.0112849	0.368184	0.0746608	0.0294003	0.963434	0.947607	0.983771	0.525852	0.903493	0.694919	0.765529	0.9999	0.609061	0.788539	0.979048	0.998197	0.995773	0.407339	0.638576	0.393341	0.327528	0.437393	0.731853	0.000788529	0.914958	0.0653403	0.794487	0.14801	0.165698
AOPEP	0.461894	0.289295	0.995352	0.721019	0.980931	0.996266	0.963176	0.99972	0.953809	0.730202	0.790446	0.600053	0.720673	0.9457	0.218034	0.999841	0.999275	0.930326	0.999255	0.998787	0.884076	0.407304	0.818979	0.196251	0.843769	0.880222	0.998146	0.995024	0.995979	0.697422	0.991139	0.9999	0.889087	0.987185	0.979493	0.998197	0.995337	0.905563	0.866889	0.985671	0.97249	0.491898	0.537986	0.992514	0.688496	0.603047	0.546768	0.925841	0.321892
AP1AR	0.852641	0.00334277	0.90399	0.76513	0.962755	0.996266	0.941999	0.99972	0.953809	0.577802	0.779361	0.78174	0.858455	0.93723	0.900381	0.999841	0.999275	0.989008	0.999255	0.998787	0.0471328	0.276153	0.524347	0.0748903	0.946833	0.861344	0.99831	0.892413	0.855536	0.989815	0.411941	0.9999	0.789052	0.685055	0.87781	0.998197	0.995337	0.692084	0.859113	0.603348	0.661459	0.897463	0.997738	0.273447	0.726435	0.0314204	0.18186	0.424089	0.0518233
AP1B1	0.939796	0.703987	0.980228	0.00180806	0.752838	0.995671	0.945308	0.99972	0.97549	0.352865	0.978603	0.626602	0.975948	0.93723	0.682978	0.999841	0.999275	0.979063	0.999255	0.997681	0.756929	0.277929	0.684904	0.143958	0.544605	0.965978	0.983771	0.748135	0.994135	0.700551	0.988125	0.9999	0.828604	0.952527	0.734525	0.998197	0.995337	0.805912	0.77948	0.506579	0.834957	0.904239	0.997738	0.675592	0.785977	0.600165	0.738499	0.573089	0.388517
AP1G1	0.620474	0.587789	0.815121	0.906876	0.985446	0.995671	0.916987	0.99972	0.996887	0.368776	0.933474	0.555828	0.832616	0.93723	0.62832	0.999841	0.999275	0.999023	0.999255	0.998787	0.240002	0.0564044	0.974858	0.0473997	0.839784	0.936216	0.983771	0.432384	0.992603	0.940428	0.99889	0.9999	0.889087	0.887861	0.869335	0.998197	0.995337	0.948984	0.673872	0.90075	0.971643	0.487393	0.997738	0.127314	0.994976	0.111422	0.596636	0.460684	0.0312959
AP1G2	0.0541447	2.81e-06	0.210897	0.701052	0.925026	0.995671	0.967371	0.99972	0.953809	0.881158	0.705897	0.559758	0.877641	0.93723	0.36483	0.999841	0.999275	0.938228	0.999255	0.998787	0.886775	0.397243	0.928453	0.168432	0.97465	0.421388	0.987541	0.571981	0.987129	0.468622	0.682116	0.9999	0.623619	0.899617	0.752124	0.998197	0.995337	0.667291	0.874823	0.966939	0.601692	0.729733	0.993832	0.813501	0.619363	0.600784	0.928016	0.742733	0.432501
AP1G2-AS1	0.358843	0.402684	0.728692	0.375686	0.768276	0.995671	0.779475	0.99972	0.996887	0.706634	0.976115	0.878179	0.820123	0.93723	0.855376	0.999841	0.999275	0.974433	0.999255	0.998787	0.423537	0.812487	0.966338	0.909924	0.713412	0.525793	0.983771	0.711074	0.975652	0.573163	0.969789	0.9999	0.940332	0.976567	0.848336	0.998197	0.997802	0.857452	0.972082	0.653059	0.955621	0.794442	0.992711	0.964705	0.981002	0.497442	0.840012	0.788275	0.673817
AP1M1	0.380974	0.0303565	0.429918	0.923772	0.977896	0.996189	0.980591	0.99972	0.953809	0.720856	0.780845	0.619383	0.890274	0.93723	0.873787	0.999841	0.999275	0.967245	0.999255	0.998787	0.833977	0.553635	0.920466	0.0878193	0.850419	0.596718	0.983771	0.389189	0.961604	0.964709	0.928022	0.9999	0.960772	0.930855	0.952878	0.998197	0.995337	0.965045	0.865899	0.989606	0.848254	0.780938	0.997738	0.770063	0.794216	0.820384	0.964284	0.836529	0.42412
AP1M2	0.873037	0.656756	0.759946	NA	0.804415	0.995671	0.90962	0.99972	NA	0.642378	0.994047	0.922778	0.974392	NA	0.966293	0.999841	0.999275	0.930326	NA	0.998787	0.438699	0.686342	0.9134	NA	0.698197	0.648333	0.983771	0.969016	NA	0.935852	0.523064	0.9999	0.796765	NA	0.710112	0.998197	0.997802	0.943365	NA	0.877013	0.836382	0.984609	0.997738	NA	0.87196	0.194204	0.759327	0.843584	NA
AP1S1	0.251599	0.714398	0.838535	0.531636	0.24087	0.996189	0.989205	0.99972	0.953809	0.946046	0.945516	0.723439	0.90004	0.93723	0.916109	0.999841	0.999275	0.990337	0.999255	0.998787	0.876702	0.640878	0.643796	0.515417	0.903576	0.918342	0.998146	0.974253	0.989322	0.843565	0.952935	0.9999	0.818915	0.988667	0.875092	0.998197	0.995337	0.972757	0.796818	0.803087	0.791199	0.531044	0.997738	0.0144398	0.876073	0.662714	0.737329	0.950164	0.805173
AP1S2	0.0960412	0.540344	0.451285	0.485134	0.329716	0.995671	0.979231	0.99972	0.953809	0.901961	0.853165	0.862304	0.961131	0.93723	0.916782	0.999841	0.999275	0.940052	0.999255	0.998787	0.938148	0.385464	0.840517	0.173993	0.849533	0.952507	0.98706	0.734289	0.91002	0.980935	0.630008	0.9999	0.993354	0.637787	0.82554	0.998197	0.997884	0.902605	0.934089	0.539888	0.973768	0.548244	0.854073	0.419154	0.629963	0.61724	0.582633	0.925292	0.643254
AP1S3	0.606596	0.0854228	0.95601	0.504482	0.871782	0.995671	0.83881	0.99972	0.980207	0.334995	0.662025	0.634072	0.930702	0.979825	0.209437	0.999841	0.999275	0.959257	0.999255	0.971498	0.694415	0.655378	0.979364	0.94124	0.960412	0.952507	0.99023	0.950015	0.995979	0.918537	0.89058	0.9999	0.964184	0.948274	0.720521	0.998197	0.995337	0.921647	0.658107	0.987471	0.939033	0.617259	0.997738	0.965121	0.915384	0.4442	0.734864	0.897682	0.900651
AP2A1	0.0813302	0.0790293	0.972674	0.172266	0.880134	0.996189	0.892706	0.99972	0.953809	0.919424	0.773927	0.691818	0.471698	0.985185	0.960712	0.999841	0.999275	0.944256	0.999255	0.998787	0.943624	0.626888	0.704648	0.587024	0.946833	0.43376	0.983771	0.691612	0.884701	0.733258	0.977179	0.9999	0.742706	0.959168	0.839544	0.998197	0.995337	0.858088	0.599566	0.963799	0.946228	0.327937	0.984098	0.186776	0.985212	0.26306	0.978695	0.595489	0.697067
AP2A2	0.84252	0.0992209	0.132988	0.42053	0.885414	0.995671	0.990838	0.99972	0.953809	0.763539	0.69644	0.632999	0.800022	0.93723	0.859259	0.999841	0.999275	0.930326	0.999255	0.998787	0.728184	0.985796	0.11128	0.451772	0.763052	0.953861	0.983771	0.820668	0.992792	0.439575	0.926568	0.9999	0.304066	0.836053	0.981602	0.998197	0.995337	0.476784	0.946232	0.784854	0.747913	0.830487	0.984098	0.912253	0.820876	0.828915	0.582124	0.131619	0.979387
AP2B1	0.963601	0.760221	0.560595	0.745805	0.987026	0.995671	0.997595	0.99972	0.953809	0.358853	0.903906	0.837996	0.619041	0.995403	0.832787	0.999841	0.999275	0.982977	0.999255	0.999382	0.371895	0.0423498	0.838659	0.262113	0.935199	0.806926	0.987541	0.944809	0.884701	0.96812	0.970984	0.9999	0.737042	0.987497	0.931152	0.998197	0.995337	0.880919	0.989033	0.987723	0.931842	0.907416	0.984098	0.578725	0.985539	0.324865	0.39893	0.849432	0.157017
AP2M1	0.202082	0.00541535	0.271354	0.360339	0.870166	0.996189	0.917953	0.99972	0.953809	0.789104	0.917167	0.802653	0.937817	0.93723	0.471996	0.999841	0.999275	0.963555	0.999255	0.997681	0.684552	0.0931533	0.791081	0.892884	0.746214	0.178816	0.983771	0.401997	0.802366	0.976808	0.976075	0.9999	0.912897	0.838301	0.663269	0.998197	0.995337	0.885197	0.78223	0.800987	0.736056	0.212027	0.997298	0.43574	0.838504	0.626678	0.638652	0.967983	0.709783
AP2S1	0.949207	0.327771	0.8238	0.800227	0.489664	0.996189	0.948626	0.99972	0.97127	0.932275	0.722313	0.694863	0.624548	0.952057	0.707545	0.999841	0.999275	0.961049	0.999255	0.998787	0.124819	0.634972	0.475968	0.0348557	0.89015	0.788561	0.99023	0.636968	0.994131	0.923296	0.880528	0.9999	0.854549	0.885582	0.669537	0.998197	0.997802	0.885197	0.664593	0.973487	0.999242	0.613446	0.997738	0.88135	0.757157	0.0502575	0.927555	0.262225	0.111185
AP3B1	0.126037	0.0130415	0.0265853	0.434103	0.681493	0.995671	0.878164	0.99972	0.953809	0.629234	0.859161	0.970439	0.805365	0.93723	0.207429	0.999841	0.999275	0.938228	0.999255	0.998787	0.00241808	0.044783	0.280327	0.0140938	0.935075	0.429218	0.983771	0.824293	0.992792	0.532779	0.990183	0.9999	0.95467	0.659184	0.791827	0.998197	0.995337	0.942538	0.793601	0.838751	0.587154	0.329178	0.97815	0.617296	0.79388	0.00518636	0.901798	0.260445	0.00547085
AP3B2	0.351658	0.666178	0.339443	0.976275	NA	0.996189	0.968034	0.99972	0.999879	NA	0.778786	0.791354	0.212526	0.93723	NA	0.999841	0.999275	0.988555	0.999255	NA	0.631774	0.887111	0.28401	0.211563	NA	0.484931	0.987541	0.912831	0.840661	NA	0.92079	0.9999	0.840491	0.685055	NA	0.998197	0.995337	0.756962	0.885291	NA	0.781676	0.90723	0.967222	0.590937	NA	0.872432	0.786907	0.691769	0.0974537
AP3D1	0.257011	0.249036	0.619127	0.502332	0.645158	0.996189	0.919199	0.99972	0.953864	0.530747	0.794386	0.587943	0.965469	0.93723	0.814006	0.999841	0.999275	0.938228	0.999255	0.998787	0.399065	0.320638	0.487894	0.0327532	0.685476	0.914137	0.999974	0.87359	0.855536	0.888071	0.928022	0.9999	0.474573	0.984838	0.994412	0.998197	0.995337	0.551552	0.834299	0.65649	0.982929	0.860946	0.997738	0.645542	0.973735	0.472364	0.440996	0.341499	0.0578681
AP3M1	0.00102918	0.000560704	0.725783	0.0675894	0.460515	0.996189	0.930776	0.99972	0.958918	0.80639	0.9021	0.836945	0.946429	0.954188	0.422185	0.999841	0.999275	0.984664	0.999255	0.998787	0.168142	0.22209	0.597212	0.0505582	0.897443	0.890096	0.983771	0.735366	0.992792	0.694919	0.92866	0.9999	0.970657	0.972571	0.9767	0.998197	0.995337	0.954116	0.599566	0.859759	0.915838	0.979165	0.997738	0.65163	0.948401	0.00226098	0.0855584	0.286886	0.00563909
AP3M2	0.000305644	2.27e-08	0.00095417	0.00737865	0.933303	0.995671	0.801424	0.99972	0.961	0.676838	0.862196	0.618369	0.721674	0.93723	0.483006	0.999841	0.999275	0.944256	0.999255	0.971498	0.665372	0.69477	0.819626	0.582404	0.971795	0.178816	0.983771	0.427083	0.980657	0.57055	0.8924	0.9999	0.617444	0.680956	0.53768	0.998197	0.995337	0.969207	0.602728	0.493922	0.848822	0.543665	0.984098	0.883976	0.630153	0.280676	0.361538	0.770541	0.589827
AP3S1	0.816926	0.00406378	0.51412	0.423377	0.451594	0.995671	0.9971	0.99972	0.953809	0.790283	0.814212	0.639077	0.706943	0.93723	0.343283	0.999841	0.999275	0.980774	0.999255	0.998787	0.151876	0.87174	0.995214	0.0978509	0.769241	0.554871	0.99023	0.374093	0.969984	0.778454	0.803895	0.9999	0.930636	0.972571	0.618064	0.998197	0.995337	0.966866	0.662985	0.529624	0.587473	0.646374	0.997738	0.77695	0.391789	0.0881955	0.50385	0.83151	0.290951
AP3S2	0.867856	0.652283	0.716385	0.942649	0.795557	0.996189	0.975913	0.99972	0.953809	0.910884	0.943458	0.80355	0.815134	0.93723	0.853157	0.999841	0.999275	0.935952	0.999255	0.998787	0.265179	0.607303	0.384239	0.798222	0.961519	0.979379	0.99023	0.85229	0.978083	0.974691	0.962394	0.9999	0.505853	0.93621	0.824461	0.998197	0.997884	0.996322	0.599566	0.850968	0.862705	0.346856	0.997738	0.103295	0.975723	0.140843	0.787137	0.414129	0.5232
AP4B1	0.225268	0.00827093	0.140414	0.186381	0.839705	0.995671	0.908937	0.99972	0.996887	0.822512	0.856838	0.798849	0.834426	0.975957	0.28868	0.999841	0.999275	0.989008	0.999255	0.998787	0.747824	0.6814	0.946553	0.78525	0.942292	0.476361	0.983771	0.542501	0.987129	0.884531	0.997608	0.9999	0.851053	0.943783	0.620275	0.998197	0.995337	0.945227	0.599566	0.827662	0.841585	0.401078	0.910154	0.446217	0.389271	0.432036	0.552512	0.774613	0.750164
AP4E1	0.986959	0.850222	0.804633	0.693175	0.64047	0.995671	0.817549	0.99972	0.994378	0.671477	0.922283	0.986368	0.989207	0.943166	0.480553	0.999841	0.999275	0.974995	0.999255	0.997681	0.503441	0.256457	0.858123	0.664369	0.788162	0.873907	0.987541	0.469261	0.915617	0.997308	0.98529	0.9999	0.860492	0.906243	0.921135	0.998197	0.995337	0.851488	0.684771	0.354029	0.856544	0.99566	0.997738	0.952257	0.720605	0.285317	0.788997	0.723602	0.90137
AP4M1	0.693633	0.384276	0.972545	0.3764	0.978363	0.996189	0.94943	0.99972	0.986523	0.666038	0.837295	0.827618	0.956333	0.946139	0.624941	0.999841	0.999275	0.989464	0.999255	0.998787	0.418536	0.995633	0.624798	0.553206	0.976464	0.946004	0.999974	0.629169	0.995796	0.918537	0.963567	0.9999	0.899225	0.930925	0.959266	0.998197	0.998497	0.982862	0.615388	0.981831	0.892574	0.768613	0.997738	0.831004	0.77634	0.812757	0.452933	0.655851	0.892806
AP4S1	0.0826596	0.11717	0.0288184	0.305971	0.878388	0.996189	0.917714	0.99972	0.960454	0.82436	0.78939	0.978516	0.209417	0.945154	0.704673	0.999841	0.999275	0.970939	0.999255	0.998787	0.00277109	0.123315	0.102625	0.106974	0.983427	0.511517	0.983771	0.99697	0.951683	0.781296	0.793737	0.9999	0.49613	0.639035	0.615218	0.998197	0.995337	0.771273	0.763376	0.798392	0.973577	0.985089	0.967222	0.448205	0.58716	0.0665026	0.769211	0.307791	0.203616
AP5B1	0.433221	0.269074	0.00688559	0.157829	0.378023	0.995671	0.999727	0.99972	0.953809	0.165307	0.846709	0.626186	0.533616	0.93723	0.462319	0.999841	0.999275	0.930326	0.999255	0.946632	0.0319802	0.0230908	0.0435108	0.102505	0.686501	0.981875	0.983771	0.505833	0.987129	0.982235	0.89108	0.9999	0.295672	0.70153	0.573458	0.998197	0.995337	0.320134	0.624029	0.280799	0.836703	0.836741	0.979993	0.0598175	0.866671	0.473483	0.491312	0.113353	0.105546
AP5M1	0.837464	0.187894	0.537341	0.0931308	0.408325	0.997303	0.866018	0.99972	0.953809	0.585714	0.838972	0.982924	0.916139	0.991536	0.522389	0.999841	0.999275	0.930326	0.999255	0.997681	0.376145	0.80845	0.828659	0.901793	0.544605	0.921945	0.987541	0.572419	0.992603	0.696464	0.990943	0.9999	0.934593	0.992648	0.67553	0.998197	0.995337	0.690114	0.599694	0.213858	0.72346	0.994725	0.997738	0.840216	0.666482	0.0455778	0.729601	0.738796	0.614002
AP5S1	0.0879109	0.00316802	0.00435122	0.904197	0.913274	0.996189	0.917953	0.99972	0.980207	0.630655	0.859161	0.630869	0.539009	0.938497	0.307599	0.999841	0.999275	0.935998	0.999255	0.998787	0.404654	0.908246	0.204622	0.741051	0.834029	0.724793	0.983771	0.627117	0.923115	0.832131	0.977179	0.9999	0.95467	0.810961	0.868015	0.998197	0.995337	0.965583	0.894941	0.671862	0.686487	0.432288	0.997738	0.418795	0.406457	0.501595	0.717104	0.39792	0.78947
AP5Z1	0.81462	0.706072	0.859945	0.241116	0.752838	0.996189	0.942852	0.99972	0.953809	0.516645	0.860432	0.745402	0.921273	0.939478	0.958154	0.999841	0.999275	0.930326	0.999255	0.978064	0.865161	0.876915	0.959039	0.987996	0.893564	0.747328	0.998146	0.850827	0.992792	0.759088	0.958599	0.9999	0.66639	0.887861	0.977033	0.998197	0.995337	0.785245	0.599566	0.833429	0.623746	0.824526	0.984098	0.738338	0.738005	0.157604	0.962922	0.918412	0.564588
APAF1	0.165284	0.485239	1.57e-07	0.364507	0.768691	0.998157	0.878164	0.99972	0.96946	0.382764	0.830058	0.902061	0.28173	0.93723	0.251199	0.999841	0.999275	0.930326	0.999255	0.998787	4.92e-06	0.0442068	0.00291323	0.0013373	0.921613	0.889758	0.983771	0.572419	0.923283	0.383131	0.469247	0.9999	0.203934	0.657959	0.933299	0.998197	0.997802	0.488773	0.763505	0.715592	0.705518	0.30381	0.813066	0.0103707	0.97354	0.000116674	0.561548	0.0229082	0.00032989
APBA2	7.13e-05	2.07e-08	0.205841	0.0869926	0.0355878	0.996266	0.942645	0.99972	0.980207	0.611424	0.981424	0.879292	0.0888857	0.93723	0.367218	0.999841	0.999275	0.952014	0.999255	0.998787	0.0759294	0.0559989	0.104857	0.764829	0.862401	0.753886	0.995581	0.902238	0.980657	0.410586	0.99797	0.9999	0.649613	0.833363	0.706745	0.998197	0.997802	0.720335	0.959211	0.797487	0.736056	0.872663	0.559707	0.0833693	0.610439	0.00644955	0.147099	0.190325	0.0648355
APBA3	0.359664	0.0796675	0.39022	0.880377	0.858532	0.997999	0.927519	0.99972	0.953809	0.993617	0.99134	0.914742	0.949074	0.978779	0.971152	0.999841	0.999275	0.930326	0.999255	0.998787	0.85847	0.801813	0.956125	0.969821	0.939401	0.777679	0.995439	0.777623	0.911566	0.601316	0.945107	0.9999	0.70904	0.889621	0.76593	0.998197	0.997884	0.622301	0.710323	0.947328	0.835027	0.752044	0.997738	0.354502	0.646664	0.457877	0.891947	0.735296	0.953977
APBB1	0.873162	0.500996	0.502106	0.684482	0.800609	0.996189	0.917953	0.99972	0.966072	0.535985	0.898523	0.740458	0.570734	0.93723	0.33642	0.999841	0.999275	0.973709	0.999255	0.998787	0.0752462	0.0335534	0.423645	0.551495	0.885936	0.289956	0.983771	0.718173	0.998232	0.321294	0.954365	0.9999	0.938803	0.796559	0.447667	0.998197	0.997802	0.963896	0.758138	0.943794	0.836736	0.747882	0.997738	0.207398	0.615493	0.03451	0.7878	0.241012	0.0454158
APBB1IP	0.313731	0.536087	0.00984365	0.479967	0.375477	0.996189	0.967371	0.99972	0.953809	0.120293	0.94162	0.864717	0.331688	0.957256	0.161331	0.999841	0.999275	0.959257	0.999255	0.998787	0.229707	0.462601	0.0692752	0.6668	0.7857	0.91203	0.983771	0.981791	0.922708	0.826956	0.950685	0.9999	0.298588	0.711885	0.475815	0.998197	0.997884	0.46518	0.61618	0.29534	0.936841	0.452843	0.84395	0.0169371	0.572123	0.676715	0.766976	0.108518	0.760432
APBB2	0.961483	0.579639	0.627116	0.307876	0.931798	0.916162	0.881677	0.99972	0.974731	0.14021	0.817061	0.824304	0.994642	0.93723	0.131836	0.999841	0.999275	0.930326	0.999255	0.763478	0.128697	0.541095	0.337975	0.730924	0.656354	0.815227	0.983771	0.567515	0.985819	0.406154	0.615931	0.9999	0.778112	0.971483	0.584918	0.998197	0.995337	0.958164	0.602728	0.760179	0.777354	0.793713	0.997738	0.587625	0.466797	0.0423772	0.378142	0.505085	0.459705
APBB3	0.217041	0.00300337	0.760825	0.841362	0.883464	0.996189	0.997571	0.99972	0.953809	0.732317	0.996434	0.974262	0.952529	0.93723	0.839989	0.999841	0.999275	0.989008	0.999255	0.989553	0.457883	0.476697	0.924984	0.825387	0.933003	0.831391	0.983771	0.690874	0.986071	0.965029	0.979345	0.9999	0.886851	0.979293	0.979315	0.998197	0.995337	0.767598	0.899535	0.577699	0.859112	0.801435	0.997738	0.107204	0.970649	0.169321	0.534693	0.861494	0.811283
APC	0.0864899	0.000589246	0.000541198	0.256506	0.90277	0.996189	0.878164	0.99972	0.963745	0.769027	0.971903	0.855642	0.242535	0.991536	0.218503	0.999841	0.999275	0.981927	0.999255	0.998787	0.0462631	0.468274	0.137514	0.372009	0.959128	0.505525	0.987541	0.847852	0.855536	0.169295	0.952935	0.9999	0.626391	0.680753	0.608197	0.998197	0.997884	0.943207	0.904327	0.721959	0.990541	0.268863	0.854073	0.0821714	0.588771	0.387662	0.692962	0.385484	0.399931
APEH	0.307211	0.433997	0.101151	0.973087	0.773986	0.996189	0.927926	0.99972	0.953809	0.96387	0.85982	0.783091	0.874022	0.93723	0.610828	0.999841	0.999275	0.974433	0.999255	0.998787	0.352472	0.910268	0.603978	0.940606	0.893302	0.65298	0.998146	0.872031	0.995999	0.529371	0.96083	0.9999	0.922787	0.972466	0.912576	0.998197	0.997802	0.981571	0.922715	0.972326	0.937994	0.448645	0.997677	0.0202037	0.847602	0.55236	0.408559	0.563391	0.716563
APEX1	0.323758	0.187916	0.0127375	0.76635	0.680273	0.997896	0.952544	0.99972	0.953809	0.916152	0.727642	0.99129	0.405215	0.93723	0.911171	0.999841	0.999275	0.944256	0.999255	0.998787	0.00746306	0.123585	0.0727284	0.261122	0.951392	0.987472	0.998146	0.556628	0.995999	0.655973	0.500253	0.9999	0.64312	0.726405	0.923842	0.991938	0.395938	0.653143	0.951376	0.921534	0.471254	0.781954	0.881987	0.028221	0.840211	0.0122556	0.489294	0.0727446	0.0973371
APEX2	0.27887	0.0452778	0.638252	0.699253	0.805039	0.995671	0.958973	0.99972	0.953809	0.930179	0.814212	0.801809	0.953128	0.93723	0.977104	0.999841	0.999275	0.930326	0.999255	0.998787	0.745766	0.871177	0.294878	0.200594	0.733587	0.633156	0.987541	0.759771	0.992792	0.76918	0.958801	0.9999	0.755795	0.959168	0.997815	0.998197	0.995337	0.631907	0.999867	0.80626	0.829021	0.967806	0.981032	0.785366	0.801885	0.650343	0.797427	0.154104	0.945289
APH1A	0.0248554	0.116173	0.129557	0.529913	0.241782	0.995671	0.980836	0.99972	0.960454	0.973197	0.920486	0.975605	0.620715	0.958512	0.886764	0.999841	0.999275	0.944256	0.999255	0.970044	0.0581174	0.769837	0.27361	0.355552	0.870283	0.486569	0.983771	0.436863	0.960356	0.997308	0.89108	0.9999	0.788173	0.821298	0.957735	0.998197	0.998497	0.939459	0.753787	0.970759	0.952727	0.654308	0.997738	0.895319	0.953393	0.2014	0.67823	0.351696	0.63769
APH1B	0.783233	0.188317	0.427343	0.632537	0.909418	0.974041	0.989205	0.99972	0.953809	0.819801	0.690704	0.846061	0.491084	0.952444	0.258936	0.999841	0.999275	0.939163	0.999255	0.997681	0.14587	0.955557	0.312606	0.710544	0.810633	0.985161	0.997513	0.374093	0.986071	0.529684	0.197046	0.9999	0.381496	0.896887	0.48532	0.998197	0.995337	0.809951	0.959746	0.94787	0.793977	0.23898	0.984098	0.128707	0.805164	0.256143	0.925294	0.518444	0.685501
API5	0.407006	0.235611	0.839427	0.310019	0.938509	0.996189	0.951196	0.99972	0.953809	0.914854	0.992585	0.734175	0.970494	0.956238	0.931923	0.999841	0.999275	0.992706	0.999255	0.998787	0.122755	0.354063	0.648253	0.107829	0.910452	0.902668	0.983771	0.738725	0.961604	0.989815	0.968868	0.9999	0.921687	0.979293	0.91829	0.998197	0.997802	0.890296	0.599566	0.681514	0.915838	0.905145	0.997738	0.327291	0.874108	0.00466484	0.279753	0.324881	0.0217488
APIP	0.896958	0.017388	0.834492	0.953434	0.944764	0.996266	0.9971	0.99972	0.953809	0.756088	0.859161	0.647064	0.960651	0.93723	0.962046	0.999841	0.999275	0.970939	0.999255	0.998787	0.122297	0.461458	0.872596	0.0421728	0.959163	0.989649	0.98706	0.335219	0.913338	0.937868	0.754267	0.9999	0.921975	0.688191	0.948444	0.998197	0.995337	0.901354	0.930853	0.897028	0.587473	0.9948	0.997738	0.092319	0.657717	0.0528569	0.475444	0.543647	0.0271459
APLF	0.0991517	0.000313733	0.374877	0.484302	0.956867	0.997303	0.942645	0.99972	0.953809	0.994061	0.7019	0.559732	0.961131	0.93723	0.74688	0.999841	0.999275	0.938228	0.999255	0.998787	0.826486	0.636687	0.805558	0.372158	0.944578	0.367405	0.983771	0.319393	0.998762	0.972073	0.990832	0.9999	0.961766	0.987497	0.985135	0.998197	0.995337	0.987774	0.61618	0.967043	0.46086	0.321787	0.997738	0.607303	0.572707	0.55542	0.294555	0.984625	0.649351
APLP2	0.614977	0.750718	0.0241297	0.592484	0.734627	0.995671	0.942645	0.99972	0.995458	0.207462	0.976484	0.818033	0.703271	0.998986	0.227762	0.999841	0.999275	0.994863	0.999255	0.998787	0.00261614	0.0171276	0.112819	0.00129106	0.813738	0.795635	0.983771	0.9845	0.987129	0.952734	0.977179	0.9999	0.440875	0.862209	0.733878	0.998197	0.998497	0.808397	0.663735	0.697137	0.759367	0.745425	0.997738	0.974726	0.723194	0.0016632	0.186633	0.074072	0.000246415
APMAP	0.473679	0.60108	0.000259636	0.687231	0.246353	0.974041	0.9971	0.99972	0.996211	0.0864138	0.994047	0.845329	0.148702	0.961904	0.0596066	0.999841	0.999275	0.930326	0.999255	0.978064	0.0172137	0.0791951	0.00961456	0.0394599	0.677125	0.917681	0.983771	0.781257	0.924178	0.599773	0.969789	0.9999	0.225808	0.805935	0.425664	0.998197	0.997884	0.449756	0.833159	0.464863	0.947542	0.519448	0.984098	0.588389	0.656493	0.0746309	0.360632	0.0855118	0.0149026
APOBEC2	0.510347	0.000690968	0.824869	0.155324	0.338021	0.995671	0.98409	0.99972	0.99263	0.915177	0.352651	0.633015	0.223364	0.93723	0.493171	0.999841	0.999275	0.958073	0.999255	0.978064	0.0463262	0.82928	0.219822	0.169764	0.6847	0.134614	0.983771	0.445024	0.868631	0.998181	0.952935	0.9999	0.696318	0.879897	0.50373	0.956412	0.997802	0.426532	0.62097	0.851617	0.628438	0.699221	0.952403	0.894319	0.529273	0.0189716	0.530139	0.233423	0.555573
APOBEC3A	0.431843	0.648292	0.00251523	0.757011	0.313462	0.994516	0.95158	0.99972	0.953809	0.101496	0.978206	0.944318	0.551507	0.93723	0.0942304	0.999841	0.999275	0.930326	0.999255	0.920077	0.0230811	0.321733	0.0126643	0.162248	0.882544	0.688345	0.983771	0.912526	0.975652	0.364494	0.839924	0.9999	0.345403	0.633909	0.411381	0.998197	0.995337	0.745299	0.999867	0.173366	0.986631	0.93522	0.997738	0.0135937	0.481194	0.211162	0.7239	0.156992	0.0238984
APOBEC3B	0.627223	0.839661	0.95599	0.456808	0.431963	0.996189	0.945796	0.99972	0.953809	0.995734	0.959248	0.937924	0.973537	0.997755	0.979823	0.999841	0.999275	0.980157	0.999255	0.827312	0.871797	0.867608	0.458556	0.863074	0.922759	0.734582	0.998146	0.47973	0.989322	0.983869	0.928022	0.9999	0.813471	0.881061	0.754851	0.998197	0.995337	0.99872	0.872764	0.80566	0.76486	0.836126	0.935414	0.782523	0.49762	0.330842	0.465396	0.606166	0.710369
APOBEC3C	0.638529	0.220246	0.446624	0.100345	0.994531	0.995671	0.878164	0.99972	0.953809	0.706459	0.952899	0.972944	0.726772	0.979825	0.79925	0.999841	0.999275	0.930326	0.999255	0.998787	0.896089	0.693505	0.728123	0.851241	0.995187	0.476179	0.983771	0.460985	0.923283	0.730327	0.995069	0.9999	0.649613	0.909902	0.994526	0.998197	0.995337	0.996017	0.664593	0.803486	0.777354	0.707574	0.960853	0.516764	0.847529	0.78763	0.895466	0.973577	0.774513
APOBEC3D	0.79678	0.240482	0.780418	0.931302	0.878006	0.996189	0.9971	0.99972	0.958466	0.930764	0.884943	0.918496	0.925534	0.994013	0.427884	0.999841	0.999275	0.980157	0.999255	0.998787	0.338543	0.836404	0.568301	0.0861785	0.934638	0.589819	0.983771	0.723421	0.834617	0.962968	0.919043	0.9999	0.95467	0.81662	0.943694	0.998197	0.997802	0.847946	0.840288	0.963799	0.987556	0.808732	0.997738	0.398049	0.935282	0.348569	0.86582	0.252696	0.564684
APOBEC3F	0.163773	0.198733	0.356999	0.877154	0.877162	0.996189	0.930776	0.99972	0.995899	0.904967	0.870762	0.875785	0.975358	0.991536	0.496504	0.999841	0.999275	0.980157	0.999255	0.998787	0.591573	0.634123	0.959513	0.362039	0.968882	0.85452	0.999577	0.849233	0.961604	0.361763	0.990183	0.9999	0.68285	0.954726	0.970668	0.998197	0.997802	0.604262	0.948213	0.744963	0.939547	0.4069	0.997738	0.0742639	0.858796	0.92134	0.883965	0.800567	0.852686
APOBEC3G	0.279078	0.955079	0.24878	0.672897	0.663956	0.995671	0.972857	0.99972	0.953809	0.919455	0.853165	0.648566	0.992533	0.93723	0.736251	0.999841	0.999275	0.938228	0.999255	0.998787	0.859086	0.8093	0.954915	0.992504	0.896403	0.798086	0.984231	0.850817	0.840661	0.990471	0.991377	0.9999	0.994382	0.885025	0.826776	0.998197	0.997884	0.932637	0.847583	0.805951	0.579619	0.596258	0.806781	0.0365058	0.930067	0.450691	0.37665	0.945145	0.665096
APOBEC3H	0.909167	0.713069	0.691223	0.759067	0.903416	0.967151	0.983386	0.99972	0.979972	0.395135	0.685052	0.679567	0.179462	0.93723	0.298299	0.999841	0.999275	0.940314	0.999255	0.978064	0.323425	0.835264	0.791889	0.985269	0.544605	0.668267	0.983771	0.948371	0.964009	0.511768	0.280427	0.9999	0.659213	0.847085	0.231306	0.97181	0.995337	0.774994	0.715248	0.870817	0.961125	0.627295	0.997738	0.689797	0.931033	0.107216	0.701662	0.612916	0.362029
APOBR	0.243458	0.934401	0.458416	0.0676919	0.306479	0.995671	0.968034	0.99972	0.953809	0.176831	0.938328	0.933034	0.508435	0.990718	0.176889	0.999841	0.999275	0.980157	0.999255	0.998787	0.827967	0.867096	0.654914	0.019093	0.364535	0.719932	0.986785	0.786568	0.995999	0.828889	0.972208	0.9999	0.69572	0.799028	0.411381	0.998197	0.997802	0.824027	0.970704	0.0859582	0.505584	0.793713	0.997738	0.99487	0.479807	0.613625	0.947118	0.864404	0.0461093
APOL1	0.0161718	0.0087918	0.210897	0.726552	0.215354	0.995671	0.967371	0.99972	0.953809	0.361429	0.852192	0.624028	0.66214	0.93723	0.384439	0.999841	0.999275	0.983334	0.999255	0.875195	0.00533367	0.0102392	0.134742	0.00209581	0.677125	0.939511	0.987541	0.558443	0.948541	0.883011	0.990036	0.9999	0.6607	0.708894	0.365055	0.998197	0.9992	0.991909	0.631199	0.752779	0.905252	0.87497	0.984098	0.442132	0.794735	0.00520804	0.0726768	0.122877	0.000149593
APOL2	0.0106466	0.101216	0.0340409	0.638093	0.0476181	0.995671	0.987902	0.99972	0.953809	0.177603	0.837935	0.68503	0.227875	0.93723	0.134714	0.999841	0.999275	0.944256	0.999255	0.971498	0.00287071	0.0153486	0.0250738	0.00249107	0.554535	0.981592	0.999974	0.498773	0.987129	0.47772	0.968868	0.9999	0.42928	0.706573	0.411381	0.998197	0.998348	0.612071	0.65279	0.330471	0.795857	0.838597	0.997738	0.656916	0.622141	0.00727015	0.151616	0.0873797	9.13e-05
APOL3	0.00707473	0.0175336	0.425219	0.0634991	0.496482	0.996266	0.997602	0.99972	0.99263	0.998483	0.995804	0.861633	0.866292	0.986675	0.970401	0.999841	0.999275	0.990143	0.999255	0.997681	0.714693	0.75319	0.569082	0.181326	0.966116	0.48405	0.983771	0.775989	0.987129	0.965896	0.951067	0.9999	0.974462	0.988455	0.99231	0.998197	0.995337	0.780073	0.599566	0.943388	0.945186	0.215601	0.967222	0.036659	0.887884	0.241509	0.435673	0.578866	0.139767
APOL4	0.30888	0.22011	0.135446	0.305496	0.891696	0.996189	0.908408	0.99972	0.981159	0.983278	0.728066	0.617941	0.440784	0.93723	0.65484	0.999841	0.999275	0.930326	0.999255	0.998883	0.266278	0.664205	0.493329	0.981602	0.800623	0.857362	0.999974	0.892413	0.937866	0.977776	0.968868	0.9999	0.601177	0.990562	0.977448	0.998197	0.997884	0.806266	0.734111	0.847616	0.99553	0.756379	0.997738	0.799233	0.815923	0.925103	0.625867	0.777259	0.648581
APOL6	0.931776	0.827753	0.308581	0.7481	0.940109	0.995671	0.885769	0.99972	0.97127	0.870233	0.884808	0.553378	0.969543	0.961904	0.962739	0.999841	0.999275	0.985054	0.999255	0.998787	0.000862343	0.0356207	0.289557	0.0117246	0.793098	0.915877	0.998146	0.525735	0.903493	0.743282	0.912597	0.9999	0.976456	0.803166	0.923842	0.998197	0.995337	0.847048	0.599566	0.766476	0.822591	0.988305	0.83307	0.858362	0.870276	0.004177	0.37665	0.330608	0.000662492
APOLD1	0.963767	0.637706	0.449122	0.603741	0.940163	0.996189	0.999575	0.99972	0.953809	0.599813	0.841364	0.615856	0.969089	0.945154	0.877295	0.999841	0.999275	0.96419	0.999255	0.998787	0.995644	0.561374	0.42788	0.889764	0.747474	0.834084	0.998146	0.728891	0.951683	0.945695	0.95992	0.9999	0.849648	0.931873	0.942569	0.998197	0.137529	0.93374	0.802507	0.859759	0.923791	0.311205	0.997738	0.561183	0.871187	0.303426	0.365375	0.471479	0.736994
APOM	0.983612	0.0689243	0.0108189	0.204717	0.952596	0.995671	0.885769	0.99972	0.97832	0.84968	0.823955	0.926486	0.212147	0.93723	0.592176	0.999841	0.999275	0.994489	0.999255	0.998787	0.252189	0.589219	0.28351	0.312943	0.852876	0.650932	0.987541	0.281517	0.987129	0.879092	0.952935	0.9999	0.909404	0.954726	0.973644	0.984598	0.995337	0.671963	0.610234	0.984851	0.731076	0.356607	0.997738	0.800286	0.98143	0.183571	0.993268	0.51106	0.257041
APOO	0.95303	0.247865	0.233226	0.641786	0.771935	0.996189	0.930776	0.99972	0.953809	0.844137	0.637568	0.861633	0.725815	0.93723	0.461825	0.999841	0.999275	0.930326	0.999255	0.991149	0.193373	0.906563	0.302627	0.0374004	0.974079	0.578738	0.990156	0.521664	0.928591	0.929439	0.865614	0.9999	0.570847	0.980945	0.744927	0.998197	0.997802	0.982888	0.998027	0.914648	0.836736	0.610986	0.997738	0.319202	0.717552	0.24976	0.965567	0.275005	0.37312
APOOL	0.748517	0.977604	0.137139	0.865982	0.975353	0.995671	0.968034	0.99972	0.953809	0.623702	0.716252	0.796272	0.535623	0.955387	0.79889	0.999841	0.999275	0.971129	0.999255	0.998787	0.426516	0.574241	0.206019	0.317888	0.935199	0.850488	0.987541	0.644847	0.994131	0.964709	0.967401	0.9999	0.618889	0.987497	0.984188	0.998197	0.995337	0.969835	0.61618	0.979304	0.957342	0.905314	0.997738	0.339763	0.843665	0.366237	0.906104	0.386602	0.627612
APP	0.653336	0.946024	0.930589	0.530125	0.868387	0.995671	0.997602	0.99972	0.996211	0.44249	0.96152	0.731554	0.82683	0.93723	0.50188	0.999841	0.999275	0.940052	0.999255	0.998787	0.219826	0.144122	0.871044	0.0167752	0.814475	0.947607	0.99023	0.927398	0.900099	0.893679	0.971755	0.9999	0.958189	0.956898	0.865022	0.998197	0.997884	0.890064	0.602728	0.860541	0.76486	0.959927	0.911449	0.593947	0.977023	0.0925872	0.340173	0.560521	0.00482403
APPBP2	0.735336	0.497296	0.291509	0.253781	0.30124	0.995671	0.843786	0.99972	0.953809	0.525152	0.840773	0.659661	0.931071	0.961904	0.788099	0.999841	0.999275	0.930326	0.999255	0.998787	0.0438625	0.125123	0.774534	0.263706	0.566413	0.879798	0.98706	0.566146	0.987129	0.551771	0.983623	0.9999	0.960465	0.943783	0.744902	0.998197	0.995337	0.935619	0.599566	0.409595	0.993263	0.585271	0.997738	0.960272	0.940818	0.0210369	0.59567	0.705661	0.0993677
APPL1	0.411776	0.214244	0.585653	0.731927	0.78692	0.996189	0.887964	0.99972	0.953809	0.858693	0.959248	0.760591	0.87372	0.96058	0.849107	0.999841	0.999275	0.930326	0.999255	0.997681	0.933699	0.944276	0.852264	0.578474	0.877686	0.906019	0.983771	0.966687	0.953764	0.964709	0.921463	0.9999	0.850656	0.988455	0.98761	0.998197	0.997884	0.766754	0.599566	0.799382	0.766848	0.991619	0.997738	0.196376	0.927453	0.060461	0.837528	0.624468	0.654617
APPL2	0.854304	0.658062	0.0162747	0.798008	0.995422	0.996266	0.881677	0.99972	0.979132	0.293467	0.817061	0.802848	0.781187	0.93723	0.723525	0.999841	0.999275	0.940052	0.999255	0.998787	0.104469	0.393613	0.0792325	0.0674688	0.785239	0.842419	0.983771	0.411655	0.909951	0.783598	0.615931	0.9999	0.450671	0.633909	0.867098	0.998197	0.995337	0.680054	0.891314	0.622143	0.715902	0.132052	0.997738	0.000555756	0.923798	0.108187	0.891947	0.0687501	0.289886
APRG1	0.0528852	1.92e-06	0.791573	0.0678722	0.668928	0.996266	0.968034	0.99972	0.995934	0.840753	0.8843	0.974262	0.508244	0.93723	0.593016	0.999841	0.999275	0.930326	0.999255	0.998787	0.0536204	0.445148	0.191283	0.488981	0.913729	0.675142	0.983771	0.499706	0.923283	0.862529	0.943252	0.9999	0.295672	0.706573	0.975686	0.998197	0.995337	0.92074	0.604534	0.993063	0.881283	0.863597	0.83307	0.799325	0.916175	0.0116939	0.162396	0.290638	0.0587393
APRT	0.513444	0.583972	0.0252758	0.830437	0.924171	0.996189	0.878164	0.99972	0.996887	0.81688	0.961472	0.930165	0.790835	0.964786	0.756171	0.999841	0.999275	0.938559	0.999255	0.998787	0.000719863	0.132109	0.0746608	0.00563097	0.983205	0.220719	0.983771	0.58478	0.983538	0.441291	0.851581	0.9999	0.846221	0.668091	0.994526	0.998197	0.997884	0.89633	0.599566	0.936818	0.924007	0.581263	0.998814	0.225286	0.817993	0.00277651	0.737438	0.108384	0.00678992
APTR	0.247452	0.523837	0.104748	0.35934	0.844857	0.996189	0.972857	0.99972	0.986523	0.685813	0.898671	0.632999	0.104449	0.967347	0.602105	0.999841	0.999275	0.93519	0.999255	0.998787	0.287352	0.550529	0.415453	0.811594	0.848155	0.94043	0.99023	0.902682	0.868631	0.751044	0.903338	0.9999	0.639024	0.785471	0.977944	0.998197	0.995337	0.766905	0.84203	0.565232	0.865968	0.454238	0.84395	0.0945461	0.76716	0.725259	0.792448	0.823981	0.815133
APTX	0.298468	0.980201	0.712639	0.668058	0.672203	0.996189	0.973506	0.99972	0.994408	0.754361	0.936315	0.9301	0.948873	0.93723	0.836082	0.999841	0.999275	0.980962	0.999255	0.998787	0.349204	0.897417	0.742306	0.701044	0.993469	0.540733	0.983771	0.902706	0.927204	0.964709	0.778305	0.9999	0.874028	0.909902	0.839704	0.998197	0.998497	0.87689	0.777607	0.950502	0.827843	0.805934	0.997738	0.0730048	0.848373	0.772076	0.706424	0.471186	0.878881
AQP1	0.210873	0.100476	0.647171	0.421679	0.973289	0.995671	0.858939	0.99972	0.953809	0.88385	0.445586	0.560598	0.254457	0.990718	0.489756	0.999841	0.999275	0.930326	0.999255	0.998787	0.894598	0.951257	0.687811	0.473789	0.766661	0.198838	0.983771	0.636458	0.755164	0.961054	0.950689	0.9999	0.464591	0.8572	0.797968	0.998197	0.995337	0.627775	0.818487	0.969269	0.961617	0.682187	0.83307	0.114874	0.848373	0.879775	0.794623	0.656761	0.736339
AQP10	0.833821	0.252265	0.590593	0.932535	0.799041	0.995671	0.903726	0.99972	0.953809	0.968845	0.844128	0.522338	0.972656	0.93723	0.454369	0.999841	0.999275	0.963385	0.999255	0.998787	0.921271	0.641624	0.973811	0.913692	0.81318	0.273796	0.987541	0.369194	0.868631	0.956372	0.960614	0.9999	0.950759	0.987497	0.733719	0.998197	0.997802	0.997032	0.676387	0.743042	0.614406	0.620286	0.997738	0.489825	0.301854	0.829519	0.959522	0.80875	0.86349
AQP3	0.013871	3.81e-05	0.205406	0.660066	0.533929	0.996189	0.933771	0.99972	0.953809	0.865515	0.94008	0.76463	0.843688	0.943241	0.892787	0.999841	0.999275	0.930326	0.999255	0.997681	0.0239606	0.037179	0.972354	0.581524	0.703165	0.30423	0.983771	0.919129	0.884701	0.708582	0.969789	0.9999	0.874028	0.690628	0.815744	0.998197	0.997802	0.900688	0.980064	0.92767	0.980448	0.678623	0.988584	0.447903	0.970636	0.238406	0.942006	0.787362	0.226401
AQP9	0.0384205	0.122647	0.000368483	0.638234	0.0286098	0.974041	0.963558	0.99972	0.971338	0.0840704	0.976484	0.907417	0.299448	0.93723	0.0244184	0.999841	0.999275	0.930326	0.999255	0.836997	0.246692	0.437504	0.0301156	0.272281	0.42083	0.966288	0.98706	0.540481	0.86557	0.232208	0.99797	0.9999	0.285473	0.736001	0.121778	0.998197	0.997884	0.58269	0.898067	0.359668	0.887799	0.388684	0.933825	0.000414094	0.453716	0.199147	0.888033	0.100564	0.010796
AQR	0.788731	0.053034	0.885138	0.1984	0.42749	0.996189	0.878164	0.99972	0.976553	0.718972	0.84073	0.778356	0.994319	0.976504	0.621372	0.999841	0.999275	0.980962	0.999255	0.950077	0.00536776	0.300535	0.25766	0.0216776	0.685476	0.904579	0.983771	0.550131	0.923283	0.81306	0.937965	0.9999	0.973341	0.821298	0.717765	0.998197	0.995337	0.992329	0.599566	0.471389	0.791533	0.808129	0.999965	0.775739	0.738522	4.22e-05	0.181811	0.0971175	0.0128553
AR	NA	0.0255862	NA	NA	NA	NA	0.997826	NA	NA	NA	NA	0.834441	NA	NA	NA	NA	0.999275	NA	NA	NA	NA	0.495739	NA	NA	NA	NA	0.998146	NA	NA	NA	NA	0.9999	NA	NA	NA	NA	0.997884	NA	NA	NA	NA	0.455235	NA	NA	NA	NA	0.865239	NA	NA
ARAF	0.775358	0.0751608	0.442746	0.166242	0.96916	0.998108	0.911561	0.99972	0.961	0.930862	0.940663	0.864296	0.975948	0.93723	0.68056	0.999841	0.999275	0.980157	0.999255	0.998787	0.680444	0.89179	0.532763	0.713281	0.916547	0.885398	0.990156	0.808976	0.979255	0.745664	0.996388	0.9999	0.908366	0.955957	0.962512	0.998197	0.995337	0.629589	0.602728	0.954986	0.707761	0.759428	0.997738	0.0848606	0.875327	0.171878	0.720954	0.690464	0.18416
ARAP1	0.66437	0.346625	0.0245053	0.234504	0.675998	0.995671	0.989205	0.99972	0.953809	0.161037	0.80065	0.767781	0.588161	0.93723	0.728348	0.999841	0.999275	0.93813	0.999255	0.997681	0.097457	0.266573	0.107047	0.0344187	0.780727	0.943206	0.983771	0.601673	0.999901	0.903903	0.833666	0.9999	0.320026	0.808122	0.813315	0.998197	0.995337	0.333781	0.77659	0.468311	0.861612	0.655881	0.875645	0.206206	0.951309	0.410024	0.602342	0.127536	0.136791
ARAP2	0.478439	0.44528	0.098293	0.303017	0.561996	0.997303	0.878164	0.99972	0.960454	0.753467	0.972547	0.875873	0.751835	0.93723	0.737446	0.999841	0.999275	0.961049	0.999255	0.998787	0.0427892	0.384708	0.186869	0.241848	0.870283	0.786176	0.998146	0.964482	0.957999	0.794414	0.907996	0.9999	0.901255	0.959168	0.868878	0.998197	0.995337	0.880835	0.643116	0.594988	0.893904	0.486912	0.998814	0.387738	0.863743	0.00484136	0.430152	0.250546	0.0887346
ARAP3	0.673775	0.686766	0.00178496	0.0307826	0.826495	0.996189	0.975913	0.99972	0.953809	0.167812	0.77927	0.787327	0.348757	0.93723	0.522081	0.999841	0.999275	0.940052	0.999255	0.995616	0.113906	0.248532	0.0662555	0.107637	0.650059	0.966922	0.983771	0.771593	0.989858	0.940612	0.765529	0.9999	0.399074	0.821028	0.844678	0.998197	0.995337	0.240653	0.607399	0.300387	0.495314	0.610986	0.615682	0.0174703	0.971339	0.479518	0.69509	0.176033	0.300215
ARCN1	0.792023	0.444834	0.389293	0.805814	0.965429	0.998157	0.983386	0.99972	0.974731	0.780091	0.969108	0.978381	0.961131	0.955387	0.379259	0.999841	0.999275	0.980962	0.999255	0.998787	0.00760289	0.0423901	0.36648	0.00615463	0.979419	0.673089	0.998567	0.903357	0.85036	0.920043	0.839924	0.9999	0.614017	0.728914	0.931445	0.998197	0.997884	0.844201	0.607399	0.934034	0.505325	0.479991	0.997738	0.107204	0.80437	0.007995	0.313471	0.182549	0.00489734
AREG	6.84e-40	1.93e-37	1.82e-09	1.48e-22	0.000906081	0.995671	0.866018	0.99972	0.953809	0.937812	0.880336	0.829339	0.692005	0.96058	0.987963	0.999841	0.999275	0.930326	0.999255	0.998787	0.590982	0.781861	0.33796	0.567559	0.953021	0.491946	0.983771	0.613367	0.921301	0.997878	0.615931	0.9999	0.239997	0.906243	0.973644	0.998197	0.995337	0.885618	0.654447	0.850968	0.477589	0.225805	0.915649	0.129571	0.962718	0.00788618	0.0610241	0.963494	0.125022
AREL1	0.51049	0.419184	0.406884	0.974055	0.752838	0.989224	0.988909	0.99972	0.985167	0.234045	0.971311	0.619383	0.990326	0.93723	0.265009	0.999841	0.999275	0.947854	0.999255	0.998787	0.246436	0.0796495	0.622825	0.159338	0.789827	0.890182	0.983771	0.538003	0.992603	0.556196	0.997608	0.9999	0.921396	0.936574	0.839704	0.998197	0.997884	0.810174	0.777111	0.741478	0.925681	0.455632	0.997743	0.0360121	0.968105	0.211155	0.458437	0.578708	0.0125364
ARF1	0.644116	0.401066	0.71881	0.358846	0.948252	0.995671	0.885611	0.99972	0.953809	0.621693	0.830058	0.928181	0.604379	0.978779	0.744187	0.999841	0.999275	0.978944	0.999255	0.998787	0.95945	0.562125	0.539906	0.696412	0.953021	0.693557	0.983771	0.810645	0.903493	0.713218	0.986968	0.9999	0.946112	0.88291	0.893373	0.998197	0.995337	0.871117	0.817681	0.91672	0.891931	0.617259	0.957374	0.419547	0.991875	0.637297	0.983755	0.540127	0.529275
ARF3	0.202624	0.00936118	0.875523	0.516869	0.748799	0.995671	0.930003	0.99972	0.960454	0.384862	0.838935	0.600053	0.973375	0.93723	0.744145	0.999841	0.999275	0.989008	0.999255	0.998787	0.591007	0.231827	0.909929	0.075921	0.725515	0.927982	0.999974	0.603994	0.95956	0.980635	0.986968	0.9999	0.797785	0.939352	0.904997	0.998197	0.995337	0.885618	0.826445	0.682699	0.969176	0.905046	0.997738	0.768275	0.982789	0.449065	0.43479	0.585207	0.079213
ARF4	0.288316	0.480845	0.664245	0.968766	0.570456	0.995671	0.959815	0.99972	0.953809	0.860829	0.774517	0.800875	0.72782	0.93723	0.746833	0.999841	0.999275	0.961049	0.999255	0.998787	0.97543	0.0593328	0.29837	0.35156	0.809747	0.919244	0.996785	0.832442	0.995796	0.854004	0.804391	0.9999	0.63617	0.835827	0.878041	0.998197	0.995337	0.939459	0.849769	0.767116	0.890485	0.969527	0.997738	0.115547	0.913473	0.685182	0.398294	0.45771	0.843986
ARF4-AS1	0.887941	0.611061	0.417027	0.712182	0.989104	0.996189	0.967681	0.99972	0.974731	0.495468	0.977985	0.623911	0.966685	0.993414	0.676077	0.999841	0.999275	0.989008	0.999255	0.998787	0.0231874	0.310747	0.147381	0.0108384	0.838473	0.690932	0.983771	0.947148	0.987129	0.791297	0.970476	0.9999	0.836508	0.915256	0.943524	0.998197	0.997884	0.835401	0.607399	0.800086	0.859112	0.631923	0.992711	0.768558	0.806578	0.00577956	0.217612	0.234167	0.00843546
ARF5	0.788117	0.886344	0.957419	0.345574	0.934019	0.996189	0.905669	0.99972	0.963745	0.962633	0.861173	0.892326	0.849212	0.93723	0.904324	0.999841	0.999275	0.938559	0.999255	0.971498	0.552261	0.650843	0.906776	0.642859	0.913729	0.89276	0.983771	0.668913	0.982129	0.791297	0.920388	0.9999	0.874293	0.93052	0.985752	0.998197	0.997802	0.827764	0.654317	0.552594	0.922131	0.727732	0.993832	0.881688	0.960333	0.13479	0.949943	0.591267	0.484749
ARF6	0.0151052	0.710472	0.364348	0.632537	0.24414	0.996189	0.909909	0.99972	0.953809	0.920325	0.862196	0.974704	0.987142	0.93723	0.573856	0.999841	0.999275	0.930326	0.999255	0.998787	0.595199	0.745475	0.967742	0.695482	0.739681	0.651886	0.983771	0.514232	0.923283	0.791152	0.927843	0.9999	0.922896	0.96624	0.981097	0.998197	0.997884	0.823807	0.601297	0.792071	0.49461	0.865942	0.98932	0.0060423	0.889175	0.828771	0.699878	0.997572	0.471854
ARFGAP1	0.984694	0.602822	0.503357	0.364817	0.93768	0.995671	0.78156	0.99972	0.971695	0.887975	0.898523	0.739622	0.781187	0.992111	0.504735	0.999841	0.999275	0.94994	0.999255	0.998787	0.569224	0.952899	0.351723	0.497674	0.899869	0.547684	0.991804	0.845197	0.987129	0.558188	0.937364	0.9999	0.789703	0.984814	0.973644	0.998437	0.997884	0.960085	0.993738	0.871887	0.957612	0.735199	0.994514	0.86103	0.860582	0.306333	0.958525	0.745478	0.930924
ARFGAP2	0.0384182	0.00286505	0.222121	0.351375	0.723124	0.996189	0.962113	0.99972	0.953809	0.693995	0.881926	0.626186	0.679319	0.93723	0.728248	0.999841	0.999275	0.961049	0.999255	0.998787	0.982373	0.81012	0.863549	0.188938	0.886844	0.578738	0.998146	0.408493	0.982129	0.779465	0.974718	0.9999	0.945645	0.988455	0.904545	0.998197	0.997802	0.995079	0.798557	0.981461	0.898136	0.670562	0.997738	0.450654	0.60413	0.724906	0.340825	0.975562	0.351953
ARFGAP3	0.00381848	0.29755	0.00688686	0.0321243	0.0567891	0.998001	0.858939	0.99972	0.983332	0.416474	0.955462	0.96795	0.332662	0.93723	0.0852522	0.999841	0.999275	0.930326	0.999255	0.971498	0.847614	0.28622	0.0860198	0.994708	0.448624	0.982017	0.99023	0.752877	0.953852	0.461	0.955775	0.9999	0.38259	0.960113	0.232364	0.998197	0.997802	0.884385	0.6161	0.927897	0.91613	0.506591	0.841738	0.723445	0.418303	0.340093	0.875975	0.118775	0.109953
ARFGEF1	0.526025	0.258804	0.0577317	0.366487	0.855466	0.996189	0.829689	0.99972	0.980207	0.528534	0.93035	0.922778	0.937938	0.990996	0.310145	0.999841	0.999275	0.961049	0.999255	0.998787	0.0318939	0.267639	0.224451	0.0333234	0.946833	0.763487	0.98706	0.943468	0.969337	0.795188	0.95774	0.9999	0.84598	0.672594	0.817365	0.998197	0.997802	0.976966	0.638576	0.832838	0.747933	0.317414	0.997738	0.576072	0.715392	0.010809	0.964481	0.0847572	0.052708
ARFGEF1-DT	0.472601	0.943961	0.276461	0.932487	0.713626	0.969566	0.967371	0.99972	0.953809	0.369407	0.722313	0.977773	0.510491	0.961904	0.409837	0.999841	0.999275	0.950451	0.999255	0.998787	0.769562	0.801648	0.879507	0.689269	0.656925	0.669987	0.99023	0.6904	0.995999	0.767713	0.89232	0.9999	0.856405	0.972571	0.624584	0.998197	0.997802	0.826804	0.781002	0.911943	0.872139	0.977926	0.813066	0.24494	0.853556	0.6544	0.71536	0.723018	0.6309
ARFGEF2	0.569141	0.053477	0.275997	0.508025	0.72368	0.99637	0.999958	0.99972	0.985167	0.996938	0.949963	0.590261	0.471515	0.93723	0.829905	0.999841	0.999275	0.953126	0.999255	0.998787	0.488743	0.43551	0.80614	0.191403	0.921613	0.686361	0.989389	0.580787	0.927204	0.77272	0.963358	0.9999	0.723706	0.973016	0.923842	0.998197	0.995337	0.97167	0.639796	0.584144	0.83761	0.536636	0.997738	0.833649	0.742305	0.0999493	0.340842	0.861494	0.155289
ARFGEF3	NA	0.225066	NA	NA	NA	NA	0.916987	NA	NA	NA	NA	0.9301	NA	NA	NA	NA	0.999275	NA	NA	NA	NA	0.769997	NA	NA	NA	NA	0.998146	NA	NA	NA	NA	0.9999	NA	NA	NA	NA	0.995337	NA	NA	NA	NA	0.697135	NA	NA	NA	NA	0.75906	NA	NA
ARFIP1	0.680712	0.162203	0.00500515	0.559072	0.843947	0.995671	0.963558	0.99972	0.986523	0.723	0.991005	0.809188	0.46031	0.992161	0.233209	0.999841	0.999275	0.944256	0.999255	0.998787	0.0267118	0.0783185	0.261827	0.145986	0.974913	0.995572	0.983771	0.502544	0.788944	0.223325	0.971289	0.9999	0.656494	0.711711	0.663269	0.998197	0.997884	0.961929	0.903752	0.95676	0.594877	0.558539	0.813066	0.00660002	0.923798	0.0146877	0.495621	0.401379	0.0329582
ARFIP2	0.00575936	0.943245	0.00163442	0.926667	0.288634	0.997303	0.977304	0.99972	0.953809	0.745678	0.788565	0.937924	0.323505	0.939268	0.819502	0.999841	0.999275	0.9735	0.999255	0.998787	0.0175552	0.518239	0.0770691	0.42782	0.986908	0.394225	0.983771	0.789684	0.907516	0.767013	0.75469	0.9999	0.823037	0.685055	0.942463	0.998197	0.995337	0.973157	0.819958	0.860541	0.693434	0.733746	0.997738	0.0217302	0.916175	0.0632595	0.9727	0.189545	0.525441
ARFRP1	0.122703	0.10094	0.160033	0.707459	0.715566	0.996266	0.999727	0.99972	0.995458	0.923602	0.973126	0.828483	0.974547	0.96058	0.821114	0.999841	0.999275	0.97358	0.999255	0.998787	0.303691	0.934965	0.382142	0.846917	0.987238	0.211193	0.98706	0.680061	0.884242	0.444184	0.977463	0.9999	0.961576	0.711711	0.78076	0.998197	0.997802	0.952907	0.984215	0.886874	0.931541	0.323926	0.997738	0.0277922	0.585347	0.363248	0.442429	0.413722	0.603787
ARG1	2.03e-06	1.19e-23	0.00213673	3.13e-07	0.892668	0.995671	0.945652	0.99972	0.973378	0.31486	0.731819	0.701818	0.690898	0.93723	0.13947	0.999841	0.999275	0.991467	0.999255	0.998787	0.484293	0.326945	0.646093	0.974641	0.958051	0.0962998	0.983771	0.375272	0.987129	0.68769	0.979492	0.9999	0.96046	0.659184	0.53768	0.998197	0.995337	0.965583	0.717095	0.371751	0.337063	0.0424037	0.984098	0.579769	0.526298	0.201092	0.453899	0.949256	0.631678
ARG2	0.615495	0.226011	0.985847	0.474176	0.980595	0.898008	0.917714	0.99972	0.953809	0.397724	0.976484	0.720372	0.96658	0.93723	0.917189	0.999841	0.999275	0.938228	0.999255	0.971498	0.177037	0.0527918	0.953411	0.695041	0.681991	0.443108	0.983771	0.402798	0.937866	0.879105	0.959836	0.9999	0.91833	0.890574	0.6665	0.998197	0.997802	0.960845	0.987456	0.688235	0.76486	0.510349	0.997738	0.712886	0.661408	0.0865716	0.538271	0.830252	0.333399
ARGLU1	0.565512	0.00281137	0.768235	0.844428	0.801617	0.995671	0.885945	0.99972	0.953809	0.37256	0.872558	0.706126	0.820123	0.93723	0.81856	0.999841	0.999275	0.938228	0.999255	0.998787	0.166998	0.157234	0.850225	0.255713	0.934461	0.936638	0.998146	0.953686	0.94856	0.965029	0.804391	0.9999	0.826951	0.913244	0.934724	0.998197	0.995337	0.72923	0.9578	0.994631	0.856113	0.967759	0.997738	0.178308	0.979103	0.0468392	0.201619	0.465861	0.134571
ARHGAP1	0.588356	0.0126852	0.903994	0.203811	0.970258	0.996189	0.912114	0.99972	0.953809	0.513676	0.854502	0.720511	0.928096	0.93723	0.85233	0.999841	0.999275	0.95566	0.999255	0.998787	0.861932	0.795699	0.869846	0.49939	0.889526	0.96416	0.983771	0.909531	0.992792	0.767675	0.953655	0.9999	0.960465	0.865659	0.998672	0.998197	0.995337	0.766743	0.849153	0.832364	0.554926	0.88163	0.984202	0.0168824	0.857299	0.718946	0.919843	0.853051	0.930924
ARHGAP10	0.0732586	0.00108083	0.155083	0.530337	0.796661	0.996189	0.972857	0.99972	0.953809	0.912018	0.816193	0.555828	0.86347	0.93723	0.896256	0.999841	0.999275	0.930326	0.999255	0.998787	0.544077	0.860021	0.673227	0.621042	0.886976	0.383105	0.998146	0.350615	0.890561	0.967079	0.900849	0.9999	0.956974	0.838301	0.903028	0.998197	0.995337	0.931136	0.830536	0.989724	0.959895	0.861961	0.997738	0.652326	0.994976	0.34571	0.629812	0.640326	0.313382
ARHGAP11A	0.00955909	0.11124	0.316388	0.857457	0.194087	0.996266	0.94943	0.99972	0.963213	0.924858	0.951713	0.93711	0.758485	0.93723	0.954914	0.999841	0.999275	0.980157	0.999255	0.978064	0.170442	0.214612	0.850997	0.68215	0.521074	0.577711	0.983771	0.661143	0.995999	0.996417	0.985389	0.9999	0.766221	0.998419	0.937057	0.998197	0.997884	0.980151	0.793127	0.66152	0.92769	0.62738	0.910154	0.759681	0.560184	0.189833	0.829674	0.826072	0.738957
ARHGAP11A-DT	0.878312	0.151351	0.754489	0.925924	0.988644	0.996266	0.994173	0.99972	0.973378	0.738753	0.931536	0.739916	0.972656	0.965177	0.986017	0.999841	0.999275	0.974433	0.999255	0.998787	0.462874	0.798195	0.727143	0.266905	0.986028	0.79913	0.983771	0.920546	0.975538	0.745664	0.854667	0.9999	0.701381	0.833051	0.993463	0.998197	0.997884	0.878476	0.846419	0.880637	0.999242	0.965727	0.911449	0.58043	0.783755	0.550056	0.743967	0.820612	0.24755
ARHGAP11B	0.0151052	0.000202827	0.964741	0.293899	0.507977	0.995671	0.971719	0.99972	0.953809	0.969306	0.969891	0.920877	0.921621	0.93723	0.9701	0.999841	0.999275	0.938228	0.999255	0.970044	0.695643	0.163453	0.624047	0.974641	0.922285	0.449144	0.983771	0.792644	0.855536	0.891312	0.979345	0.9999	0.891629	0.918618	0.952438	0.998197	0.995337	0.954117	0.779687	0.925753	0.72346	0.99566	0.964328	0.900629	0.776443	0.769271	0.923439	0.935378	0.625817
ARHGAP11B-DT	0.568366	0.445961	0.00179043	0.874155	0.97869	0.996266	0.957578	0.99972	0.953809	0.622687	0.445586	0.976949	0.132917	0.93723	0.952482	0.999841	0.999275	0.930326	0.999255	0.998787	0.0162465	0.53606	0.00384449	0.325968	0.916368	0.396598	0.986785	0.597561	0.855536	0.936596	0.738434	0.9999	0.18055	0.906109	0.836523	0.998197	0.995337	0.767188	0.995832	0.975428	0.647292	0.871865	0.984098	0.183423	0.733188	0.218726	0.852534	0.0231658	0.205444
ARHGAP12	0.516396	0.449578	0.272885	0.312246	0.469299	0.989224	0.885769	0.99972	0.953809	0.414753	0.898523	0.941029	0.578051	0.93723	0.621653	0.999841	0.999275	0.978777	0.999255	0.978064	0.170085	0.90148	0.266249	0.671813	0.521074	0.913135	0.995686	0.887004	0.979549	0.974261	0.86356	0.9999	0.882328	0.956975	0.517588	0.998197	0.995337	0.987774	0.793601	0.360977	0.990983	0.994222	0.97815	0.0990562	0.945476	0.145853	0.853045	0.396061	0.828992
ARHGAP15	0.171744	0.758746	0.67331	0.0683744	0.739115	0.995671	0.902125	0.99972	0.953809	0.939831	0.804069	0.603219	0.712812	0.957856	0.308983	0.999841	0.999275	0.94994	0.999255	0.998787	0.378324	0.644865	0.656556	0.123275	0.969291	0.914985	0.99023	0.790874	0.858096	0.395015	0.75469	0.9999	0.897279	0.962214	0.482748	0.998197	0.995337	0.954117	0.902147	0.95643	0.97222	0.489029	0.997738	0.0740253	0.800199	0.816557	0.402419	0.691113	0.607215
ARHGAP15-AS1	0.872373	0.355099	0.220219	0.860908	NA	0.996189	0.867439	0.99972	0.953809	NA	0.888469	0.626602	0.948318	0.946056	NA	0.999841	0.999275	0.938228	0.999255	NA	0.186882	0.74793	0.746715	0.148593	NA	0.348487	0.983771	0.820258	0.955226	NA	0.98003	0.9999	0.745154	0.890458	NA	0.998197	0.997802	0.996017	0.680601	NA	0.961131	0.266542	0.956846	0.199968	NA	0.266535	0.359371	0.725004	0.548811
ARHGAP17	0.00300697	1.3e-07	0.206286	0.637336	0.684219	0.996189	0.934745	0.99972	0.953809	0.76598	0.978206	0.703439	0.619606	0.955387	0.673118	0.999841	0.999275	0.938228	0.999255	0.998787	0.991291	0.48829	0.942385	0.394966	0.808903	0.717057	0.987541	0.913259	0.958034	0.783598	0.928461	0.9999	0.940982	0.970537	0.77326	0.998197	0.995337	0.870783	0.87878	0.936861	0.806539	0.772705	0.997738	0.205174	0.958791	0.721125	0.580164	0.697437	0.927371
ARHGAP18	0.511023	0.0597284	0.0841354	0.570291	0.994531	0.995671	0.968034	0.99972	0.995433	0.535549	0.744828	0.606504	0.897464	0.961904	0.202879	0.999841	0.999275	0.947854	0.999255	0.998787	0.00323588	0.0135126	0.620918	0.0457345	0.763352	0.336739	0.983771	0.763572	0.840661	0.843914	0.952935	0.9999	0.844521	0.900664	0.990545	0.998197	0.995337	0.946442	0.659769	0.966939	0.856113	0.644464	0.997738	0.738846	0.889553	0.0016492	0.471002	0.521417	0.00186527
ARHGAP19	0.916719	0.477551	0.014183	0.97687	0.903163	0.996189	0.83881	0.99972	0.980207	0.364194	0.834609	0.637883	0.399428	0.961904	0.248868	0.999841	0.999275	0.938228	0.999255	0.998787	0.00310859	0.00770575	0.0606452	0.0201239	0.909413	0.936216	0.998146	0.711074	0.985142	0.31114	0.86446	0.9999	0.485629	0.988455	0.984188	0.998197	0.995337	0.653314	0.602728	0.799382	0.965241	0.996133	0.997738	0.694133	0.960333	0.0010425	0.0400098	0.104265	0.00254357
ARHGAP21	0.573434	0.39448	0.898123	0.688991	0.878388	0.996266	0.937462	0.99972	0.964723	0.693995	0.955893	0.666559	0.712812	0.93723	0.90857	0.999841	0.999275	0.938228	0.999255	0.998787	0.00793149	0.0099619	0.866936	0.00741222	0.877552	0.924974	0.998171	0.727901	0.885821	0.825241	0.952935	0.9999	0.933734	0.847443	0.933067	0.998197	0.995337	0.987295	0.599566	0.61565	0.897816	0.816287	0.960853	0.657404	0.617062	0.000177472	0.114374	0.279649	0.000732593
ARHGAP22	1.41e-07	9.68e-06	0.760711	0.0173233	0.0201556	0.888839	0.997602	0.99972	0.953809	0.51483	0.722313	0.697797	0.437521	0.948519	0.731028	0.999841	0.999275	0.985054	0.999255	0.998787	0.34731	0.482213	0.470626	0.13454	0.762136	0.656667	0.983771	0.919129	0.877392	0.834608	0.886743	0.9999	0.525549	0.845168	0.75602	0.686208	0.930013	0.353026	0.607399	0.990522	0.772349	0.184473	0.997738	0.144609	0.729801	0.0314204	0.461863	0.154889	0.154869
ARHGAP23	0.301121	0.0505913	0.681629	0.230745	0.950132	0.99964	0.922932	0.99972	0.960454	0.969306	0.94162	0.648984	0.965469	0.95061	0.816521	0.999841	0.999275	0.938559	0.999255	0.998787	0.427793	0.864079	0.426853	0.19973	0.996013	0.341086	0.983771	0.389283	0.977462	0.919071	0.999254	0.9999	0.877943	0.946716	0.962861	0.998197	0.995337	0.887886	0.768476	0.799382	0.923193	0.969527	0.997738	0.474931	0.454369	0.2655	0.882038	0.344171	0.525114
ARHGAP24	0.0158173	0.169128	0.84548	0.588663	0.317896	0.995671	0.959205	0.99972	0.953809	0.304365	0.977771	0.936256	0.805365	0.93723	0.305893	0.999841	0.999275	0.980962	0.999255	0.998787	0.112096	0.32155	0.321261	0.00527426	0.602514	0.893888	0.991344	0.785253	0.996401	0.783598	0.964469	0.9999	0.807094	0.766174	0.475815	0.998197	0.997884	0.910845	0.599566	0.927017	0.866448	0.997331	0.997738	0.947636	0.550635	0.0605429	0.632451	0.273659	0.000956787
ARHGAP25	0.760529	0.976743	0.00297034	0.689912	0.402147	0.997303	0.975923	0.99972	0.953809	0.159888	0.903906	0.676434	0.208823	0.981519	0.0149368	0.999841	0.999275	0.938228	0.999255	0.950077	0.0443478	0.862345	0.0155016	0.00269252	0.719642	0.450111	0.983771	0.892413	0.968115	0.169295	0.828366	0.9999	0.207782	0.688191	0.697745	0.998197	0.997802	0.50858	0.917415	0.27275	0.906585	0.699221	0.997738	0.330544	0.496343	0.0964918	0.965342	0.146868	0.000584324
ARHGAP26	0.758141	0.638818	2.76e-06	0.422699	0.265038	0.996189	0.867439	0.99972	0.953809	0.0522568	0.814212	0.851249	0.0924249	0.93723	0.11894	0.999841	0.999275	0.940052	0.999255	0.987521	0.0318607	0.125832	0.00410867	0.0583431	0.390434	0.740201	0.983771	0.742855	0.948321	0.408169	0.913882	0.9999	0.169109	0.668091	0.14721	0.998197	0.995337	0.315178	0.892412	0.241986	0.885361	0.391252	0.904254	0.000302959	0.45571	0.112842	0.984562	0.0281802	0.0137939
ARHGAP26-IT1	0.85959	0.933548	0.00088964	0.87564	0.681846	0.995671	0.962113	0.99972	0.956056	0.123369	0.825511	0.965548	0.148632	0.971926	0.232642	0.999841	0.999275	0.983873	0.999255	0.955183	0.172855	0.407462	0.0209337	0.301467	0.544605	0.835661	0.987541	0.262095	0.928591	0.248735	0.988784	0.9999	0.444294	0.688191	0.172307	0.998197	0.997802	0.46518	0.880848	0.486332	0.836736	0.305049	0.984098	0.00100113	0.606122	0.0807774	0.952233	0.0325964	0.0876942
ARHGAP27	0.996944	0.699881	0.012595	0.325623	0.71116	0.995671	0.94689	0.99972	0.953809	0.241245	0.709813	0.715364	0.597977	0.93723	0.735051	0.999841	0.999275	0.930326	0.999255	0.950077	0.305116	0.684218	0.142031	0.229181	0.7753	0.936216	0.983771	0.659902	0.996312	0.873895	0.604576	0.9999	0.225808	0.789676	0.951499	0.998197	0.995337	0.305362	0.657331	0.396659	0.734268	0.640372	0.880406	0.121763	0.990228	0.981282	0.899344	0.272766	0.390442
ARHGAP27P1	0.773157	0.729841	0.0180219	0.0917468	0.774563	0.996266	0.988477	0.99972	0.953809	0.359656	0.998824	0.620401	0.349131	0.999549	0.533433	0.999841	0.999275	0.948579	0.999255	0.990297	0.26287	0.646267	0.238993	0.282754	0.906459	0.912126	0.983771	0.747982	0.953852	0.975489	0.851581	0.9999	0.331151	0.830684	0.928509	0.998197	0.997884	0.420075	0.673391	0.360354	0.86726	0.718365	0.875645	0.571161	0.971169	0.864346	0.876972	0.375208	0.409707
ARHGAP27P1-BPTFP1-KPNA2P3	0.580452	0.157636	0.00193729	0.651141	0.854914	0.996189	0.94101	0.99972	0.963213	0.434875	0.762755	0.651355	0.489237	0.96058	0.833734	0.999841	0.999275	0.960314	0.999255	0.998787	0.0211982	0.355373	0.0312108	0.0506539	0.953021	0.949762	0.983771	0.514284	0.965118	0.759088	0.903338	0.9999	0.54192	0.766739	0.900045	0.998197	0.995337	0.436792	0.869379	0.649968	0.786162	0.283109	0.871029	0.0304704	0.993237	0.0623503	0.938733	0.0661965	0.0657965
ARHGAP29	1.34e-07	2.2e-11	0.0251433	1.31e-08	0.449086	0.874791	0.963176	0.99972	0.953809	0.177603	0.99134	0.591858	0.975653	0.985963	0.416459	0.999841	0.999275	0.948579	0.999255	0.998787	0.42815	0.136085	0.81417	0.882101	0.897138	0.565045	0.994386	0.981791	0.922708	0.532779	0.997608	0.9999	0.846221	0.9891	0.68425	0.998197	0.997884	0.880919	0.814211	0.724534	0.72346	0.949923	0.997738	0.691911	0.680402	0.533294	0.898997	0.953343	0.731914
ARHGAP30	0.00925945	0.0945678	0.661156	0.956869	0.0843485	0.995671	0.997602	0.99972	0.983341	0.220544	0.968058	0.946826	0.613831	0.960537	0.0867207	0.999841	0.999275	0.996897	0.999255	0.998787	0.570015	0.75924	0.476066	0.00440593	0.258932	0.969396	0.998146	0.891529	0.995796	0.68769	0.999442	0.9999	0.734969	0.838192	0.700839	0.998197	0.995337	0.902931	0.653238	0.196098	0.609219	0.876579	0.967774	0.348392	0.730055	0.383446	0.261588	0.60192	0.000961126
ARHGAP31	0.363538	0.392164	0.43999	0.716522	0.90273	0.987915	0.945796	0.99972	0.987905	0.384589	0.978616	0.567719	0.641558	0.93723	0.79889	0.999841	0.999275	0.938228	0.999255	0.998787	0.482877	0.954219	0.442584	0.143826	0.634493	0.983771	0.999974	0.803431	0.949533	0.956372	0.911323	0.9999	0.931812	0.987719	0.669715	0.998197	0.995337	0.969272	0.649519	0.799382	0.883779	0.667023	0.993832	0.914395	0.829809	0.864335	0.616473	0.924513	0.341032
ARHGAP32	0.234944	0.17148	0.664652	0.481921	0.962755	0.995671	0.928254	0.99972	0.953809	0.859058	0.88135	0.576103	0.305544	0.93723	0.354984	0.999841	0.999275	0.973709	0.999255	0.998787	0.934521	0.586343	0.816637	0.305133	0.897443	0.552449	0.995686	0.986029	0.987129	0.303437	0.981694	0.9999	0.99302	0.886632	0.988305	0.998197	0.997802	0.965583	0.671722	0.934983	0.818573	0.77045	0.99913	0.941785	0.729801	0.471409	0.619673	0.875109	0.589827
ARHGAP33	NA	NA	NA	0.317115	NA	NA	NA	NA	0.957198	NA	NA	NA	NA	0.93723	NA	NA	NA	NA	0.999913	NA	NA	NA	NA	0.958063	NA	NA	NA	NA	0.995796	NA	NA	NA	NA	0.831065	NA	NA	NA	NA	0.991641	NA	NA	NA	NA	0.0598908	NA	NA	NA	NA	0.892806
ARHGAP35	0.656092	0.18062	0.952324	0.839417	0.861802	0.996189	0.999727	0.99972	0.999879	0.70292	0.744828	0.571088	0.839623	0.93723	0.610828	0.999841	0.999275	0.996897	0.999255	0.998787	0.344309	0.378952	0.599298	0.131035	0.971426	0.707139	0.983771	0.798119	0.977555	0.906817	0.995605	0.9999	0.932975	0.969929	0.979493	0.998197	0.995337	0.996324	0.781388	0.938951	0.839406	0.567602	0.993832	0.973924	0.737741	0.112559	0.32761	0.2594	0.357619
ARHGAP4	0.990284	0.4469	0.768235	0.425299	0.814109	0.999859	0.98409	0.99972	0.971624	0.771161	0.995804	0.899434	0.980485	0.991536	0.87176	0.999841	0.999275	0.933058	0.999255	0.998787	0.201224	0.782407	0.78225	0.379694	0.866489	0.702633	0.998146	0.966154	0.992792	0.540088	0.968868	0.9999	0.826951	0.824202	0.930755	0.998197	0.997802	0.874844	0.599566	0.674174	0.982298	0.71151	0.997738	0.30298	0.792543	0.00461004	0.917443	0.425197	0.136791
ARHGAP42	0.294618	0.00149011	0.540797	0.806693	0.93886	0.996189	0.902267	0.99972	0.953809	0.651726	0.663496	0.574759	0.88494	0.93723	0.619147	0.999841	0.999275	0.944256	0.999255	0.998787	0.956009	0.378952	0.906002	0.549143	0.963787	0.345943	0.983771	0.390862	0.995796	0.928936	0.987947	0.9999	0.868183	0.984838	0.827233	0.998197	0.995337	0.920371	0.614402	0.963799	0.886789	0.506782	0.997738	0.403234	0.656493	0.686339	0.859021	0.764651	0.988814
ARHGAP45	0.47374	0.60167	0.981982	0.632485	0.784941	0.996189	0.968034	0.99972	0.953809	0.525551	0.994337	0.936048	0.969272	0.955387	0.839989	0.999841	0.999275	0.930326	0.999255	0.998787	0.815208	0.705897	0.892392	0.269825	0.897033	0.629238	0.998146	0.559407	0.992792	0.784318	0.952137	0.9999	0.696318	0.959168	0.951499	0.998197	0.995337	0.88648	0.781914	0.744647	0.955621	0.733104	0.997738	0.286472	0.718935	0.597647	0.489707	0.935464	0.85155
ARHGAP5	0.46448	0.828622	0.343323	0.376268	0.188287	0.995671	0.83881	0.99972	0.953809	0.156121	0.995804	0.953034	0.82683	0.93723	0.58788	0.999841	0.999275	0.968213	0.999255	0.950077	0.96858	0.85715	0.542346	0.614721	0.439489	0.790152	0.983771	0.999366	0.975538	0.983112	0.989569	0.9999	0.821073	0.997923	0.680325	0.998197	0.997884	0.500662	0.678943	0.289854	0.971595	0.962962	0.997738	0.400951	0.883653	0.588229	0.917655	0.65901	0.481413
ARHGAP6	0.334258	0.700044	0.878201	0.351589	0.606046	0.996266	0.888567	0.99972	0.979212	0.939072	0.682674	0.634052	0.613297	0.939478	0.770708	0.999841	0.999275	0.930326	0.999255	0.987521	0.0446413	0.00544843	0.870498	0.498326	0.717331	0.211193	0.983771	0.498236	0.652247	0.928029	0.989028	0.9999	0.679698	0.961143	0.883168	0.998197	0.997802	0.808611	0.78445	0.824951	0.987541	0.511395	0.918305	0.47903	0.567768	0.103553	0.367927	0.772049	0.136411
ARHGAP9	0.840382	0.296056	0.000730976	0.169975	0.679013	0.999859	0.959815	0.99972	0.953809	0.225457	0.77927	0.925926	0.159591	0.955387	0.581045	0.999841	0.999275	0.930326	0.999255	0.956546	0.0414926	0.547845	0.00656035	0.238113	0.897033	0.966288	0.983771	0.596666	0.937866	0.928222	0.711273	0.9999	0.169109	0.84564	0.922814	0.998197	0.995337	0.126555	0.607399	0.346691	0.787393	0.583407	0.686791	0.0550103	0.823772	0.442082	0.988096	0.0500008	0.410418
ARHGDIA	0.960109	0.784079	0.725643	0.149062	0.940227	0.995671	0.945652	0.99972	0.953809	0.59823	0.941205	0.637883	0.790377	0.961904	0.763307	0.999841	0.999275	0.998574	0.999255	0.998787	0.907647	0.52333	0.737484	0.934661	0.909753	0.615431	0.983771	0.750015	0.977303	0.586898	0.976623	0.9999	0.901862	0.971241	0.920485	0.998197	0.995337	0.873348	0.602728	0.859911	0.705568	0.897244	0.984098	0.901512	0.768689	0.221334	0.840716	0.739668	0.460144
ARHGDIB	0.00042835	0.217647	0.939178	0.601042	0.00767867	0.995671	0.9971	0.99972	0.953809	0.273134	0.870593	0.944318	0.914753	0.991536	0.0991996	0.999841	0.999275	0.940052	0.999255	0.813356	0.667602	0.775377	0.627879	0.358972	0.328365	0.722069	0.986804	0.75617	0.967412	0.653111	0.989569	0.9999	0.705245	0.998419	0.744902	0.998197	0.997884	0.844068	0.772358	0.473523	0.559102	0.511122	0.993614	0.799495	0.479807	0.714186	0.881728	0.625476	0.101452
ARHGEF1	0.814502	0.742385	0.789961	0.117626	0.905475	0.996189	0.942645	0.99972	0.953809	0.571947	0.96267	0.834733	0.802514	0.945154	0.919052	0.999841	0.999275	0.938228	0.999255	0.998787	0.732896	0.92938	0.722588	0.665184	0.888747	0.768219	0.983771	0.803635	0.987129	0.5388	0.969789	0.9999	0.874028	0.981877	0.98761	0.998197	0.995337	0.87689	0.642754	0.742206	0.911188	0.793056	0.997738	0.438998	0.74847	0.0568333	0.950178	0.595867	0.421253
ARHGEF10	0.17327	0.763215	0.154068	0.595417	0.53086	0.995671	0.83881	0.99972	0.991758	0.934521	0.698698	0.549811	0.826832	0.93723	0.421523	0.999841	0.999275	0.930326	0.999255	0.997681	0.874308	0.578147	0.939298	0.630131	0.985315	0.762827	0.983771	0.597245	0.858096	0.584379	0.960614	0.9999	0.970002	0.759329	0.923927	0.998197	0.995337	0.982401	0.63438	0.671735	0.956124	0.933112	0.997738	0.68202	0.550475	0.663621	0.851536	0.70638	0.133273
ARHGEF10L	3.11e-08	2.58e-08	0.287489	0.0403814	0.0356632	0.995671	0.885769	0.99972	0.953809	0.46661	0.846128	0.624853	0.961131	0.93723	0.986634	0.999841	0.999275	0.971678	0.999255	0.897326	0.729073	0.338875	0.921076	0.91754	0.641122	0.730334	0.991804	0.456551	0.953852	0.936202	0.938603	0.9999	0.63617	0.861616	0.735424	0.998197	0.995337	0.766905	0.899431	0.839765	0.593361	0.252485	0.88481	0.760742	0.930067	0.63963	0.133597	0.606166	0.571534
ARHGEF11	0.119559	0.00099784	0.126876	0.595752	0.661223	0.999262	0.988477	0.99972	0.953809	0.285648	0.583876	0.547535	0.568419	0.93723	0.906171	0.999841	0.999275	0.989008	0.999255	0.998787	0.0538571	0.0857775	0.170208	0.0410837	0.912711	0.679977	0.983771	0.444013	0.994135	0.86945	0.839924	0.9999	0.392794	0.668091	0.848574	0.998197	0.995337	0.292348	0.926037	0.719488	0.69505	0.548534	0.967222	0.00857344	0.969066	0.107179	0.386464	0.118991	0.094888
ARHGEF12	0.126575	0.000112693	0.778625	0.154966	0.909265	0.995671	0.878164	0.99972	0.953809	0.623938	0.572781	0.617941	0.713684	0.990718	0.270449	0.999841	0.999275	0.939163	0.999255	0.998787	0.960875	0.153955	0.742395	0.737336	0.888747	0.199011	0.983771	0.385048	0.965118	0.879352	0.963567	0.9999	0.642821	0.913244	0.713	0.998197	0.995337	0.780466	0.679559	0.90075	0.731146	0.348768	0.993614	0.242016	0.640847	0.78708	0.896549	0.750012	0.851823
ARHGEF17	0.449491	NA	0.952336	0.825342	0.647832	0.996189	NA	0.99972	0.953809	0.986097	0.823225	NA	0.956334	0.994013	0.751842	0.999841	NA	0.979501	0.999255	0.998787	0.354448	NA	0.895292	0.222399	0.878472	0.683576	NA	0.832442	0.992603	0.595579	0.87215	NA	0.895276	0.688191	0.995159	0.998197	NA	0.870367	0.755466	0.439225	0.981577	NA	0.997738	0.505301	0.967907	0.172466	NA	0.599804	0.129839
ARHGEF18	0.562968	0.144392	0.182626	0.846759	0.911674	0.996266	0.968148	0.99972	0.953809	0.900997	0.832614	0.706126	0.675801	0.93723	0.457186	0.999841	0.999275	0.978944	0.999255	0.998787	0.421584	0.116625	0.610064	0.290099	0.971795	0.346114	0.983771	0.468379	0.993955	0.59019	0.89232	0.9999	0.95467	0.954726	0.733719	0.998197	0.995337	0.892098	0.874326	0.976668	0.740073	0.649981	0.997738	0.692126	0.577545	0.253519	0.811579	0.624919	0.805326
ARHGEF19	0.968303	0.346324	0.994253	0.731108	0.892802	0.995671	0.962113	0.99972	0.953809	0.787418	0.503815	0.751376	0.614451	0.985185	0.0951244	0.999841	0.999275	0.930326	0.999255	0.998787	0.388505	0.883177	0.511017	0.512795	0.777415	0.717423	0.999974	0.988431	0.999171	0.451597	0.760262	0.9999	0.506605	0.96247	0.45828	0.95192	0.995337	0.465922	0.753798	0.93114	0.659981	0.429783	0.837683	0.118401	0.768391	0.616916	0.918777	0.363285	0.882976
ARHGEF2	0.101933	0.123658	0.630738	0.545166	0.478515	0.995671	0.967371	0.99972	0.953809	0.213388	0.999576	0.626186	0.943152	0.93723	0.403182	0.999841	0.999275	0.980962	0.999255	0.998787	0.148397	0.0650628	0.591509	0.00982196	0.693491	0.866012	0.987541	0.796278	0.928461	0.93114	0.968868	0.9999	0.845235	0.835816	0.851271	0.998463	0.995337	0.683069	0.988869	0.376373	0.862705	0.551389	0.997738	0.533958	0.895186	0.566458	0.311841	0.614846	0.0237819
ARHGEF2-AS2	0.333443	0.36158	0.941121	0.577108	0.802363	0.999344	0.958973	0.99972	0.961	0.28725	0.919468	0.89897	0.85951	0.952057	0.840655	0.999841	0.999275	0.94284	0.999255	0.998787	0.990083	0.580655	0.652514	0.88847	0.953021	0.893601	0.990156	0.780302	0.995796	0.940428	0.668822	0.9999	0.838094	0.728914	0.824461	0.999165	0.997802	0.708881	0.844223	0.562829	0.806539	0.978834	0.997738	0.353453	0.960333	0.988018	0.775795	0.520283	0.506191
ARHGEF28	0.0824744	0.254633	0.205357	0.396765	0.471916	0.996189	0.906379	0.99972	0.980207	0.36801	0.56477	0.604796	0.5969	0.982772	0.516912	0.999841	0.999275	0.961049	0.999255	0.997681	0.0589444	0.251508	0.9599	0.568376	0.544605	0.626825	0.983771	0.801907	0.342411	0.998181	0.256641	0.9999	0.628323	0.879897	0.512837	0.998197	0.995337	0.948963	0.972002	0.929389	0.96538	0.752878	0.993832	0.971049	0.911916	0.0923368	0.640571	0.970373	0.306004
ARHGEF3	0.00384295	0.000441612	0.0598735	0.0122915	0.949862	0.995671	0.878164	0.99972	0.954637	0.731613	0.901439	0.737445	0.567935	0.969039	0.208717	0.999841	0.999275	0.985054	0.999255	0.979628	0.847983	0.891998	0.90269	0.289001	0.944686	0.653984	0.983771	0.722062	0.917199	0.706547	0.990183	0.9999	0.854549	0.973016	0.807776	0.998197	0.995337	0.940269	0.599566	0.466263	0.925864	0.426068	0.984098	0.454464	0.713172	0.0654598	0.389934	0.464115	0.348455
ARHGEF35	0.900693	0.902345	0.627225	0.795729	0.823902	0.996266	0.969412	0.99972	0.953809	0.87936	0.871985	0.975605	0.679319	0.941365	0.688311	0.999841	0.999275	0.930326	0.999255	0.998787	0.894572	0.549781	0.665986	0.382898	0.859101	0.966922	0.998146	0.977584	0.953242	0.690765	0.98003	0.9999	0.928396	0.921092	0.833901	0.998197	0.998497	0.953722	0.621122	0.877393	0.846692	0.649136	0.988584	0.492051	0.842753	0.921531	0.459695	0.713717	0.445245
ARHGEF35-AS1	0.895358	0.963054	0.277208	0.840119	0.880232	0.997078	0.985686	0.99972	0.953809	0.798315	0.918274	0.825061	0.749195	0.965177	0.201767	0.999841	0.999275	0.930326	0.999255	0.998787	0.210837	0.135437	0.621975	0.788561	0.872843	0.893601	0.984231	0.789107	0.958034	0.841188	0.872288	0.9999	0.722025	0.918618	0.9279	0.998197	0.995337	0.973395	0.998325	0.683669	0.766483	0.759036	0.843033	0.249552	0.78741	0.453225	0.378142	0.949256	0.816541
ARHGEF37	0.0603678	0.00164423	0.931057	0.037179	0.95402	0.995671	0.779475	0.99972	0.953809	0.632938	0.342018	0.600335	0.374659	0.978779	0.158233	0.999841	0.999275	0.930326	0.999255	0.998787	0.750645	0.777652	0.639729	0.381695	0.963434	0.114437	0.983771	0.393358	0.928591	0.757359	0.960614	0.9999	0.71566	0.869295	0.594721	0.984598	0.997884	0.475822	0.685303	0.872001	0.735858	0.312584	0.997738	0.817031	0.791434	0.238191	0.781079	0.342035	0.783414
ARHGEF40	0.0768158	0.693572	0.00348896	0.194797	0.038799	0.996189	0.928254	0.99972	0.953809	0.144684	0.527968	0.554655	0.0955609	0.93723	0.211802	0.999841	0.999275	0.930326	0.999255	0.869716	0.376104	0.089112	0.00900979	0.291045	0.127338	0.805099	0.983771	0.658491	0.987129	0.674128	0.851581	0.9999	0.0205	0.668091	0.068271	0.998197	0.995337	0.302795	0.91007	0.210076	0.939033	0.359238	0.890728	0.0798162	0.71732	0.660891	0.683902	0.0744824	0.158201
ARHGEF5	0.983612	0.593221	0.852415	0.578032	0.943601	0.996189	0.942645	0.99972	0.989447	0.869253	0.770535	0.864296	0.9405	0.93723	0.811082	0.999841	0.999275	0.950451	0.999255	0.998787	0.735336	0.842163	0.892168	0.892753	0.960412	0.6707	0.998146	0.689099	0.928591	0.579331	0.953655	0.9999	0.916454	0.946716	0.96772	0.998197	0.995337	0.924272	0.734823	0.984316	0.939915	0.873997	0.997738	0.838668	0.859983	0.488525	0.513945	0.812548	0.660117
ARHGEF6	0.74648	0.31557	0.899796	0.564827	0.931636	0.996189	0.922932	0.99972	0.957523	0.722027	0.964651	0.834004	0.927492	0.985963	0.717372	0.999841	0.999275	0.980962	0.999255	0.998787	0.167243	0.901838	0.577693	0.0394545	0.959163	0.957511	0.983771	0.593262	0.968306	0.680802	0.977179	0.9999	0.976262	0.990237	0.798811	0.998197	0.995337	0.968606	0.599566	0.871094	0.955927	0.851294	0.97553	0.715077	0.850075	0.0124529	0.497726	0.379652	0.00845067
ARHGEF7	0.510029	0.846449	0.485432	0.851761	0.432544	0.996189	0.881677	0.99972	0.980207	0.905816	0.730177	0.549811	0.803962	0.942985	0.340183	0.999841	0.999275	0.930326	0.999255	0.998787	0.23577	0.596371	0.469156	0.344857	0.88279	0.628242	0.983771	0.57949	0.966318	0.916245	0.952935	0.9999	0.984179	0.865625	0.977806	0.998197	0.995337	0.870165	0.798741	0.914648	0.718845	0.792498	0.997738	0.531376	0.662059	0.111202	0.700376	0.222016	0.565345
ARHGEF9	0.43495	0.775737	0.00569767	0.981211	0.990861	0.996189	0.917953	0.99972	0.995433	0.947617	0.860181	0.922734	0.296065	0.955387	0.788965	0.999841	0.999275	0.96419	0.999255	0.998787	0.251392	0.437833	0.234195	0.45232	0.921613	0.979021	0.983771	0.730905	0.909951	0.896243	0.920941	0.9999	0.530259	0.964665	0.869237	0.998197	0.997884	0.798586	0.795179	0.738515	0.579619	0.850725	0.695249	0.0384661	0.902014	0.919403	0.781475	0.554712	0.743329
ARID1A	0.8774	0.896229	0.995653	0.0080051	0.990465	0.996189	0.999873	0.99972	0.970646	0.423669	0.997867	0.715319	0.770489	0.988117	0.988272	0.999841	0.999275	0.996897	0.999255	0.998787	0.77993	0.391503	0.99739	0.689223	0.935075	0.943699	0.983771	0.845815	0.990556	0.802966	0.988079	0.9999	0.961576	0.96624	0.903392	0.998197	0.995337	0.816872	0.679293	0.820315	0.936633	0.732237	0.997738	0.269377	0.999267	0.408998	0.922167	0.887747	0.657749
ARID1B	0.967298	0.0452636	0.353442	0.644696	0.638515	0.995725	0.936835	0.99972	0.953809	0.95421	0.805607	0.584963	0.815601	0.93723	0.573845	0.999841	0.999275	0.930326	0.999255	0.987521	0.510794	0.96566	0.969639	0.253426	0.894741	0.992804	0.997513	0.854505	0.885821	0.801657	0.935656	0.9999	0.969806	0.790898	0.811582	0.998197	0.995337	0.842531	0.902601	0.862103	0.862705	0.997863	0.997738	0.557771	0.852201	0.804627	0.908963	0.744187	0.945129
ARID2	0.0710957	0.336351	0.980228	0.468835	0.201629	0.997303	0.930341	0.99972	0.985167	0.999482	0.972013	0.739197	0.770382	0.954143	0.637416	0.999841	0.999275	0.930326	0.999255	0.998787	0.0990927	0.257275	0.868089	0.155417	0.71906	0.986536	0.989619	0.833319	0.987129	0.967011	0.977463	0.9999	0.708953	0.685055	0.989617	0.998197	0.997884	0.810174	0.847225	0.511719	0.888078	0.422902	0.997738	0.180897	0.813984	0.0728798	0.895027	0.769491	0.30567
ARID3A	0.113172	0.0521879	0.00267255	0.801841	0.251739	0.989224	0.962113	0.99972	0.969461	0.139323	0.858063	0.829847	0.389239	0.93723	0.258714	0.999841	0.999275	0.930326	0.999255	0.998787	0.0230547	0.0106211	0.0706378	0.00560578	0.504725	0.948341	0.999974	0.606627	0.975538	0.713395	0.833317	0.9999	0.227734	0.71454	0.848744	0.998197	0.995337	0.351713	0.934089	0.327934	0.835019	0.863926	0.96935	0.345617	0.998286	0.0784146	0.103125	0.128224	0.00115558
ARID3B	0.780959	0.704002	0.088583	0.0475838	0.941683	0.996189	0.9971	0.99972	0.953809	0.279265	0.841662	0.721174	0.852564	0.942985	0.964587	0.999841	0.999275	0.972103	0.999255	0.998787	0.668836	0.60104	0.522035	0.263046	0.679409	0.974946	0.983771	0.917468	0.981866	0.956307	0.647169	0.9999	0.420634	0.728914	0.956938	0.998197	0.995337	0.440993	0.614402	0.610514	0.675322	0.817938	0.997298	0.0223366	0.942716	0.920514	0.859964	0.331551	0.700986
ARID4A	0.269927	0.00747888	0.0264829	0.564644	0.895627	0.99825	0.886838	0.99972	0.996887	0.687544	0.904692	0.814594	0.362066	0.93723	0.0982341	0.999841	0.999275	0.935952	0.999255	0.998787	0.162324	0.782407	0.33792	0.0894261	0.933786	0.455694	0.983771	0.820807	0.985176	0.486113	0.99628	0.9999	0.835205	0.654997	0.464416	0.998197	0.995337	0.952736	0.747372	0.537511	0.474068	0.232991	0.997738	0.550679	0.389271	0.347697	0.598275	0.417408	0.0628693
ARID4B	0.553966	0.024113	0.0360845	0.682128	0.992024	0.996189	0.78156	0.99972	0.973092	0.782808	0.972013	0.995688	0.418888	0.938301	0.117482	0.999841	0.999275	0.944256	0.999255	0.998787	0.300627	0.84981	0.338524	0.230966	0.917981	0.698263	0.983771	0.87862	0.954363	0.534396	0.99628	0.9999	0.850475	0.685055	0.517791	0.998197	0.995337	0.916851	0.720877	0.599986	0.621264	0.276838	0.997738	0.60389	0.453525	0.447232	0.47489	0.340016	0.18433
ARID5A	0.831231	0.0585879	0.986442	0.0671618	0.704438	0.995671	0.988988	0.99972	0.992828	0.373758	0.92886	0.937236	0.993176	0.93723	0.698919	0.999841	0.999275	0.938228	0.999255	0.670143	0.0591633	0.902501	0.539346	0.459951	0.518287	0.915527	0.983771	0.809185	0.992792	0.634191	0.977074	0.9999	0.845066	0.959013	0.617576	0.998197	0.995337	0.92074	0.599566	0.294019	0.837699	0.440042	0.997738	0.897738	0.978053	0.00048069	0.397784	0.590401	0.292337
ARID5B	0.913837	0.727921	0.104027	0.90571	0.307789	0.995671	0.83881	0.99972	0.958918	0.37161	0.781097	0.509486	0.62151	0.949826	0.241269	0.999841	0.999275	0.938228	0.999255	0.869716	0.699758	0.882126	0.846709	0.192927	0.878126	0.63978	0.983771	0.489846	0.917199	0.891984	0.999442	0.9999	0.683444	0.859192	0.789381	0.998197	0.995337	0.933822	0.599566	0.619212	0.947832	0.846922	0.974554	0.311026	0.667535	0.408836	0.855664	0.905292	0.89591
ARIH1	0.971917	0.849173	0.634892	0.96534	0.851845	0.996189	0.896624	0.99972	0.961	0.594771	0.951713	0.762546	0.99083	0.979825	0.842925	0.999841	0.999275	0.959257	0.999255	0.998976	0.130872	0.119351	0.729671	0.0356899	0.935157	0.964278	0.987541	0.541598	0.986071	0.908842	0.991377	0.9999	0.96341	0.805935	0.914371	0.998197	0.997802	0.982862	0.702818	0.995586	0.999242	0.602923	0.985371	0.0728932	0.976299	0.0295823	0.460966	0.406452	0.0219629
ARIH2	0.0829694	0.000373923	0.0674688	0.661683	0.825775	0.974041	0.981671	0.99972	0.953809	0.693353	0.996257	0.742769	0.96609	0.993414	0.885404	0.999841	0.999275	0.955244	0.999255	0.998787	0.106577	0.798066	0.507439	0.0772898	0.89015	0.888657	0.983771	0.65656	0.961604	0.812326	0.880467	0.9999	0.726483	0.90432	0.920559	0.998197	0.997884	0.811556	0.614402	0.928734	0.674854	0.955441	0.984098	0.0548137	0.992405	0.56097	0.972979	0.787362	0.323933
ARIH2OS	0.826181	0.699893	0.237562	0.904976	0.790671	0.996189	0.954319	0.99972	0.960454	0.277649	0.968481	0.567719	0.880492	0.986415	0.308923	0.999841	0.999275	0.980774	0.999255	0.998787	0.467413	0.588595	0.37366	0.0869466	0.569738	0.604554	0.983771	0.858005	0.903493	0.920043	0.96079	0.9999	0.638952	0.920569	0.820753	0.998197	0.998497	0.930704	0.673391	0.824177	0.807546	0.942544	0.986908	0.831561	0.722266	0.181098	0.769211	0.203645	0.0336495
ARL1	0.480208	0.653628	0.827687	0.163856	0.976092	0.995671	0.85007	0.99972	0.953809	0.26355	0.979403	0.953587	0.992664	0.93723	0.603449	0.999841	0.999275	0.944256	0.999255	0.998787	0.980979	0.709241	0.837752	0.74495	0.746595	0.830235	0.983771	0.969749	0.982129	0.972073	0.925498	0.9999	0.886981	0.821298	0.716237	0.998197	0.997802	0.88648	0.731479	0.16825	0.848822	0.818445	0.997738	0.06789	0.939992	0.425578	0.582803	0.992445	0.928176
ARL10	0.904993	0.000322411	0.254302	0.680772	0.37617	0.997295	0.9971	0.99972	0.980207	0.729126	0.814212	0.828456	0.696588	0.93723	0.184397	0.999841	0.999275	0.980157	0.999255	0.978064	0.939889	0.604918	0.905673	0.590679	0.909413	0.788561	0.983771	0.850827	0.998656	0.991052	0.969789	0.9999	0.910623	0.990562	0.744902	0.998197	0.995337	0.941289	0.857026	0.741961	0.810936	0.592596	0.997738	0.653775	0.600964	0.704604	0.872052	0.745369	0.673612
ARL11	0.553946	0.772225	2.06e-06	0.874299	0.281807	0.995671	0.997602	0.99972	0.999333	0.18485	0.920486	0.735222	0.0184468	0.93723	0.0951244	0.999841	0.999275	0.938228	0.999255	0.997681	0.0896398	0.977389	0.000133979	0.219611	0.656354	0.724793	0.99023	0.854513	0.928591	0.510994	0.943252	0.9999	0.0589518	0.680753	0.42984	0.998197	0.995337	0.156145	0.926037	0.143198	0.944973	0.614471	0.83307	0.270439	0.4388	0.357046	0.911288	0.027201	0.0825673
ARL13B	0.0694729	0.000724657	0.319217	0.530511	0.772847	0.996266	0.968034	0.99972	0.97549	0.798315	0.823084	0.560598	0.853323	0.93723	0.882343	0.999841	0.999275	0.967245	0.999255	0.998787	0.990889	0.990505	0.929603	0.424584	0.916117	0.409648	0.983771	0.349967	0.987129	0.963133	0.987947	0.9999	0.990227	0.956975	0.985161	0.998197	0.995337	0.982862	0.607399	0.989042	0.747356	0.531496	0.997738	0.945794	0.652084	0.66115	0.381014	0.950502	0.57302
ARL14EP	0.434117	0.258804	0.317924	0.162147	0.932452	0.995671	0.9971	0.99972	0.953809	0.369732	0.945681	0.658353	0.928136	0.93723	0.832787	0.999841	0.999275	0.977549	0.999255	0.997681	0.0794223	0.0535552	0.645318	0.138929	0.900205	0.819029	0.983771	0.678235	0.965118	0.79026	0.847327	0.9999	0.743555	0.756372	0.863662	0.998197	0.995337	0.897004	0.835221	0.820491	0.836736	0.873084	0.984098	0.0275347	0.835226	0.188584	0.481341	0.403368	0.057104
ARL15	0.252141	0.36699	0.140201	0.950264	0.284674	0.997303	0.942645	0.99972	0.997479	0.940026	0.981914	0.715045	0.831717	0.956184	0.817382	0.999841	0.999275	0.988665	0.999255	0.998787	0.011094	0.131609	0.461503	0.497912	0.514274	0.937186	0.983771	0.697313	0.998232	0.886067	0.972351	0.9999	0.947562	0.759329	0.912432	0.998197	0.998497	0.962015	0.906868	0.42079	0.379135	0.962962	0.984098	0.0299501	0.701565	0.0025696	0.487837	0.362816	0.32871
ARL16	0.530762	0.202094	0.147813	0.847048	0.625415	0.995671	0.968399	0.99972	0.999013	0.521629	0.955821	0.726399	0.788276	0.991536	0.63716	0.999841	0.999275	0.980962	0.999255	0.998787	0.0451531	0.469719	0.279505	0.0251502	0.899418	0.780108	0.998146	0.977644	0.961604	0.806498	0.991753	0.9999	0.618786	0.965276	0.745271	0.998197	0.995337	0.840187	0.839853	0.990809	0.991864	0.640118	0.997738	0.585299	0.998556	0.00812159	0.595568	0.149652	0.00738968
ARL17A	0.858392	0.478878	0.556687	0.66	0.885267	0.995671	0.968034	0.99972	0.986182	0.499781	0.998824	0.617513	0.308961	0.984598	0.892277	0.999841	0.999275	0.938559	0.999255	0.998787	0.705593	0.615097	0.871281	0.410746	0.912892	0.544337	0.983771	0.883386	0.954486	0.956372	0.981694	0.9999	0.738056	0.972466	0.764599	0.998197	0.939313	0.997101	0.599566	0.939615	0.822003	0.97763	0.997738	0.671629	0.336461	0.902176	0.971027	0.892402	0.306004
ARL17B	0.775519	0.899567	0.754496	0.636873	0.659359	0.996189	0.994006	0.99972	0.959433	0.709628	0.873206	0.846061	0.50495	0.979528	0.791951	0.999841	0.999275	0.973709	0.999255	0.998787	0.773863	0.579381	0.921076	0.935644	0.861731	0.902668	0.983771	0.838753	0.978759	0.42946	0.968868	0.9999	0.984179	0.859402	0.945044	0.998197	0.995337	0.960338	0.700927	0.752779	0.896531	0.247489	0.984098	0.202541	0.470215	0.843758	0.500607	0.929477	0.760668
ARL2	0.00421238	0.00359513	0.00328472	0.488527	0.420255	0.996266	0.983405	0.99972	0.953809	0.568584	0.999538	0.643884	0.601944	0.99182	0.832272	0.999841	0.999275	0.963385	0.999255	0.998787	0.140163	0.985796	0.318794	0.181711	0.986251	0.330839	0.983771	0.427083	0.992792	0.982492	0.941057	0.9999	0.824495	0.685055	0.76139	0.998197	0.997802	0.987943	0.946782	0.947328	0.945227	0.703959	0.984098	0.310241	0.902014	0.878318	0.431582	0.441316	0.806082
ARL2BP	0.0381094	0.288352	0.213127	0.503628	0.452526	0.995671	0.989205	0.99972	0.953809	0.720167	0.878067	0.9634	0.691081	0.9457	0.954914	0.999841	0.999275	0.963385	0.999255	0.998787	0.281659	0.511842	0.81997	0.736238	0.998025	0.601148	0.986785	0.809094	0.949539	0.956372	0.811024	0.9999	0.809536	0.688191	0.912014	0.998197	0.998859	0.88648	0.78445	0.766476	0.860117	0.720856	0.984098	0.306068	0.992291	0.905462	0.748599	0.83553	0.845019
ARL3	0.0037988	0.762927	0.363921	0.630218	0.03653	0.996189	0.994987	0.99972	0.996887	0.782007	0.816998	0.911991	0.929874	0.938301	0.260936	0.999841	0.999275	0.964377	0.999255	0.971498	0.00761618	0.895141	0.561874	0.104818	0.210745	0.925251	0.983771	0.510378	0.937866	0.844475	0.51178	0.9999	0.987598	0.928525	0.185127	0.998197	0.997802	0.901998	0.888777	0.276874	0.369373	0.809667	0.997738	0.627009	0.312195	0.00963469	0.922101	0.501937	0.174673
ARL4A	0.549109	0.00873279	0.374425	0.842296	0.983571	0.996189	0.878164	0.99972	0.953809	0.986562	0.599391	0.547535	0.979196	0.93723	0.439714	0.999841	0.999275	0.964847	0.999255	0.998787	0.449503	0.495901	0.263886	0.167866	0.986091	0.727572	0.983771	0.962607	0.992603	0.865744	0.79514	0.9999	0.428064	0.984068	0.630011	0.998197	0.995337	0.718127	0.633057	0.910524	0.97978	0.943239	0.997738	0.541708	0.657373	0.51122	0.896437	0.342035	0.484419
ARL4C	0.594057	0.924552	0.309887	0.560513	0.461344	0.995671	0.987902	0.99972	0.953809	0.189226	0.885186	0.892093	0.942722	0.939478	0.100034	0.999841	0.999275	0.930326	0.999255	0.799757	0.375417	0.0605067	0.839658	0.634265	0.701511	0.737927	0.983771	0.947148	0.858096	0.59368	0.879138	0.9999	0.975427	0.882909	0.102673	0.998197	0.995337	0.766905	0.700582	0.671444	0.956809	0.191633	0.868162	0.0218205	0.350088	0.698253	0.969339	0.730893	0.457628
ARL5A	0.741948	0.34482	0.403524	0.686352	0.858049	0.996189	0.933771	0.99972	0.953809	0.817984	0.896853	0.938747	0.82683	0.93723	0.633795	0.999841	0.999275	0.980157	0.999255	0.998787	0.707018	0.879002	0.847115	0.561534	0.971795	0.916753	0.987541	0.990032	0.948321	0.890139	0.872288	0.9999	0.933258	0.855256	0.951521	0.998197	0.998497	0.780466	0.893339	0.807396	0.947704	0.92665	0.997738	0.437706	0.848625	0.527793	0.954617	0.831672	0.8566
ARL5B	0.375113	0.886096	0.825165	0.199195	0.149748	0.996266	0.878164	0.99972	0.960454	0.411561	0.833602	0.756386	0.929656	0.95694	0.586727	0.999841	0.999275	0.944604	0.999255	0.995616	0.503441	0.526107	0.803708	0.986364	0.522169	0.873454	0.991804	0.620808	0.997305	0.935609	0.999254	0.9999	0.950656	0.976567	0.833901	0.998197	0.995337	0.514686	0.654317	0.240125	0.821758	0.989565	0.997738	0.910341	0.681507	0.123879	0.605493	0.912975	0.92781
ARL6	0.839038	0.0742322	0.952336	0.345037	0.369875	0.983276	0.805088	0.99972	0.953809	0.307995	0.723701	0.970439	0.428542	0.93723	0.208763	0.999841	0.999275	0.974433	0.999255	0.869716	0.764742	0.856711	0.765911	0.588283	0.550436	0.724793	0.983771	0.784448	0.966318	0.981654	0.991394	0.9999	0.971315	0.932278	0.622568	0.998197	0.995337	0.890084	0.614402	0.297049	0.685887	0.838597	0.993614	0.882137	0.728687	0.0915025	0.797427	0.652743	0.590072
ARL6IP1	0.449491	0.0721917	0.952996	0.857604	0.948555	0.994516	0.933771	0.99972	0.953809	0.903851	0.637104	0.605798	0.716924	0.943166	0.542077	0.999841	0.999275	0.938228	0.999255	0.998787	0.870207	0.1494	0.37366	0.873851	0.884871	0.696483	0.983771	0.91771	0.922708	0.986298	0.861294	0.9999	0.45735	0.937616	0.806537	0.998197	0.997802	0.740516	0.796649	0.412855	0.820403	0.52557	0.993832	0.643049	0.806173	0.631472	0.669961	0.433148	0.370744
ARL6IP4	0.617568	0.000307379	0.612586	0.216167	0.86921	0.996189	0.972857	0.99972	0.973378	0.857479	0.738729	0.587943	0.969089	0.93723	0.750909	0.999841	0.999275	0.940052	0.999255	0.998787	0.0432166	0.164447	0.762693	0.0696301	0.912892	0.924639	0.998146	0.571981	0.949539	0.748781	0.909264	0.9999	0.885986	0.879897	0.770155	0.998197	0.995337	0.979747	0.599566	0.653059	0.752892	0.803942	0.997738	0.0159955	0.877881	0.00097152	0.296526	0.267328	0.00868859
ARL6IP5	0.443	0.441677	0.730055	0.643267	0.580817	0.995671	0.999873	0.99972	0.953809	0.946721	0.705897	0.666856	0.885629	0.93723	0.560102	0.999841	0.999275	0.940052	0.999255	0.997681	0.160508	0.512986	0.682499	0.105038	0.959128	0.73109	0.997513	0.54427	0.983555	0.745664	0.732979	0.9999	0.825561	0.675683	0.942961	0.998197	0.995337	0.755332	0.982418	0.904864	0.76623	0.950541	0.997738	0.307306	0.796565	0.406231	0.907248	0.409791	0.224491
ARL6IP6	0.59085	0.074282	0.784174	0.736966	0.972104	0.996189	0.974092	0.99972	0.953809	0.783197	0.903348	0.626602	0.978412	0.93723	0.953616	0.999841	0.999275	0.948974	0.999255	0.998787	0.0175956	0.119386	0.409985	0.00163102	0.778626	0.917695	0.983771	0.725316	0.968306	0.631424	0.942393	0.9999	0.829555	0.728914	0.977448	0.998197	0.995337	0.890296	0.599566	0.697334	0.898136	0.851347	0.997738	0.915491	0.9105	0.00600109	0.143092	0.219276	0.00467653
ARL8A	0.0957871	0.0719628	0.124211	0.374787	0.251485	0.995671	0.970943	0.99972	0.953809	0.0898419	0.90049	0.930304	0.543913	0.93723	0.28868	0.999841	0.999275	0.933058	0.999255	0.950077	0.403963	0.217305	0.11177	0.158415	0.425813	0.842907	0.983771	0.677642	0.995796	0.897783	0.968868	0.9999	0.461113	0.885582	0.672805	0.998197	0.995337	0.265284	0.940683	0.268766	0.989683	0.793075	0.974554	0.434871	0.773131	0.664414	0.24021	0.122721	0.252875
ARL8B	0.0749491	0.458803	0.309879	0.266382	0.34163	0.995671	0.942645	0.99972	0.953809	0.638121	0.999398	0.834146	0.905018	0.994309	0.896168	0.999841	0.999275	0.930326	0.999255	0.998787	0.695267	0.389103	0.544414	0.718408	0.953204	0.988146	0.997513	0.914442	0.955144	0.850011	0.86356	0.9999	0.979635	0.859402	0.852482	0.998197	0.997884	0.996797	0.906868	0.447147	0.987556	0.905046	0.854073	0.621214	0.848625	0.510864	0.772603	0.529491	0.916953
ARMC1	0.25394	0.178909	0.227238	0.19045	0.968868	0.996266	0.947078	0.99972	0.953809	0.693518	0.990494	0.902602	0.536586	0.93723	0.431056	0.999841	0.999275	0.982347	0.999255	0.998787	0.658824	0.824473	0.623994	0.234762	0.632805	0.686361	0.983771	0.772198	0.987129	0.969104	0.861602	0.9999	0.422501	0.956163	0.769341	0.998197	0.997884	0.518413	0.648731	0.208058	0.948118	0.705877	0.997738	0.719059	0.888781	0.461223	0.640571	0.873136	0.7081
ARMC10	0.734118	0.266189	0.730252	0.530722	0.912373	0.999859	0.972857	0.99972	0.953809	0.584361	0.968626	0.907417	0.972924	0.93723	0.79249	0.999841	0.999275	0.961049	0.999255	0.997681	0.479612	0.692091	0.936639	0.101167	0.825465	0.844853	0.983771	0.55859	0.935959	0.905385	0.926568	0.9999	0.832261	0.776178	0.738641	0.998197	0.995337	0.805287	0.86372	0.714379	0.579619	0.850244	0.997738	0.00706991	0.754699	0.877063	0.886607	0.938106	0.230926
ARMC2	0.0948192	0.695209	0.53915	0.477918	0.251485	0.996189	0.861875	0.99972	0.996833	0.50123	0.82656	0.917779	0.580012	0.93723	0.381522	0.999841	0.999275	0.980774	0.999255	0.969765	0.25677	0.769491	0.906804	0.974104	0.378915	0.850128	0.998146	0.780384	0.994131	0.36024	0.990036	0.9999	0.940186	0.681977	0.432138	0.998197	0.995337	0.912123	0.978791	0.493922	0.740962	0.361118	0.997738	0.036659	0.391789	0.638248	0.439625	0.938102	0.635493
ARMC3	0.283517	0.580472	0.191071	0.821794	0.772455	0.996266	0.858939	0.99972	0.967696	0.884472	0.7019	0.509486	0.861593	0.93723	0.441724	0.999841	0.999275	0.995697	0.999255	0.998787	0.999856	0.924037	0.910595	0.754741	0.908975	0.779941	0.998146	0.989197	0.985142	0.531358	0.987947	0.9999	0.993354	0.928976	0.995159	0.998197	0.995337	0.818693	0.90941	0.976731	0.79834	0.769285	0.993614	0.0412711	0.763839	0.936095	0.557206	0.814898	0.649038
ARMC5	0.732129	0.949523	0.862023	0.343557	0.913707	0.99825	0.884126	0.99972	0.953809	0.818198	0.657906	0.850356	0.810697	0.941365	0.311463	0.999841	0.999275	0.985054	0.999255	0.998787	0.786008	0.783051	0.766178	0.986364	0.958631	0.787405	0.999974	0.997066	0.992792	0.519852	0.952935	0.9999	0.992905	0.970302	0.703808	0.998197	0.998497	0.987943	0.874989	0.970843	0.848671	0.714133	0.997738	0.674163	0.570622	0.103271	0.930648	0.278625	0.535142
ARMC6	0.378324	0.442677	0.405366	0.677462	0.777097	0.996266	0.967371	0.99972	0.994459	0.896416	0.960351	0.727591	0.855295	0.988108	0.845774	0.999841	0.999275	0.933058	0.999255	0.998787	0.556139	0.638936	0.636283	0.939192	0.928824	0.821001	0.994386	0.723421	0.921673	0.780734	0.972213	0.9999	0.616606	0.926685	0.971709	0.998197	0.995337	0.970269	0.930499	0.741458	0.892574	0.384662	0.997738	0.132504	0.622398	0.564244	0.366395	0.641988	0.781344
ARMC7	0.599816	0.00230904	0.552229	0.834146	0.852455	0.996189	0.901062	0.99972	0.953809	0.525826	0.845147	0.884215	0.639915	0.93723	0.904165	0.999841	0.999275	0.933058	0.999255	0.998787	0.979692	0.262951	0.799559	0.371244	0.965422	0.992634	0.983771	0.953009	0.961604	0.954659	0.754267	0.9999	0.397691	0.94201	0.938765	0.998197	0.995337	0.845147	0.773612	0.720286	0.49461	0.759017	0.940622	0.528692	0.776129	0.79829	0.895193	0.549514	0.66583
ARMC8	0.0916346	0.000422542	0.950658	0.77944	0.586677	0.995671	0.98409	0.99972	0.97549	0.870634	0.77927	0.772483	0.719154	0.955387	0.779641	0.999841	0.999275	0.935952	0.999255	0.998787	0.76467	0.234393	0.591569	0.952395	0.870283	0.698529	0.998146	0.980453	0.933416	0.908158	0.896605	0.9999	0.375488	0.975297	0.912432	0.998197	0.995337	0.708881	0.915469	0.425685	0.86726	0.396389	0.997738	0.290184	0.894443	0.397075	0.961569	0.971224	0.457386
ARMC9	0.688552	0.892431	0.922855	0.886741	0.838973	0.99825	0.977211	0.99972	0.953809	0.815997	0.862196	0.930721	0.942906	0.93723	0.751818	0.999841	0.999275	0.93519	0.999255	0.998787	0.63795	0.862748	0.561083	0.920973	0.885936	0.673063	0.99023	0.582568	0.995999	0.989928	0.968868	0.9999	0.931812	0.969606	0.935368	0.998197	0.997884	0.972757	0.983194	0.966009	0.987556	0.958057	0.997738	0.578725	0.729988	0.768411	0.979847	0.943024	0.856138
ARMCX1	0.247971	0.540107	0.60955	0.780219	0.553222	0.999344	0.989205	0.99972	0.953809	0.85175	0.936088	0.733215	0.936399	0.972324	0.916785	0.999841	0.999275	0.997613	0.999255	0.998787	0.275262	0.509623	0.469747	0.275475	0.944578	0.330839	0.983771	0.98317	0.91002	0.395722	0.745609	0.9999	0.793885	0.859402	0.628786	0.998197	0.995337	0.943883	0.990284	0.855802	0.752892	0.684926	0.997738	0.123301	0.565969	0.356923	0.542825	0.448095	0.231881
ARMCX2	0.0501499	0.00015661	0.0159725	0.0302017	0.889138	0.925166	0.942645	0.99972	0.953809	0.112029	0.901659	0.587853	0.828788	0.93723	0.352679	0.999841	0.999275	0.990143	0.999255	0.998787	0.403934	0.451883	0.454601	0.631087	0.599151	0.3329	0.983771	0.909577	0.937866	0.436639	0.880504	0.9999	0.962244	0.685055	0.663269	0.998197	0.997884	0.989947	0.793601	0.270255	0.962286	0.465635	0.997738	0.188638	0.946646	0.655777	0.940251	0.384428	0.274475
[truncated: 15,896 more rows]
[truncated: 6 more columns]
