# Supplementary material for: Exploratory development of biomarkers for neurobehavioral performance impairment during sleep loss: comparison across multiple types of sleep deprivation
Source: BMC Genomics. 2025 Nov 14;26:1043. doi: 10.1186/s12864-025-12193-6 (PMC12619276; doi:10.1186/s12864-025-12193-6)
Supplement: Supplementary file 13 — Additional file 13: Table S8. Significance (FDR<0.05) values for gene expression relative to PVT lapses in the NAMRU-D study by Uyhelji et al. 2023, the current study with the original linear modeling approach using limma voom, and the current study re-run with a negative binomial distribution in edgeR similar to the NAMRU-D approach. Only genes tested in all 3 approaches and with a significant value (FDR<0.05) in the NAMRU-D study are shown [file 12864_2025_12193_MOESM13_ESM.xlsx]

## Sheet: TableS8
Table S8. Significance (FDR<0.05) values for gene expression relative to PVT lapses in the NAMRU-D study by Uyhelji et al. 2023, the current study with the original linear modeling approach using limma voom, and the current study re-run with a negative binomial distribution in edgeR similar to the NAMRU-D approach. Only genes tested in all 3 approaches and with a significant value (FDR<0.05) in t…
Gene Symbol	NAMRU_edgeR	CurrentStudy_limma	CurrentStudy_edgeR
ACSL1	0.0336855	0.00121452	0.00133928
ADAM9	0.0348271	0.1022	0.271164
ADAMTS17	0.0386951	0.367522	0.338681
ADAMTS5	0.0336855	0.563118	0.896016
AGFG1	0.0361411	0.879892	0.907998
AHCTF1P1	0.041698	0.4614	0.556255
ALDH1A1	0.0234137	0.231441	0.536946
AMIGO1	0.0234137	0.0208989	0.0488769
ANKRD50	0.0116091	0.475869	0.771989
ANXA3	0.038719	0.00186345	0.00111364
ANXA7	0.0293269	0.202756	0.319007
APH1B	0.0353324	0.381472	0.6784
APMAP	0.0365541	0.0097752	0.0245428
ARFGAP3	0.0178308	0.230068	0.294535
ATAT1	0.0496675	0.724192	0.750569
ATP6AP2	0.0171913	0.317827	0.660732
CANX	0.0458309	0.71036	0.911069
CBR3-AS1	0.0455992	0.532313	0.579653
CBX1	0.0229158	0.0666815	0.101882
CCDC47	0.0464817	0.553546	0.6176
CCN3	0.0293269	0.873053	0.913947
CCR2	0.0194143	0.268783	0.472292
CCT5	0.0201049	0.388708	0.56992
CCT8	0.0247268	0.963967	0.951158
CD163	0.0234137	0.555269	0.747253
CD177	0.0476778	0.236316	0.0464632
CD1C	0.0386597	0.104651	0.0710782
CD36	0.0487706	0.00259115	0.0137218
CD86	0.0348271	0.211632	0.368108
CDC42EP3	0.0293269	0.000165366	9.69013e-05
CDKN2B	0.038719	0.23898	0.56861
CDV3	0.0455992	0.678921	0.914933
CETN2	0.0476778	0.044377	0.0302541
CLEC4D	0.0234137	0.0111483	0.114475
CLEC5A	0.0272429	0.394241	0.867178
CPNE3	0.038719	0.968229	0.893912
CPVL	0.0234137	0.139229	0.243185
CRTAP	0.0293269	0.00231794	0.00154078
CTSS	0.0234137	0.0391802	0.0748367
CXCR4	0.0163067	0.0418357	0.118571
CYBB	0.0383297	0.223769	0.518824
CYTIP	0.0185806	0.0793273	0.183422
DAZAP2	0.038719	0.0152557	0.0276366
DDB2	0.0442518	0.545932	0.713415
DICER1	0.0437101	0.826644	0.95982
DPYD	0.0140585	0.489368	0.942175
DSC2	0.0442518	0.0277184	0.50996
DSE	0.0365541	0.890864	0.97824
DUSP3	0.0491058	0.0433136	0.0532116
EFHC2	0.0293145	0.0115388	0.0148738
ENOSF1	0.0462988	0.0222006	0.0245477
EVL	0.0293269	0.34119	0.722011
FAM177B	0.0148269	0.679554	0.812313
FAM3B	0.0445422	0.873793	0.517846
FBXL5	0.0437101	0.0197418	0.05424
FBXO38	0.0247268	0.241285	0.578799
FCER1G	0.0294369	9.65548e-05	2.9288e-05
FEZ2	0.0429812	0.35573	0.620912
FGD4	0.0234137	0.100047	0.145017
FGL2	0.0348271	0.130658	0.249563
FLT3	0.0480999	0.618566	0.744649
FN1	0.0247268	0.671457	0.578799
FRMD4B	0.0476778	0.562667	0.698354
GALNT7	0.0386597	0.83392	0.859737
GAPDH	0.0293269	0.0397961	0.0537689
GASK1B	0.0293269	0.0132909	0.0682969
GBE1	0.0184327	0.211029	0.58772
GCA	0.038719	0.0274167	0.0494626
GHITM	0.0178308	0.234639	0.453473
GLIPR1	0.0483443	0.170154	0.237837
GOLGB1	0.0470869	0.863097	0.854199
GPAT3	0.0224207	0.095814	0.209402
HADHB	0.0247268	0.201877	0.400471
HCCS	0.038719	0.0562163	0.12283
HECW2	0.0247268	0.143245	0.193185
HEXB	0.0415163	0.120223	0.302209
HGF	0.0247268	0.186654	0.308831
HLA-DPA1	0.0358591	0.0932969	0.0381951
HNRNPK	0.0115319	0.246556	0.483663
HSD17B4	0.0234137	0.884925	0.860678
IGSF6	0.0362999	0.0132414	0.0179559
IL18	0.016761	0.945447	0.907998
ILKAP	0.0396589	0.303607	0.38453
IRAK3	0.0396776	0.300437	0.473132
KBTBD11	0.0140585	0.267061	0.770107
KDM8	0.038719	0.237584	0.403949
KLHL2	0.0247268	0.00687088	0.015433
KRT23	0.0442518	0.0837717	0.155082
LACTB	0.0247268	0.0844324	0.0988092
LBR	0.0234137	0.37653	0.754203
LINC00174	0.0396776	0.966056	0.953706
LINC00211	0.0185806	0.00651651	0.0141688
LINC00649	0.0293269	0.0121386	0.00878582
LINC01094	0.0171913	0.00121452	0.00214465
LINC02432	0.0396589	0.0208989	0.0141748
LIPN	0.0437101	0.0393778	0.256819
LMO4	0.037657	0.0608343	0.0864669
LOXHD1	0.0247268	0.152317	0.182107
LTA4H	0.0362999	0.0646137	0.124599
MARCHF1	0.0429812	0.0748003	0.271773
MBD2	0.0429812	0.0204437	0.0125426
MCMBP	0.0429812	0.103103	0.319007
MCTP2	0.0392842	0.0507356	0.0743136
MDC1	0.0464867	0.0550719	0.185194
MEF2C	0.0472276	0.841284	0.920348
METTL7A	0.038719	0.0739099	0.216756
MFSD1	0.0178308	0.162869	0.370809
MFSD14B	0.0140585	0.0600968	0.132498
MGST1	0.0301921	0.0216487	0.0245477
MIEF1	0.0293269	0.422712	0.510311
MIR3945HG	0.0429812	4.84106e-06	2.9288e-05
MME	0.0229158	0.10157	0.404423
MNDA	0.0418331	0.0198207	0.0297763
MPZL2	0.0293269	0.0152557	0.119263
MPZL3	0.0352207	0.0126671	0.117356
MS4A6A	0.0386951	0.0269857	0.0125426
MTARC1	0.0429812	0.198166	0.202088
NAMPT	0.0476996	0.00908305	0.0119628
NARS1	0.0262875	0.563118	0.731533
NRBF2	0.0392842	0.0461932	0.0876358
OAT	0.0442518	0.73941	0.918863
OXSR1	0.0247268	0.662535	0.904344
P2RY2	0.0455992	0.985622	0.767457
PAPSS1	0.0115319	0.0255097	0.581704
PCED1B	0.0455253	0.124166	0.232313
PDHB	0.0491058	0.446119	0.524472
PELI2	0.0464817	0.23261	0.592842
PGK1	0.0360659	0.160754	0.320605
PGM2	0.0458309	0.143364	0.372483
PLBD1	0.0110571	0.000288488	0.000352956
PLXDC2	0.0476996	0.167813	0.317013
PMS2P1	0.038719	0.709329	0.849157
POC1B-AS1	0.031521	0.914823	0.89967
PPT1	0.0442518	0.00733139	0.0237245
PRNP	0.0442518	0.336773	0.451121
PROK2	0.0234137	0.000581945	0.000141866
PSAT1	0.0234137	0.823012	0.871652
PTENP1	0.0336855	0.0746661	0.0854609
QPCT	0.0234137	0.0137064	0.0256657
RABL2B	0.0234137	0.241104	0.378237
RAD23B	0.0247268	0.0268595	0.0640672
RAPGEF2	0.0353278	0.532368	0.871862
RBPJ	0.0336855	0.327748	0.489054
RCBTB2	0.0178308	0.256853	0.52974
RGS2	0.0480999	0.106723	0.154973
RHOA	0.0336855	0.0115388	0.0179559
RIC1	0.0386951	0.87126	0.939481
RNF130	0.0480999	0.0099009	0.0196889
RNF146	0.0396776	0.0151228	0.0460501
RRP1B	0.0336855	0.13595	0.194547
SARM1	0.0489905	0.254035	0.396304
SCAND2P	0.0336855	0.22966	0.361861
SCAT8	0.0434823	0.447715	0.76282
SCPEP1	0.0293269	0.0132244	0.0525439
SDCBP	0.0491058	0.0569521	0.184921
SEPTIN6	0.039191	0.294246	0.595708
SERPINB8	0.0348271	0.0921968	0.19556
SFI1	0.0444841	0.031674	0.0874095
SGK1	0.0293269	0.184524	0.476247
SGMS2	0.0194143	0.557143	0.915079
SH3BGRL	0.0293269	0.39658	0.38453
SHISAL2A	0.0365541	0.450831	0.769815
SLC2A14	0.0293269	0.706483	0.817515
SLC2A3	0.0194143	0.00626563	0.00858833
SLC9A7P1	0.0441044	0.0765097	0.349201
SMYD4	0.0480999	0.296003	0.435214
SMYD5	0.036856	0.631678	0.639296
SNAP23	0.0455992	0.0586544	0.126385
SNX10	0.0489905	0.0311422	0.0593151
SPART	0.0234137	0.960161	0.9219
STEAP4	0.0293269	0.0444796	0.0755592
STX12	0.0362999	0.0997712	0.229921
SYTL4	0.0234137	0.91763	0.78944
TCF7	0.0396776	0.202657	0.496928
TDRD9	0.033142	0.0415751	0.742568
TERF2IP	0.038719	0.16166	0.193618
TLR2	0.0184327	0.0295466	0.0691706
TLR4	0.0287771	0.0278339	0.0769628
TLR8	0.0178308	0.0174468	0.0177487
TMED8	0.0272429	0.396985	0.623317
TMEM9B-AS1	0.0374032	0.861417	0.898806
TMX4	0.0247268	0.146822	0.26366
TNFAIP3	0.038719	0.215869	0.197774
TRPS1	0.038719	0.855913	0.935696
TTC28-AS1	0.0348271	0.534828	0.777228
TUBA1A	0.0247268	0.000236008	5.14612e-05
TXNRD1	0.0234137	0.010226	0.0334171
UBE2J1	0.031521	1.66329e-05	7.60752e-08
VCAN	0.016761	0.425085	0.808519
VNN2	0.0428339	0.0195267	0.0848273
XRCC5	0.031521	0.351443	0.61699
XRCC6	0.0328366	0.612734	0.747253
XRN2	0.0462988	0.340254	0.581398
YWHAZ	0.0455992	0.300437	0.384839
ZNF106	0.0293269	0.394284	0.745613
ZNF143	0.0464817	0.23261	0.381796
ZNF213-AS1	0.0442518	0.854453	0.956559
ZNF444	0.0247268	0.879613	0.952861
ZNF608	0.0234137	0.163228	0.0843545
ZYG11B	0.0116091	0.764783	0.996695
